# Supplementary material for: Multi-omics analysis delineates the distinct functions of sub-cellular acetyl-CoA pools in Toxoplasma gondii
Source: BMC Biol. 2020 Jun 16;18:67. doi: 10.1186/s12915-020-00791-7 (PMC7296777; doi:10.1186/s12915-020-00791-7)
Supplement: Supplementary file 2 — Additional file 2 : Table S1. ΔACL/iΔACS metabolome. Excel spreadheet summarising the metabolomic data set from the LC-MS analysis. Metabolites which are significantly decreased or increased in ΔACL parasites, iΔACS parasites and ΔACL/iΔACS parasites are highlighted. Abbreviations: ACL: ATP-citrate lyase; ACS: acetyl-CoA synthetase; LC-MS: liquid chromatography-mass spectrometry. [file 12915_2020_791_MOESM2_ESM.xlsx]

## Sheet: Metabolome
Additional file 2- Table S1: Metabolome of ΔACS/ΔACL, iΔACS, ΔACL
Mass	RT	Putative metabolite	confidence (1 - authentic standrad, 2 -predicted ret time and mass)	Map	FC iΔACS/ΔACL Vs RH ΔKU80 -Shld-1	ttest: iΔACS/ΔACL RH ΔKU80 -Shld-1			Mass	RT	Putative metabolite	confidence (1 - authentic standrad, 2 -predicted ret time and mass)	Map	FC ΔACL Vs RH ΔKU80 +Shld-1	ttest: ΔACL Vs RH ΔKU80 +Shld-1			Mass	RT	Putative metabolite	confidence (1 - authentic standrad, 2 -predicted ret time and mass)	Map	FC iΔACS Vs RH ΔKU80 -Shld-1	ttest: iΔACSVs RH ΔKU80 -Shld-1
363.19	10.4969	Isopentenyladenine-9-N-glucoside	2	0	0.0413882	NA			143.058	5.1361	Acrylamide-acrylic acid resin	2	0	0.166497	NA			122.048	6.4038	Picolinamide	2	0	0.13035	0.418576			Enriched in WT sample
122.048	6.4038	Picolinamide	2	0	0.135398	0.420818			309.986	18.3789	D-Ribose 1,5-bisphosphate	2	Carbohydrate Metabolism	0.204619	0.0250484			310.116	13.9136	Gamma-Glutamyltyrosine	2	Peptides	0.408619	0.0692827			Enriched in KO sample
309.986	18.3789	D-Ribose 1,5-bisphosphate	2	Carbohydrate Metabolism	0.143754	0.00681611			212.009	17.9651	phosphinomethylisomalate	2	0	0.258793	0.0280752			184.146	4.40283	gamma-Undecalactone	2	0	0.43683	NA
473.213	11.8226	Asp-Lys-Asp-Pro	2	Peptide(tetra-)	0.152157	0.0509449			169.005	15.6492	L-Cysteate	1	Amino Acid Metabolism	0.27016	0.0223863			172.048	9.11687	Hydantoin-5-propionate	2	Amino Acid Metabolism	0.456304	NA
394.381	3.81267	FA (26:1)	2	Lipids: Fatty Acyls	0.169534	0.0223233			310.116	13.9136	Gamma-Glutamyltyrosine	2	Peptides	0.285592	0.00502425			246.121	12.568	L-beta-aspartyl-L-leucine	2	Peptides	0.574289	0.0671792
212.009	17.9651	phosphinomethylisomalate	2	0	0.18836	0.0106047			172.048	9.11687	Hydantoin-5-propionate	2	Amino Acid Metabolism	0.311997	NA			266.155	3.83796	sodium dodecyl sulfate	2	0	0.577577	0.35825
422.412	3.7853	FA (28:1)	2	Lipids: Fatty Acyls	0.243568	0.0456164			177.079	4.846	5-[2H-Pyrrol-4-(3H)-ylidenemethyl]-2-furanmethanol	2	0	0.322054	NA			278.094	12.1575	Glu-Met	2	Peptide(di-)	0.58551	0.268291
345.165	14.8969	Ala-Ala-Ala-Asn	2	Peptide(tetra-)	0.262872	0.0440771			398.243	4.10071	Tris(butoxyethyl)phosphate	2	0	0.338296	0.0472101			124.064	7.67662	Methylimidazole acetaldehyde	2	Amino Acid Metabolism	0.599283	0.508433
212.009	16.7253	phosphinomethylmalate	2	0	0.264198	0.0609198			180.063	17.1812	D-Fructose	2	Carbohydrate Metabolism	0.400175	0.0104703			132.057	4.37056	Cinnamaldehyde	2	Biosynthesis of Secondary Metabolites	0.600248	NA
266.165	4.12678	Tributyl phosphate	2	0	0.271197	0.272996			212.009	16.7253	phosphinomethylmalate	2	0	0.404562	0.0570342			216.173	4.77867	FA hydroxy(12:0) dodecanoic acid	2	Lipids: Fatty Acyls	0.600716	NA
310.116	13.9136	Gamma-Glutamyltyrosine	2	Peptides	0.273069	0.0347117			339.996	18.3743	D-Fructose 1,6-bisphosphate	2	Energy Metabolism	0.449395	0.0243642			785.594	4.83397	PE(39:2)	2	Lipids: Glycerophospholipids	0.630538	0.213159
559.072	13.5099	ADP-ribose	2	Nucleotide Metabolism	0.290237	0.108945			145.02	7.92899	3,4-Dehydrothiomorpholine-3-carboxylate	2	0	0.451796	0.344971			369.084	13.0657	7-Hydroxy-R-acenocoumarol	2	0	0.635534	0.535137
381.023	17.063	N-Acetyl-D-glucosamine 1,6-bisphosphate	2	0	0.29552	0.0129841			369.084	13.0657	7-Hydroxy-R-acenocoumarol	2	0	0.458939	0.476308			146.015	13.7306	ZAPA	2	0	0.642499	0.40276
471.269	12.5639	Asp-Leu-Lys-Pro	2	Peptide(tetra-)	0.296869	0.0411111			418.17	13.3146	Ala-Glu-Ala-Glu	2	Peptide(tetra-)	0.478585	0.176873			128.059	8.62144	5,6-Dihydrothymine	2	Nucleotide Metabolism	0.648782	0.3054
331.149	15.6992	Ala-Ala-Asn-Gly	2	Peptide(tetra-)	0.300136	0.0493131			162.053	17.066	(R)-2-Ethylmalate	2	Carbohydrate Metabolism	0.485478	0.00606483			398.243	4.10071	Tris(butoxyethyl)phosphate	2	0	0.658977	0.218866
418.17	13.3146	Ala-Glu-Ala-Glu	2	Peptide(tetra-)	0.304834	0.165243			422.412	3.7853	FA (28:1)	2	Lipids: Fatty Acyls	0.492758	0.0116716			139.978	17.904	Sulfoacetate	2	Amino Acid Metabolism	0.671763	0.41943
309.986	16.7344	D-Ribulose 1,5-bisphosphate	2	Carbohydrate Metabolism	0.307822	0.0384905			345.165	14.8969	Ala-Ala-Ala-Asn	2	Peptide(tetra-)	0.494168	0.0806545			200.091	13.2894	3,6,8-Trimethylallantoin	2	Biosynthesis of Secondary Metabolites	0.689715	0.495033
212.009	13.5129	P-DPD	2	0	0.31483	0.0137095			236.08	10.2305	L-Formylkynurenine	2	Amino Acid Metabolism	0.496376	0.345027			266.165	4.12678	Tributyl phosphate	2	0	0.698252	0.601183
151.03	9.55203	(S)C(S)S-S-Methylcysteine sulfoxide	2	Amino Acid Metabolism	0.322292	0.181389			136.064	22.6491	1-Methylnicotinamide	2	Metabolism of Cofactors and Vitamins	0.511369	0.0128156			220.11	4.30032	Precocene 2	2	0	0.709283	NA
216.122	14.913	N-acetyl-(L)-arginine	2	0	0.327792	0.0605467			472.112	14.521	CMP-N-trimethyl-2-aminoethylphosphonate	2	Lipid Metabolism	0.511887	0.0296329			326.192	3.82958	2-Dodecylbenzenesulfonic acid	2	0	0.713424	0.0619386
339.996	18.3743	D-Fructose 1,6-bisphosphate	2	Energy Metabolism	0.337162	0.0289293			381.023	17.063	N-Acetyl-D-glucosamine 1,6-bisphosphate	2	0	0.519899	0.058011			498.109	17.8122	Bis-gamma-glutamylcystine	2	Amino Acid Metabolism	0.720132	0.290227
180.063	17.1812	D-Fructose	2	Carbohydrate Metabolism	0.338035	0.0774701			309.986	16.7344	D-Ribulose 1,5-bisphosphate	2	Carbohydrate Metabolism	0.520807	0.0538296			312.176	3.84447	N-Undecylbenzenesulfonic acid	2	0	0.720192	0.135296
283.046	17.0617	N2-Acetyl-L-aminoadipyl-delta-phosphate	2	Amino Acid Metabolism	0.34701	0.0116212			200.091	13.2894	3,6,8-Trimethylallantoin	2	Biosynthesis of Secondary Metabolites	0.541358	0.501375			294.186	3.80705	Sodium Tetradecyl Sulfate	2	0	0.720495	0.292725
248.177	4.29459	[FA (16:4)] hexadecatetraenoic acid	2	Lipids: Fatty Acyls	0.357569	NA			283.046	17.0617	N2-Acetyl-L-aminoadipyl-delta-phosphate	2	Amino Acid Metabolism	0.550375	0.0546864			271.251	7.82465	Undecanoylcholine	2	0	0.722418	0.281955
310.116	8.82503	Glu-Tyr	2	Peptide(di-)	0.377559	0.0321476			394.381	3.81267	FA (26:1)	2	Lipids: Fatty Acyls	0.550852	0.0382032			144.079	5.13467	FA oxo(7:0)	2	Lipids: Fatty Acyls	0.727707	0.394627
273.267	7.82795	Hexadecasphinganine	2	Lipids: Sphingolipids	0.380864	0.00957143			117.054	15.8799	Guanidinoacetate	2	Amino Acid Metabolism	0.564557	0.109148			200.178	4.17095	Dodecanoic acid	1	Lipids: Fatty Acyls	0.729322	0.498644
136.064	22.6491	1-Methylnicotinamide	2	Metabolism of Cofactors and Vitamins	0.386106	0.0481833			363.19	10.4969	Isopentenyladenine-9-N-glucoside	2	0	0.570635	0.0773759			248.101	14.8488	Glu-Thr	2	Peptide(di-)	0.730519	0.34818
498.109	17.8122	Bis-gamma-glutamylcystine	2	Amino Acid Metabolism	0.44118	0.0915573			278.094	12.1575	Glu-Met	2	Peptide(di-)	0.570662	0.0720376			422.412	3.7853	FA (28:1)	2	Lipids: Fatty Acyls	0.734584	0.288874
239.102	12.7495	Dihydrobiopterin	2	Metabolism of Cofactors and Vitamins	0.445849	0.0362768			473.213	11.8226	Asp-Lys-Asp-Pro	2	Peptide(tetra-)	0.571823	0.0146253			234.085	15.753	L-beta-aspartyl-L-threonine	2	Peptides	0.737591	0.168594
113.945	21.4266	H2S2O3	2	0	0.456551	0.305771			266.165	4.12678	Tributyl phosphate	2	0	0.586396	0.360795			155.07	15.5417	3-(Pyrazol-1-yl)-L-alanine	2	0	0.742115	0.387955
165.065	12.823	3-Methylguanine	2	0	0.479409	0.35298			340.298	4.12444	FA oxo(21:0)	2	Lipids: Fatty Acyls	0.59212	0.325279			180.063	17.1812	D-Fructose	2	Carbohydrate Metabolism	0.747375	0.431071
416.19	10.6381	Asp-Val-Pro-Ser	2	Peptide(tetra-)	0.481486	0.00948404			239.102	12.7495	Dihydrobiopterin	2	Metabolism of Cofactors and Vitamins	0.592391	0.196378			218.203	4.28776	TMTT	2	0	0.759967	NA
117.054	15.8799	Guanidinoacetate	2	Amino Acid Metabolism	0.482882	0.0540329			113.048	15.1836	(S)-1-Pyrroline-5-carboxylate	2	Amino Acid Metabolism	0.597331	0.123588			268.24	4.0097	FA methyl(16:1)	2	Lipids: Fatty Acyls	0.760806	0.453053
815.568	3.80242	PS(38:2)	2	Lipids: Glycerophospholipids	0.484093	0.041769			133.074	16.3315	DL-&beta;-hydroxynorvaline	2	0	0.601005	0.178415			260.138	11.2581	L-gamma-glutamyl-L-isoleucine	2	Peptides	0.763736	0.288924
199.025	15.7971	O-Phospho-L-homoserine	2	Amino Acid Metabolism	0.485167	0.0777941			212.009	13.5129	P-DPD	2	0	0.603389	0.0366851			280.24	3.98354	Linoleate	2	Lipids: Fatty Acyls	0.766364	0.313055
162.053	17.066	(R)-2-Ethylmalate	2	Carbohydrate Metabolism	0.488345	0.0554688			559.072	13.5099	ADP-ribose	2	Nucleotide Metabolism	0.607795	0.167518			127.943	7.78847	Dichloroacetate	2.2	Xenobiotics Biodegradation and Metabolism	0.784717	0.746771
113.048	15.1836	(S)-1-Pyrroline-5-carboxylate	2	Amino Acid Metabolism	0.494283	0.179833			246.121	12.568	L-beta-aspartyl-L-leucine	2	Peptides	0.611326	0.0446171			214.121	4.32682	5-Hexyltetrahydro-2-oxo-3-furancarboxylic acid	2	0	0.785078	0.376169
287.159	14.3763	Hydroxyprolyl-Arginine	2	Peptides	0.495338	0.060101			220.11	4.30032	Precocene 2	2	0	0.616764	NA			767.116	13.7466	CoA	2	Carbohydrate Metabolism	0.789976	0.654867
278.094	12.1575	Glu-Met	2	Peptide(di-)	0.499897	0.202763			612.152	17.4788	Glutathione disulfide	2	Amino Acid Metabolism	0.621189	0.107594			162.053	17.066	(R)-2-Ethylmalate	2	Carbohydrate Metabolism	0.802278	0.342883
129.043	14.9939	5-Oxoproline	2	Amino Acid Metabolism	0.50811	0.0629565			234.085	15.753	L-beta-aspartyl-L-threonine	2	Peptides	0.625695	0.047331			340.298	4.12444	FA oxo(21:0)	2	Lipids: Fatty Acyls	0.802998	0.708416
459.244	13.6659	Ala-Lys-Asn-Gln	2	Peptide(tetra-)	0.515078	0.237055			214.121	4.32682	5-Hexyltetrahydro-2-oxo-3-furancarboxylic acid	2	0	0.629444	0.471046			472.112	14.521	CMP-N-trimethyl-2-aminoethylphosphonate	2	Lipid Metabolism	0.810652	0.234825
246.121	12.568	L-beta-aspartyl-L-leucine	2	Peptides	0.518308	0.064114			809.127	12.4626	Acetyl-CoA	2	Carbohydrate Metabolism	0.635711	0.164632			278.064	22.448	hexane-6-ol-1,3,4,6-tetracarboxylate	2	0	0.815446	0.0740219
175.048	14.6946	N-Acetyl-L-aspartate	2	Amino Acid Metabolism	0.518946	0.0719631			191.025	15.2466	a Cysteine adduct	2	Medium Contaminant	0.639898	0.168443			275.112	15.3392	Gamma-Glutamylglutamine	2	Peptides	0.819756	0.416904
197.036	9.19366	Tauropine	2	0	0.522329	0.20289			187.048	12.9959	2-(Acetamidomethylene)succinate	2	Metabolism of Cofactors and Vitamins	0.642043	0.627815			219.111	8.30202	Pantothenate	2	Amino Acid Metabolism	0.820062	0.475502
244.069	10.0608	Uridine	2	Nucleotide Metabolism	0.527111	0.506503			370.106	13.381	Glycyrrhizaflavonol A	2	Lipids: Polyketides	0.642485	0.26529			144.09	11.9007	D-isoglutamine	2	0	0.822001	0.421694
102.043	12.404	N-Formiminoglycine	2	Nucleotide Metabolism	0.530888	0.241616			310.116	8.82503	Glu-Tyr	2	Peptide(di-)	0.653511	0.11783			173.142	27.9204	Muscarine	2	0	0.822462	0.540987
191.025	15.2466	a Cysteine adduct	2	Medium Contaminant	0.534498	0.2203			829.583	3.80474	PS(39:2)	2	Lipids: Glycerophospholipids	0.653574	0.0287014			191.043	17.8538	O-Oxalylhomoserine	2	0	0.825892	0.683407
133.074	16.3315	DL-&beta;-hydroxynorvaline	2	0	0.537014	0.0367216			131.058	13.5486	(S)-4-Amino-5-oxopentanoate	2	Metabolism of Cofactors and Vitamins	0.661449	0.0769926			222.162	4.30199	7E,9E,11-Dodecatrienyl acetate	2	Lipids: Fatty Acyls	0.826737	0.789995
370.106	13.381	Glycyrrhizaflavonol A	2	Lipids: Polyketides	0.537508	0.227815			218.09	14.4949	gamma-L-Glutamyl-D-alanine	2	Peptides	0.665673	0.114063			249.087	3.99803	Musabalbisiane B	2	Lipids: Prenols	0.828881	NA
379.105	12.3553	(R)-S-Lactoylglutathione	2	Carbohydrate Metabolism	0.538881	0.215818			144.054	12.3934	N-Nitrosoproline	2	0	0.676514	0.14362			387.023	16.2381	dCDP	2	Nucleotide Metabolism	0.829083	0.380645
344.218	21.925	Ile-Arg-Gly	2	Peptide(tri-)	0.542746	0.0256392			426.088	17.1004	Asp-Cys-Cys-Ser	2	Peptide(tetra-)	0.678343	0.390476			289.164	9.94887	Ile-Ala-Ser	2	Peptide(tri-)	0.831967	0.209266
829.583	3.80474	PS(39:2)	2	Lipids: Glycerophospholipids	0.550491	0.03247			175.048	14.6946	N-Acetyl-L-aspartate	2	Amino Acid Metabolism	0.679403	0.227183			370.106	13.381	Glycyrrhizaflavonol A	2	Lipids: Polyketides	0.835412	0.627148
124.064	7.67662	Methylimidazole acetaldehyde	2	Amino Acid Metabolism	0.553387	0.467271			361.094	12.7222	Chelirubine	2	Biosynthesis of Secondary Metabolites	0.680322	0.571889			394.381	3.81267	FA (26:1)	2	Lipids: Fatty Acyls	0.837853	0.358149
234.085	15.753	L-beta-aspartyl-L-threonine	2	Peptides	0.553757	0.0635359			165.065	12.823	3-Methylguanine	2	0	0.689391	0.585728			298.251	4.02079	FA oxo(18:0)	2	Lipids: Fatty Acyls	0.839795	0.780585
472.112	14.521	CMP-N-trimethyl-2-aminoethylphosphonate	2	Lipid Metabolism	0.554207	0.0418294			236.08	10.2198	N-Formyl-D-kynurenine	2	0	0.700763	0.52957			134.073	4.32604	Cinnamyl alcohol	2	0	0.843582	0.865803
131.058	13.5486	(S)-4-Amino-5-oxopentanoate	2	Metabolism of Cofactors and Vitamins	0.557235	0.0665333			102.043	12.404	N-Formiminoglycine	2	Nucleotide Metabolism	0.705478	0.128592			172.085	14.105	L-prolyl-L-glycine	2	0	0.844504	0.465418
104.011	15.7885	Hydroxypyruvate	2	Amino Acid Metabolism	0.559917	0.109641			688.552	7.72549	SM(d33:1)	2	Lipids: Sphingolipids	0.707427	0.348139			354.35	3.87422	[FA (23:0)] tricosanoic acid	2	Lipids: Fatty Acyls	0.84862	0.849051
612.152	17.4788	Glutathione disulfide	2	Amino Acid Metabolism	0.564315	0.208946			471.269	12.5639	Asp-Leu-Lys-Pro	2	Peptide(tetra-)	0.713657	0.18854			345.267	3.90598	[FA (20:5)] N-(5Z,8Z,11Z,14Z,17Z-eicosapentaenoyl)-ethanolamine	2	Lipids: Fatty Acyls	0.85163	0.751128
250.062	14.2647	gamma-L-Glutamyl-L-cysteine	2	Amino Acid Metabolism	0.566394	0.176416			307.084	17.6588	Ala-Asp-Cys	2	Peptide(tri-)	0.725772	0.0708045			250.062	14.2647	gamma-L-Glutamyl-L-cysteine	2	Amino Acid Metabolism	0.853975	0.48649
161.069	9.64731	O-Acetyl-L-homoserine	2	Amino Acid Metabolism	0.56768	0.122504			481.989	16.2134	dTTP	2	Nucleotide Metabolism	0.726253	NA			284.272	3.95953	Octadecanoic acid	2	Lipids: Fatty Acyls	0.854381	0.748839
109.02	15.0949	Hypotaurine	2	Amino Acid Metabolism	0.574609	0.313364			112.027	10.044	Uracil	2	Nucleotide Metabolism	0.726691	0.55567			112.027	10.044	Uracil	2	Nucleotide Metabolism	0.855199	0.831189
169.005	15.6312	L-Cysteate	2	Amino Acid Metabolism	0.575527	0.0625744			216.122	14.913	N-acetyl-(L)-arginine	2	0	0.729262	0.249177			455.134	14.9221	Cys-Lys-Cys-Cys	2	Peptide(tetra-)	0.85694	0.54823
214.121	4.32682	5-Hexyltetrahydro-2-oxo-3-furancarboxylic acid	2	0	0.575566	0.141017			126.105	4.28327	FA (8:1) octenal	2	Lipids: Fatty Acyls	0.729717	0.522111			310.116	8.82503	Glu-Tyr	2	Peptide(di-)	0.857441	0.454836
271.251	7.82465	Undecanoylcholine	2	0	0.576446	0.184391			186.126	7.67605	10-Oxodecanoate	2	Lipids: Fatty Acyls	0.730184	0.0636127			688.552	7.72549	SM(d33:1)	2	Lipids: Sphingolipids	0.858279	0.709722
112.027	10.044	Uracil	2	Nucleotide Metabolism	0.578404	0.539794			398.122	15.7433	5-(3',4'-dihydroxyphenyl)-gamma-valerolactone-3'-O-glucuronide	2	0	0.730885	0.554998			363.19	10.4969	Isopentenyladenine-9-N-glucoside	2	0	0.858855	0.554202
307.084	17.6588	Ala-Asp-Cys	2	Peptide(tri-)	0.581159	0.0594434			688.552	4.9284	EPC(d36:1)	2	Lipids: Sphingolipids	0.733143	0.12495			219.074	13.4543	N-Acetyl-D-mannosaminolactone	2	0	0.8597	0.458703
272.068	14.9011	2'-Hydroxydihydrodaidzein	2	Biosynthesis of Secondary Metabolites	0.586091	0.306802			307.084	14.4715	Glutathione	2	Amino Acid Metabolism	0.733426	0.23923			130.063	7.80189	4-Methyl-2-oxopentanoate	2	Amino Acid Metabolism	0.85971	0.845968
809.127	12.4626	Acetyl-CoA	2	Carbohydrate Metabolism	0.59133	0.214942			208.183	4.29855	FA (14:2) tetradecadienal	2	Lipids: Fatty Acyls	0.736916	0.481234			114.032	14.7092	2-Hydroxy-2,4-pentadienoate	2	Amino Acid Metabolism	0.859842	0.531248
275.112	15.3392	Gamma-Glutamylglutamine	2	Peptides	0.604996	0.142498			132.053	15.3409	L-Asparagine	2	Amino Acid Metabolism	0.740072	0.460239			836.542	3.85836	PI(34:1)	2	Lipids: Glycerophospholipids	0.861052	0.136922
317.122	13.9424	Asp-Pro-Ser	2	Peptide(tri-)	0.606212	0.092369			598.357	15.6434	Sucrose monopalmitate	2	Carbohydrate Metabolism	0.740116	0.14256			418.17	13.3146	Ala-Glu-Ala-Glu	2	Peptide(tetra-)	0.861181	0.730387
193.041	11.2638	&gamma;-thiomethyl glutamate	2	0	0.609125	0.356752			144.042	14.6137	2,3-Dimethylmaleate	2	Metabolism of Cofactors and Vitamins	0.740696	0.783617			261.096	15.7042	Ala-Asp-Gly	2	Peptide(tri-)	0.861637	0.53049
144.053	14.4352	N-Nitrosoproline	2	0	0.610101	0.26879			152.12	4.30091	(1R,4S)-fenchan-2-one	2	Lipids: Prenols	0.740933	0.493674			372.201	14.3874	(Ac)2-L-Lys-D-Ala-D-Ala	2	0	0.862594	0.617486
254.057	15.6177	5-L-Glutamyl-taurine	2	Amino Acid Metabolism	0.613635	0.25475			260.138	11.2581	L-gamma-glutamyl-L-isoleucine	2	Peptides	0.744055	0.243681			322.084	13.2161	Tetrangomycin	2	Biosynthesis of Polyketides and Nonribosomal Peptides	0.862756	0.898087
125.015	14.9668	Taurine	1	Lipid Metabolism	0.6138	0.2471			1023.67	5.09532	Trihexosylceramide (d18:1/16:0)	2	0	0.744993	0.225583			142.063	5.16338	3-acetyl-3-methyldihydrofuran-2(3H)-one	2	Lipids: Fatty Acyls	0.863531	0.455954
266.155	3.83796	sodium dodecyl sulfate	2	0	0.6152	0.394089			387.023	16.2381	dCDP	2	Nucleotide Metabolism	0.745083	0.0758464			248.177	4.29459	[FA (16:4)] hexadecatetraenoic acid	2	Lipids: Fatty Acyls	0.86462	NA
512.142	14.279	Glu-Met-Met-Cys	2	Peptide(tetra-)	0.618424	0.302165			179.079	14.6622	D-Glucosamine	2	Carbohydrate Metabolism	0.74735	0.671514			212.009	15.9118	P-DPD	2	0	0.865587	0.541333
307.084	14.4715	Glutathione	2	Amino Acid Metabolism	0.621411	0.265068			100.089	4.31651	[FA (6:0)] hexanal	2	Lipids: Fatty Acyls	0.753387	0.257986			326.318	3.91764	Homophytanicacid	2	0	0.868195	0.897048
455.134	14.9221	Cys-Lys-Cys-Cys	2	Peptide(tetra-)	0.623675	0.374994			336.266	3.7864	Isolinderanolide	2	Lipids: Fatty Acyls	0.754917	0.483918			334.287	3.89563	FA dimethyl(20:3)	2	Lipids: Fatty Acyls	0.869229	0.598524
144.054	12.3934	N-Nitrosoproline	2	0	0.624307	0.241069			144.053	14.4352	N-Nitrosoproline	2	0	0.755442	0.280247			379.105	12.3553	(R)-S-Lactoylglutathione	2	Carbohydrate Metabolism	0.86977	0.629888
145.02	11.2703	3,4-Dehydrothiomorpholine-3-carboxylate	2	0	0.624695	0.389632			199.025	15.7971	O-Phospho-L-homoserine	2	Amino Acid Metabolism	0.758832	0.318037			287.159	14.3763	Hydroxyprolyl-Arginine	2	Peptides	0.870854	0.477971
322.102	4.98577	(Acetyloxy)triphenylstannane	2	0	0.624849	0.370127			152.069	13.0925	Ribitol	1	Carbohydrate Metabolism	0.765413	0.223173			273.267	7.82795	Hexadecasphinganine	2	Lipids: Sphingolipids	0.879435	0.358888
301.298	7.81668	Sphinganine	1	Lipids: Sphingolipids	0.626342	0.224089			220.085	10.7457	5-Hydroxy-L-tryptophan	2	Amino Acid Metabolism	0.767128	0.674716			689.499	4.78782	PC(29:1)	2	Lipids: Glycerophospholipids	0.880077	0.510498
477.117	14.9182	8-methylthiooctyl glucosinolate	2	0	0.637938	0.384184			483.968	17.9398	UTP	2	Nucleotide Metabolism	0.773852	0.570073			376.138	8.83577	Riboflavin	2	Metabolism of Cofactors and Vitamins	0.881368	0.510592
145.02	7.92899	3,4-Dehydrothiomorpholine-3-carboxylate	2	0	0.638369	0.10864			161.069	9.64731	O-Acetyl-L-homoserine	2	Amino Acid Metabolism	0.774913	0.289703			705.531	4.91142	PE(33:0)	2	Lipids: Glycerophospholipids	0.881728	0.304621
472.268	7.80616	Ile-Phe-Pro-Pro	2	Peptide(tetra-)	0.639041	0.313903			244.069	10.0608	Uridine	2	Nucleotide Metabolism	0.77649	0.712118			186.126	7.67605	10-Oxodecanoate	2	Lipids: Fatty Acyls	0.883084	0.42411
139.978	17.904	Sulfoacetate	2	Amino Acid Metabolism	0.63923	0.382726			230.019	15.6426	D-Ribose 5-phosphate	1	Carbohydrate Metabolism	0.779674	0.162434			860.541	3.81487	PI(36:3)	2	Lipids: Glycerophospholipids	0.886126	0.00880569
186.126	7.67605	10-Oxodecanoate	2	Lipids: Fatty Acyls	0.6475	0.0459788			260.101	12.5122	Oxypinnatanine	2	Amino Acid Metabolism	0.781097	0.247931			324.172	9.34	2,3-Epoxymenaquinone	2	Lipids: Prenols	0.886802	0.335125
218.09	14.4949	gamma-L-Glutamyl-D-alanine	2	Peptides	0.648216	0.103551			204.111	11.0513	N6-Acetyl-N6-hydroxy-L-lysine	2	Amino Acid Metabolism	0.782496	0.737604			382.381	3.83937	[FA (25:0)] pentacosanoic acid	2	Lipids: Fatty Acyls	0.887212	0.867605
565.544	4.1307	Cer(d36:1)	2	Lipids: Sphingolipids	0.648981	0.395999			379.105	12.3553	(R)-S-Lactoylglutathione	2	Carbohydrate Metabolism	0.783052	0.444779			161.069	9.64731	O-Acetyl-L-homoserine	2	Amino Acid Metabolism	0.88746	0.607372
191.043	17.8538	O-Oxalylhomoserine	2	0	0.65139	0.444633			212.091	9.75879	Glycyl-Histidine	2	Peptides	0.784964	0.000596684			278.225	3.99592	[FA (18:3)] 9Z,12Z,15Z-octadecatrienoic acid	2	Lipids: Fatty Acyls	0.888092	0.623592
288.06	12.3625	Orotidine	2	0	0.651444	0.285665			283.288	7.95738	Octadecanamide	2	Lipids: Fatty Acyls	0.786298	0.319719			208.183	4.29855	FA (14:2) tetradecadienal	2	Lipids: Fatty Acyls	0.889798	0.641937
324.036	15.2397	UMP	2	Nucleotide Metabolism	0.655035	0.162289			169.989	17.4687	Glycerone sulfate	2	0	0.786306	0.3297			598.357	15.6434	Sucrose monopalmitate	2	Carbohydrate Metabolism	0.890976	0.577685
688.552	4.9284	EPC(d36:1)	2	Lipids: Sphingolipids	0.656862	0.0606068			799.537	3.78308	PS(37:3)	2	Lipids: Glycerophospholipids	0.788342	0.182966			116.047	4.26067	ethylpyruvate	2	0	0.891723	0.663361
304.091	16.7208	N-Acetyl-aspartyl-glutamate	2	0	0.661251	0.0604482			243.22	4.36949	[FA amino(14:0)] 2-amino-tetradecanoic acid	2	Lipids: Fatty Acyls	0.791451	0.696872			187.048	12.9959	2-(Acetamidomethylene)succinate	2	Metabolism of Cofactors and Vitamins	0.891809	0.818226
688.552	7.72549	SM(d33:1)	2	Lipids: Sphingolipids	0.664739	0.377604			275.112	15.3392	Gamma-Glutamylglutamine	2	Peptides	0.791781	0.296482			165.043	5.21148	4-Pyridoxolactone	2	Metabolism of Cofactors and Vitamins	0.89346	0.372327
193.041	10.8114	&gamma;-thiomethyl glutamate	2	0	0.667939	0.337222			150.141	4.33114	4,8-Dimethyl-1,3E,7-nonatriene	2	Lipids: Fatty Acyls	0.791939	0.568467			117.054	15.8799	Guanidinoacetate	2	Amino Acid Metabolism	0.893637	0.522746
244.106	9.20487	dihydrothymidine	2	0	0.669754	0.225807			526.168	5.17738	Inumakilactone A glycoside	2	0	0.793571	0.421398			240.209	4.06501	[FA dimethyl(13:0)] 2,5-dimethyl-2E-tridecenoic acid	2	Lipids: Fatty Acyls	0.896653	0.884737
387.023	16.2381	dCDP	2	Nucleotide Metabolism	0.671231	0.160608			278.064	22.448	hexane-6-ol-1,3,4,6-tetracarboxylate	2	0	0.793811	0.368022			146.058	4.24437	Dimethyl succinate	2	0	0.901522	0.858523
131.069	14.7722	Creatine	2	Amino Acid Metabolism	0.673459	0.180539			210.126	4.55649	(-)-Jasmonic acid	2	Lipids: Fatty Acyls	0.798297	NA			674.488	3.83824	PA(34:1)	2	Lipids: Glycerophospholipids	0.901645	0.0967611
189.064	14.1532	N-Acetyl-L-glutamate	2	Amino Acid Metabolism	0.673832	0.242433			307.057	14.9698	dCMP	2	Nucleotide Metabolism	0.800865	0.609285			797.595	4.17217	PE(40:3)	2	Lipids: Glycerophospholipids	0.9019	0.56902
189.064	13.7942	L-2-Amino-6-oxoheptanedioate	2	Amino Acid Metabolism	0.67479	0.2321			146.069	15.1638	L-Glutamine	1	Amino Acid Metabolism	0.80157	0.580163			402.186	13.8252	Ala-Ala-Asn-Gln	2	Peptide(tetra-)	0.902081	0.736628
446.061	16.4385	CDP-ethanolamine	2	Lipid Metabolism	0.675376	0.155053			296.062	10.4952	Trifluridine	2	Nucleotide Metabolism	0.802189	0.429739			473.213	11.8226	Asp-Lys-Asp-Pro	2	Peptide(tetra-)	0.903161	0.68906
174.016	17.8453	L-Dehydroascorbate	2	Carbohydrate Metabolism	0.676014	0.393381			134.073	4.32604	Cinnamyl alcohol	2	0	0.803263	0.85701			238.099	10.8586	HEPES	2	Medium Component	0.903491	0.362836
172.085	14.105	L-prolyl-L-glycine	2	0	0.677512	0.237371			404.191	5.68581	alcaligin	2	0	0.804641	0.389007			242.225	4.05187	FA methyl(14:0)	2	Lipids: Fatty Acyls	0.903538	0.86666
463.101	15.0033	7-methylthioheptyl glucosinolate	2	0	0.678616	0.273735			402.023	14.7381	dTDP	2	Nucleotide Metabolism	0.805134	0.252984			151.03	9.55203	(S)C(S)S-S-Methylcysteine sulfoxide	2	Amino Acid Metabolism	0.903618	0.809189
128.059	14.8919	5,6-Dihydrothymine	2	Nucleotide Metabolism	0.679405	0.157593			104.011	15.7885	Hydroxypyruvate	2	Amino Acid Metabolism	0.80707	0.224117			189.064	13.7942	L-2-Amino-6-oxoheptanedioate	2	Amino Acid Metabolism	0.906018	0.702983
175.096	16.0041	L-Citrulline	1	Amino Acid Metabolism	0.682873	0.353543			322.057	13.1178	dTMP	2	Nucleotide Metabolism	0.807796	0.632865			797.522	3.78811	PS(37:4)	2	Lipids: Glycerophospholipids	0.906866	0.601311
89.0477	14.8757	L-Alanine	2	Amino Acid Metabolism	0.685844	0.286242			212.009	15.9118	P-DPD	2	0	0.808763	0.208488			120.042	14.6662	L-Erythrulose	2	Carbohydrate Metabolism	0.907	0.38126
537.512	4.54139	N-Palmitoylsphingosine	2	0	0.689187	0.320667			674.488	3.83824	PA(34:1)	2	Lipids: Glycerophospholipids	0.812834	0.36677			97.9769	16.0272	Orthophosphate	2	Energy Metabolism	0.90705	0.703791
398.243	4.10071	Tris(butoxyethyl)phosphate	2	0	0.689852	0.197193			109.02	15.0949	Hypotaurine	2	Amino Acid Metabolism	0.813089	0.55478			612.152	17.4788	Glutathione disulfide	2	Amino Acid Metabolism	0.907056	0.740604
268.117	9.70024	Hydroxyprolyl-Histidine	2	Peptides	0.690608	0.271631			236.08	12.1514	L-Formylkynurenine	2	Amino Acid Metabolism	0.818371	0.8485			302.173	4.33845	Tributyrin	2	0	0.907161	0.919811
291.125	13.8748	Ile-Cys-Gly	2	Peptide(tri-)	0.695467	0.377867			455.134	14.9221	Cys-Lys-Cys-Cys	2	Peptide(tetra-)	0.818837	0.412183			477.218	17.4582	Arg-Thr-Asp-Ser	2	Peptide(tetra-)	0.907646	0.654066
245.163	8.32546	2-Methylbutyroylcarnitine	2	0	0.69854	0.261263			155.07	15.5417	3-(Pyrazol-1-yl)-L-alanine	2	0	0.819739	0.425766			212.009	17.9651	phosphinomethylisomalate	2	0	0.907957	0.588629
192.027	18.1354	Citrate	1	Carbohydrate Metabolism	0.699307	0.211807			271.251	7.82465	Undecanoylcholine	2	0	0.821013	0.456301			158.094	7.78874	FA oxo(8:0) oxo-octanoic acid	2	Lipids: Fatty Acyls	0.908583	0.401009
219.074	13.4543	N-Acetyl-D-mannosaminolactone	2	0	0.700216	0.189705			202.084	5.13974	Diethyl 2-methyl-3-oxosuccinate	2	0	0.823861	0.714153			170.131	4.34662	10-hydroxygeraniol	2	0	0.908877	0.871603
287.159	13.8772	Arginyl-Hydroxyproline	2	Peptides	0.706284	0.257227			537.512	4.54139	N-Palmitoylsphingosine	2	0	0.824329	0.624482			239.102	12.7495	Dihydrobiopterin	2	Metabolism of Cofactors and Vitamins	0.909906	0.55149
369.084	13.0657	7-Hydroxy-R-acenocoumarol	2	0	0.70661	0.533046			249.031	18.9052	Norepinephrinesulfate	2	0	0.828857	0.537508			198.162	4.17276	FA (12:1) dodecenoic acid	2	Lipids: Fatty Acyls	0.910147	0.912028
131.058	14.5548	5-Aminolevulinate	2	Amino Acid Metabolism	0.706861	0.144545			344.218	21.925	Ile-Arg-Gly	2	Peptide(tri-)	0.830195	0.392906			256.24	4.0124	FA(16:0)	2	Lipids: Fatty Acyls	0.910936	0.858525
694.479	3.71304	PG(30:0)	2	Lipids: Glycerophospholipids	0.708334	0.147085			200.977	16.9147	S-Sulfo-L-cysteine	2	Amino Acid Metabolism	0.832534	0.813228			242.188	4.22329	[FA oxo(14:0)] 3-oxo-tetradecanoic acid	2	Lipids: Fatty Acyls	0.911751	0.906542
169.989	17.4687	Glycerone sulfate	2	0	0.709973	0.264102			96.0213	13.4723	Furfural	2	0	0.833946	0.521992			143.058	5.1361	Acrylamide-acrylic acid resin	2	0	0.911907	0.593201
260.138	11.2581	L-gamma-glutamyl-L-isoleucine	2	Peptides	0.719868	0.281257			231.147	8.97244	O-Butanoylcarnitine	2	Lipids: Fatty Acyls	0.835277	0.463626			309.986	18.3789	D-Ribose 1,5-bisphosphate	2	Carbohydrate Metabolism	0.912808	0.580887
310.287	3.92597	[FA (20:1)] 11Z-eicosenoic acid	2	Lipids: Fatty Acyls	0.72076	0.235735			254.057	15.6177	5-L-Glutamyl-taurine	2	Amino Acid Metabolism	0.835898	0.43751			123.993	14.6037	Phosphonoacetaldehyde	2	Amino Acid Metabolism	0.913018	0.666214
208.085	10.8091	L-Kynurenine	1	Amino Acid Metabolism	0.722534	0.294966			113.945	21.4266	H2S2O3	2	0	0.836469	0.783966			208.146	4.20788	4-Heptyloxyphenol	2	0	0.91308	0.924626
247.069	17.4536	N-Succinyl-L-glutamate	2	Amino Acid Metabolism	0.723953	0.202084			128.059	14.8919	5,6-Dihydrothymine	2	Nucleotide Metabolism	0.838569	0.456444			244.131	4.86138	Polyethylene, oxidized	2	0	0.913525	0.930636
245.101	10.5699	Asparaginyl-Hydroxyproline	2	Peptides	0.724132	0.188282			125.015	14.9668	Taurine	1	Lipid Metabolism	0.841406	0.311795			858.527	3.81271	PI(36:4)	2	Lipids: Glycerophospholipids	0.913934	0.268103
787.536	3.81564	PS(36:2)	2	Lipids: Glycerophospholipids	0.724587	0.00125241			118.078	4.29843	alpha-Methylstyrene	2	0	0.841413	0.835666			136.064	22.6491	1-Methylnicotinamide	2	Metabolism of Cofactors and Vitamins	0.914042	0.662382
797.595	4.17217	PE(40:3)	2	Lipids: Glycerophospholipids	0.728774	0.164544			131.058	14.5548	5-Aminolevulinate	2	Amino Acid Metabolism	0.844791	0.265522			165.043	10.275	4-Pyridoxolactone	2	Metabolism of Cofactors and Vitamins	0.914195	0.508277
249.031	18.9052	Norepinephrinesulfate	2	0	0.729743	0.373043			166.063	5.10668	3-Methoxy-4-hydroxyphenylacetaldehyde	2	Amino Acid Metabolism	0.845251	0.50325			245.163	8.32546	2-Methylbutyroylcarnitine	2	0	0.914963	0.639122
111.032	10.9177	Pyrrole-2-carboxylate	2	Amino Acid Metabolism	0.73034	0.155761			565.544	4.1307	Cer(d36:1)	2	Lipids: Sphingolipids	0.846752	0.617867			700.504	3.81022	PA(36:2)	2	Lipids: Glycerophospholipids	0.915392	0.473379
146.058	9.02363	(S)-2-Aceto-2-hydroxybutanoate	2	Amino Acid Metabolism	0.731268	0.225221			383.143	13.8962	N-Acetyllactosamine	2	0	0.847965	0.567442			85.0893	14.602	Piperidine	2	0	0.918528	0.669958
248.101	14.8488	Glu-Thr	2	Peptide(di-)	0.73461	0.353872			694.479	3.71304	PG(30:0)	2	Lipids: Glycerophospholipids	0.848391	0.324486			402.023	14.7381	dTDP	2	Nucleotide Metabolism	0.918938	0.728866
761.521	3.83545	PS(34:1)	2	Lipids: Glycerophospholipids	0.735284	0.00286827			202.12	4.95421	Diethyl adipate	2	0	0.849542	0.718028			741.53	4.44951	PE(36:3)	2	Lipids: Glycerophospholipids	0.920024	0.466144
204.075	15.4211	L-beta-aspartyl-L-alanine	2	Peptides	0.744015	0.193072			219.111	8.94026	Pantothenate	2	Amino Acid Metabolism	0.851698	0.575888			314.319	4.24246	FA (22:0)	2	Lipids: Fatty Acyls	0.921207	0.769031
881.613	3.77695	PS(43:4)	2	Lipids: Glycerophospholipids	0.744822	0.192138			254.225	4.16684	FA(16:1)	2	Lipids: Fatty Acyls	0.853951	0.864143			537.512	4.54139	N-Palmitoylsphingosine	2	0	0.922833	0.784985
138.043	7.83188	4-Nitroaniline	2	0	0.745562	0.370841			291.107	15.8742	Ala-Asp-Ser	2	Peptide(tri-)	0.85599	0.529673			761.521	3.83545	PS(34:1)	2	Lipids: Glycerophospholipids	0.927011	0.410447
745.091	17.138	NADPH	2	Energy Metabolism	0.74852	0.683362			173.142	27.9204	Muscarine	2	0	0.856743	0.0402338			463.156	14.9501	Asn-Met-Cys-Pro	2	Peptide(tetra-)	0.928154	0.684029
117.079	15.4867	4-Methylaminobutyrate	2	Metabolism of Cofactors and Vitamins	0.750361	0.0342178			312.022	16.33	gamma-Glutamyl-Se-methylselenocysteine	2	Amino Acid Metabolism	0.858374	0.0855247			136.039	10.3691	Hypoxanthine	1	Nucleotide Metabolism	0.928493	0.850632
146.058	4.24437	Dimethyl succinate	2	0	0.750901	0.664496			130.063	5.06505	(S)-3-Methyl-2-oxopentanoic acid	2	Amino Acid Metabolism	0.858421	0.607504			300.266	4.07644	FA hydroxy(18:0)	2	Lipids: Fatty Acyls	0.928523	0.887038
208.183	4.29855	FA (14:2) tetradecadienal	2	Lipids: Fatty Acyls	0.752653	0.31975			764.535	3.687	PA(41:5)	2	Lipids: Glycerophospholipids	0.858539	0.604167			210.126	4.55649	(-)-Jasmonic acid	2	Lipids: Fatty Acyls	0.929	NA
159.126	13.4887	Methacholine	2	0	0.753654	0.381741			272.068	14.9011	2'-Hydroxydihydrodaidzein	2	Biosynthesis of Secondary Metabolites	0.859004	0.478764			192.064	13.3992	Quinate	2	Amino Acid Metabolism	0.929267	0.705402
674.488	3.83824	PA(34:1)	2	Lipids: Glycerophospholipids	0.753822	0.0123996			180.063	14.7688	D-Glucose	2	Carbohydrate Metabolism	0.861654	0.818244			486.206	21.7407	Glucosylgalactosylhydroxylysine	2	0	0.929447	0.696667
398.122	15.7433	5-(3',4'-dihydroxyphenyl)-gamma-valerolactone-3'-O-glucuronide	2	0	0.754614	0.615964			537.512	4.10499	[SP (16:0)] N-(hexadecanoyl)-sphing-4-enine	2	Lipids: Sphingolipids	0.861714	0.584256			307.084	17.6588	Ala-Asp-Cys	2	Peptide(tri-)	0.930262	0.542349
700.504	3.81022	PA(36:2)	2	Lipids: Glycerophospholipids	0.75476	0.0800402			198.162	4.17276	FA (12:1) dodecenoic acid	2	Lipids: Fatty Acyls	0.861867	0.851132			565.544	4.1307	Cer(d36:1)	2	Lipids: Sphingolipids	0.930324	0.850479
323.052	15.954	CMP	2	Nucleotide Metabolism	0.757507	0.0635275			165.046	13.4626	L-Methionine S-oxide	2	Amino Acid Metabolism	0.862541	0.847266			172.014	14.6166	sn-Glycerol 3-phosphate	1	Lipid Metabolism	0.930328	0.668423
372.201	14.3874	(Ac)2-L-Lys-D-Ala-D-Ala	2	0	0.757711	0.359496			219.111	8.30202	Pantothenate	2	Amino Acid Metabolism	0.862603	0.590872			119.058	14.5605	L-Threonine	2	Amino Acid Metabolism	0.93054	0.736886
132.053	15.3409	L-Asparagine	2	Amino Acid Metabolism	0.758119	0.378237			790.551	3.67599	PA(43:6)	2	Lipids: Glycerophospholipids	0.862961	0.667984			154.003	11.5453	Propanoyl phosphate	2	Carbohydrate Metabolism	0.930722	0.827041
219.111	8.30202	Pantothenate	2	Amino Acid Metabolism	0.767653	0.307756			200.141	4.60668	[FA hydroxy(11:1)] undecenoic acid	2	Lipids: Fatty Acyls	0.863052	0.784475			688.552	4.9284	EPC(d36:1)	2	Lipids: Sphingolipids	0.931011	0.602353
116.011	15.1741	Fumarate	2	Carbohydrate Metabolism	0.768651	0.242803			226.121	4.59051	3,7-Dimethyl-2E,6E-decadien-1,10-dioic acid	2	Lipids: Fatty Acyls	0.867273	0.886351			159.09	13.0574	5-Acetamidopentanoate	2	Amino Acid Metabolism	0.931746	0.828297
144.09	11.9007	D-isoglutamine	2	0	0.769085	0.136046			606.201	14.5491	&alpha;-D-xylosyl-(1->6)-&beta;-D-glucosyl- (1->4)-&beta;-D-glucosyl-(6->1)-&alpha;-D-xylose	2	0	0.867335	0.913235			117.079	15.4867	4-Methylaminobutyrate	2	Metabolism of Cofactors and Vitamins	0.931998	0.44302
216.173	4.77867	FA hydroxy(12:0) dodecanoic acid	2	Lipids: Fatty Acyls	0.770019	0.764837			144.09	11.9007	D-isoglutamine	2	0	0.86762	0.497274			512.142	14.279	Glu-Met-Met-Cys	2	Peptide(tetra-)	0.933784	0.80367
96.0213	13.4723	Furfural	2	0	0.770629	0.184561			786.663	7.69325	SM(d40:1)	2	Lipids: Sphingolipids	0.868039	0.777518			302.225	4.07698	[PR] Abietic acid	2	Lipids: Prenols	0.936276	0.833404
402.023	14.7381	dTDP	2	Nucleotide Metabolism	0.771365	0.380382			147.09	8.91829	N-hydroxyisoleucine	2	0	0.868237	0.456417			462.16	16.4058	Ala-Glu-Asp-Glu	2	Peptide(tetra-)	0.937269	0.829584
294.183	4.14739	Phytuberin	2	0	0.771729	0.297583			116.059	27.9866	formiminoalanine	2	0	0.868317	0.355866			113.945	21.4266	H2S2O3	2	0	0.937419	0.90924
338.318	3.90283	[FA (22:1)] 13Z-docosenoic acid	2	Lipids: Fatty Acyls	0.772851	0.283259			761.521	3.83545	PS(34:1)	2	Lipids: Glycerophospholipids	0.869401	0.35867			862.557	3.82748	PI(36:2)	2	Lipids: Glycerophospholipids	0.938267	0.421087
131.058	9.01121	L-Glutamate 5-semialdehyde	2	Amino Acid Metabolism	0.773293	0.361281			232.117	13.3105	(3R)-hydroxy-N-acetyl-(L)-arginine	2	0	0.869856	0.847661			97.9768	18.308	Orthophosphate	2	Energy Metabolism	0.938428	0.470917
449.141	15.1022	Cys-Cys-Gln-Pro	2	Peptide(tetra-)	0.775229	0.174984			439.402	4.05972	Pentacosanoylglycine	2	0	0.87258	NA			481.989	16.2134	dTTP	2	Nucleotide Metabolism	0.938851	0.941014
217.131	9.93605	O-Propanoylcarnitine	2	Lipids: Fatty Acyls	0.776708	0.385972			187.121	5.2608	N-Heptanoylglycine	2	0	0.875165	0.69005			144.115	4.62879	FA (8:0) octanoic acid	2	Lipids: Fatty Acyls	0.939294	0.785746
432.197	14.9012	Ala-Gln-Gln-Ser	2	Peptide(tetra-)	0.776924	0.444095			146.058	4.24437	Dimethyl succinate	2	0	0.875459	0.865154			136.039	10.8923	allopurinol	2	0	0.939576	0.893358
152.12	4.30091	(1R,4S)-fenchan-2-one	2	Lipids: Prenols	0.776985	0.29983			169.005	15.6312	L-Cysteate	2	Amino Acid Metabolism	0.875689	0.559813			168.079	4.99312	1,3,5-trimethoxybenzene	2	Biosynthesis of Secondary Metabolites	0.939593	0.926209
388.207	13.703	Ala-Lys-Asn-Gly	2	Peptide(tetra-)	0.780833	0.306805			881.613	3.77695	PS(43:4)	2	Lipids: Glycerophospholipids	0.87633	0.413095			136.038	11.1099	Ethyl isopropyl disulfide	2	0	0.93965	0.884158
184.146	4.40283	gamma-Undecalactone	2	0	0.785595	NA			312.266	3.99367	FA oxo(19:0)	2	Lipids: Fatty Acyls	0.882655	0.638232			308.272	3.94194	Icosadienoic acid	2	Lipids: Fatty Acyls	0.940113	0.811148
836.542	3.85836	PI(34:1)	2	Lipids: Glycerophospholipids	0.786501	0.051598			117.079	15.4867	4-Methylaminobutyrate	2	Metabolism of Cofactors and Vitamins	0.883412	0.155998			131.095	11.3733	L-Leucine	1	Amino Acid Metabolism	0.940905	0.81365
138.043	10.9768	Urocanate	2	Amino Acid Metabolism	0.7883	0.483589			218.127	12.1673	N2-(D-1-Carboxyethyl)-L-lysine	2	Amino Acid Metabolism	0.883683	0.774599			787.536	3.81564	PS(36:2)	2	Lipids: Glycerophospholipids	0.942731	0.516434
231.147	8.97244	O-Butanoylcarnitine	2	Lipids: Fatty Acyls	0.789303	0.456165			354.056	5.232	Phenolsulfonphthalein	2	Medium Component	0.885653	0.880641			146.094	5.01737	ethyl-(2R)-methyl-(3S)-hydroxybutanoate	2	0	0.943423	0.75581
785.594	4.15155	PC(36:2)	2	Lipids: Glycerophospholipids	0.79206	0.0300887			815.568	3.80242	PS(38:2)	2	Lipids: Glycerophospholipids	0.887283	0.535877			217.131	9.93605	O-Propanoylcarnitine	2	Lipids: Fatty Acyls	0.944263	0.757066
133.038	15.0179	L-Aspartate	1	Amino Acid Metabolism	0.792145	0.235615			797.522	3.78811	PS(37:4)	2	Lipids: Glycerophospholipids	0.88732	0.589036			102.079	28.0324	&gamma;-aminobutyramide	2	0	0.945049	0.558494
146.094	5.01737	ethyl-(2R)-methyl-(3S)-hydroxybutanoate	2	0	0.797211	0.391001			486.206	21.7407	Glucosylgalactosylhydroxylysine	2	0	0.888797	0.623714			338.318	3.90283	[FA (22:1)] 13Z-docosenoic acid	2	Lipids: Fatty Acyls	0.946089	0.781912
526.168	5.17738	Inumakilactone A glycoside	2	0	0.797526	0.729093			138.043	5.21334	5-Oxo-2(5H)-isoxazolepropanenitrile	2	0	0.889575	0.422226			155.07	18.1243	N3-hydroxyethylcytosine	2	0	0.946596	0.775346
260.101	12.5122	Oxypinnatanine	2	Amino Acid Metabolism	0.800774	0.321227			117.079	12.5054	L-Valine	1	Amino Acid Metabolism	0.892963	0.76669			189.064	14.1532	N-Acetyl-L-glutamate	2	Amino Acid Metabolism	0.947169	0.826501
307.057	14.9698	dCMP	2	Nucleotide Metabolism	0.801537	0.402168			204.075	15.4211	L-beta-aspartyl-L-alanine	2	Peptides	0.894067	0.586622			694.479	3.71304	PG(30:0)	2	Lipids: Glycerophospholipids	0.947295	0.706848
112.027	15.2895	4-Carboxypyrazole	2	0	0.806918	0.268563			759.579	5.9957	PE(37:1)	2	Lipids: Glycerophospholipids	0.894158	0.739354			208.061	10.381	N-acetyl-demethylphophinothricin	2	0	0.947564	0.806046
149.069	11.2449	N,N-dihydroxyvaline	2	0	0.806936	0.532992			836.542	3.85836	PI(34:1)	2	Lipids: Glycerophospholipids	0.89491	0.451349			294.183	4.14739	Phytuberin	2	0	0.948276	0.825653
212.009	15.9118	P-DPD	2	0	0.808366	0.409573			413.974	4.0245	Perfluorooctanoic acid	2	Lipids: Fatty Acyls	0.895349	0.554054			174.126	5.0839	FA hydroxy(9:0) hydroxy-nonanoic acid	2	Lipids: Fatty Acyls	0.949473	0.926766
97.9768	14.9306	Orthophosphate	2	Energy Metabolism	0.810649	0.487622			97.9769	16.0272	Orthophosphate	2	Energy Metabolism	0.895413	0.631637			815.568	3.80242	PS(38:2)	2	Lipids: Glycerophospholipids	0.950053	0.754639
156.053	11.3377	4-Imidazolone-5-propanoate	2	Amino Acid Metabolism	0.811678	0.210601			217.131	9.93605	O-Propanoylcarnitine	2	Lipids: Fatty Acyls	0.896392	0.539537			216.122	14.913	N-acetyl-(L)-arginine	2	0	0.950155	0.824841
404.191	5.68581	alcaligin	2	0	0.811767	0.498053			208.085	10.8091	L-Kynurenine	1	Amino Acid Metabolism	0.898696	0.513199			172.085	13.5665	Glycylproline	2	Peptide(di-)	0.950239	0.903104
383.143	13.8962	N-Acetyllactosamine	2	0	0.813332	0.715789			193.041	10.8114	&gamma;-thiomethyl glutamate	2	0	0.899799	0.694284			134.022	16.1021	(S)-Malate	1	Carbohydrate Metabolism	0.95096	0.908675
129.043	10.4209	4-Oxoproline	2	Amino Acid Metabolism	0.815483	0.393641			301.298	7.81668	Sphinganine	1	Lipids: Sphingolipids	0.89989	0.686702			310.287	3.92597	[FA (20:1)] 11Z-eicosenoic acid	2	Lipids: Fatty Acyls	0.952372	0.818269
296.062	10.4952	Trifluridine	2	Nucleotide Metabolism	0.817286	0.506217			200.178	4.17095	Dodecanoic acid	1	Lipids: Fatty Acyls	0.900521	0.492931			307.101	17.1303	Asp-Ser-Ser	2	Peptide(tri-)	0.952772	0.709806
130.063	7.80189	4-Methyl-2-oxopentanoate	2	Amino Acid Metabolism	0.819123	0.803066			145.02	11.2703	3,4-Dehydrothiomorpholine-3-carboxylate	2	0	0.901523	0.766545			230.019	15.6426	D-Ribose 5-phosphate	1	Carbohydrate Metabolism	0.953526	0.844975
767.116	13.7466	CoA	2	Carbohydrate Metabolism	0.82096	0.709769			1107.76	7.80712	Trihexosylceramide (d18:1/22:0)	2	0	0.903411	0.619631			165.065	12.823	3-Methylguanine	2	0	0.953943	0.929338
132.057	4.37056	Cinnamaldehyde	2	Biosynthesis of Secondary Metabolites	0.823394	0.837339			139.987	16.3293	Acetyl phosphate	2	Amino Acid Metabolism	0.903567	0.415701			234.162	4.23594	Bakkenolide A	2	0	0.953961	0.948396
278.064	22.448	hexane-6-ol-1,3,4,6-tetracarboxylate	2	0	0.823878	0.0701001			759.578	4.19735	PC(34:1)	2	Lipids: Glycerophospholipids	0.903932	0.429977			404.1	15.7406	Zopiclone N-oxide	2	0	0.954019	0.53055
743.545	4.76392	PE(36:2)	2	Lipids: Glycerophospholipids	0.825022	0.227623			139.978	17.904	Sulfoacetate	2	Amino Acid Metabolism	0.905384	0.625644			97.977	14.5917	Orthophosphate	2	Energy Metabolism	0.954363	0.785833
152.069	13.0925	Ribitol	1	Carbohydrate Metabolism	0.826199	0.608946			104.022	27.893	Urea-1-carboxylate	2	Amino Acid Metabolism	0.905509	0.284465			298.287	3.95242	FA methyl(18:0)	2	Lipids: Fatty Acyls	0.954403	0.928859
188.105	5.12602	(+/-)-Methyl 5-acetoxyhexanoate	2	Lipid Metabolism	0.828914	0.753132			131.069	14.7722	Creatine	2	Amino Acid Metabolism	0.906473	0.714652			291.125	13.8748	Ile-Cys-Gly	2	Peptide(tri-)	0.954687	0.875965
188.08	9.20513	N-Acetylglutamine	2	0	0.82945	0.343904			131.095	11.3733	L-Leucine	1	Amino Acid Metabolism	0.907967	0.815713			223.106	13.4502	N-acetyl -D- glucosaminitol	2	0	0.954846	0.831106
759.578	4.19735	PC(34:1)	2	Lipids: Glycerophospholipids	0.829847	0.0322869			234.162	4.23594	Bakkenolide A	2	0	0.908587	0.893396			606.201	14.5491	&alpha;-D-xylosyl-(1->6)-&beta;-D-glucosyl- (1->4)-&beta;-D-glucosyl-(6->1)-&alpha;-D-xylose	2	0	0.956198	NA
102.032	13.4732	Acetoacetate	2	Lipid Metabolism	0.830979	0.456834			287.159	14.3763	Hydroxyprolyl-Arginine	2	Peptides	0.909116	0.651684			301.298	7.81668	Sphinganine	1	Lipids: Sphingolipids	0.957433	0.865766
294.186	3.80705	Sodium Tetradecyl Sulfate	2	0	0.831908	0.491787			246.133	11.9047	L-N2-(2-Carboxyethyl)arginine	2	Biosynthesis of Secondary Metabolites	0.909128	0.829867			174.016	17.8453	L-Dehydroascorbate	2	Carbohydrate Metabolism	0.957539	0.896257
112.027	8.77415	Uracil	2	Nucleotide Metabolism	0.832015	0.662451			184.146	4.40283	gamma-Undecalactone	2	0	0.909473	NA			379.159	14.0356	2-(Arabinosylamino)-3-(glucosylamino)propanenitrile	2	Carbohydrate Metabolism	0.957557	0.882582
283.288	7.95738	Octadecanamide	2	Lipids: Fatty Acyls	0.832193	0.551938			416.19	10.6381	Asp-Val-Pro-Ser	2	Peptide(tetra-)	0.90948	0.614016			204.075	15.4211	L-beta-aspartyl-L-alanine	2	Peptides	0.957705	0.778855
145.038	10.6929	2-Oxoglutaramate	2	Amino Acid Metabolism	0.832864	0.602417			186.089	5.06677	7,8-diketopelargonate	2	0	0.909493	0.899054			232.106	8.50726	Threoninyl-Hydroxyproline	2	Peptides	0.95799	0.871269
438.16	10.9435	Ala-Met-Met-Ser	2	Peptide(tetra-)	0.832883	0.695088			563.528	4.10129	Cer(d36:2)	2	Lipids: Sphingolipids	0.916358	0.783747			282.256	3.97765	[FA (18:1)] 9Z-octadecenoic acid	2	Lipids: Fatty Acyls	0.95919	0.873333
180.063	12.0312	D-Galactose	2	Carbohydrate Metabolism	0.833491	0.345407			134.022	16.1021	(S)-Malate	1	Carbohydrate Metabolism	0.917591	0.84304			463.101	15.0033	7-methylthioheptyl glucosinolate	2	0	0.959344	0.583407
234.085	11.342	Threoninyl-Aspartate	2	Peptides	0.83485	0.285624			255.705	7.79752	CoA	2	Carbohydrate Metabolism	0.917865	0.804527			220.085	10.7457	5-Hydroxy-L-tryptophan	2	Amino Acid Metabolism	0.959744	0.932833
130.063	5.06505	(S)-3-Methyl-2-oxopentanoic acid	2	Amino Acid Metabolism	0.83548	0.498278			169.074	8.33786	Pyridoxine	1	Metabolism of Cofactors and Vitamins	0.91935	0.739791			144.053	14.4352	N-Nitrosoproline	2	0	0.959772	0.851897
479.095	10.2762	7-methylsulfinylheptyl glucosinolate	2	0	0.837155	0.370532			193.041	11.2638	&gamma;-thiomethyl glutamate	2	0	0.919469	0.830308			364.298	3.65159	Noladin Ether	2	Lipids: Glycerolipids	0.960804	0.888437
759.579	5.9957	PE(37:1)	2	Lipids: Glycerophospholipids	0.840265	0.548527			268.117	9.70024	Hydroxyprolyl-Histidine	2	Peptides	0.919742	0.772758			426.088	17.1004	Asp-Cys-Cys-Ser	2	Peptide(tetra-)	0.961461	0.842491
416.202	14.1806	Ala-Ala-Gln-Gln	2	Peptide(tetra-)	0.840397	0.572006			197.036	9.19366	Tauropine	2	0	0.92058	0.688407			536.319	28.7619	Arg-Lys-Pro-His	2	Peptide(tetra-)	0.961841	0.72313
126.105	4.28327	FA (8:1) octenal	2	Lipids: Fatty Acyls	0.840418	0.549888			338.318	3.90283	[FA (22:1)] 13Z-docosenoic acid	2	Lipids: Fatty Acyls	0.920609	0.654846			381.023	17.063	N-Acetyl-D-glucosamine 1,6-bisphosphate	2	0	0.96303	0.809887
360.201	13.9918	Ala-Leu-Ala-Ser	2	Peptide(tetra-)	0.840851	0.54008			294.186	3.80705	Sodium Tetradecyl Sulfate	2	0	0.922106	0.613081			131.074	11.7437	Tolylacetonitrile	2	0	0.963734	0.920891
188.08	10.0133	N-Acetylglutamine	2	0	0.841261	0.30568			414.204	4.27817	Magnoshinin	2	0	0.923035	0.940355			244.069	10.0608	Uridine	2	Nucleotide Metabolism	0.963948	0.958439
232.106	8.50726	Threoninyl-Hydroxyproline	2	Peptides	0.842086	0.568854			727.509	3.71465	CL(18:1(11Z)/18:1(11Z)/18:1(11Z)/18:2(9Z,12Z))	2	0	0.924784	0.790179			254.057	15.6177	5-L-Glutamyl-taurine	2	Amino Acid Metabolism	0.964189	0.849429
682.923	18.0198	Guanosine 3'-diphosphate 5'-triphosphate	2	Nucleotide Metabolism	0.842824	0.302878			117.079	9.03908	[FA amino(5:0)] 2S-amino-pentanoic acid	2	Amino Acid Metabolism	0.925249	0.0709502			270.256	3.98821	FA (17:0)	2	Lipids: Fatty Acyls	0.964492	0.925978
416.21	11.3889	Ala-Met-Val-Pro	2	Peptide(tetra-)	0.84763	0.577453			132.079	5.16306	Ethyl (R)-3-hydroxybutanoate	2	0	0.925668	0.710211			170.094	4.61666	Furfural diethyl acetal	2	0	0.964845	0.96901
230.019	15.6426	D-Ribose 5-phosphate	1	Carbohydrate Metabolism	0.850084	0.582923			200.105	7.78022	FA (12:1) Decenedioic acid	2	Lipids: Fatty Acyls	0.9259	0.220216			272.072	15.5538	phenyl-1-thio-&beta;-D-galactopyranoside	2	0	0.965144	0.785636
220.11	4.30032	Precocene 2	2	0	0.850163	NA			118.027	15.2556	Succinate	2	Carbohydrate Metabolism	0.925986	0.837182			368.366	3.84342	FA(24:0)	2	Lipids: Fatty Acyls	0.965237	0.910104
360.176	15.3264	Ala-Asp-Arg	2	Peptide(tri-)	0.85265	0.272727			312.266	5.08337	[FA oxo(19:0)] 10-oxo-nonadecanoic acid	2	Lipids: Fatty Acyls	0.926137	0.646036			336.303	3.9047	[FA (22:2)] 13Z,16Z-docosadienoic acid	2	Lipids: Fatty Acyls	0.965244	0.880801
113.059	9.93103	Creatinine	1	Amino Acid Metabolism	0.855027	0.519718			147.09	13.3511	Fagomine	2	0	0.927263	0.845527			123.992	15.1144	Phosphonoacetaldehyde	2	Amino Acid Metabolism	0.965746	0.810694
689.499	4.78782	PC(29:1)	2	Lipids: Glycerophospholipids	0.855973	0.449238			264.105	19.8966	Thiamin	1	Metabolism of Cofactors and Vitamins	0.927468	0.7996			103.1	14.4893	Neurine	2	0	0.965969	0.784521
133.037	11.0025	2-hydroxysuccinamate	2	Amino Acid Metabolism	0.856075	0.654597			114.032	14.7092	2-Hydroxy-2,4-pentadienoate	2	Amino Acid Metabolism	0.928045	0.891039			745.091	17.138	NADPH	2	Energy Metabolism	0.966905	0.953891
404.002	16.575	UDP	2	Nucleotide Metabolism	0.856797	0.555482			128.059	8.62144	5,6-Dihydrothymine	2	Nucleotide Metabolism	0.928159	0.611086			296.235	4.07564	[FA (18:1)] 9R,10S-epoxy-12Z-octadecenoic acid	2	Lipids: Fatty Acyls	0.967603	0.932513
132.079	5.16306	Ethyl (R)-3-hydroxybutanoate	2	0	0.857052	0.52455			131.058	9.01121	L-Glutamate 5-semialdehyde	2	Amino Acid Metabolism	0.928712	0.593795			471.269	12.5639	Asp-Leu-Lys-Pro	2	Peptide(tetra-)	0.968357	0.870146
255.705	7.79752	CoA	2	Carbohydrate Metabolism	0.858335	0.615154			172.085	13.5665	Glycylproline	2	Peptide(di-)	0.929787	0.850261			331.149	15.6992	Ala-Ala-Asn-Gly	2	Peptide(tetra-)	0.968984	0.831363
726.502	3.65026	CL(18:2(9Z,12Z)/18:2(9Z,12Z)/18:1(11Z)/18:1(11Z))	2	0	0.858528	0.593593			208.061	10.381	N-acetyl-demethylphophinothricin	2	0	0.932914	0.695104			304.24	3.96278	FA (20:4)	2	Lipids: Fatty Acyls	0.969232	0.922183
230.09	15.5303	Aspartyl-L-proline	2	Peptide(di-)	0.859231	0.495032			827.567	3.79053	PS(39:3)	2	Lipids: Glycerophospholipids	0.933625	0.523501			332.053	14.6193	3,3',4',5,7-Pentahydroxy-8-methoxyflavone	2	0	0.969786	0.752299
598.357	15.6434	Sucrose monopalmitate	2	Carbohydrate Metabolism	0.861352	0.480241			294.183	4.14739	Phytuberin	2	0	0.933656	0.587268			888.572	3.80839	PI(38:3)	2	Lipids: Glycerophospholipids	0.970089	0.873141
463.156	14.9501	Asn-Met-Cys-Pro	2	Peptide(tetra-)	0.861852	0.486416			97.977	13.1287	Orthophosphate	2	Energy Metabolism	0.934466	0.672215			131.058	9.01121	L-Glutamate 5-semialdehyde	2	Amino Acid Metabolism	0.97013	0.89174
204.075	10.9198	Alanyl-Aspartate	2	Peptides	0.861863	0.349159			140.106	8.55446	Metenamine	2	0	0.934947	0.394552			130.099	5.02102	FA methyl(6:0)	2	Lipids: Fatty Acyls	0.970166	0.967569
218.09	9.90843	Serinyl-Hydroxyproline	2	Peptides	0.861916	0.501184			101.048	13.4742	1-Aminocyclopropane-1-carboxylate	2	Amino Acid Metabolism	0.935755	0.909336			231.147	8.97244	O-Butanoylcarnitine	2	Lipids: Fatty Acyls	0.970495	0.871938
222.162	4.30199	7E,9E,11-Dodecatrienyl acetate	2	Lipids: Fatty Acyls	0.862419	0.846855			112.027	15.2895	4-Carboxypyrazole	2	0	0.937253	0.724053			149.069	11.2449	N,N-dihydroxyvaline	2	0	0.971581	0.912629
261.096	15.7042	Ala-Asp-Gly	2	Peptide(tri-)	0.86351	0.596542			142.063	5.16338	3-acetyl-3-methyldihydrofuran-2(3H)-one	2	Lipids: Fatty Acyls	0.93729	0.711997			188.105	5.12602	(+/-)-Methyl 5-acetoxyhexanoate	2	Lipid Metabolism	0.972047	0.964636
223.106	13.4502	N-acetyl -D- glucosaminitol	2	0	0.863628	0.675135			102.032	14.9028	Succinate semialdehyde	2	Amino Acid Metabolism	0.938101	0.822816			559.072	13.5099	ADP-ribose	2	Nucleotide Metabolism	0.972894	0.942415
218.09	9.51936	Serinyl-Hydroxyproline	2	Peptides	0.864258	0.422981			463.074	18.267	N6-(1,2-Dicarboxyethyl)-AMP	2	Nucleotide Metabolism	0.938809	0.915247			835.608	4.02925	PC(40:5)	2	Lipids: Glycerophospholipids	0.973618	0.846923
416.238	11.7923	Ala-Lys-Ala-Gln	2	Peptide(tetra-)	0.864444	0.563244			428.365	3.98555	(24R,24'R)-Fucosterol epoxide	2	0	0.939158	0.558009			116.084	5.13723	Hexanoic acid	2	Lipids: Fatty Acyls	0.973686	0.967933
291.107	15.8742	Ala-Asp-Ser	2	Peptide(tri-)	0.867947	0.590625			240.024	16.3507	L-Cystine	2	Amino Acid Metabolism	0.939509	0.85918			576.511	3.89675	Cohibin C	2	Lipids: Fatty Acyls	0.973936	0.78773
261.096	11.843	Aspartyl-Glutamine	2	Peptides	0.87086	0.456802			382.381	3.83937	[FA (25:0)] pentacosanoic acid	2	Lipids: Fatty Acyls	0.939644	0.935142			206.167	4.30118	alpha-Irone	2	0	0.974261	0.981344
275.064	17.3592	3-beta-D-Glucopyranuronosyloxy-5-methylisoxazole	2	0	0.871567	0.569857			100.016	15.1479	2-oxobut-3-enanoate	2	0	0.940168	0.858788			192.027	18.1354	Citrate	1	Carbohydrate Metabolism	0.976224	0.892002
576.511	3.89675	Cohibin C	2	Lipids: Fatty Acyls	0.871699	0.195634			127.943	7.78847	Dichloroacetate	2.2	Xenobiotics Biodegradation and Metabolism	0.940181	0.951598			100.089	4.31651	[FA (6:0)] hexanal	2	Lipids: Fatty Acyls	0.976369	0.927064
123.992	15.1144	Phosphonoacetaldehyde	2	Amino Acid Metabolism	0.873151	0.478155			477.117	14.9182	8-methylthiooctyl glucosinolate	2	0	0.941964	0.631752			294.183	7.64855	Embelin	2	0	0.976854	0.436607
317.17	14.199	Lys-Asn-Gly	2	Peptide(tri-)	0.873957	0.474644			576.511	3.89675	Cohibin C	2	Lipids: Fatty Acyls	0.942843	0.723283			89.9952	17.8271	Oxalate	2	Carbohydrate Metabolism	0.976882	0.716766
301.2	11.0527	Ile-Ala-Val	2	Peptide(tri-)	0.875473	0.654543			825.553	3.77561	PS(39:4)	2	Lipids: Glycerophospholipids	0.943663	0.669749			166.063	5.10668	3-Methoxy-4-hydroxyphenylacetaldehyde	2	Amino Acid Metabolism	0.97745	0.93231
259.153	14.2142	Ile-Ala-Gly	2	Peptide(tri-)	0.878484	0.487857			702.568	7.75059	SM(d34:1)	2	Lipids: Sphingolipids	0.944027	0.836941			146.022	15.6133	2-Oxoglutarate	2	Carbohydrate Metabolism	0.977752	0.841965
837.624	4.04575	PC(40:4)	2	Lipids: Glycerophospholipids	0.879955	0.337341			860.541	3.81487	PI(36:3)	2	Lipids: Glycerophospholipids	0.944064	0.598976			291.107	15.8742	Ala-Asp-Ser	2	Peptide(tri-)	0.97779	0.90488
128.059	8.62144	5,6-Dihydrothymine	2	Nucleotide Metabolism	0.880208	0.710733			479.095	10.2762	7-methylsulfinylheptyl glucosinolate	2	0	0.944066	0.786396			126.105	4.28327	FA (8:1) octenal	2	Lipids: Fatty Acyls	0.977898	0.932071
244.07	17.6792	Pseudouridine	2	Nucleotide Metabolism	0.880437	0.592028			131.074	11.7437	Tolylacetonitrile	2	0	0.944083	0.901449			249.041	13.4806	Pyridoxine phosphate	2	Metabolism of Cofactors and Vitamins	0.977941	0.903849
362.18	15.7787	Ala-Thr-Thr-Ala	2	Peptide(tetra-)	0.880919	0.589696			146.058	9.02363	(S)-2-Aceto-2-hydroxybutanoate	2	Amino Acid Metabolism	0.944134	0.834558			132.053	15.3409	L-Asparagine	2	Amino Acid Metabolism	0.978211	0.920926
143.058	9.48944	Trimethadione	2	0	0.882276	0.309882			245.163	8.32546	2-Methylbutyroylcarnitine	2	0	0.945163	0.78151			104.011	15.7885	Hydroxypyruvate	2	Amino Acid Metabolism	0.978257	0.914721
402.186	13.8252	Ala-Ala-Asn-Gln	2	Peptide(tetra-)	0.88255	0.71383			90.0315	14.9023	(S)-Lactate	2	Carbohydrate Metabolism	0.945242	0.654806			142.099	4.77793	FA (8:1)	2	Lipids: Fatty Acyls	0.978657	0.927893
607.082	15.2374	UDP-N-acetyl-D-glucosamine	1	Carbohydrate Metabolism	0.883378	0.617067			138.043	8.04876	Urocanate	2	Amino Acid Metabolism	0.945268	0.813545			312.022	16.33	gamma-Glutamyl-Se-methylselenocysteine	2	Amino Acid Metabolism	0.979419	0.87458
132.053	8.28806	3-Ureidopropionate	2	Nucleotide Metabolism	0.884939	0.758307			783.578	4.46386	PE(39:3)	2	Lipids: Glycerophospholipids	0.946834	0.805061			112.027	8.77415	Uracil	2	Nucleotide Metabolism	0.979536	0.954908
158.094	7.78874	FA oxo(8:0) oxo-octanoic acid	2	Lipids: Fatty Acyls	0.885935	0.406998			113.048	8.59832	1-Pyrroline-2-carboxylate	2	Amino Acid Metabolism	0.949565	0.78118			283.092	12.7658	Guanosine	2	Nucleotide Metabolism	0.979606	0.943116
215.056	15.7532	sn-glycero-3-Phosphoethanolamine	2	Lipid Metabolism	0.887796	0.550084			247.069	17.4536	N-Succinyl-L-glutamate	2	Amino Acid Metabolism	0.950096	0.847005			168.079	8.74154	6-isobutyl-4-hydroxy-2-pyrone	2	0	0.979883	0.764761
113.048	8.59832	1-Pyrroline-2-carboxylate	2	Amino Acid Metabolism	0.888198	0.633407			145.038	10.6929	2-Oxoglutaramate	2	Amino Acid Metabolism	0.950202	0.805791			218.09	14.4949	gamma-L-Glutamyl-D-alanine	2	Peptides	0.980022	0.889139
182.058	9.06959	3-(4-Hydroxyphenyl)lactate	2	Amino Acid Metabolism	0.889212	0.579759			200.009	16.335	D-Erythrose 4-phosphate	2	Carbohydrate Metabolism	0.950641	0.726858			165.079	10.3807	L-Phenylalanine	1	Amino Acid Metabolism	0.980617	0.930899
319.157	12.0164	Ile-Gly-Met	2	Peptide(tri-)	0.889477	0.704365			803.566	3.71319	PS(37:1)	2	Lipids: Glycerophospholipids	0.951844	0.886736			243.086	12.0694	Cytidine	2	Nucleotide Metabolism	0.980723	0.92012
155.991	8.82028	2-(Methylthio)ethanesulfonate	2	Metabolism of Cofactors and Vitamins	0.890004	0.678694			296.235	4.07564	[FA (18:1)] 9R,10S-epoxy-12Z-octadecenoic acid	2	Lipids: Fatty Acyls	0.951973	0.85929			276.025	17.755	6-Phospho-D-gluconate	1	Carbohydrate Metabolism	0.981049	0.939313
178.063	5.09544	Coniferyl aldehyde	2	Biosynthesis of Secondary Metabolites	0.890224	0.88794			250.062	14.2647	gamma-L-Glutamyl-L-cysteine	2	Amino Acid Metabolism	0.953889	0.862711			328.24	3.91993	Docosahexaenoicacid	2	Lipids: Fatty Acyls	0.981094	0.943478
97.9768	18.308	Orthophosphate	2	Energy Metabolism	0.892815	0.181414			188.105	5.12602	(+/-)-Methyl 5-acetoxyhexanoate	2	Lipid Metabolism	0.954543	0.952191			242.152	4.9061	2-isocapryloyl-3R-hydroxymethyl-&gamma;-butyrolactone	2	0	0.982346	0.983435
312.176	3.84447	N-Undecylbenzenesulfonic acid	2	0	0.893263	0.687168			248.101	14.8488	Glu-Thr	2	Peptide(di-)	0.95478	0.846063			424.037	14.9138	Sinalbin	2	0	0.982869	0.910115
314.052	16.0867	5'-Phosphoribosyl-N-formylglycinamide	2	Nucleotide Metabolism	0.89531	0.581952			680.537	7.69343	DG(41:7)	2	Lipids: Glycerolipids	0.956051	0.906708			172.085	12.8502	Glycylproline	2	Peptide(di-)	0.982882	0.939793
174.064	10.9811	N-Formimino-L-glutamate	2	Amino Acid Metabolism	0.895773	0.562677			133.074	8.18429	3-nitro-2-pentanol	2	0	0.956195	0.941812			374.216	13.0629	Ala-Leu-Thr-Ala	2	Peptide(tetra-)	0.983183	0.899728
483.968	17.9398	UTP	2	Nucleotide Metabolism	0.897264	0.573926			787.536	3.81564	PS(36:2)	2	Lipids: Glycerophospholipids	0.957231	0.695765			726.502	3.65026	CL(18:2(9Z,12Z)/18:2(9Z,12Z)/18:1(11Z)/18:1(11Z))	2	0	0.9832	0.939983
203.116	11.1758	O-Acetylcarnitine	2	Amino Acid Metabolism	0.897406	0.749191			161.069	14.872	N-Methyl-L-glutamate	2	Energy Metabolism	0.957375	0.798542			158.131	4.44755	FA methyl(8:0)	2	Lipids: Fatty Acyls	0.98351	0.946431
862.557	3.82748	PI(36:2)	2	Lipids: Glycerophospholipids	0.900315	0.126971			290.04	16.338	D-Sedoheptulose 7-phosphate	2	Carbohydrate Metabolism	0.958075	0.814132			257.103	14.5073	sn-glycero-3-Phosphocholine	1	Lipid Metabolism	0.983526	0.925785
248.064	17.4774	L-beta-aspartyl-L-asparticacid	2	Peptides	0.900353	0.701516			449.141	15.1022	Cys-Cys-Gln-Pro	2	Peptide(tetra-)	0.958285	0.799561			444.233	12.1059	Ala-Leu-Asn-Gln	2	Peptide(tetra-)	0.983589	0.942254
471.262	7.77855	PIP(36:2)	2	Lipids: Glycerophospholipids	0.900672	0.703013			202.095	8.59881	Alanyl-Hydroxyproline	2	Peptides	0.959365	0.889238			200.141	4.60668	[FA hydroxy(11:1)] undecenoic acid	2	Lipids: Fatty Acyls	0.985055	0.977723
306.089	10.9955	gamma-Glutamyl-S-(1-propenyl)cysteine sulfoxide	2	Peptides	0.900834	0.752757			115.063	12.9384	L-Proline	1	Amino Acid Metabolism	0.959937	0.852492			138.043	5.21334	5-Oxo-2(5H)-isoxazolepropanenitrile	2	0	0.985085	0.778288
384.122	13.6936	S-Adenosyl-L-homocysteine	2	Amino Acid Metabolism	0.901272	0.773481			126.043	7.77211	Thymine	2	Nucleotide Metabolism	0.960129	0.831886			193.041	11.2638	&gamma;-thiomethyl glutamate	2	0	0.985871	0.967961
445.173	11.3377	Narceine	2	0	0.902404	0.465981			165.042	13.3986	Formylanthranilate	2	Amino Acid Metabolism	0.960346	0.805128			270.219	4.07945	FA oxo(16:0)	2	Lipids: Fatty Acyls	0.986162	0.986604
555.523	3.97823	[SP hydroxy(16:0)] N-(hexadecanoyl)-4S-hydroxysphinganine	2	Lipids: Sphingolipids	0.902496	0.683496			858.527	3.81271	PI(36:4)	2	Lipids: Glycerophospholipids	0.960496	0.748948			555.523	3.97823	[SP hydroxy(16:0)] N-(hexadecanoyl)-4S-hydroxysphinganine	2	Lipids: Sphingolipids	0.986335	0.956825
142.099	4.77793	FA (8:1)	2	Lipids: Fatty Acyls	0.903495	0.757089			459.244	13.6659	Ala-Lys-Asn-Gln	2	Peptide(tetra-)	0.962054	0.86733			307.057	14.9698	dCMP	2	Nucleotide Metabolism	0.986496	0.95123
374.216	13.0629	Ala-Leu-Thr-Ala	2	Peptide(tetra-)	0.904653	0.573115			324.172	9.34	2,3-Epoxymenaquinone	2	Lipids: Prenols	0.962583	0.675361			125.015	14.9668	Taurine	1	Lipid Metabolism	0.986629	0.918568
183.066	15.0222	Choline phosphate	1	Lipid Metabolism	0.905423	0.644384			178.063	5.09544	Coniferyl aldehyde	2	Biosynthesis of Secondary Metabolites	0.963607	0.966032			128.059	14.8919	5,6-Dihydrothymine	2	Nucleotide Metabolism	0.986701	0.950499
105.043	9.97218	2-nitro-1-propanol	2	0	0.906968	0.643755			340.13	10.4088	Glepidotin B	2	0	0.964407	0.564481			764.535	3.687	PA(41:5)	2	Lipids: Glycerophospholipids	0.987021	0.94902
342.226	14.0583	Lys-Val-Pro	2	Peptide(tri-)	0.907026	0.659171			272.03	16.3374	&alpha;-(2,6-anhydro-3-deoxy-D-arabino-heptulopyranosid)onate 7-phosphate	2	0	0.965047	0.842494			674.536	7.74675	SM(d32:1)	2	Lipids: Sphingolipids	0.987249	0.974698
142.063	5.16338	3-acetyl-3-methyldihydrofuran-2(3H)-one	2	Lipids: Fatty Acyls	0.907274	0.398171			170.094	4.61666	Furfural diethyl acetal	2	0	0.965198	0.971895			288.06	12.3625	Orotidine	2	0	0.987458	0.95282
346.185	14.7764	Ala-Leu-Gly-Ser	2	Peptide(tetra-)	0.908573	0.598944			165.043	5.21148	4-Pyridoxolactone	2	Metabolism of Cofactors and Vitamins	0.965974	0.851113			117.058	10.3615	Indole	2	Amino Acid Metabolism	0.987907	0.953463
161.105	13.4317	L-Carnitine	1	Amino Acid Metabolism	0.909166	0.796581			124.064	7.67662	Methylimidazole acetaldehyde	2	Amino Acid Metabolism	0.968374	0.889738			117.079	10.8332	5-Aminopentanoate	2	Amino Acid Metabolism	0.988695	0.769697
536.319	28.7619	Arg-Lys-Pro-His	2	Peptide(tetra-)	0.909372	0.0367354			324.036	15.2397	UMP	2	Nucleotide Metabolism	0.968981	0.912005			89.0477	14.8757	L-Alanine	2	Amino Acid Metabolism	0.988987	0.961406
306.089	10.2936	gamma-Glutamyl-S-(1-propenyl)cysteine sulfoxide	2	Peptides	0.909392	0.74039			214.193	4.14081	FA methyl(12:0) dodecanoic acid	2	Lipids: Fatty Acyls	0.969078	0.970609			156.053	11.3377	4-Imidazolone-5-propanoate	2	Amino Acid Metabolism	0.989022	0.903798
518.184	10.3898	Ala-Cys-Tyr-Tyr	2	Peptide(tetra-)	0.910128	0.833788			376.138	8.83577	Riboflavin	2	Metabolism of Cofactors and Vitamins	0.969867	0.912995			102.032	14.9028	Succinate semialdehyde	2	Amino Acid Metabolism	0.991005	0.955689
119.058	9.04512	(-)-erythro-(2R,3R)-dihydroxybutylamide	2	0	0.910466	0.671793			113.059	9.93103	Creatinine	1	Amino Acid Metabolism	0.970518	0.871591			149.105	9.6514	Triethanolamine	2	0	0.991554	0.947247
188.116	13.0337	Glycyl-leucine	2	Peptide(di-)	0.910617	0.270902			462.171	13.116	Asn-Asp-Gln-Ser	2	Peptide(tetra-)	0.97142	0.913948			169.074	8.33786	Pyridoxine	1	Metabolism of Cofactors and Vitamins	0.992033	0.976549
727.509	3.71465	CL(18:1(11Z)/18:1(11Z)/18:1(11Z)/18:2(9Z,12Z))	2	0	0.911572	0.736458			261.096	15.7042	Ala-Asp-Gly	2	Peptide(tri-)	0.974106	0.845397			743.545	4.76392	PE(36:2)	2	Lipids: Glycerophospholipids	0.992463	0.823024
144.079	5.13467	FA oxo(7:0)	2	Lipids: Fatty Acyls	0.912673	0.781789			142.099	4.77793	FA (8:1)	2	Lipids: Fatty Acyls	0.974304	0.942476			102.032	15.4362	2-Methyl-3-oxopropanoate	2	Amino Acid Metabolism	0.99312	0.955089
219.111	8.94026	Pantothenate	2	Amino Acid Metabolism	0.913993	0.702726			138.032	16.3367	4-Hydroxybenzoate	2	Metabolism of Cofactors and Vitamins	0.97482	0.900059			347.063	13.9147	AMP	1	Nucleotide Metabolism	0.993293	0.975726
150.141	4.33114	4,8-Dimethyl-1,3E,7-nonatriene	2	Lipids: Fatty Acyls	0.914145	0.732713			119.058	14.5605	L-Threonine	2	Amino Acid Metabolism	0.974921	0.935161			214.193	4.14081	FA methyl(12:0) dodecanoic acid	2	Lipids: Fatty Acyls	0.993606	0.993636
364.298	3.65159	Noladin Ether	2	Lipids: Glycerolipids	0.91473	0.780677			245.174	21.8038	Lys-Val	2	Peptide(di-)	0.975005	0.898457			347.063	13.2868	3'-AMP	2	Nucleotide Metabolism	0.993838	0.980712
114.043	28.0818	3-Cyano-L-alanine	2	Amino Acid Metabolism	0.914849	0.475923			912.573	3.80612	PI(40:5)	2	Lipids: Glycerophospholipids	0.975006	0.808185			146.069	15.1638	L-Glutamine	1	Amino Acid Metabolism	0.99421	0.965218
232.106	9.1104	Boc-Asn	2	0	0.915382	0.736435			112.027	8.77415	Uracil	2	Nucleotide Metabolism	0.975367	0.952275			193.041	10.8114	&gamma;-thiomethyl glutamate	2	0	0.994256	0.981039
132.042	14.7936	(S)-2-Acetolactate	2	Amino Acid Metabolism	0.917672	0.796193			122.048	7.85888	Nicotinamide	1	Metabolism of Cofactors and Vitamins	0.975822	0.959476			117.079	12.5054	L-Valine	1	Amino Acid Metabolism	0.994604	0.980462
219.074	13.9383	O-Succinyl-L-homoserine	2	Amino Acid Metabolism	0.919467	0.813055			96.9689	15.1237	Dihydrogenphosphate	2	0	0.976446	0.920216			307.084	14.4715	Glutathione	2	Amino Acid Metabolism	0.995533	0.984625
303.154	15.1333	Glu-Arg	2	Peptide(di-)	0.920332	0.54895			366.35	3.84146	[FA (24:0)] 15Z-tetracosenoic acid	2	Lipids: Fatty Acyls	0.978437	0.903026			97.977	13.1287	Orthophosphate	2	Energy Metabolism	0.995662	0.975116
312.022	16.33	gamma-Glutamyl-Se-methylselenocysteine	2	Amino Acid Metabolism	0.922457	0.53809			364.298	3.65159	Noladin Ether	2	Lipids: Glycerolipids	0.979207	0.905163			812.678	7.60409	SM(d42:2)	2	Lipids: Sphingolipids	0.995918	0.99007
202.143	20.9675	Arg-OEt	2	0	0.923166	0.731804			102.068	7.79259	Pentanoate	2	Lipids: Fatty Acyls	0.980113	0.96614			168.079	9.80533	(2E)-2-butylidene-4-hydroxy-5-methyl-3(2H)-furanone	2	0	0.995979	0.945417
101.048	8.87224	2-Aminobutan-4-olide	2	0	0.924474	0.561567			183.066	15.0222	Choline phosphate	1	Lipid Metabolism	0.980438	0.918906			105.043	9.97218	2-nitro-1-propanol	2	0	0.996739	0.98462
326.192	3.82958	2-Dodecylbenzenesulfonic acid	2	0	0.924592	0.741831			278.225	3.99592	[FA (18:3)] 9Z,12Z,15Z-octadecatrienoic acid	2	Lipids: Fatty Acyls	0.980559	0.924165			759.578	4.19735	PC(34:1)	2	Lipids: Glycerophospholipids	0.997086	0.9687
853.582	3.77585	PS(41:4)	2	Lipids: Glycerophospholipids	0.924907	0.408625			144.115	4.62879	FA (8:0) octanoic acid	2	Lipids: Fatty Acyls	0.980597	0.952417			102.032	13.4732	Acetoacetate	2	Lipid Metabolism	0.998674	0.993798
290.111	12.9	N-Succinyl-LL-2,6-diaminoheptanedioate	2	Amino Acid Metabolism	0.928711	0.695823			331.149	15.6992	Ala-Ala-Asn-Gly	2	Peptide(tetra-)	0.980605	0.935531			179.079	14.6622	D-Glucosamine	2	Carbohydrate Metabolism	0.999692	0.998621
200.105	7.78022	FA (12:1) Decenedioic acid	2	Lipids: Fatty Acyls	0.929759	0.635337			247.08	15.9091	Asn-Asp	2	Peptide(di-)	0.981006	0.932742			90.0316	9.74143	(R)-Lactate	1	Carbohydrate Metabolism	1.00008	0.999755
202.095	8.59881	Alanyl-Hydroxyproline	2	Peptides	0.930377	0.777333			557.502	5.24482	N-(2-hydroxypentadecanoyl)-phytosphingosine	2	0	0.982548	0.928559			218.105	5.3108	N-Acetylserotonin	2	Amino Acid Metabolism	1.00011	0.999747
534.181	19.3497	Glu-Glu-Glu-Glu	2	Peptide(tetra-)	0.93133	0.686917			149.105	9.6514	Triethanolamine	2	0	0.983059	0.96772			221.109	9.3421	CAPS	2	Medium Component	1.00019	0.99848
444.233	12.1059	Ala-Leu-Asn-Gln	2	Peptide(tetra-)	0.931574	0.7687			602.526	3.88872	1-(14-methyl-pentadecanoyl)-2-(8-[3]-ladderane-octanyl)-sn-glycerol	2	Lipids: Glycerolipids	0.984169	0.934924			212.141	4.34937	FA oxo(12:1)	2	Lipids: Fatty Acyls	1.00031	0.999732
151.049	16.7918	2-Hydroxyadenine	2	0	0.932963	0.767368			660.521	7.75355	EPC(d34:1)	2	Lipids: Sphingolipids	0.984884	0.959825			150.141	4.33114	4,8-Dimethyl-1,3E,7-nonatriene	2	Lipids: Fatty Acyls	1.00036	0.999092
827.567	3.79053	PS(39:3)	2	Lipids: Glycerophospholipids	0.933022	0.589731			477.172	14.8339	Cys-Met-Gln-Pro	2	Peptide(tetra-)	0.985203	0.926776			172.11	5.08639	9-Oxononanoic acid	2	Lipids: Fatty Acyls	1.00038	0.999498
165.043	10.275	4-Pyridoxolactone	2	Metabolism of Cofactors and Vitamins	0.933766	0.589815			89.9952	17.8271	Oxalate	2	Carbohydrate Metabolism	0.985268	0.877543			212.091	9.75879	Glycyl-Histidine	2	Peptides	1.00048	0.993683
115.063	12.9384	L-Proline	1	Amino Acid Metabolism	0.934593	0.865787			146.094	5.01737	ethyl-(2R)-methyl-(3S)-hydroxybutanoate	2	0	0.985491	0.924769			97.9767	17.4257	Orthophosphate	2	Energy Metabolism	1.00053	0.995109
214.095	9.12629	Pyrimidine nucleoside	2	0	0.935716	0.792778			116.011	15.1741	Fumarate	2	Carbohydrate Metabolism	0.986003	0.941899			646.457	3.83006	PA(32:1)	2	Lipids: Glycerophospholipids	1.00076	0.992136
200.141	4.60668	[FA hydroxy(11:1)] undecenoic acid	2	Lipids: Fatty Acyls	0.937293	0.903017			244.106	9.20487	dihydrothymidine	2	0	0.986153	0.945145			705.531	4.23865	PC(30:0)	2	Lipids: Glycerophospholipids	1.00138	0.986592
322.057	13.1178	dTMP	2	Nucleotide Metabolism	0.938037	0.869407			155.991	8.82028	2-(Methylthio)ethanesulfonate	2	Metabolism of Cofactors and Vitamins	0.987295	0.966545			785.594	4.15155	PC(36:2)	2	Lipids: Glycerophospholipids	1.00164	0.975073
731.546	4.84717	PC(32:1)	2	Lipids: Glycerophospholipids	0.940726	0.622412			123.992	15.1144	Phosphonoacetaldehyde	2	Amino Acid Metabolism	0.987675	0.950355			376.195	14.9828	Ala-Leu-Ser-Ser	2	Peptide(tetra-)	1.00182	0.985672
289.164	9.94887	Ile-Ala-Ser	2	Peptide(tri-)	0.941378	0.599265			181.074	13.0973	L-Tyrosine	1	Amino Acid Metabolism	0.988753	0.944992			301.056	15.2793	N-Acetyl-D-glucosamine 6-phosphate	2	Amino Acid Metabolism	1.00251	0.983247
203.08	15.1952	2-acetamidoglucal	2	0	0.942275	0.669431			89.0477	14.8757	L-Alanine	2	Amino Acid Metabolism	0.990249	0.959499			240.147	10.2415	Slaframine	2	Biosynthesis of Secondary Metabolites	1.00356	0.979159
202.12	4.95421	Diethyl adipate	2	0	0.9431	0.896509			168.079	8.74154	6-isobutyl-4-hydroxy-2-pyrone	2	0	0.990948	0.800532			147.053	14.8405	L-Glutamate	1	Amino Acid Metabolism	1.0036	0.981219
188.116	10.7035	6-Acetamido-3-aminohexanoate	2	0	0.945357	NA			340.334	3.88092	Docosanoic acid	2	Lipids: Fatty Acyls	0.993606	0.987114			110.073	4.49463	[FA (7:2)] 2,4-heptadienal	2	Lipids: Fatty Acyls	1.00396	0.996818
238.099	10.8586	HEPES	2	Medium Component	0.946283	0.359967			162.053	14.8944	3-Ethylmalate	2	Carbohydrate Metabolism	0.993763	0.956693			222.067	17.1562	L-Cystathionine	2	Amino Acid Metabolism	1.00422	0.982293
170.131	4.34662	10-hydroxygeraniol	2	0	0.948752	0.93439			155.069	14.8096	L-Histidine	2	Amino Acid Metabolism	0.994535	0.986118			329.159	8.31189	Valclavam	2	0	1.00424	0.986443
255.074	13.2275	Nicotinate D-ribonucleoside	2	Metabolism of Cofactors and Vitamins	0.948957	0.785804			347.063	13.2868	3'-AMP	2	Nucleotide Metabolism	0.995134	0.984766			366.35	3.84146	[FA (24:0)] 15Z-tetracosenoic acid	2	Lipids: Fatty Acyls	1.00441	0.978872
118.027	15.2556	Succinate	2	Carbohydrate Metabolism	0.949676	0.876458			206.167	4.30118	alpha-Irone	2	0	0.995788	0.997096			759.579	5.9957	PE(37:1)	2	Lipids: Glycerophospholipids	1.00484	0.986495
165.043	5.21148	4-Pyridoxolactone	2	Metabolism of Cofactors and Vitamins	0.950552	0.676881			156.079	4.8466	[FA oxo(8:1)] 5-oxo-7-octenoic acid	2	Lipids: Fatty Acyls	0.9958	0.995648			186.162	4.26475	[FA (11:0)] undecanoic acid	2	Lipids: Fatty Acyls	1.00498	0.994914
165.079	10.3807	L-Phenylalanine	1	Amino Acid Metabolism	0.951021	0.852004			156.115	4.52245	FA methyl (8:1)	2	Lipids: Fatty Acyls	0.995803	0.993664			383.143	13.8962	N-Acetyllactosamine	2	0	1.00536	0.98488
315.143	8.86133	nva-FMDP	2	0	0.951064	0.867099			172.085	14.105	L-prolyl-L-glycine	2	0	0.997688	0.991236			884.543	3.80927	PI(38:5)	2	Lipids: Glycerophospholipids	1.00575	0.944864
272.084	5.48924	7,8-benzoflavone	2	0	0.951314	0.83846			298.251	4.02079	FA oxo(18:0)	2	Lipids: Fatty Acyls	0.997734	0.996718			199.025	15.7971	O-Phospho-L-homoserine	2	Amino Acid Metabolism	1.00589	0.975409
134.073	4.32604	Cinnamyl alcohol	2	0	0.952908	0.96165			147.053	14.8405	L-Glutamate	1	Amino Acid Metabolism	0.998156	0.98457			159.126	13.4887	Methacholine	2	0	1.00597	0.966212
284.272	3.95953	Octadecanoic acid	2	Lipids: Fatty Acyls	0.952978	0.919365			149.051	11.6705	L-Methionine	1	Amino Acid Metabolism	0.999294	0.998831			290.04	16.338	D-Sedoheptulose 7-phosphate	2	Carbohydrate Metabolism	1.00625	0.976544
224.141	4.1055	[FA] Methyl jasmonate	2	Lipids: Fatty Acyls	0.953395	0.965539			463.101	15.0033	7-methylthioheptyl glucosinolate	2	0	1.00029	0.997418			162.053	14.8944	3-Ethylmalate	2	Carbohydrate Metabolism	1.00651	0.976379
117.079	10.8332	5-Aminopentanoate	2	Amino Acid Metabolism	0.953582	0.357678			138.032	5.05379	Gentisate aldehyde	2	Amino Acid Metabolism	1.0009	0.998455			115.063	12.9384	L-Proline	1	Amino Acid Metabolism	1.00671	0.985636
363.058	16.7964	GMP	1	Nucleotide Metabolism	0.954542	0.832764			150.068	7.76036	4-Coumaryl alcohol	2	Biosynthesis of Secondary Metabolites	1.001	0.998533			118.027	15.2556	Succinate	2	Carbohydrate Metabolism	1.00727	0.980494
246.122	8.15128	2,4-diacetamido-2,4,6-trideoxy-&beta;-L-altropyranose	2	0	0.954736	0.865902			300.266	4.07644	FA hydroxy(18:0)	2	Lipids: Fatty Acyls	1.00173	0.997424			682.923	18.0198	Guanosine 3'-diphosphate 5'-triphosphate	2	Nucleotide Metabolism	1.00732	0.930753
375.164	11.5848	Glu-Asp-Ile	2	Peptide(tri-)	0.954838	0.808833			814.692	7.62174	SM(d42:1)	2	Lipids: Sphingolipids	1.00202	0.995859			101.048	13.4742	1-Aminocyclopropane-1-carboxylate	2	Amino Acid Metabolism	1.00734	0.959245
403.019	17.1199	CDP	2	Nucleotide Metabolism	0.95625	0.872904			138.043	7.83188	4-Nitroaniline	2	0	1.00227	0.990585			384.122	13.6936	S-Adenosyl-L-homocysteine	2	Amino Acid Metabolism	1.00738	0.981377
85.0893	14.602	Piperidine	2	0	0.956783	0.824447			172.11	5.08639	9-Oxononanoic acid	2	Lipids: Fatty Acyls	1.0032	0.996251			853.582	3.77585	PS(41:4)	2	Lipids: Glycerophospholipids	1.00765	0.932211
493.111	10.1781	8-methylsulfinyloctyl glucosinolate	2	0	0.957446	0.902944			336.303	3.9047	[FA (22:2)] 13Z,16Z-docosadienoic acid	2	Lipids: Fatty Acyls	1.00328	0.988975			178.048	14.6326	2-Dehydro-3-deoxy-D-galactonate	2	Carbohydrate Metabolism	1.00765	0.981376
208.061	10.381	N-acetyl-demethylphophinothricin	2	0	0.959873	0.625618			322.084	13.2161	Tetrangomycin	2	Biosynthesis of Polyketides and Nonribosomal Peptides	1.00332	0.997748			151.049	16.7918	2-Hydroxyadenine	2	0	1.00768	0.975
666.448	3.73457	[PG (28:0)]	2	Lipids: Glycerophospholipids	0.960445	0.826304			188.116	13.0337	Glycyl-leucine	2	Peptide(di-)	1.00347	0.988473			155.069	14.8096	L-Histidine	2	Amino Acid Metabolism	1.00778	0.977336
144.115	4.62879	FA (8:0) octanoic acid	2	Lipids: Fatty Acyls	0.960668	0.893792			102.079	28.0324	&gamma;-aminobutyramide	2	0	1.00375	0.975454			472.268	7.80616	Ile-Phe-Pro-Pro	2	Peptide(tetra-)	1.00792	0.981709
417.197	15.9532	Ala-Asp-Gly-Arg	2	Peptide(tetra-)	0.96094	0.863429			242.225	4.05187	FA methyl(14:0)	2	Lipids: Fatty Acyls	1.00381	0.995043			827.567	3.79053	PS(39:3)	2	Lipids: Glycerophospholipids	1.00794	0.94662
336.303	3.9047	[FA (22:2)] 13Z,16Z-docosadienoic acid	2	Lipids: Fatty Acyls	0.961367	0.866245			753.567	5.32883	PE(P-38:3)	2	Lipids: Glycerophospholipids	1.00652	0.970428			130.027	14.0874	Mesaconate	2	Carbohydrate Metabolism	1.00893	0.963726
563.528	4.10129	Cer(d36:2)	2	Lipids: Sphingolipids	0.962967	0.898691			689.499	4.78782	PC(29:1)	2	Lipids: Glycerophospholipids	1.00717	0.97227			342.226	14.0583	Lys-Val-Pro	2	Peptide(tri-)	1.00894	0.965921
431.213	15.4205	Ala-Ala-Asp-Arg	2	Peptide(tetra-)	0.963066	0.782405			192.027	18.1354	Citrate	1	Carbohydrate Metabolism	1.00733	0.961182			647.621	4.22744	[SP (24:0)] N-(15Z-tetracosenoyl)-sphing-4-enine	2	Lipids: Sphingolipids	1.01029	0.96084
589.083	17.5813	GDP-L-fucose	2	Carbohydrate Metabolism	0.963411	0.86259			133.038	15.0179	L-Aspartate	1	Amino Acid Metabolism	1.00765	0.963702			88.0636	13.2369	N,N'-Dimethylurea	2	Biosynthesis of Secondary Metabolites	1.01108	0.959989
285.169	13.7975	Leu-Gly-Pro	2	Peptide(tri-)	0.963514	0.879542			536.319	28.7619	Arg-Lys-Pro-His	2	Peptide(tetra-)	1.00851	0.90371			208.085	10.8091	L-Kynurenine	1	Amino Acid Metabolism	1.01149	0.951228
155.07	15.5417	3-(Pyrazol-1-yl)-L-alanine	2	0	0.963557	0.892107			417.197	15.9532	Ala-Asp-Gly-Arg	2	Peptide(tetra-)	1.00873	0.965031			434.165	13.2869	Ala-Glu-Glu-Ser	2	Peptide(tetra-)	1.01155	0.974925
101.048	9.90257	1-Aminocyclopropane-1-carboxylate	2	Amino Acid Metabolism	0.964428	0.833458			128.095	12.7338	L-Lysine 1,6-lactam	2	Amino Acid Metabolism	1.0089	0.987946			660.521	7.75355	EPC(d34:1)	2	Lipids: Sphingolipids	1.0127	0.967202
242.152	4.9061	2-isocapryloyl-3R-hydroxymethyl-&gamma;-butyrolactone	2	0	0.965374	0.967928			138.043	10.9768	Urocanate	2	Amino Acid Metabolism	1.00926	0.967601			738.501	3.70674	CL(20:2(11Z,14Z)/18:2(9Z,12Z)/18:2(9Z,12Z)/18:2(9Z,12Z))	2	0	1.01274	0.962168
172.048	15.5267	(R)-AMAA	2	0	0.965853	0.877461			715.516	4.19977	PE(34:2)	2	Lipids: Glycerophospholipids	1.01023	0.937503			727.509	3.71465	CL(18:1(11Z)/18:1(11Z)/18:1(11Z)/18:2(9Z,12Z))	2	0	1.0135	0.959518
602.526	3.88872	1-(14-methyl-pentadecanoyl)-2-(8-[3]-ladderane-octanyl)-sn-glycerol	2	Lipids: Glycerolipids	0.967954	0.745319			689.499	4.31508	PE(32:1)	2	Lipids: Glycerophospholipids	1.01056	0.962275			568.202	16.1582	Tyr-Glu-Glu-Glu	2	Peptide(tetra-)	1.01369	0.935701
289.139	18.2616	Asp-Arg	2	Peptide(di-)	0.968523	0.818975			154.003	11.5453	Propanoyl phosphate	2	Carbohydrate Metabolism	1.01225	0.978806			320.051	16.4253	octulose 8-phosphate	2	0	1.01438	0.937366
358.221	12.174	Ala-Leu-Val-Gly	2	Peptide(tetra-)	0.969603	0.841224			791.567	3.6678	PS(36:0)	2	Lipids: Glycerophospholipids	1.01227	0.860824			479.169	11.0949	Asn-Met-Thr-Asp	2	Peptide(tetra-)	1.01457	0.984732
201.173	7.91949	Caproylcholine	2	0	0.970468	0.980219			354.35	3.87422	[FA (23:0)] tricosanoic acid	2	Lipids: Fatty Acyls	1.01285	0.9868			416.19	10.6381	Asp-Val-Pro-Ser	2	Peptide(tetra-)	1.01545	0.915504
340.13	10.4088	Glepidotin B	2	0	0.970866	0.82234			434.165	13.2869	Ala-Glu-Glu-Ser	2	Peptide(tetra-)	1.01286	0.971587			322.057	13.1178	dTMP	2	Nucleotide Metabolism	1.01551	0.959214
361.094	12.7222	Chelirubine	2	Biosynthesis of Secondary Metabolites	0.971867	0.927669			189.064	13.7942	L-2-Amino-6-oxoheptanedioate	2	Amino Acid Metabolism	1.01392	0.939891			245.101	10.5699	Asparaginyl-Hydroxyproline	2	Peptides	1.01613	0.924169
741.53	4.44951	PE(36:3)	2	Lipids: Glycerophospholipids	0.972077	0.800588			130.063	7.80189	4-Methyl-2-oxopentanoate	2	Amino Acid Metabolism	1.01409	0.985146			240.024	16.3507	L-Cystine	2	Amino Acid Metabolism	1.0165	0.959978
174.126	5.0839	FA hydroxy(9:0) hydroxy-nonanoic acid	2	Lipids: Fatty Acyls	0.973069	0.964457			477.218	17.4582	Arg-Thr-Asp-Ser	2	Peptide(tetra-)	1.01412	0.960083			336.099	12.4016	Sojagol	2	0	1.01731	0.984792
418.17	15.3953	Ala-Val-Asp-Asp	2	Peptide(tetra-)	0.973773	0.910173			288.06	12.3625	Orotidine	2	0	1.01446	0.955115			272.068	14.9011	2'-Hydroxydihydrodaidzein	2	Biosynthesis of Secondary Metabolites	1.01773	0.925655
131.095	7.8693	(3R)-beta-Leucine	2	Amino Acid Metabolism	0.97461	0.946856			884.543	3.80927	PI(38:5)	2	Lipids: Glycerophospholipids	1.01482	0.945281			126.043	7.77211	Thymine	2	Nucleotide Metabolism	1.01841	0.91069
147.053	10.7929	O-Acetyl-L-serine	2	Amino Acid Metabolism	0.975003	0.934616			242.152	4.9061	2-isocapryloyl-3R-hydroxymethyl-&gamma;-butyrolactone	2	0	1.01684	0.984057			131.058	13.5486	(S)-4-Amino-5-oxopentanoate	2	Metabolism of Cofactors and Vitamins	1.01864	0.921497
220.07	15.9499	L-beta-aspartyl-L-serine	2	Peptides	0.975387	0.837813			224.141	4.1055	[FA] Methyl jasmonate	2	Lipids: Fatty Acyls	1.01802	0.985917			330.256	3.9241	[FA (22:5)] 7Z,10Z,13Z,16Z,19Z-docosapentaenoic acid	2	Lipids: Fatty Acyls	1.01942	0.937078
835.608	4.02925	PC(40:5)	2	Lipids: Glycerophospholipids	0.975397	0.857203			837.624	4.04575	PC(40:4)	2	Lipids: Glycerophospholipids	1.01852	0.723358			188.116	13.0337	Glycyl-leucine	2	Peptide(di-)	1.01945	0.898235
96.9689	15.1237	Dihydrogenphosphate	2	0	0.975833	0.901312			284.272	3.95953	Octadecanoic acid	2	Lipids: Fatty Acyls	1.01901	0.952753			247.069	17.4536	N-Succinyl-L-glutamate	2	Amino Acid Metabolism	1.0198	0.907898
198.162	4.17276	FA (12:1) dodecenoic acid	2	Lipids: Fatty Acyls	0.977689	0.979502			432.992	15.8589	Quinoline yellow	2	0	1.01959	0.931717			882.527	3.81415	PI(38:6)	2	Lipids: Glycerophospholipids	1.02033	0.836477
116.047	4.26067	ethylpyruvate	2	0	0.978037	0.930342			132.057	4.37056	Cinnamaldehyde	2	Biosynthesis of Secondary Metabolites	1.01976	0.983702			275.112	10.7466	N-succinyl-L-citrulline	2	0	1.02049	0.89931
147.053	14.8405	L-Glutamate	1	Amino Acid Metabolism	0.978242	0.897212			151.03	9.55203	(S)C(S)S-S-Methylcysteine sulfoxide	2	Amino Acid Metabolism	1.02039	0.968974			130.063	5.06505	(S)-3-Methyl-2-oxopentanoic acid	2	Amino Acid Metabolism	1.02119	0.834714
116.084	5.13723	Hexanoic acid	2	Lipids: Fatty Acyls	0.978762	0.974651			534.181	19.3497	Glu-Glu-Glu-Glu	2	Peptide(tetra-)	1.02046	0.945982			268.081	11.0874	Inosine	2	Nucleotide Metabolism	1.02121	0.963561
404.154	16.4122	Ala-Glu-Glu-Gly	2	Peptide(tetra-)	0.978921	0.918533			312.176	3.84447	N-Undecylbenzenesulfonic acid	2	0	1.02051	0.9623			219.111	8.94026	Pantothenate	2	Amino Acid Metabolism	1.02131	0.9069
251.101	15.9451	Muramic acid	2	0	0.979614	0.869969			129.043	14.9939	5-Oxoproline	2	Amino Acid Metabolism	1.02069	0.834262			605.077	18.2087	GDP-mannose	1	Carbohydrate Metabolism	1.02171	0.915666
276.025	17.755	6-Phospho-D-gluconate	1	Carbohydrate Metabolism	0.980143	0.949295			97.977	14.5917	Orthophosphate	2	Energy Metabolism	1.02072	0.917296			133.037	11.0025	2-hydroxysuccinamate	2	Amino Acid Metabolism	1.02192	0.936484
537.512	4.10499	[SP (16:0)] N-(hexadecanoyl)-sphing-4-enine	2	Lipids: Sphingolipids	0.980258	0.950395			726.502	3.65026	CL(18:2(9Z,12Z)/18:2(9Z,12Z)/18:1(11Z)/18:1(11Z))	2	0	1.02147	0.949535			155.991	8.82028	2-(Methylthio)ethanesulfonate	2	Metabolism of Cofactors and Vitamins	1.02222	0.935142
249.041	13.4806	Pyridoxine phosphate	2	Metabolism of Cofactors and Vitamins	0.980289	0.892534			189.064	14.1532	N-Acetyl-L-glutamate	2	Amino Acid Metabolism	1.02309	0.929049			881.613	3.77695	PS(43:4)	2	Lipids: Glycerophospholipids	1.02273	0.898646
187.048	12.9959	2-(Acetamidomethylene)succinate	2	Metabolism of Cofactors and Vitamins	0.981369	0.956073			201.173	7.91949	Caproylcholine	2	0	1.02355	0.984032			206.09	12.3131	N-hydroxy DAP	2	0	1.02288	0.945468
301.056	15.2793	N-Acetyl-D-glucosamine 6-phosphate	2	Amino Acid Metabolism	0.983327	0.919941			715.514	5.32393	PC(31:2)	2	Lipids: Glycerophospholipids	1.02436	0.929376			165.042	13.3986	Formylanthranilate	2	Amino Acid Metabolism	1.02296	0.821597
97.9767	17.4257	Orthophosphate	2	Energy Metabolism	0.983908	0.834216			682.923	18.0198	Guanosine 3'-diphosphate 5'-triphosphate	2	Nucleotide Metabolism	1.02488	0.637377			144.054	12.3934	N-Nitrosoproline	2	0	1.02307	0.936417
715.514	5.32393	PC(31:2)	2	Lipids: Glycerophospholipids	0.984477	0.941679			310.287	3.92597	[FA (20:1)] 11Z-eicosenoic acid	2	Lipids: Fatty Acyls	1.0252	0.912584			278.152	4.19522	2-Ethylhexyl phthalate	2	0	1.02319	0.859934
206.167	4.30118	alpha-Irone	2	0	0.985714	0.989791			143.058	9.48944	Trimethadione	2	0	1.0264	0.924342			363.058	16.7964	GMP	1	Nucleotide Metabolism	1.02346	0.915917
145.056	11.0018	5-methylthiopentanonitrile oxide	2	0	0.98583	0.959353			294.183	7.64855	Embelin	2	0	1.02642	0.547408			803.566	3.71319	PS(37:1)	2	Lipids: Glycerophospholipids	1.02431	0.873941
331.068	12.99	dAMP	2	Nucleotide Metabolism	0.987442	0.971718			674.536	7.74675	SM(d32:1)	2	Lipids: Sphingolipids	1.02655	0.928279			244.106	9.20487	dihydrothymidine	2	0	1.0249	0.912686
329.159	8.31189	Valclavam	2	0	0.987498	0.962179			323.052	15.954	CMP	2	Nucleotide Metabolism	1.02655	0.84773			218.127	9.93678	Ile-Ser	2	Peptide(di-)	1.02513	0.974182
743.076	16.8361	NADP+	2	Energy Metabolism	0.988051	0.939388			216.173	4.77867	FA hydroxy(12:0) dodecanoic acid	2	Lipids: Fatty Acyls	1.02662	NA			823.537	3.7777	PS(39:5)	2	Lipids: Glycerophospholipids	1.02519	0.828984
169.074	8.33786	Pyridoxine	1	Metabolism of Cofactors and Vitamins	0.989087	0.970871			144.079	5.13467	FA oxo(7:0)	2	Lipids: Fatty Acyls	1.02676	0.949485			131.058	14.5548	5-Aminolevulinate	2	Amino Acid Metabolism	1.02523	0.869599
275.112	10.7466	N-succinyl-L-citrulline	2	0	0.990102	0.955448			700.504	3.81022	PA(36:2)	2	Lipids: Glycerophospholipids	1.02685	0.811149			165.046	13.4626	L-Methionine S-oxide	2	Amino Acid Metabolism	1.0259	0.953209
290.04	16.338	D-Sedoheptulose 7-phosphate	2	Carbohydrate Metabolism	0.990573	0.967859			159.126	13.4887	Methacholine	2	0	1.02693	0.914456			886.557	3.80319	PI(38:4)	2	Lipids: Glycerophospholipids	1.02635	0.770923
130.099	5.02102	FA methyl(6:0)	2	Lipids: Fatty Acyls	0.99066	0.989934			882.527	3.81415	PI(38:6)	2	Lipids: Glycerophospholipids	1.027	0.91169			147.09	13.3511	Fagomine	2	0	1.02748	0.959633
159.09	13.0574	5-Acetamidopentanoate	2	Amino Acid Metabolism	0.990979	0.972663			170.131	4.34662	10-hydroxygeraniol	2	0	1.02813	0.96091			145.056	11.0018	5-methylthiopentanonitrile oxide	2	0	1.02793	0.901815
272.03	16.3374	&alpha;-(2,6-anhydro-3-deoxy-D-arabino-heptulopyranosid)onate 7-phosphate	2	0	0.991068	0.970414			203.116	11.1758	O-Acetylcarnitine	2	Amino Acid Metabolism	1.02837	0.922984			146.058	9.02363	(S)-2-Aceto-2-hydroxybutanoate	2	Amino Acid Metabolism	1.02811	0.848083
200.178	4.17095	Dodecanoic acid	1	Lipids: Fatty Acyls	0.991159	0.983181			116.084	5.13723	Hexanoic acid	2	Lipids: Fatty Acyls	1.02928	0.967643			118.078	4.29843	alpha-Methylstyrene	2	0	1.02915	0.972381
242.188	4.22329	[FA oxo(14:0)] 3-oxo-tetradecanoic acid	2	Lipids: Fatty Acyls	0.992322	0.993433			110.048	7.7272	Imidazole-4-acetaldehyde	2	Amino Acid Metabolism	1.03049	0.927332			132.079	5.16306	Ethyl (R)-3-hydroxybutanoate	2	0	1.02952	0.891206
307.101	17.1303	Asp-Ser-Ser	2	Peptide(tri-)	0.993317	0.969437			580.034	18.9876	UDP-glucuronate	2	Carbohydrate Metabolism	1.03071	0.92305			463.074	18.267	N6-(1,2-Dicarboxyethyl)-AMP	2	Nucleotide Metabolism	1.03008	0.964205
300.266	4.07644	FA hydroxy(18:0)	2	Lipids: Fatty Acyls	0.994481	0.993019			162.064	13.1316	Gly-Ser	2	Peptide(di-)	1.03096	0.933361			113.048	15.1836	(S)-1-Pyrroline-5-carboxylate	2	Amino Acid Metabolism	1.03013	0.92283
138.043	5.21334	5-Oxo-2(5H)-isoxazolepropanenitrile	2	0	0.994701	0.946249			785.594	4.15155	PC(36:2)	2	Lipids: Glycerophospholipids	1.03113	0.714105			180.063	14.7688	D-Glucose	2	Carbohydrate Metabolism	1.0306	0.928337
443.024	18.0026	GDP	1	Nucleotide Metabolism	0.996051	0.981495			146.022	15.6133	2-Oxoglutarate	2	Carbohydrate Metabolism	1.03264	0.863796			771.577	4.14676	PE(38:2)	2	Lipids: Glycerophospholipids	1.03115	0.896997
134.022	16.1021	(S)-Malate	1	Carbohydrate Metabolism	0.996641	0.993659			446.061	16.4385	CDP-ethanolamine	2	Lipid Metabolism	1.03307	0.875131			829.583	3.80474	PS(39:2)	2	Lipids: Glycerophospholipids	1.03118	0.844224
116.059	27.9866	formiminoalanine	2	0	0.997749	0.988945			165.043	10.275	4-Pyridoxolactone	2	Metabolism of Cofactors and Vitamins	1.03312	0.620107			847.537	3.75731	PS(19:1(9Z)/22:6(4Z,7Z,10Z,13Z,16Z,19Z))	2	Lipids: Glycerophospholipids	1.03128	0.894146
276.096	14.0567	GammaGlutamylglutamicacid	2	Peptides	0.998089	0.99334			620.441	3.86372	PA(30:0)	2	Lipids: Glycerophospholipids	1.03333	0.894822			283.046	17.0617	N2-Acetyl-L-aminoadipyl-delta-phosphate	2	Amino Acid Metabolism	1.03183	0.81078
236.08	10.2198	N-Formyl-D-kynurenine	2	0	0.998102	0.993462			97.9768	18.308	Orthophosphate	2	Energy Metabolism	1.03392	0.63312			1133.78	7.79686	Trihexosylceramide (d18:1/24:1(15Z))	2	0	1.03187	0.793643
123.993	14.6037	Phosphonoacetaldehyde	2	Amino Acid Metabolism	0.998581	0.995051			116.047	4.26067	ethylpyruvate	2	0	1.03473	0.870914			221.09	11.957	N-Acetyl-D-mannosamine	2	Carbohydrate Metabolism	1.03188	0.892609
117.079	9.03908	[FA amino(5:0)] 2S-amino-pentanoic acid	2	Amino Acid Metabolism	0.999217	0.976868			307.101	17.1303	Asp-Ser-Ser	2	Peptide(tri-)	1.03576	0.863411			468.064	14.2271	2-(alpha-Hydroxyethyl)thiamine diphosphate	2	Carbohydrate Metabolism	1.03192	0.858815
222.067	17.1562	L-Cystathionine	2	Amino Acid Metabolism	0.999411	0.99786			771.577	4.14676	PE(38:2)	2	Lipids: Glycerophospholipids	1.03632	0.843692			228.209	4.0762	Tetradecanoic acid	2	Lipids: Fatty Acyls	1.03195	0.934072
212.091	9.75879	Glycyl-Histidine	2	Peptides	1.00016	0.997331			404.154	16.4122	Ala-Glu-Glu-Gly	2	Peptide(tetra-)	1.03689	0.866506			186.126	4.85841	FA oxo(10:0)	2	Lipids: Fatty Acyls	1.03237	0.960027
140.106	8.55446	Metenamine	2	0	1.00075	0.986112			221.109	9.3421	CAPS	2	Medium Component	1.03807	0.287669			289.139	18.2616	Asp-Arg	2	Peptide(di-)	1.03252	0.7952
278.152	4.19522	2-Ethylhexyl phthalate	2	0	1.00117	0.995441			204.09	11.7353	L-Tryptophan	1	Amino Acid Metabolism	1.0381	0.903998			350.062	17.1086	nonulose 9-phosphate	2	0	1.03284	0.85986
100.016	15.1479	2-oxobut-3-enanoate	2	0	1.00136	0.995898			368.366	3.84342	FA(24:0)	2	Lipids: Fatty Acyls	1.03948	0.842713			791.567	3.6678	PS(36:0)	2	Lipids: Glycerophospholipids	1.03295	0.835056
259.117	9.33622	&gamma;-Glu-Ala-Gly-CHO	2	0	1.00218	0.987055			498.109	17.8122	Bis-gamma-glutamylcystine	2	Amino Acid Metabolism	1.04003	0.880408			143.058	9.48944	Trimethadione	2	0	1.03297	0.815856
334.067	16.1908	sn-glycero-3-Phospho-1-inositol	2	0	1.00242	0.987303			180.063	12.0312	D-Galactose	2	Carbohydrate Metabolism	1.0403	0.848424			414.204	4.27817	Magnoshinin	2	0	1.03306	0.975134
221.109	9.3421	CAPS	2	Medium Component	1.00343	0.925754			105.043	15.8777	L-Serine	1	Amino Acid Metabolism	1.04105	0.854654			192.075	13.288	Serinyl-Serine	2	Peptides	1.03316	0.872534
214.132	10.2854	Dethiobiotin	2	Metabolism of Cofactors and Vitamins	1.00374	0.987809			812.678	7.60409	SM(d42:2)	2	Lipids: Sphingolipids	1.04195	0.92135			335.115	10.4932	Glu-Gly-Met	2	Peptide(tri-)	1.03351	0.972728
172.146	4.35058	Decanoic acid	2	Lipids: Fatty Acyls	1.00393	0.994891			114.043	28.0818	3-Cyano-L-alanine	2	Amino Acid Metabolism	1.04211	0.676571			122.048	7.85888	Nicotinamide	1	Metabolism of Cofactors and Vitamins	1.03357	0.878384
426.088	17.1004	Asp-Cys-Cys-Ser	2	Peptide(tetra-)	1.00442	0.982983			174.016	17.8453	L-Dehydroascorbate	2	Carbohydrate Metabolism	1.04322	0.814048			255.705	7.79752	CoA	2	Carbohydrate Metabolism	1.03367	0.880897
127.943	7.78847	Dichloroacetate	2.2	Xenobiotics Biodegradation and Metabolism	1.0053	0.991557			215.056	15.7532	sn-glycero-3-Phosphoethanolamine	2	Lipid Metabolism	1.04387	0.803148			202.143	20.9675	Arg-OEt	2	0	1.03423	0.874923
186.162	4.26475	[FA (11:0)] undecanoic acid	2	Lipids: Fatty Acyls	1.00636	0.993884			404.002	16.575	UDP	2	Nucleotide Metabolism	1.04455	0.873882			345.165	14.8969	Ala-Ala-Ala-Asn	2	Peptide(tetra-)	1.03454	0.877446
646.457	3.83006	PA(32:1)	2	Lipids: Glycerophospholipids	1.0086	0.785844			331.068	12.99	dAMP	2	Nucleotide Metabolism	1.04462	0.922417			145.02	11.2703	3,4-Dehydrothiomorpholine-3-carboxylate	2	0	1.0346	0.92182
294.183	7.64855	Embelin	2	0	1.01039	0.858443			767.116	13.7466	CoA	2	Carbohydrate Metabolism	1.0448	0.944809			413.974	4.0245	Perfluorooctanoic acid	2	Lipids: Fatty Acyls	1.03485	0.544679
477.218	17.4582	Arg-Thr-Asp-Ser	2	Peptide(tetra-)	1.01051	0.961613			374.216	18.9087	Ala-Leu-Thr-Ala	2	Peptide(tetra-)	1.04545	0.761553			254.225	4.02645	FA(16:1)	2	Lipids: Fatty Acyls	1.0351	0.907068
145.074	9.38632	[FA oxo,amino(6:0)] 3-oxo-5S-amino-hexanoic acid	2	Amino Acid Metabolism	1.01128	0.92942			101.084	28.2715	Betaine aldehyde	2	Amino Acid Metabolism	1.04615	0.796933			169.005	15.6312	L-Cysteate	2	Amino Acid Metabolism	1.03528	0.799333
226.121	4.59051	3,7-Dimethyl-2E,6E-decadien-1,10-dioic acid	2	Lipids: Fatty Acyls	1.01139	0.991169			304.091	16.7208	N-Acetyl-aspartyl-glutamate	2	0	1.04634	0.892832			110.048	7.7272	Imidazole-4-acetaldehyde	2	Amino Acid Metabolism	1.03577	0.946146
738.501	3.70674	CL(20:2(11Z,14Z)/18:2(9Z,12Z)/18:2(9Z,12Z)/18:2(9Z,12Z))	2	0	1.01147	0.972123			245.101	10.5699	Asparaginyl-Hydroxyproline	2	Peptides	1.04763	0.838198			404.191	5.68581	alcaligin	2	0	1.03578	0.804038
186.089	5.06677	7,8-diketopelargonate	2	0	1.01156	0.987059			326.192	3.82958	2-Dodecylbenzenesulfonic acid	2	0	1.04856	0.903315			172.146	4.35058	Decanoic acid	2	Lipids: Fatty Acyls	1.03678	0.946224
147.09	8.91829	N-hydroxyisoleucine	2	0	1.01198	0.956377			472.268	7.80616	Ile-Phe-Pro-Pro	2	Peptide(tetra-)	1.04871	0.887487			101.084	28.2715	Betaine aldehyde	2	Amino Acid Metabolism	1.0375	0.641185
275.112	11.2273	Gamma-Glutamylglutamine	2	Peptides	1.01307	0.950367			123.993	14.6037	Phosphonoacetaldehyde	2	Amino Acid Metabolism	1.04916	0.860745			359.133	13.9497	Glu-Asp-Pro	2	Peptide(tri-)	1.0375	0.860068
173.142	27.9204	Muscarine	2	0	1.01345	0.962967			86.0367	4.31304	2E-butenoic acid	2	Lipids: Fatty Acyls	1.05179	0.940605			264.105	19.8966	Thiamin	1	Metabolism of Cofactors and Vitamins	1.03807	0.851399
434.165	13.2869	Ala-Glu-Glu-Ser	2	Peptide(tetra-)	1.01362	0.967739			1133.78	7.79686	Trihexosylceramide (d18:1/24:1(15Z))	2	0	1.05215	0.759124			151.049	12.4771	Guanine	1	Nucleotide Metabolism	1.03907	0.893175
97.9769	16.0272	Orthophosphate	2	Energy Metabolism	1.01463	0.950081			254.09	22.5285	nicotinamide riboside	2	Nucleotide Metabolism	1.05262	0.83463			149.051	11.6705	L-Methionine	1	Amino Acid Metabolism	1.03917	0.908018
254.09	22.5285	nicotinamide riboside	2	Nucleotide Metabolism	1.01513	0.935451			672.473	3.81696	PA(34:2)	2	Lipids: Glycerophospholipids	1.05302	0.746995			398.137	16.3564	S-Adenosyl-L-methionine	1	Amino Acid Metabolism	1.0392	0.779036
129.079	7.83736	N4-Acetylaminobutanal	2	Amino Acid Metabolism	1.01517	0.98275			202.095	8.60757	Alanyl-Hydroxyproline	2	Peptides	1.05406	0.847114			96.9689	15.1237	Dihydrogenphosphate	2	0	1.03927	0.821632
691.516	4.05897	PE(32:0)	2	Lipids: Glycerophospholipids	1.01548	0.963994			273.267	7.82795	Hexadecasphinganine	2	Lipids: Sphingolipids	1.05421	0.832786			155.07	16.2398	D-Histidine	2	0	1.03959	0.850675
119.058	10.3699	3-nitro-2-butanol	2	0	1.01671	0.907024			155.07	16.2398	D-Histidine	2	0	1.05471	0.722028			837.624	4.04575	PC(40:4)	2	Lipids: Glycerophospholipids	1.03961	0.713901
118.078	4.29843	alpha-Methylstyrene	2	0	1.01725	0.982333			256.24	4.0124	FA(16:0)	2	Lipids: Fatty Acyls	1.05527	0.897144			439.402	4.05972	Pentacosanoylglycine	2	0	1.0407	NA
272.072	15.5538	phenyl-1-thio-&beta;-D-galactopyranoside	2	0	1.0177	0.92463			97.9768	14.9306	Orthophosphate	2	Energy Metabolism	1.05577	0.846629			203.116	11.1758	O-Acetylcarnitine	2	Amino Acid Metabolism	1.0411	0.77073
110.048	7.7272	Imidazole-4-acetaldehyde	2	Amino Acid Metabolism	1.01804	0.970427			192.075	13.288	Serinyl-Serine	2	Peptides	1.057	0.891227			786.663	7.69325	SM(d40:1)	2	Lipids: Sphingolipids	1.04123	0.916037
138.032	16.3367	4-Hydroxybenzoate	2	Metabolism of Cofactors and Vitamins	1.0187	0.928216			738.501	3.70674	CL(20:2(11Z,14Z)/18:2(9Z,12Z)/18:2(9Z,12Z)/18:2(9Z,12Z))	2	0	1.05744	0.894704			138.032	16.3367	4-Hydroxybenzoate	2	Metabolism of Cofactors and Vitamins	1.04197	0.758006
270.219	4.07945	FA oxo(16:0)	2	Lipids: Fatty Acyls	1.01911	0.981585			272.235	4.19292	FA hydroxy(16:0)] hexadecanoic acid	2	Lipids: Fatty Acyls	1.05806	0.953147			132.042	14.7936	(S)-2-Acetolactate	2	Amino Acid Metabolism	1.0423	0.889104
851.568	3.77469	PS(41:5)	2	Lipids: Glycerophospholipids	1.02087	0.723087			322.102	4.98577	(Acetyloxy)triphenylstannane	2	0	1.05855	0.878386			825.553	3.77561	PS(39:4)	2	Lipids: Glycerophospholipids	1.04253	0.395358
162.053	14.8944	3-Ethylmalate	2	Carbohydrate Metabolism	1.02325	0.887263			329.159	8.31189	Valclavam	2	0	1.05955	0.780462			231.133	16.955	Gly-Arg	2	Peptide(di-)	1.04268	0.787211
860.541	3.81487	PI(36:3)	2	Lipids: Glycerophospholipids	1.0233	0.568566			158.131	4.44755	FA methyl(8:0)	2	Lipids: Fatty Acyls	1.06095	0.858576			312.266	3.99367	FA oxo(19:0)	2	Lipids: Fatty Acyls	1.04326	0.825534
244.131	4.86138	Polyethylene, oxidized	2	0	1.02368	0.981312			172.014	14.6166	sn-Glycerol 3-phosphate	1	Lipid Metabolism	1.06346	0.792641			248.064	17.4774	L-beta-aspartyl-L-asparticacid	2	Peptides	1.04337	0.854189
101.084	28.2715	Betaine aldehyde	2	Amino Acid Metabolism	1.02434	0.724696			743.076	16.8361	NADP+	2	Energy Metabolism	1.06352	0.748475			851.568	3.77469	PS(41:5)	2	Lipids: Glycerophospholipids	1.0441	0.676997
172.014	14.6166	sn-Glycerol 3-phosphate	1	Lipid Metabolism	1.02548	0.862923			315.143	8.86133	nva-FMDP	2	0	1.0637	0.834918			150.068	5.08309	Phenylpropanoate	2	Amino Acid Metabolism	1.04443	0.959764
379.159	14.0356	2-(Arabinosylamino)-3-(glucosylamino)propanenitrile	2	Carbohydrate Metabolism	1.02627	0.91875			150.068	5.08309	Phenylpropanoate	2	Amino Acid Metabolism	1.06372	0.946119			315.143	8.86133	nva-FMDP	2	0	1.04508	0.871064
189.075	10.4149	Glycyl-Asparagine	2	Peptides	1.02724	0.928296			117.058	10.3615	Indole	2	Amino Acid Metabolism	1.06388	0.78018			152.12	4.30091	(1R,4S)-fenchan-2-one	2	Lipids: Prenols	1.04512	0.801728
161.069	14.872	N-Methyl-L-glutamate	2	Energy Metabolism	1.02756	0.899632			186.126	4.85841	FA oxo(10:0)	2	Lipids: Fatty Acyls	1.06444	0.925986			174.137	20.8978	Ne,Ne dimethyllysine	2	0	1.04564	0.790568
326.026	13.2451	4-nitro-5-aminoimidazole ribonucleotide	2	0	1.02905	0.72919			405.138	18.0547	Glu-Glu-Glu	2	Peptide(tri-)	1.06445	0.794113			1023.67	5.09532	Trihexosylceramide (d18:1/16:0)	2	0	1.04586	0.740021
376.195	14.9828	Ala-Leu-Ser-Ser	2	Peptide(tetra-)	1.02922	0.790002			270.219	4.07945	FA oxo(16:0)	2	Lipids: Fatty Acyls	1.06462	0.938082			232.117	13.3105	(3R)-hydroxy-N-acetyl-(L)-arginine	2	0	1.04586	0.907848
234.162	4.23594	Bakkenolide A	2	0	1.02938	0.967871			888.572	3.80839	PI(38:3)	2	Lipids: Glycerophospholipids	1.06493	0.714522			161.069	11.1756	L-2-Aminoadipate	2	Amino Acid Metabolism	1.04624	0.751385
168.079	4.99312	1,3,5-trimethoxybenzene	2	Biosynthesis of Secondary Metabolites	1.0297	0.964651			823.537	3.7777	PS(39:5)	2	Lipids: Glycerophospholipids	1.06595	0.766595			602.526	3.88872	1-(14-methyl-pentadecanoyl)-2-(8-[3]-ladderane-octanyl)-sn-glycerol	2	Lipids: Glycerolipids	1.0464	0.772425
174.137	20.8978	Ne,Ne dimethyllysine	2	0	1.02998	0.881289			117.079	10.8332	5-Aminopentanoate	2	Amino Acid Metabolism	1.06617	0.380373			404.202	14.7389	Asn-Lys-Gly-Ser	2	Peptide(tetra-)	1.04677	0.766534
170.094	5.08109	Furfural diethyl acetal	2	0	1.03103	0.965281			488.206	9.31805	Asn-Met-Gln-Pro	2	Peptide(tetra-)	1.06744	0.83741			272.03	16.3374	&alpha;-(2,6-anhydro-3-deoxy-D-arabino-heptulopyranosid)onate 7-phosphate	2	0	1.04698	0.821897
181.074	13.0973	L-Tyrosine	1	Amino Acid Metabolism	1.03125	0.835926			432.196	9.3413	Ala-Thr-Asn-Gln	2	Peptide(tetra-)	1.06795	0.644574			144.042	14.6137	2,3-Dimethylmaleate	2	Metabolism of Cofactors and Vitamins	1.04709	0.923512
148.037	15.1202	(R)-2-Hydroxyglutarate	1	Amino Acid Metabolism	1.03146	0.873784			154.099	5.09879	FA (9:2) nonadienoic acid	2	Lipids: Fatty Acyls	1.06854	0.940858			477.172	14.8339	Cys-Met-Gln-Pro	2	Peptide(tetra-)	1.04723	0.768441
246.133	20.983	N2-(D-1-Carboxyethyl)-L-arginine	2	Amino Acid Metabolism	1.03334	0.856024			168.079	9.80533	(2E)-2-butylidene-4-hydroxy-5-methyl-3(2H)-furanone	2	0	1.069	0.215936			446.061	16.4385	CDP-ethanolamine	2	Lipid Metabolism	1.04744	0.75734
214.193	4.14081	FA methyl(12:0) dodecanoic acid	2	Lipids: Fatty Acyls	1.03386	0.966856			186.162	4.26475	[FA (11:0)] undecanoic acid	2	Lipids: Fatty Acyls	1.06902	0.937938			285.169	13.7975	Leu-Gly-Pro	2	Peptide(tri-)	1.04817	0.832156
402.223	12.7418	Ala-Lys-Ala-Asn	2	Peptide(tetra-)	1.03448	0.83348			289.139	18.2616	Asp-Arg	2	Peptide(di-)	1.06907	0.787121			128.084	4.45461	Ethyl 2-methylbut-2-enoate	2	0	1.04879	0.933778
155.07	16.2398	D-Histidine	2	0	1.03517	0.862458			145.037	8.7424	2-Oxoglutaramate	2	Amino Acid Metabolism	1.07117	0.761612			449.141	15.1022	Cys-Cys-Gln-Pro	2	Peptide(tetra-)	1.0489	0.436669
258.014	17.7802	D-Glucono-1,5-lactone 6-phosphate	2	Carbohydrate Metabolism	1.03682	0.912183			320.141	5.18547	Hildgardtene	ppm	Lipids: Polyketides	1.07134	0.952178			360.201	13.9918	Ala-Leu-Ala-Ser	2	Peptide(tetra-)	1.04927	0.834647
100.052	4.87606	5-Valerolactone	2	0	1.03693	0.958145			158.094	7.78874	FA oxo(8:0) oxo-octanoic acid	2	Lipids: Fatty Acyls	1.07152	0.683609			133.074	16.3315	DL-&beta;-hydroxynorvaline	2	0	1.04931	0.819504
170.094	4.61666	Furfural diethyl acetal	2	0	1.03754	0.970318			797.595	4.17217	PE(40:3)	2	Lipids: Glycerophospholipids	1.07171	0.72274			178.063	5.09544	Coniferyl aldehyde	2	Biosynthesis of Secondary Metabolites	1.04931	0.953831
242.225	4.05187	FA methyl(14:0)	2	Lipids: Fatty Acyls	1.03788	0.945646			155.07	18.1243	N3-hydroxyethylcytosine	2	0	1.07258	0.675258			129.043	10.4209	4-Oxoproline	2	Amino Acid Metabolism	1.04955	0.804005
149.105	9.6514	Triethanolamine	2	0	1.03935	0.764813			97.9767	17.4257	Orthophosphate	2	Energy Metabolism	1.07319	0.460185			133.038	15.0179	L-Aspartate	1	Amino Acid Metabolism	1.04973	0.64093
432.992	15.8589	Quinoline yellow	2	0	1.03965	0.858203			257.103	14.5073	sn-glycero-3-Phosphocholine	1	Lipid Metabolism	1.07348	0.794527			258.014	17.7802	D-Glucono-1,5-lactone 6-phosphate	2	Carbohydrate Metabolism	1.05085	0.836504
150.068	5.08309	Phenylpropanoate	2	Amino Acid Metabolism	1.03992	0.964163			347.063	13.9147	AMP	1	Nucleotide Metabolism	1.07424	0.789838			96.0213	13.4723	Furfural	2	0	1.05085	0.732832
212.141	4.34937	FA oxo(12:1)	2	Lipids: Fatty Acyls	1.04098	0.966107			219.074	13.9383	O-Succinyl-L-homoserine	2	Amino Acid Metabolism	1.07473	0.738746			689.499	4.31508	PE(32:1)	2	Lipids: Glycerophospholipids	1.05126	0.754721
477.172	14.8339	Cys-Met-Gln-Pro	2	Peptide(tetra-)	1.04101	0.811975			557.502	3.95429	N-(2-hydroxypentadecanoyl)-phytosphingosine	2	0	1.07559	0.74802			306.089	10.9955	gamma-Glutamyl-S-(1-propenyl)cysteine sulfoxide	2	Peptides	1.05168	0.831431
162.053	12.3376	(R)-2-Ethylmalate	2	Carbohydrate Metabolism	1.04166	0.822418			270.256	3.98821	FA (17:0)	2	Lipids: Fatty Acyls	1.07635	0.868425			230.09	15.5303	Aspartyl-L-proline	2	Peptide(di-)	1.05189	0.722251
347.063	13.9147	AMP	1	Nucleotide Metabolism	1.04341	0.874251			267.097	9.30167	Adenosine	1	Nucleotide Metabolism	1.07663	0.80412			188.08	10.0133	N-Acetylglutamine	2	0	1.05267	0.690223
299.282	7.85608	[SP] Sphing-4-enine	2	Lipids: Sphingolipids	1.04383	0.860616			326.318	3.91764	Homophytanicacid	2	0	1.07681	0.947729			186.101	11.5032	Ala-Pro	2	Peptide(di-)	1.05315	0.792647
113.048	13.2439	(S)-1-Pyrroline-5-carboxylate	2	Amino Acid Metabolism	1.04655	0.843639			240.209	4.06501	[FA dimethyl(13:0)] 2,5-dimethyl-2E-tridecenoic acid	2	Lipids: Fatty Acyls	1.07729	0.91293			122.048	14.1733	Isonicotineamide	2	0	1.05335	0.641591
139.987	16.3293	Acetyl phosphate	2	Amino Acid Metabolism	1.04764	0.817273			646.457	3.83006	PA(32:1)	2	Lipids: Glycerophospholipids	1.07761	0.665739			432.992	15.8589	Quinoline yellow	2	0	1.05363	0.797595
785.158	11.5544	FAD	2	Metabolism of Cofactors and Vitamins	1.04794	0.829985			759.505	3.83472	PS(34:2)	2	Lipids: Glycerophospholipids	1.07927	0.622138			215.056	15.7532	sn-glycero-3-Phosphoethanolamine	2	Lipid Metabolism	1.05377	0.729241
715.516	4.19977	PE(34:2)	2	Lipids: Glycerophospholipids	1.04926	0.727121			308.1	21.2875	Indicaxanthin	2	0	1.08002	0.650048			261.096	11.843	Aspartyl-Glutamine	2	Peptides	1.05425	0.666142
317.122	12.7423	N-(1-Deoxy-1-fructosyl)histidine	2	Carbohydrate Metabolism	1.04969	0.834582			203.08	15.1952	2-acetamidoglucal	2	0	1.08056	0.62568			557.502	3.95429	N-(2-hydroxypentadecanoyl)-phytosphingosine	2	0	1.05448	0.846339
102.079	28.0324	&gamma;-aminobutyramide	2	0	1.05046	0.537249			130.099	5.02102	FA methyl(6:0)	2	Lipids: Fatty Acyls	1.08064	0.921024			156.115	4.52245	FA methyl (8:1)	2	Lipids: Fatty Acyls	1.05488	0.909471
155.069	14.8096	L-Histidine	2	Amino Acid Metabolism	1.05069	0.864232			164.047	5.15767	Phenylpyruvate	2	Amino Acid Metabolism	1.08262	0.922055			130.074	13.2288	(R)-piperazine-2-carboxylate	2	0	1.0555	0.824073
133.038	13.2472	D-Aspartate	2	Amino Acid Metabolism	1.05123	0.812021			342.226	14.0583	Lys-Val-Pro	2	Peptide(tri-)	1.08345	0.823599			563.528	4.10129	Cer(d36:2)	2	Lipids: Sphingolipids	1.0559	0.823593
186.126	4.85841	FA oxo(10:0)	2	Lipids: Fatty Acyls	1.05186	0.941061			774.541	3.66648	PG(36:2)	2	Lipids: Glycerophospholipids	1.0852	0.596598			314.282	4.21024	FA hydroxy(19:0)] nonadecanoic acid	2	Lipids: Fatty Acyls	1.05601	0.837095
296.235	4.07564	[FA (18:1)] 9R,10S-epoxy-12Z-octadecenoic acid	2	Lipids: Fatty Acyls	1.05237	0.900186			555.523	3.97823	[SP hydroxy(16:0)] N-(hexadecanoyl)-4S-hydroxysphinganine	2	Lipids: Sphingolipids	1.08581	0.66919			799.537	3.78308	PS(37:3)	2	Lipids: Glycerophospholipids	1.05619	0.492419
366.35	3.84146	[FA (24:0)] 15Z-tetracosenoic acid	2	Lipids: Fatty Acyls	1.05298	0.77352			862.557	3.82748	PI(36:2)	2	Lipids: Glycerophospholipids	1.08641	0.572501			182.058	9.06959	3-(4-Hydroxyphenyl)lactate	2	Amino Acid Metabolism	1.05626	0.78101
276.096	16.8583	Glu-Glu	2	Peptide(di-)	1.0531	0.809121			244.131	4.86138	Polyethylene, oxidized	2	0	1.08648	0.933984			228.147	10.3726	L-isoleucyl-L-proline	2	0	1.05643	0.714917
89.9952	17.8271	Oxalate	2	Carbohydrate Metabolism	1.05514	0.439125			110.073	4.49463	[FA (7:2)] 2,4-heptadienal	2	Lipids: Fatty Acyls	1.08648	0.924709			416.202	14.1806	Ala-Ala-Gln-Gln	2	Peptide(tetra-)	1.05694	0.69683
672.473	3.81696	PA(34:2)	2	Lipids: Glycerophospholipids	1.05794	0.579018			222.162	4.30199	7E,9E,11-Dodecatrienyl acetate	2	Lipids: Fatty Acyls	1.08649	0.912379			427.029	15.2835	ADP	2	Energy Metabolism	1.05751	0.594233
147.09	13.3511	Fagomine	2	0	1.05883	0.918521			119.058	9.04512	(-)-erythro-(2R,3R)-dihydroxybutylamide	2	0	1.08732	0.732754			140.106	8.55446	Metenamine	2	0	1.05793	0.39005
240.147	10.2415	Slaframine	2	Biosynthesis of Secondary Metabolites	1.05905	0.667873			402.186	13.8252	Ala-Ala-Asn-Gln	2	Peptide(tetra-)	1.08749	0.825647			809.595	4.46571	PC(38:4)	2	Lipids: Glycerophospholipids	1.05805	0.664144
132.09	21.8076	L-Ornithine	1	Amino Acid Metabolism	1.05959	0.809206			188.127	20.9258	Ngamma-Monomethyl-L-arginine	2	0	1.08767	0.808348			129.043	14.9939	5-Oxoproline	2	Amino Acid Metabolism	1.05904	0.72206
462.171	13.116	Asn-Asp-Gln-Ser	2	Peptide(tetra-)	1.06056	0.645968			191.043	17.8538	O-Oxalylhomoserine	2	0	1.08816	0.712686			259.153	14.2142	Ile-Ala-Gly	2	Peptide(tri-)	1.05908	0.747995
158.131	4.44755	FA methyl(8:0)	2	Lipids: Fatty Acyls	1.06487	0.852114			276.025	17.755	6-Phospho-D-gluconate	1	Carbohydrate Metabolism	1.08941	0.702655			135.054	9.74355	Adenine	2	Nucleotide Metabolism	1.05932	0.848131
214.095	10.6865	Pyrimidine nucleoside	2	0	1.06584	0.826579			851.568	3.77469	PS(41:5)	2	Lipids: Glycerophospholipids	1.08994	0.528875			212.009	13.5129	P-DPD	2	0	1.05977	0.678578
757.563	4.13271	PC(34:2)	2	Lipids: Glycerophospholipids	1.06676	0.257773			102.032	15.4362	2-Methyl-3-oxopropanoate	2	Amino Acid Metabolism	1.09152	0.655466			620.441	3.86372	PA(30:0)	2	Lipids: Glycerophospholipids	1.0603	0.719229
172.11	5.08639	9-Oxononanoic acid	2	Lipids: Fatty Acyls	1.06804	0.918281			261.144	16.6698	Ser-Arg	2	Peptide(di-)	1.09294	0.664994			755.546	4.12504	PC(34:3)	2	Lipids: Glycerophospholipids	1.06093	0.665479
298.287	3.95242	FA methyl(18:0)	2	Lipids: Fatty Acyls	1.07002	0.905534			214.095	9.12629	Pyrimidine nucleoside	2	0	1.09327	0.685518			1107.76	7.80712	Trihexosylceramide (d18:1/22:0)	2	0	1.06137	0.899852
176.032	15.2725	Ascorbate	2	Carbohydrate Metabolism	1.07035	0.880584			443.024	18.0026	GDP	1	Nucleotide Metabolism	1.09377	0.722916			324.036	15.2397	UMP	2	Nucleotide Metabolism	1.06152	0.748709
324.172	9.34	2,3-Epoxymenaquinone	2	Lipids: Prenols	1.07071	0.595419			101.048	8.87224	2-Aminobutan-4-olide	2	0	1.0948	0.64452			781.562	4.07451	PC(36:4)	2	Lipids: Glycerophospholipids	1.06189	0.636301
257.103	14.5073	sn-glycero-3-Phosphocholine	1	Lipid Metabolism	1.07131	0.699829			272.084	5.48924	7,8-benzoflavone	2	0	1.09537	0.788988			790.551	3.67599	PA(43:6)	2	Lipids: Glycerophospholipids	1.06234	0.710273
168.079	8.74154	6-isobutyl-4-hydroxy-2-pyrone	2	0	1.07379	0.386668			384.267	3.64589	Persicachrome	2	Lipids: Prenols	1.0963	0.411389			733.489	3.84639	PS(32:1)	2	Lipids: Glycerophospholipids	1.06251	0.607904
404.1	15.7406	Zopiclone N-oxide	2	0	1.07408	0.738427			90.0316	9.74143	(R)-Lactate	1	Carbohydrate Metabolism	1.09638	0.840584			150.053	15.1325	D-Ribose	2	Carbohydrate Metabolism	1.06278	0.797724
136.037	12.4657	[FA trihydroxy(4:0)] 2,3,4-trihydroxy-butanoic acid	2	Carbohydrate Metabolism	1.07429	0.763563			214.095	8.47766	Pyrimidine nucleoside	2	0	1.09773	0.762996			131.069	14.7722	Creatine	2	Amino Acid Metabolism	1.0628	0.632724
413.974	4.0245	Perfluorooctanoic acid	2	Lipids: Fatty Acyls	1.07481	0.261524			363.058	16.7964	GMP	1	Nucleotide Metabolism	1.09809	0.726789			260.03	17.3434	D-Glucose 6-phosphate	1	Carbohydrate Metabolism	1.06289	0.619126
785.594	4.83397	PE(39:2)	2	Lipids: Glycerophospholipids	1.07484	0.654942			255.074	13.2275	Nicotinate D-ribonucleoside	2	Metabolism of Cofactors and Vitamins	1.10002	0.649489			283.288	7.95738	Octadecanamide	2	Lipids: Fatty Acyls	1.06388	0.822314
166.063	5.10668	3-Methoxy-4-hydroxyphenylacetaldehyde	2	Amino Acid Metabolism	1.07617	0.825624			160.092	5.12464	2-Methyl-4-propyl-1,3-oxathiane	2	0	1.10014	0.908247			402.223	12.7418	Ala-Lys-Ala-Asn	2	Peptide(tetra-)	1.06488	0.711888
97.977	14.5917	Orthophosphate	2	Energy Metabolism	1.07633	0.738012			188.08	9.20513	N-Acetylglutamine	2	0	1.10028	0.654942			808.511	3.86067	PI(32:1)	2	Lipids: Glycerophospholipids	1.06495	0.632187
550.311	16.1217	Gln-Leu-Lys-Tyr	2	Peptide(tetra-)	1.07776	0.157874			246.122	8.15128	2,4-diacetamido-2,4,6-trideoxy-&beta;-L-altropyranose	2	0	1.10059	0.705937			249.031	18.9052	Norepinephrinesulfate	2	0	1.06547	0.75451
168.079	9.80533	(2E)-2-butylidene-4-hydroxy-5-methyl-3(2H)-furanone	2	0	1.07794	0.309689			574.495	3.87726	Montecristin	2	Lipids: Fatty Acyls	1.10094	0.662948			116.011	15.1741	Fumarate	2	Carbohydrate Metabolism	1.06585	0.596188
414.204	4.27817	Magnoshinin	2	0	1.07816	0.94342			274.046	15.345	1-Deoxy-D-altro-heptulose 7-phosphate	2	0	1.10419	0.765796			114.043	28.0818	3-Cyano-L-alanine	2	Amino Acid Metabolism	1.06604	0.561009
102.068	7.79259	Pentanoate	2	Lipids: Fatty Acyls	1.07879	0.866779			392.132	22.4456	Caryoptosidic acid	2	Lipids: Prenols	1.10425	0.275091			340.334	3.88092	Docosanoic acid	2	Lipids: Fatty Acyls	1.06611	0.895261
240.209	4.06501	[FA dimethyl(13:0)] 2,5-dimethyl-2E-tridecenoic acid	2	Lipids: Fatty Acyls	1.07952	0.922771			772.525	3.66325	PG(36:3)	2	Lipids: Glycerophospholipids	1.10439	0.523538			663.483	4.44738	PE(30:0)	2	Lipids: Glycerophospholipids	1.06627	0.360824
405.138	18.0547	Glu-Glu-Glu	2	Peptide(tri-)	1.08011	0.711511			287.159	13.8772	Arginyl-Hydroxyproline	2	Peptides	1.1048	0.660739			200.009	16.335	D-Erythrose 4-phosphate	2	Carbohydrate Metabolism	1.06634	0.757013
400.207	14.3694	Glu-Arg-Pro	2	Peptide(tri-)	1.08084	0.617732			161.069	11.1756	L-2-Aminoadipate	2	Amino Acid Metabolism	1.1053	0.600617			226.121	4.59051	3,7-Dimethyl-2E,6E-decadien-1,10-dioic acid	2	Lipids: Fatty Acyls	1.06641	0.937072
302.173	4.33845	Tributyrin	2	0	1.0818	0.937471			242.102	12.5991	(S,S)-Np-Histidinylalanine	2	Amino Acid Metabolism	1.10605	0.786604			201.173	7.91949	Caproylcholine	2	0	1.06649	0.956877
128.084	4.45461	Ethyl 2-methylbut-2-enoate	2	0	1.086	0.888451			260.03	17.3434	D-Glucose 6-phosphate	1	Carbohydrate Metabolism	1.10732	0.590471			296.271	3.94712	FA (19:1)	2	Lipids: Fatty Acyls	1.0672	0.729748
320.051	16.4253	octulose 8-phosphate	2	0	1.08617	0.690929			743.545	4.76392	PE(36:2)	2	Lipids: Glycerophospholipids	1.10876	0.230093			236.08	12.1514	L-Formylkynurenine	2	Amino Acid Metabolism	1.06745	0.929516
462.16	16.4058	Ala-Glu-Asp-Glu	2	Peptide(tetra-)	1.08753	0.769298			335.115	10.4932	Glu-Gly-Met	2	Peptide(tri-)	1.10879	0.927922			180.063	12.0312	D-Galactose	2	Carbohydrate Metabolism	1.06797	0.592019
260.101	12.9518	L-alpha-glutamyl-L-hydroxyproline	2	0	1.08756	0.693051			785.158	11.5544	FAD	2	Metabolism of Cofactors and Vitamins	1.11027	0.671151			715.516	4.19977	PE(34:2)	2	Lipids: Glycerophospholipids	1.06848	0.614321
372.164	10.7251	Glu-Gln-Pro	2	Peptide(tri-)	1.08785	0.702276			336.099	5.40945	Psoralidin	2	0	1.11062	NA			232.106	9.1104	Boc-Asn	2	0	1.06883	0.785972
155.07	18.1243	N3-hydroxyethylcytosine	2	0	1.08788	0.649655			102.032	13.4732	Acetoacetate	2	Lipid Metabolism	1.11099	0.604953			183.066	15.0222	Choline phosphate	1	Lipid Metabolism	1.06958	0.612137
566.055	16.3748	UDP-glucose	1	Carbohydrate Metabolism	1.08976	0.673869			550.311	16.1217	Gln-Leu-Lys-Tyr	2	Peptide(tetra-)	1.11212	0.0651941			459.244	13.6659	Ala-Lys-Asn-Gln	2	Peptide(tetra-)	1.06961	0.634915
270.256	3.98821	FA (17:0)	2	Lipids: Fatty Acyls	1.09041	0.820345			463.156	14.9501	Asn-Met-Cys-Pro	2	Peptide(tetra-)	1.11269	0.664639			119.058	9.04512	(-)-erythro-(2R,3R)-dihydroxybutylamide	2	0	1.0703	0.731269
208.146	4.20788	4-Heptyloxyphenol	2	0	1.0919	0.923662			462.16	16.4058	Ala-Glu-Asp-Glu	2	Peptide(tetra-)	1.11305	0.62861			147.09	8.91829	N-hydroxyisoleucine	2	0	1.07037	0.754519
158.069	9.18218	4-Methylene-L-glutamine	2	Carbohydrate Metabolism	1.09233	0.590106			208.146	4.20788	4-Heptyloxyphenol	2	0	1.11341	0.911054			329.053	9.69225	3',5'-Cyclic AMP	2	Nucleotide Metabolism	1.07069	0.685125
332.053	14.6193	3,3',4',5,7-Pentahydroxy-8-methoxyflavone	2	0	1.09289	0.685504			488.107	15.4756	CDP-choline	2	Lipid Metabolism	1.11482	0.73429			589.083	17.5813	GDP-L-fucose	2	Carbohydrate Metabolism	1.07105	0.742266
117.058	10.3615	Indole	2	Amino Acid Metabolism	1.0937	0.751586			322.083	13.2317	Tetrangomycin	ppm	Biosynthesis of Polyketides and Nonribosomal Peptides	1.115	0.922873			204.111	11.0513	N6-Acetyl-N6-hydroxy-L-lysine	2	Amino Acid Metabolism	1.07112	0.863123
97.977	13.1287	Orthophosphate	2	Energy Metabolism	1.09485	0.515204			162.053	12.3376	(R)-2-Ethylmalate	2	Carbohydrate Metabolism	1.11565	0.289988			323.052	15.954	CMP	2	Nucleotide Metabolism	1.07114	0.467255
200.009	16.335	D-Erythrose 4-phosphate	2	Carbohydrate Metabolism	1.097	0.700778			346.16	17.7606	Asp-Gly-Arg	2	Peptide(tri-)	1.11604	0.650334			757.563	4.13271	PC(34:2)	2	Lipids: Glycerophospholipids	1.07154	0.343969
272.083	12.8766	Thienamycin	2	0	1.09703	0.715768			280.24	3.98354	Linoleate	2	Lipids: Fatty Acyls	1.11711	0.467537			259.046	15.4766	alpha-D-Glucosamine 1-phosphate	2	Carbohydrate Metabolism	1.07208	0.76627
130.074	13.2288	(R)-piperazine-2-carboxylate	2	0	1.10001	0.712334			242.079	14.5535	Elenaic acid	2	0	1.11733	0.578315			150.068	7.76036	4-Coumaryl alcohol	2	Biosynthesis of Secondary Metabolites	1.0723	0.923627
439.402	4.05972	Pentacosanoylglycine	2	0	1.10024	NA			301.056	15.2793	N-Acetyl-D-glucosamine 6-phosphate	2	Amino Acid Metabolism	1.1179	0.648957			272.235	4.19292	FA hydroxy(16:0)] hexadecanoic acid	2	Lipids: Fatty Acyls	1.07293	0.938919
463.074	18.267	N6-(1,2-Dicarboxyethyl)-AMP	2	Nucleotide Metabolism	1.10055	0.863265			299.282	7.85608	[SP] Sphing-4-enine	2	Lipids: Sphingolipids	1.11887	0.579989			356.242	21.0316	Ile-Lys-Pro	2	Peptide(tri-)	1.07321	0.760815
354.35	3.87422	[FA (23:0)] tricosanoic acid	2	Lipids: Fatty Acyls	1.10289	0.893055			205.998	16.9364	2-chloro-3-methyl-maleylacetate	2	0	1.11938	0.568825			156.079	4.8466	[FA oxo(8:1)] 5-oxo-7-octenoic acid	2	Lipids: Fatty Acyls	1.07325	0.929539
350.062	17.1086	nonulose 9-phosphate	2	0	1.10412	0.590407			132.09	21.8076	L-Ornithine	1	Amino Acid Metabolism	1.11982	0.261696			191.025	15.2466	a Cysteine adduct	2	Medium Contaminant	1.07383	0.82717
791.567	3.6678	PS(36:0)	2	Lipids: Glycerophospholipids	1.10472	0.578183			701.537	5.30275	PE(P-34:1)	2	Lipids: Glycerophospholipids	1.1202	0.622039			753.567	5.32883	PE(P-38:3)	2	Lipids: Glycerophospholipids	1.07387	0.665854
490.228	10.7862	Ile-Met-Met-Pro	2	Peptide(tetra-)	1.10551	0.532991			818.509	3.64397	PG(40:8)	2	Lipids: Glycerophospholipids	1.12054	0.339959			214.132	10.2854	Dethiobiotin	2	Metabolism of Cofactors and Vitamins	1.07388	0.761715
160.092	5.12464	2-Methyl-4-propyl-1,3-oxathiane	2	0	1.10572	0.906592			404.1	15.7406	Zopiclone N-oxide	2	0	1.12085	0.449973			319.102	16.9492	Ala-Asp-Asp	2	Peptide(tri-)	1.07423	0.702787
867.599	3.74151	PS(42:4)	2	Lipids: Glycerophospholipids	1.10579	0.331122			100.052	4.87606	5-Valerolactone	2	0	1.12127	0.869681			316.298	4.28618	1-O-Hexadecyl-sn-glycerol	2	0	1.07432	0.732355
200.045	9.75518	Potassium 2-(1'-ethoxy) ethoxypropanoate	2	0	1.10711	0.45942			165.079	10.3807	L-Phenylalanine	1	Amino Acid Metabolism	1.1235	0.624038			782.495	3.89784	PI(30:0)	2	Lipids: Glycerophospholipids	1.07451	0.538292
246.085	13.2337	5-6-Dihydrouridine	2	0	1.10751	0.693593			388.207	13.703	Ala-Lys-Asn-Gly	2	Peptide(tetra-)	1.12589	0.600735			113.048	8.59832	1-Pyrroline-2-carboxylate	2	Amino Acid Metabolism	1.07473	0.781987
220.085	10.7457	5-Hydroxy-L-tryptophan	2	Amino Acid Metabolism	1.10811	0.706204			835.608	4.02925	PC(40:5)	2	Lipids: Glycerophospholipids	1.12623	0.402421			181.074	13.0973	L-Tyrosine	1	Amino Acid Metabolism	1.0749	0.541831
90.0316	9.74143	(R)-Lactate	1	Carbohydrate Metabolism	1.10876	0.771516			217.143	16.4314	gamma-L-Glutamylputrescine	2	Amino Acid Metabolism	1.12689	0.441007			138.032	5.05379	Gentisate aldehyde	2	Amino Acid Metabolism	1.07542	0.821974
190.048	10.9258	3-Dehydroquinate	2	Amino Acid Metabolism	1.11074	0.729535			258.014	17.7802	D-Glucono-1,5-lactone 6-phosphate	2	Carbohydrate Metabolism	1.12696	0.620298			304.091	16.7208	N-Acetyl-aspartyl-glutamate	2	0	1.07558	0.646441
361.148	12.3645	Glu-Asp-Val	2	Peptide(tri-)	1.1117	0.605817			336.099	12.4016	Sojagol	2	0	1.12769	0.915975			729.53	4.60547	PE(35:2)	2	Lipids: Glycerophospholipids	1.07581	0.415514
733.489	3.84639	PS(32:1)	2	Lipids: Glycerophospholipids	1.11217	0.366371			314.319	4.24246	FA (22:0)	2	Lipids: Fatty Acyls	1.12869	0.603806			339.996	18.3743	D-Fructose 1,6-bisphosphate	2	Energy Metabolism	1.07599	0.659519
402.175	11.1629	Ala-Thr-Asp-Pro	2	Peptide(tetra-)	1.1131	0.63664			246.133	20.983	N2-(D-1-Carboxyethyl)-L-arginine	2	Amino Acid Metabolism	1.12876	0.630993			197.036	9.19366	Tauropine	2	0	1.07622	0.70288
103.046	10.7724	(±)-2-Methylthiazolidine	2	0	1.11345	0.754302			317.122	13.9424	Asp-Pro-Ser	2	Peptide(tri-)	1.12968	0.635631			162.064	13.1316	Gly-Ser	2	Peptide(di-)	1.07659	0.692145
131.074	11.7437	Tolylacetonitrile	2	0	1.11763	0.755751			110.037	14.0322	p-Benzenediol	2	Amino Acid Metabolism	1.13042	0.589731			132.053	8.28806	3-Ureidopropionate	2	Nucleotide Metabolism	1.07771	0.824673
620.441	3.86372	PA(30:0)	2	Lipids: Glycerophospholipids	1.11808	0.588481			733.489	3.84639	PS(32:1)	2	Lipids: Glycerophospholipids	1.13393	0.453391			526.168	5.17738	Inumakilactone A glycoside	2	0	1.07799	0.779769
347.132	13.2765	Glu-Ala-Glu	2	Peptide(tri-)	1.11906	0.691641			182.079	15.5219	Galactitol	2	Carbohydrate Metabolism	1.13397	0.166812			188.08	9.20513	N-Acetylglutamine	2	0	1.07812	0.671188
674.536	7.74675	SM(d32:1)	2	Lipids: Sphingolipids	1.11952	0.775855			222.067	17.1562	L-Cystathionine	2	Amino Acid Metabolism	1.13468	0.662841			432.197	14.9012	Ala-Gln-Gln-Ser	2	Peptide(tetra-)	1.07829	0.715573
305.086	17.4949	Convicine	2	0	1.11963	0.584141			223.106	13.4502	N-acetyl -D- glucosaminitol	2	0	1.13629	0.679325			557.502	5.24482	N-(2-hydroxypentadecanoyl)-phytosphingosine	2	0	1.07841	0.788679
705.531	4.23865	PC(30:0)	2	Lipids: Glycerophospholipids	1.1217	0.169427			219.074	13.4543	N-Acetyl-D-mannosaminolactone	2	0	1.13818	0.571498			188.127	20.9258	Ngamma-Monomethyl-L-arginine	2	0	1.07857	0.718872
103.1	14.4893	Neurine	2	0	1.12239	0.475059			607.082	15.2374	UDP-N-acetyl-D-glucosamine	1	Carbohydrate Metabolism	1.13885	0.557755			109.02	15.0949	Hypotaurine	2	Amino Acid Metabolism	1.07886	0.770381
156.079	4.8466	[FA oxo(8:1)] 5-oxo-7-octenoic acid	2	Lipids: Fatty Acyls	1.12242	0.887368			360.176	15.3264	Ala-Asp-Arg	2	Peptide(tri-)	1.14042	0.426644			260.101	12.9518	L-alpha-glutamyl-L-hydroxyproline	2	0	1.07934	0.687926
771.577	4.14676	PE(38:2)	2	Lipids: Glycerophospholipids	1.12445	0.298292			278.152	4.19522	2-Ethylhexyl phthalate	2	0	1.14086	0.210937			783.578	4.08583	PC(36:3)	2	Lipids: Glycerophospholipids	1.07941	0.312353
150.053	11.9695	D-Xylose	2	Carbohydrate Metabolism	1.12546	0.467159			220.07	15.9499	L-beta-aspartyl-L-serine	2	Peptides	1.14103	0.375601			471.262	7.77855	PIP(36:2)	2	Lipids: Glycerophospholipids	1.07966	0.729212
154.099	5.09879	FA (9:2) nonadienoic acid	2	Lipids: Fatty Acyls	1.13055	0.861999			755.546	4.12504	PC(34:3)	2	Lipids: Glycerophospholipids	1.14156	0.493828			332.272	3.91523	[FA (22:4)] 7Z,10Z,13Z,16Z-docosatetraenoic acid	2	Lipids: Fatty Acyls	1.07973	0.800285
278.225	3.99592	[FA (18:3)] 9Z,12Z,15Z-octadecatrienoic acid	2	Lipids: Fatty Acyls	1.13067	0.506382			820.526	3.64389	PG(40:7)	2	Lipids: Glycerophospholipids	1.14352	0.327117			272.084	5.48924	7,8-benzoflavone	2	0	1.08008	0.737923
858.527	3.81271	PI(36:4)	2	Lipids: Glycerophospholipids	1.13148	0.378412			358.221	12.174	Ala-Leu-Val-Gly	2	Peptide(tetra-)	1.1436	0.6245			105.043	15.8777	L-Serine	1	Amino Acid Metabolism	1.08025	0.670274
359.133	13.9497	Glu-Asp-Pro	2	Peptide(tri-)	1.1329	0.505926			846.54	3.64778	PG(42:8)	2	Lipids: Glycerophospholipids	1.14531	0.531462			117.079	9.03908	[FA amino(5:0)] 2S-amino-pentanoic acid	2	Amino Acid Metabolism	1.08041	0.0248882
214.095	8.47766	Pyrimidine nucleoside	2	0	1.13422	0.38347			356.17	9.52315	Pro-Gly-Pro-Ser	2	Peptide(tetra-)	1.14555	0.578422			260.101	12.5122	Oxypinnatanine	2	Amino Acid Metabolism	1.08058	0.670455
256.24	4.0124	FA(16:0)	2	Lipids: Fatty Acyls	1.13495	0.809222			132.053	8.28806	3-Ureidopropionate	2	Nucleotide Metabolism	1.14576	0.718438			150.053	11.9695	D-Xylose	2	Carbohydrate Metabolism	1.08064	0.643654
249.04	13.9747	Pyridoxine phosphate	2	Metabolism of Cofactors and Vitamins	1.13634	0.57099			248.064	17.4774	L-beta-aspartyl-L-asparticacid	2	Peptides	1.14625	0.558943			214.095	9.12629	Pyrimidine nucleoside	2	0	1.08186	0.735866
316.298	4.28618	1-O-Hexadecyl-sn-glycerol	2	0	1.13653	0.426014			427.029	15.2835	ADP	2	Energy Metabolism	1.14641	0.368333			550.311	16.1217	Gln-Leu-Lys-Tyr	2	Peptide(tetra-)	1.08188	0.0993111
265.116	15.6176	D-1-[(3-Carboxypropyl)amino]-1-deoxyfructose	2	Carbohydrate Metabolism	1.14041	0.442804			103.1	14.4893	Neurine	2	0	1.14825	0.569969			877.582	3.76663	PS(43:6)	2	Lipids: Glycerophospholipids	1.08207	0.391677
204.09	11.7353	L-Tryptophan	1	Amino Acid Metabolism	1.14077	0.605779			218.105	5.3108	N-Acetylserotonin	2	Amino Acid Metabolism	1.14991	0.705524			703.515	4.2005	PC(30:1)	2	Lipids: Glycerophospholipids	1.08399	0.432907
192.064	13.3992	Quinate	2	Amino Acid Metabolism	1.14136	0.541309			192.064	13.3992	Quinate	2	Amino Acid Metabolism	1.15153	0.642441			204.09	11.7353	L-Tryptophan	1	Amino Acid Metabolism	1.08429	0.714304
122.048	14.1733	Isonicotineamide	2	0	1.14155	0.295918			188.08	9.40813	N-Acetylglutamine	2	0	1.15178	0.510425			143.058	11.9254	5-ethyl-5-methyl-2,4-oxazolidinedione	2	0	1.08438	0.338276
276.096	13.2404	GammaGlutamylglutamicacid	2	Peptides	1.14196	0.748904			757.563	4.13271	PC(34:2)	2	Lipids: Glycerophospholipids	1.15267	0.357569			301.2	11.0527	Ile-Ala-Val	2	Peptide(tri-)	1.08598	0.746614
165.042	13.3986	Formylanthranilate	2	Amino Acid Metabolism	1.14264	0.241538			663.483	4.44738	PE(30:0)	2	Lipids: Glycerophospholipids	1.15329	0.378853			132.09	21.8076	L-Ornithine	1	Amino Acid Metabolism	1.08654	0.725003
689.499	4.31508	PE(32:1)	2	Lipids: Glycerophospholipids	1.14408	0.421404			705.531	4.23865	PC(30:0)	2	Lipids: Glycerophospholipids	1.15473	0.245874			632.489	4.65139	EPC(d32:1)	2	Lipids: Sphingolipids	1.08661	0.492987
156.115	4.52245	FA methyl (8:1)	2	Lipids: Fatty Acyls	1.14467	0.791993			232.106	8.41877	Boc-Asn	2	0	1.15498	0.572511			267.097	9.30167	Adenosine	1	Nucleotide Metabolism	1.08721	0.820287
110.073	4.49463	[FA (7:2)] 2,4-heptadienal	2	Lipids: Fatty Acyls	1.14606	0.877042			731.546	4.84717	PC(32:1)	2	Lipids: Glycerophospholipids	1.15565	0.418204			772.525	3.66325	PG(36:3)	2	Lipids: Glycerophospholipids	1.08725	0.663303
129.152	7.86345	Octylamine	2	0	1.14648	0.357837			105.043	9.97218	2-nitro-1-propanol	2	0	1.15586	0.528382			274.046	15.345	1-Deoxy-D-altro-heptulose 7-phosphate	2	0	1.0874	0.780621
486.206	21.7407	Glucosylgalactosylhydroxylysine	2	0	1.14649	0.305028			260.101	13.0117	L-alpha-glutamyl-L-hydroxyproline	2	0	1.15723	0.677364			203.079	11.9882	N2-Acetyl-L-aminoadipate	2	Amino Acid Metabolism	1.08756	0.606511
188.127	22.0686	Homoarginine	2	Amino Acid Metabolism	1.14735	0.456651			303.154	15.1333	Glu-Arg	2	Peptide(di-)	1.15734	0.22782			344.071	14.3603	Thiamin monophosphate	2	Metabolism of Cofactors and Vitamins	1.08775	0.600907
247.08	15.9091	Asn-Asp	2	Peptide(di-)	1.14977	0.575155			129.043	10.4209	4-Oxoproline	2	Amino Acid Metabolism	1.1574	0.424061			666.222	17.7553	Stachyose	2	Carbohydrate Metabolism	1.08863	0.501619
456.104	11.6644	FMN	2	Energy Metabolism	1.15004	0.2605			853.582	3.77585	PS(41:4)	2	Lipids: Glycerophospholipids	1.15759	0.252716			169.989	17.4687	Glycerone sulfate	2	0	1.08879	0.680997
138.032	5.05379	Gentisate aldehyde	2	Amino Acid Metabolism	1.15038	0.686957			143.058	7.78636	Vinylacetylglycine	2	0	1.15874	0.517162			400.207	14.3694	Glu-Arg-Pro	2	Peptide(tri-)	1.08888	0.523952
105.043	15.8777	L-Serine	1	Amino Acid Metabolism	1.15244	0.496557			886.557	3.80319	PI(38:4)	2	Lipids: Glycerophospholipids	1.1588	0.396489			443.024	18.0026	GDP	1	Nucleotide Metabolism	1.08889	0.56619
404.202	14.7389	Asn-Lys-Gly-Ser	2	Peptide(tetra-)	1.15255	0.472887			744.494	3.67604	PG(34:3)	2	Lipids: Glycerophospholipids	1.15927	0.497248			276.096	16.8583	Glu-Glu	2	Peptide(di-)	1.08933	0.67434
272.235	4.19292	FA hydroxy(16:0)] hexadecanoic acid	2	Lipids: Fatty Acyls	1.15273	0.877066			212.141	4.34937	FA oxo(12:1)	2	Lipids: Fatty Acyls	1.15954	0.877102			139.987	16.3293	Acetyl phosphate	2	Amino Acid Metabolism	1.08958	0.639135
267.097	9.30167	Adenosine	1	Nucleotide Metabolism	1.15381	0.617701			143.058	5.39135	Acrylamide-acrylic acid resin	2	0	1.15998	0.715239			312.266	5.08337	[FA oxo(19:0)] 10-oxo-nonadecanoic acid	2	Lipids: Fatty Acyls	1.08999	0.718516
260.03	16.2051	D-Fructose 6-phosphate	1	Carbohydrate Metabolism	1.15456	0.544372			260.03	16.2051	D-Fructose 6-phosphate	1	Carbohydrate Metabolism	1.16391	0.375337			234.085	11.342	Threoninyl-Aspartate	2	Peptides	1.09008	0.501957
482.984	18.5018	CTP	1	Nucleotide Metabolism	1.1566	0.615119			174.126	5.0839	FA hydroxy(9:0) hydroxy-nonanoic acid	2	Lipids: Fatty Acyls	1.16633	0.793482			275.064	17.3592	3-beta-D-Glucopyranuronosyloxy-5-methylisoxazole	2	0	1.0903	0.679285
178.048	14.6326	2-Dehydro-3-deoxy-D-galactonate	2	Carbohydrate Metabolism	1.15706	0.697402			317.122	12.7423	N-(1-Deoxy-1-fructosyl)histidine	2	Carbohydrate Metabolism	1.16905	0.551965			266.261	4.20193	[FA (18:2)] 3Z,13Z-octadecadien-1-ol	2	Lipids: Fatty Acyls	1.09259	0.690502
356.17	9.52315	Pro-Gly-Pro-Ser	2	Peptide(tetra-)	1.15917	0.505962			298.287	3.95242	FA methyl(18:0)	2	Lipids: Fatty Acyls	1.16906	0.811866			541.06	14.2919	Cyclic ADP-ribose	2	0	1.09291	0.55278
177.079	4.846	5-[2H-Pyrrol-4-(3H)-ylidenemethyl]-2-furanmethanol	2	0	1.15962	0.72087			202.143	20.9675	Arg-OEt	2	0	1.17077	0.458393			190.048	10.9258	3-Dehydroquinate	2	Amino Acid Metabolism	1.09414	0.736759
803.566	3.71319	PS(37:1)	2	Lipids: Glycerophospholipids	1.15993	0.0904035			378.137	14.0639	Galactinoldihydrate	2	0	1.17114	0.591003			672.473	3.81696	PA(34:2)	2	Lipids: Glycerophospholipids	1.09456	0.280335
210.126	4.55649	(-)-Jasmonic acid	2	Lipids: Fatty Acyls	1.16204	0.883605			444.233	12.1059	Ala-Leu-Asn-Gln	2	Peptide(tetra-)	1.17116	0.479621			743.076	16.8361	NADP+	2	Energy Metabolism	1.09459	0.531965
217.143	16.4314	gamma-L-Glutamylputrescine	2	Amino Acid Metabolism	1.16354	0.259677			729.531	4.16052	PC(32:2)	2	Lipids: Glycerophospholipids	1.1718	0.395822			334.067	16.1908	sn-glycero-3-Phospho-1-inositol	2	0	1.09489	0.439496
126.043	7.77211	Thymine	2	Nucleotide Metabolism	1.164	0.617742			844.525	3.63899	PG(42:9)	2	Lipids: Glycerophospholipids	1.17246	0.258177			306.089	10.2936	gamma-Glutamyl-S-(1-propenyl)cysteine sulfoxide	2	Peptides	1.09543	0.704957
187.121	5.2608	N-Heptanoylglycine	2	0	1.16516	0.207702			783.578	4.08583	PC(36:3)	2	Lipids: Glycerophospholipids	1.17312	0.30723			529.471	3.93156	N-(2-hydroxytridecanoyl)-phytosphingosine	2	0	1.09561	0.641771
86.0367	4.31304	2E-butenoic acid	2	Lipids: Fatty Acyls	1.16585	0.850008			276.096	16.8583	Glu-Glu	2	Peptide(di-)	1.17318	0.499851			322.102	4.98577	(Acetyloxy)triphenylstannane	2	0	1.09567	0.769971
392.132	22.4456	Caryoptosidic acid	2	Lipids: Prenols	1.1666	0.295677			346.185	14.7764	Ala-Leu-Gly-Ser	2	Peptide(tetra-)	1.17337	0.260973			218.09	9.51936	Serinyl-Hydroxyproline	2	Peptides	1.09575	0.505999
190.059	16.643	N-Carbamyl-L-glutamate	2	Amino Acid Metabolism	1.1669	0.326457			122.073	4.82406	Phenylethyl alcohol	2	Amino Acid Metabolism	1.17845	0.834576			268.117	9.70024	Hydroxyprolyl-Histidine	2	Peptides	1.09657	0.684144
326.318	3.91764	Homophytanicacid	2	0	1.1674	0.886975			189.075	10.4149	Glycyl-Asparagine	2	Peptides	1.17968	0.159365			340.13	10.4088	Glepidotin B	2	0	1.09748	0.193075
312.266	3.99367	FA oxo(19:0)	2	Lipids: Fatty Acyls	1.16754	0.440155			834.526	3.84589	PI(34:2)	2	Lipids: Glycerophospholipids	1.18083	0.313338			849.553	3.76608	PS(41:6)	2	Lipids: Glycerophospholipids	1.09757	0.375322
90.0315	14.9023	(S)-Lactate	2	Carbohydrate Metabolism	1.16857	0.0732539			259.153	14.2142	Ile-Ala-Gly	2	Peptide(tri-)	1.18238	0.470073			90.0315	14.9023	(S)-Lactate	2	Carbohydrate Metabolism	1.09808	0.597739
228.147	10.3726	L-isoleucyl-L-proline	2	0	1.17114	0.425659			214.095	10.6865	Pyrimidine nucleoside	2	0	1.18324	0.653464			287.159	13.8772	Arginyl-Hydroxyproline	2	Peptides	1.09847	0.670144
104.022	27.893	Urea-1-carboxylate	2	Amino Acid Metabolism	1.17288	0.232849			334.067	16.1908	sn-glycero-3-Phospho-1-inositol	2	0	1.18339	0.461918			402.175	11.1629	Ala-Thr-Asp-Pro	2	Peptide(tetra-)	1.09965	0.566608
145.11	13.4821	Acetylcholine	2	Lipid Metabolism	1.17522	0.690654			259.117	9.33622	&gamma;-Glu-Ala-Gly-CHO	2	0	1.1843	0.494959			763.535	3.69403	PS(34:0)	2	Lipids: Glycerophospholipids	1.10097	0.273952
150.068	7.76036	4-Coumaryl alcohol	2	Biosynthesis of Secondary Metabolites	1.17578	0.832076			251.101	15.9451	Muramic acid	2	0	1.18558	0.30645			309.986	16.7344	D-Ribulose 1,5-bisphosphate	2	Carbohydrate Metabolism	1.10311	0.701084
88.0636	13.2369	N,N'-Dimethylurea	2	Biosynthesis of Secondary Metabolites	1.17907	0.500641			808.511	3.86067	PI(32:1)	2	Lipids: Glycerophospholipids	1.18564	0.276584			356.206	13.3517	Ala-Leu-Gly-Pro	2	Peptide(tetra-)	1.10421	0.64661
321.117	15.4697	Glu-Ser-Ser	2	Peptide(tri-)	1.18027	0.327964			330.007	12.7611	Furosemide	2	0	1.18613	0.327403			116.059	27.9866	formiminoalanine	2	0	1.10472	0.52379
145.037	8.7424	2-Oxoglutaramate	2	Amino Acid Metabolism	1.18336	0.571415			260.03	16.9125	D-Glucose 6-phosphate	1	Carbohydrate Metabolism	1.1862	0.325131			129.079	21.3315	L-Pipecolate	2	Amino Acid Metabolism	1.10497	0.492052
488.206	9.31805	Asn-Met-Gln-Pro	2	Peptide(tetra-)	1.1845	0.669794			158.069	9.18218	4-Methylene-L-glutamine	2	Carbohydrate Metabolism	1.18665	0.747829			204.075	10.9198	Alanyl-Aspartate	2	Peptides	1.105	0.401583
232.142	21.2906	Ile-Thr	2	Peptide(di-)	1.18604	0.397611			218.09	9.51936	Serinyl-Hydroxyproline	2	Peptides	1.18798	0.360272			785.158	11.5544	FAD	2	Metabolism of Cofactors and Vitamins	1.10567	0.617381
312.266	5.08337	[FA oxo(19:0)] 10-oxo-nonadecanoic acid	2	Lipids: Fatty Acyls	1.18635	0.442774			445.173	11.3377	Narceine	2	0	1.18863	0.393341			481.316	7.73712	LysoPE(18:0)	2	Lipids: Glycerophospholipids	1.10595	0.582237
213.04	15.2173	N-Lactoyl ethanolamine phosphate	2	0	1.18751	0.59938			131.095	7.8693	(3R)-beta-Leucine	2	Amino Acid Metabolism	1.18946	0.592513			101.048	9.90257	1-Aminocyclopropane-1-carboxylate	2	Amino Acid Metabolism	1.10599	0.552531
100.089	4.31651	[FA (6:0)] hexanal	2	Lipids: Fatty Acyls	1.1878	0.608847			172.146	4.35058	Decanoic acid	2	Lipids: Fatty Acyls	1.19084	0.775217			290.095	5.13574	Aurin	2	0	1.10645	0.561368
319.102	16.9492	Ala-Asp-Asp	2	Peptide(tri-)	1.18813	0.331875			361.148	12.3645	Glu-Asp-Val	2	Peptide(tri-)	1.19136	0.472966			182.079	15.5219	Galactitol	2	Carbohydrate Metabolism	1.10653	0.171255
703.515	4.2005	PC(30:1)	2	Lipids: Glycerophospholipids	1.18815	0.103427			145.056	11.0018	5-methylthiopentanonitrile oxide	2	0	1.19203	0.566814			837.551	3.73625	PS(40:5)	2	Lipids: Glycerophospholipids	1.10696	0.251324
102.032	14.9028	Succinate semialdehyde	2	Amino Acid Metabolism	1.19232	0.149378			242.019	16.8687	D-myo-Inositol 1,2-cyclic phosphate	2	0	1.19217	0.381473			246.122	8.15128	2,4-diacetamido-2,4,6-trideoxy-&beta;-L-altropyranose	2	0	1.10698	0.679964
522.991	19.476	GTP	2	Nucleotide Metabolism	1.1927	0.52782			188.152	21.2929	N6,N6,N6-Trimethyl-L-lysine	2	Amino Acid Metabolism	1.19321	0.505805			122.073	4.82406	Phenylethyl alcohol	2	Amino Acid Metabolism	1.10704	0.900696
258.085	12.9104	(1-Ribosylimidazole)-4-acetate	2	Amino Acid Metabolism	1.19308	0.09281			321.1	11.0783	gamma-L-Glutamyl-L-cysteinyl-beta-alanine	2	0	1.19334	0.864928			246.051	12.7811	Glycerophosphoglycerol	2	0	1.10724	0.587134
482.213	14.9113	Glu-Thr-Pro-His	2	Peptide(tetra-)	1.19796	0.12639			230.09	15.5303	Aspartyl-L-proline	2	Peptide(di-)	1.19343	0.55394			534.181	19.3497	Glu-Glu-Glu-Glu	2	Peptide(tetra-)	1.10743	0.480138
298.251	4.02079	FA oxo(18:0)	2	Lipids: Fatty Acyls	1.20372	0.793299			174.137	20.8978	Ne,Ne dimethyllysine	2	0	1.19344	0.443486			317.122	13.9424	Asp-Pro-Ser	2	Peptide(tri-)	1.10765	0.589206
122.073	4.82406	Phenylethyl alcohol	2	Amino Acid Metabolism	1.20509	0.828952			322.102	4.98587	(Acetyloxy)triphenylstannane	ppm	0	1.19383	0.658464			224.141	4.1055	[FA] Methyl jasmonate	2	Lipids: Fatty Acyls	1.10787	0.91914
236.08	12.1514	L-Formylkynurenine	2	Amino Acid Metabolism	1.20702	0.725517			767.115	13.7025	CoA	2	Carbohydrate Metabolism	1.194	0.745197			488.206	9.31805	Asn-Met-Gln-Pro	2	Peptide(tetra-)	1.10801	0.826929
202.084	5.13974	Diethyl 2-methyl-3-oxosuccinate	2	0	1.20707	0.628309			190.095	22.4509	D,D-diaminopimelate	2	0	1.1943	0.334676			102.068	7.79259	Pentanoate	2	Lipids: Fatty Acyls	1.1083	0.824894
290.095	5.13574	Aurin	2	0	1.20749	0.309889			151.049	16.7918	2-Hydroxyadenine	2	0	1.19497	0.572697			220.07	15.9499	L-beta-aspartyl-L-serine	2	Peptides	1.10844	0.355028
172.085	12.8502	Glycylproline	2	Peptide(di-)	1.20992	0.438954			372.201	14.3874	(Ac)2-L-Lys-D-Ala-D-Ala	2	0	1.19521	0.54916			196.058	14.0263	D-Gluconic acid	1	Carbohydrate Metabolism	1.1086	0.568475
186.101	11.5032	Ala-Pro	2	Peptide(di-)	1.21692	0.414448			384.122	13.6936	S-Adenosyl-L-homocysteine	2	Amino Acid Metabolism	1.19886	0.629619			161.105	13.4317	L-Carnitine	1	Amino Acid Metabolism	1.10917	0.64426
825.553	3.77561	PS(39:4)	2	Lipids: Glycerophospholipids	1.21741	0.190848			456.104	11.6644	FMN	2	Energy Metabolism	1.19901	0.592246			246.085	13.2337	5-6-Dihydrouridine	2	0	1.10929	0.68104
759.505	3.83472	PS(34:2)	2	Lipids: Glycerophospholipids	1.21799	0.0538206			306.089	10.9955	gamma-Glutamyl-S-(1-propenyl)cysteine sulfoxide	2	Peptides	1.20048	0.621345			462.171	13.116	Asn-Asp-Gln-Ser	2	Peptide(tetra-)	1.10974	0.472288
712.367	16.928	Digitalin	2	0	1.21982	0.174637			379.159	14.0356	2-(Arabinosylamino)-3-(glucosylamino)propanenitrile	2	Carbohydrate Metabolism	1.20166	0.572485			112.027	15.2895	4-Carboxypyrazole	2	0	1.10977	0.278066
280.24	3.98354	Linoleate	2	Lipids: Fatty Acyls	1.22464	0.350477			272.072	15.5538	phenyl-1-thio-&beta;-D-galactopyranoside	2	0	1.20195	0.429081			141.019	16.0669	Ethanolamine phosphate	1	Amino Acid Metabolism	1.10996	0.508777
130.027	14.0874	Mesaconate	2	Carbohydrate Metabolism	1.22638	0.328007			168.079	4.99312	1,3,5-trimethoxybenzene	2	Biosynthesis of Secondary Metabolites	1.20446	0.803707			477.117	14.9182	8-methylthiooctyl glucosinolate	2	0	1.11102	0.396305
790.551	3.67599	PA(43:6)	2	Lipids: Glycerophospholipids	1.22704	0.235061			746.51	3.67181	PG(34:2)	2	Lipids: Glycerophospholipids	1.2047	0.271901			261.144	16.6698	Ser-Arg	2	Peptide(di-)	1.11137	0.642531
185.993	16.9915	3-Phospho-D-glycerate	2	Carbohydrate Metabolism	1.2284	0.395353			320.051	16.4253	octulose 8-phosphate	2	0	1.20487	0.35164			834.526	3.84589	PI(34:2)	2	Lipids: Glycerophospholipids	1.11144	0.446245
259.046	15.4766	alpha-D-Glucosamine 1-phosphate	2	Carbohydrate Metabolism	1.22849	0.484042			321.117	15.4697	Glu-Ser-Ser	2	Peptide(tri-)	1.20651	0.475518			814.692	7.62174	SM(d42:1)	2	Lipids: Sphingolipids	1.11154	0.776735
242.079	14.5535	Elenaic acid	2	0	1.22936	0.247115			266.155	3.83796	sodium dodecyl sulfate	2	0	1.20753	0.404724			580.034	18.9876	UDP-glucuronate	2	Carbohydrate Metabolism	1.11174	0.507501
680.537	7.69343	DG(41:7)	2	Lipids: Glycerolipids	1.22989	0.678181			161.105	13.4317	L-Carnitine	1	Amino Acid Metabolism	1.20768	0.529883			331.068	12.99	dAMP	2	Nucleotide Metabolism	1.11194	0.765015
308.1	21.2875	Indicaxanthin	2	0	1.23004	0.23211			232.106	8.50726	Threoninyl-Hydroxyproline	2	Peptides	1.20794	0.537133			103.1	19.5904	Choline	1	Amino Acid Metabolism	1.11226	0.357176
260.03	16.9125	D-Glucose 6-phosphate	1	Carbohydrate Metabolism	1.23044	0.310362			186.101	11.5032	Ala-Pro	2	Peptide(di-)	1.20811	0.662233			138.043	10.9768	Urocanate	2	Amino Acid Metabolism	1.11231	0.776532
1133.78	7.79686	Trihexosylceramide (d18:1/24:1(15Z))	2	0	1.23046	0.028989			374.216	13.0629	Ala-Leu-Thr-Ala	2	Peptide(tetra-)	1.20856	0.537387			362.18	15.7787	Ala-Thr-Thr-Ala	2	Peptide(tetra-)	1.11262	0.497088
808.511	3.86067	PI(32:1)	2	Lipids: Glycerophospholipids	1.23181	0.0337341			146.105	22.4878	L-Lysine	1	Amino Acid Metabolism	1.20869	0.420521			254.09	22.5285	nicotinamide riboside	2	Nucleotide Metabolism	1.11281	0.569756
432.196	9.3413	Ala-Thr-Asn-Gln	2	Peptide(tetra-)	1.23276	0.0716468			316.298	4.28618	1-O-Hexadecyl-sn-glycerol	2	0	1.20872	0.224253			160.092	5.12464	2-Methyl-4-propyl-1,3-oxathiane	2	0	1.11315	0.896237
382.381	3.83937	[FA (25:0)] pentacosanoic acid	2	Lipids: Fatty Acyls	1.23377	0.722915			712.367	16.928	Digitalin	2	0	1.21015	0.366313			912.573	3.80612	PI(40:5)	2	Lipids: Glycerophospholipids	1.11373	0.311714
834.526	3.84589	PI(34:2)	2	Lipids: Glycerophospholipids	1.23493	0.0637859			450.194	5.05253	Acotiamide	2	0	1.21028	0.650569			261.133	16.9532	Gammaglutamylornithine	2	Peptides	1.11503	0.59103
154.003	11.5453	Propanoyl phosphate	2	Carbohydrate Metabolism	1.23589	0.585435			647.621	4.22744	[SP (24:0)] N-(15Z-tetracosenoyl)-sphing-4-enine	2	Lipids: Sphingolipids	1.21091	0.514096			190.059	16.643	N-Carbamyl-L-glutamate	2	Amino Acid Metabolism	1.11531	0.44236
888.572	3.80839	PI(38:3)	2	Lipids: Glycerophospholipids	1.24002	0.3331			290.095	5.13574	Aurin	2	0	1.21279	0.615661			342.313	4.20484	1-O-Octadec-9-enyl glycerol	2	0	1.11548	0.477379
729.53	4.60547	PE(35:2)	2	Lipids: Glycerophospholipids	1.24037	0.138314			849.553	3.76608	PS(41:6)	2	Lipids: Glycerophospholipids	1.21465	0.270667			174.112	23.3405	L-Arginine	1	Amino Acid Metabolism	1.11572	0.473708
264.105	19.8966	Thiamin	1	Metabolism of Cofactors and Vitamins	1.24094	0.329412			813.552	3.7549	PS(38:3)	2	Lipids: Glycerophospholipids	1.215	0.142818			145.02	7.92899	3,4-Dehydrothiomorpholine-3-carboxylate	2	0	1.11573	0.715008
376.138	8.83577	Riboflavin	2	Metabolism of Cofactors and Vitamins	1.24186	0.294515			493.111	10.1781	8-methylsulfinyloctyl glucosinolate	2	0	1.21562	0.437987			217.143	16.4314	gamma-L-Glutamylputrescine	2	Amino Acid Metabolism	1.11702	0.405451
427.029	15.2835	ADP	2	Energy Metabolism	1.24595	0.104536			218.09	9.90843	Serinyl-Hydroxyproline	2	Peptides	1.21644	0.443865			729.531	4.16052	PC(32:2)	2	Lipids: Glycerophospholipids	1.11715	0.428772
705.531	4.91142	PE(33:0)	2	Lipids: Glycerophospholipids	1.2488	0.0750683			129.959	14.1503	2,2-Dichloro-1,1-ethanediol	ppm	Xenobiotics Biodegradation and Metabolism	1.21704	0.155751			97.9768	14.9306	Orthophosphate	2	Energy Metabolism	1.11723	0.444587
374.216	18.9087	Ala-Leu-Thr-Ala	2	Peptide(tetra-)	1.24937	0.240634			282.256	3.97765	[FA (18:1)] 9Z-octadecenoic acid	2	Lipids: Fatty Acyls	1.21725	0.526888			715.514	5.32393	PC(31:2)	2	Lipids: Glycerophospholipids	1.11802	0.546693
322.138	15.6646	N6-Galacturonyl-L-lysine	2	Carbohydrate Metabolism	1.25318	0.330152			512.142	14.279	Glu-Met-Met-Cys	2	Peptide(tetra-)	1.21813	0.602567			344.218	21.925	Ile-Arg-Gly	2	Peptide(tri-)	1.11807	0.518531
188.152	21.2929	N6,N6,N6-Trimethyl-L-lysine	2	Amino Acid Metabolism	1.254	0.178403			85.0893	14.602	Piperidine	2	0	1.22112	0.345985			178.048	14.0499	L-Galactono-1,4-lactone	2	Carbohydrate Metabolism	1.1181	0.325783
729.531	4.16052	PC(32:2)	2	Lipids: Glycerophospholipids	1.25574	0.113574			400.207	14.3694	Glu-Arg-Pro	2	Peptide(tri-)	1.22232	0.376793			358.221	12.174	Ala-Leu-Val-Gly	2	Peptide(tetra-)	1.11866	0.485613
129.079	21.3315	L-Pipecolate	2	Amino Acid Metabolism	1.25591	0.143525			347.132	13.2765	Glu-Ala-Glu	2	Peptide(tri-)	1.22253	0.467768			759.505	3.83472	PS(34:2)	2	Lipids: Glycerophospholipids	1.11888	0.364333
243.086	12.0694	Cytidine	2	Nucleotide Metabolism	1.25711	0.275718			481.316	7.73712	LysoPE(18:0)	2	Lipids: Glycerophospholipids	1.2229	0.597558			145.037	8.7424	2-Oxoglutaramate	2	Amino Acid Metabolism	1.11921	0.656881
450.194	5.05253	Acotiamide	2	0	1.26005	0.366359			265.116	15.6176	D-1-[(3-Carboxypropyl)amino]-1-deoxyfructose	2	Carbohydrate Metabolism	1.22351	0.370286			260.03	16.2051	D-Fructose 6-phosphate	1	Carbohydrate Metabolism	1.12019	0.560811
574.495	3.87726	Montecristin	2	Lipids: Fatty Acyls	1.26028	0.0474443			334.057	15.3637	Nicotinamide D-ribonucleotide	2	Metabolism of Cofactors and Vitamins	1.22417	0.4081			249.04	13.9747	Pyridoxine phosphate	2	Metabolism of Cofactors and Vitamins	1.12026	0.547573
508.217	11.7255	Asp-Leu-Phe-Asp	2	Peptide(tetra-)	1.26079	0.283505			238.099	10.8586	HEPES	2	Medium Component	1.22483	0.134349			820.526	3.64389	PG(40:7)	2	Lipids: Glycerophospholipids	1.12075	0.604371
299.282	5.43127	[SP] 3-dehydrosphinganine	2	Lipids: Sphingolipids	1.26124	0.310533			372.164	10.7251	Glu-Gln-Pro	2	Peptide(tri-)	1.22708	0.475154			265.116	15.6176	D-1-[(3-Carboxypropyl)amino]-1-deoxyfructose	2	Carbohydrate Metabolism	1.12093	0.549198
468.064	14.2271	2-(alpha-Hydroxyethyl)thiamine diphosphate	2	Carbohydrate Metabolism	1.26189	0.185212			268.24	4.0097	FA methyl(16:1)	2	Lipids: Fatty Acyls	1.22708	0.592514			133.038	13.2472	D-Aspartate	2	Amino Acid Metabolism	1.12126	0.559823
774.541	3.66648	PG(36:2)	2	Lipids: Glycerophospholipids	1.26591	0.365395			243.183	4.77479	N-Undecanoylglycine	2	0	1.22734	0.778299			774.541	3.66648	PG(36:2)	2	Lipids: Glycerophospholipids	1.12133	0.548766
660.521	7.75355	EPC(d34:1)	2	Lipids: Sphingolipids	1.26831	0.427035			290.111	12.9	N-Succinyl-LL-2,6-diaminoheptanedioate	2	Amino Acid Metabolism	1.22813	0.346004			321.117	15.4697	Glu-Ser-Ser	2	Peptide(tri-)	1.12164	0.421695
580.034	18.9876	UDP-glucuronate	2	Carbohydrate Metabolism	1.26933	0.282591			416.238	11.7923	Ala-Lys-Ala-Gln	2	Peptide(tetra-)	1.22881	0.479555			361.148	12.3645	Glu-Asp-Val	2	Peptide(tri-)	1.12205	0.616231
261.144	16.6698	Ser-Arg	2	Peptide(di-)	1.27084	0.316322			133.037	11.0025	2-hydroxysuccinamate	2	Amino Acid Metabolism	1.22972	0.557882			174.064	10.9811	N-Formimino-L-glutamate	2	Amino Acid Metabolism	1.1221	0.497964
541.06	14.2919	Cyclic ADP-ribose	2	0	1.27141	0.174331			172.014	12.7803	sn-glycerol-1-phosphate	2	0	1.22986	0.469821			537.512	4.10499	[SP (16:0)] N-(hexadecanoyl)-sphing-4-enine	2	Lipids: Sphingolipids	1.12233	0.709379
772.525	3.66325	PG(36:3)	2	Lipids: Glycerophospholipids	1.2736	0.254065			120.042	14.6662	L-Erythrulose	2	Carbohydrate Metabolism	1.23354	0.648584			162.053	12.3376	(R)-2-Ethylmalate	2	Carbohydrate Metabolism	1.12435	0.542243
231.133	16.955	Gly-Arg	2	Peptide(di-)	1.27565	0.138732			101.048	9.90257	1-Aminocyclopropane-1-carboxylate	2	Amino Acid Metabolism	1.23481	0.372021			246.133	11.9047	L-N2-(2-Carboxyethyl)arginine	2	Biosynthesis of Secondary Metabolites	1.12483	0.698976
242.019	16.8687	D-myo-Inositol 1,2-cyclic phosphate	2	0	1.27619	0.304853			322.138	15.6646	N6-Galacturonyl-L-lysine	2	Carbohydrate Metabolism	1.23498	0.402386			175.048	14.6946	N-Acetyl-L-aspartate	2	Amino Acid Metabolism	1.12495	0.577784
182.079	15.5219	Galactitol	2	Carbohydrate Metabolism	1.27719	0.03273			188.08	10.0133	N-Acetylglutamine	2	0	1.2363	0.343733			479.095	10.2762	7-methylsulfinylheptyl glucosinolate	2	0	1.12501	0.217037
428.365	3.98555	(24R,24'R)-Fucosterol epoxide	2	0	1.27892	0.19348			111.032	10.9177	Pyrrole-2-carboxylate	2	Amino Acid Metabolism	1.23635	0.284266			232.142	21.2906	Ile-Thr	2	Peptide(di-)	1.12776	0.527641
88.0159	14.8293	3-Oxopropanoate	2	Carbohydrate Metabolism	1.27937	0.329333			350.062	17.1086	nonulose 9-phosphate	2	0	1.23689	0.31797			200.105	7.78022	FA (12:1) Decenedioic acid	2	Lipids: Fatty Acyls	1.12781	0.635075
296.271	3.94712	FA (19:1)	2	Lipids: Fatty Acyls	1.27994	0.208624			132.042	14.7936	(S)-2-Acetolactate	2	Amino Acid Metabolism	1.23755	0.527037			663.109	14.2949	NAD+	2	Energy Metabolism	1.12911	0.262103
246.133	11.9047	L-N2-(2-Carboxyethyl)arginine	2	Biosynthesis of Secondary Metabolites	1.28804	0.325487			275.112	10.7466	N-succinyl-L-citrulline	2	0	1.23759	0.351788			170.094	5.08109	Furfural diethyl acetal	2	0	1.13001	0.857217
260.03	17.3434	D-Glucose 6-phosphate	1	Carbohydrate Metabolism	1.29119	0.116651			128.084	4.45461	Ethyl 2-methylbut-2-enoate	2	0	1.2377	0.746734			129.152	7.86345	Octylamine	2	0	1.13054	0.45952
340.298	4.12444	FA oxo(21:0)	2	Lipids: Fatty Acyls	1.29174	0.343216			285.169	13.7975	Leu-Gly-Pro	2	Peptide(tri-)	1.24181	0.473261			259.117	9.33622	&gamma;-Glu-Ala-Gly-CHO	2	0	1.13075	0.369521
865.584	3.7417	PS(42:5)	2	Lipids: Glycerophospholipids	1.29316	0.241947			811.536	3.76902	PS(38:4)	2	Lipids: Glycerophospholipids	1.24352	0.168412			666.448	3.73457	[PG (28:0)]	2	Lipids: Glycerophospholipids	1.13108	0.40408
368.366	3.84342	FA(24:0)	2	Lipids: Fatty Acyls	1.29392	0.392187			302.173	4.33845	Tributyrin	2	0	1.24401	0.815024			164.047	5.15767	Phenylpyruvate	2	Amino Acid Metabolism	1.13159	0.887325
568.202	16.1582	Tyr-Glu-Glu-Glu	2	Peptide(tetra-)	1.29707	0.314278			170.094	5.08109	Furfural diethyl acetal	2	0	1.24453	0.770677			218.09	9.90843	Serinyl-Hydroxyproline	2	Peptides	1.13165	0.447426
218.105	5.3108	N-Acetylserotonin	2	Amino Acid Metabolism	1.29756	0.353076			159.09	13.0574	5-Acetamidopentanoate	2	Amino Acid Metabolism	1.24752	0.31459			416.21	11.3889	Ala-Met-Val-Pro	2	Peptide(tetra-)	1.13175	0.605004
314.319	4.24246	FA (22:0)	2	Lipids: Fatty Acyls	1.29772	0.585025			88.0159	14.8293	3-Oxopropanoate	2	Carbohydrate Metabolism	1.24887	0.28971			811.536	3.76902	PS(38:4)	2	Lipids: Glycerophospholipids	1.13223	0.267867
143.058	11.9254	5-ethyl-5-methyl-2,4-oxazolidinedione	2	0	1.29839	0.0975144			204.075	10.9198	Alanyl-Aspartate	2	Peptides	1.24973	0.349117			290.111	12.9	N-Succinyl-LL-2,6-diaminoheptanedioate	2	Amino Acid Metabolism	1.13259	0.397112
764.535	3.687	PA(41:5)	2	Lipids: Glycerophospholipids	1.29938	0.0657391			289.164	9.94887	Ile-Ala-Ser	2	Peptide(tri-)	1.25283	0.183581			372.164	10.7251	Glu-Gln-Pro	2	Peptide(tri-)	1.13439	0.580945
161.069	11.1756	L-2-Aminoadipate	2	Amino Acid Metabolism	1.30034	0.111396			129.079	21.3315	L-Pipecolate	2	Amino Acid Metabolism	1.25336	0.447207			275.112	11.2273	Gamma-Glutamylglutamine	2	Peptides	1.13449	0.422818
246.051	12.7811	Glycerophosphoglycerol	2	0	1.30056	0.404159			362.18	15.7787	Ala-Thr-Thr-Ala	2	Peptide(tetra-)	1.25384	0.375221			319.157	12.0164	Ile-Gly-Met	2	Peptide(tri-)	1.13464	0.593992
334.287	3.89563	FA dimethyl(20:3)	2	Lipids: Fatty Acyls	1.30123	0.297722			130.074	13.2288	(R)-piperazine-2-carboxylate	2	0	1.25515	0.192408			317.122	12.7423	N-(1-Deoxy-1-fructosyl)histidine	2	Carbohydrate Metabolism	1.13469	0.557306
663.483	4.44738	PE(30:0)	2	Lipids: Glycerophospholipids	1.30147	0.0552051			174.112	23.3405	L-Arginine	1	Amino Acid Metabolism	1.25538	0.16697			212.009	16.7253	phosphinomethylmalate	2	0	1.13483	0.652268
221.09	11.957	N-Acetyl-D-mannosamine	2	Carbohydrate Metabolism	1.30569	0.275231			246.085	13.2337	5-6-Dihydrouridine	2	0	1.25765	0.344821			119.058	10.3699	3-nitro-2-butanol	2	0	1.13538	0.509355
783.578	4.08583	PC(36:3)	2	Lipids: Glycerophospholipids	1.30647	0.0174846			182.079	13.9499	Mannitol	1	Carbohydrate Metabolism	1.2587	0.466221			148.037	15.1202	(R)-2-Hydroxyglutarate	1	Amino Acid Metabolism	1.13543	0.520015
261.133	16.9532	Gammaglutamylornithine	2	Peptides	1.30678	0.0577973			174.064	10.9811	N-Formimino-L-glutamate	2	Amino Acid Metabolism	1.26228	0.282314			172.048	15.5267	(R)-AMAA	2	0	1.13581	0.596228
882.527	3.81415	PI(38:6)	2	Lipids: Glycerophospholipids	1.30937	0.18056			275.112	11.2205	Gamma-Glutamylglutamine	2	Peptides	1.2633	0.316135			753.53	4.11896	PC(34:4)	2	Lipids: Glycerophospholipids	1.13624	0.25181
340.334	3.88092	Docosanoic acid	2	Lipids: Fatty Acyls	1.31084	0.524675			360.201	13.9918	Ala-Leu-Ala-Ser	2	Peptide(tetra-)	1.26416	0.365675			276.096	13.2404	GammaGlutamylglutamicacid	2	Peptides	1.13966	0.740607
346.16	17.7606	Asp-Gly-Arg	2	Peptide(tri-)	1.31115	0.309058			468.064	14.2271	2-(alpha-Hydroxyethyl)thiamine diphosphate	2	Carbohydrate Metabolism	1.2648	0.301186			347.132	13.2765	Glu-Ala-Glu	2	Peptide(tri-)	1.14025	0.630875
228.147	13.2174	Leu-Pro	2	Peptide(di-)	1.31404	0.233042			242.188	4.22329	[FA oxo(14:0)] 3-oxo-tetradecanoic acid	2	Lipids: Fatty Acyls	1.26492	0.812611			276.096	14.0567	GammaGlutamylglutamicacid	2	Peptides	1.14171	0.547132
330.007	12.7611	Furosemide	2	0	1.31646	0.266804			809.595	4.46571	PC(38:4)	2	Lipids: Glycerophospholipids	1.26581	0.256646			96.0212	14.3308	Furfural	2	0	1.14357	0.63238
141.019	16.0669	Ethanolamine phosphate	1	Amino Acid Metabolism	1.31937	0.0538354			691.516	4.05897	PE(32:0)	2	Lipids: Glycerophospholipids	1.26848	0.41494			303.154	18.3356	Glu-Arg	2	Peptide(di-)	1.14397	0.595899
267.096	16.9532	Neuraminic acid	2	0	1.3221	0.125011			176.08	12.6768	Ala-Ser	2	Peptide(di-)	1.26915	0.405812			488.107	15.4756	CDP-choline	2	Lipid Metabolism	1.14444	0.52669
605.077	18.2087	GDP-mannose	1	Carbohydrate Metabolism	1.32339	0.232084			471.262	7.77855	PIP(36:2)	2	Lipids: Glycerophospholipids	1.27427	0.565789			113.059	9.93103	Creatinine	1	Amino Acid Metabolism	1.14499	0.441827
218.127	12.1673	N2-(D-1-Carboxyethyl)-L-lysine	2	Amino Acid Metabolism	1.3244	0.389606			122.048	14.1733	Isonicotineamide	2	0	1.27659	0.171426			508.217	11.7255	Asp-Leu-Phe-Asp	2	Peptide(tetra-)	1.14645	0.485366
149.051	11.6705	L-Methionine	1	Amino Acid Metabolism	1.32704	0.48308			403.019	17.1199	CDP	2	Nucleotide Metabolism	1.2769	0.349226			245.149	16.3809	beta-Alanyl-L-arginine	2	Amino Acid Metabolism	1.14784	0.424979
356.242	21.0316	Ile-Lys-Pro	2	Peptide(tri-)	1.32818	0.236437			416.21	11.3889	Ala-Met-Val-Pro	2	Peptide(tetra-)	1.27695	0.462893			113.048	13.2439	(S)-1-Pyrroline-5-carboxylate	2	Amino Acid Metabolism	1.14793	0.507046
755.546	4.12504	PC(34:3)	2	Lipids: Glycerophospholipids	1.3309	0.0896876			490.228	10.7862	Ile-Met-Met-Pro	2	Peptide(tetra-)	1.28055	0.550746			360.176	15.3264	Ala-Asp-Arg	2	Peptide(tri-)	1.14813	0.361572
886.557	3.80319	PI(38:4)	2	Lipids: Glycerophospholipids	1.33207	0.115889			334.287	3.89563	FA dimethyl(20:3)	2	Lipids: Fatty Acyls	1.28147	0.443875			303.154	15.1333	Glu-Arg	2	Peptide(di-)	1.14835	0.342228
347.063	13.2868	3'-AMP	2	Nucleotide Metabolism	1.33241	0.332968			837.551	3.73625	PS(40:5)	2	Lipids: Glycerophospholipids	1.28209	0.138568			574.495	3.87726	Montecristin	2	Lipids: Fatty Acyls	1.14847	0.390111
785.52	3.8273	PS(36:3)	2	Lipids: Glycerophospholipids	1.33406	0.0603157			150.053	15.1325	D-Ribose	2	Carbohydrate Metabolism	1.28241	0.229736			813.552	3.7549	PS(38:3)	2	Lipids: Glycerophospholipids	1.14987	0.293499
849.553	3.76608	PS(41:6)	2	Lipids: Glycerophospholipids	1.33443	0.0193903			301.2	11.0527	Ile-Ala-Val	2	Peptide(tri-)	1.28499	0.45695			251.101	15.9451	Muramic acid	2	0	1.15048	0.34491
356.075	15.8631	Caffeic acid 4-O-glucuronide	2	Carbohydrate Metabolism	1.33739	0.421147			375.164	11.5848	Glu-Asp-Ile	2	Peptide(tri-)	1.28546	0.232508			247.08	15.9091	Asn-Asp	2	Peptide(di-)	1.15065	0.46016
102.032	15.4362	2-Methyl-3-oxopropanoate	2	Amino Acid Metabolism	1.33968	0.0663261			234.085	11.342	Threoninyl-Aspartate	2	Peptides	1.28614	0.257799			236.08	10.2198	N-Formyl-D-kynurenine	2	0	1.15138	0.72214
481.316	7.73712	LysoPE(18:0)	2	Lipids: Glycerophospholipids	1.34108	0.0876135			705.531	4.91142	PE(33:0)	2	Lipids: Glycerophospholipids	1.28721	0.246543			219.074	13.9383	O-Succinyl-L-homoserine	2	Amino Acid Metabolism	1.15158	0.649314
146.022	15.6133	2-Oxoglutarate	2	Carbohydrate Metabolism	1.34154	0.0399948			260.101	12.9518	L-alpha-glutamyl-L-hydroxyproline	2	0	1.28742	0.339152			431.213	15.4205	Ala-Ala-Asp-Arg	2	Peptide(tetra-)	1.1524	0.320513
1107.76	7.80712	Trihexosylceramide (d18:1/22:0)	2	0	1.34528	0.498408			244.07	17.6792	Pseudouridine	2	Nucleotide Metabolism	1.28829	0.465726			189.075	10.4149	Glycyl-Asparagine	2	Peptides	1.15475	0.581874
335.115	10.4932	Glu-Gly-Met	2	Peptide(tri-)	1.34577	0.722578			214.132	10.2854	Dethiobiotin	2	Metabolism of Cofactors and Vitamins	1.28934	0.429883			186.089	5.06677	7,8-diketopelargonate	2	0	1.1557	0.825729
782.495	3.89784	PI(30:0)	2	Lipids: Glycerophospholipids	1.34688	0.161168			317.17	14.199	Lys-Asn-Gly	2	Peptide(tri-)	1.29029	0.437832			100.016	15.1479	2-oxobut-3-enanoate	2	0	1.15571	0.560189
103.1	19.5904	Choline	1	Amino Acid Metabolism	1.34861	0.0264517			275.064	17.3592	3-beta-D-Glucopyranuronosyloxy-5-methylisoxazole	2	0	1.29122	0.490555			418.17	15.3953	Ala-Val-Asp-Asp	2	Peptide(tetra-)	1.15583	0.546742
701.537	5.30275	PE(P-34:1)	2	Lipids: Glycerophospholipids	1.3506	0.20297			232.142	21.2906	Ile-Thr	2	Peptide(di-)	1.29359	0.370687			100.052	4.87606	5-Valerolactone	2	0	1.15712	0.839232
663.109	14.2949	NAD+	2	Energy Metabolism	1.35374	0.0387136			272.083	12.8766	Thienamycin	2	0	1.29394	0.390363			86.0368	15.5835	2-Butenoate	2	Lipids: Fatty Acyls	1.15745	0.315477
146.015	13.7306	ZAPA	2	0	1.35969	0.37397			147.053	10.7929	O-Acetyl-L-serine	2	Amino Acid Metabolism	1.29622	0.480839			456.104	11.6644	FMN	2	Energy Metabolism	1.15775	0.348418
303.154	18.3356	Glu-Arg	2	Peptide(di-)	1.36302	0.239407			299.282	5.43127	[SP] 3-dehydrosphinganine	2	Lipids: Sphingolipids	1.29734	0.358477			205.998	16.9364	2-chloro-3-methyl-maleylacetate	2	0	1.15821	0.531134
809.595	4.46571	PC(38:4)	2	Lipids: Glycerophospholipids	1.36415	0.0790112			589.083	17.5813	GDP-L-fucose	2	Carbohydrate Metabolism	1.2981	0.267927			191.079	11.7477	2-amino-3,7-dideoxy-D-threo-hept-6-ulosonate	2	0	1.15866	0.569389
120.042	14.6662	L-Erythrulose	2	Carbohydrate Metabolism	1.36816	0.0284977			305.086	17.4949	Convicine	2	0	1.29845	0.420204			242.019	16.8687	D-myo-Inositol 1,2-cyclic phosphate	2	0	1.15881	0.494185
753.567	5.32883	PE(P-38:3)	2	Lipids: Glycerophospholipids	1.37065	0.0962985			136.039	10.3691	Hypoxanthine	1	Nucleotide Metabolism	1.29849	0.604886			245.174	21.8038	Lys-Val	2	Peptide(di-)	1.15904	0.378297
384.267	3.64589	Persicachrome	2	Lipids: Prenols	1.37346	0.314411			566.055	16.3748	UDP-glucose	1	Carbohydrate Metabolism	1.29964	0.296764			147.053	10.7929	O-Acetyl-L-serine	2	Amino Acid Metabolism	1.16015	0.559244
268.24	4.0097	FA methyl(16:1)	2	Lipids: Fatty Acyls	1.37476	0.277677			133.038	13.2472	D-Aspartate	2	Amino Acid Metabolism	1.30056	0.288923			365.094	14.1495	4beta-(2-Aminoethylthio)catechin	2	Lipids: Polyketides	1.16024	0.787854
282.256	3.97765	[FA (18:1)] 9Z-octadecenoic acid	2	Lipids: Fatty Acyls	1.37627	0.193602			291.125	13.8748	Ile-Cys-Gly	2	Peptide(tri-)	1.30059	0.446436			260.03	16.9125	D-Glucose 6-phosphate	1	Carbohydrate Metabolism	1.1608	0.409657
392.119	15.9858	Ala-Cys-Cys-Pro	2	Peptide(tetra-)	1.37727	0.104609			226.23	4.25562	Pentadecanal	2	Lipids: Fatty Acyls	1.30237	0.366808			330.007	12.7611	Furosemide	2	0	1.16108	0.148284
96.0212	14.3308	Furfural	2	0	1.3779	0.236593			148.037	15.1202	(R)-2-Hydroxyglutarate	1	Amino Acid Metabolism	1.30381	0.277377			136.037	12.4657	[FA trihydroxy(4:0)] 2,3,4-trihydroxy-butanoic acid	2	Carbohydrate Metabolism	1.16199	0.494765
557.502	5.24482	N-(2-hydroxypentadecanoyl)-phytosphingosine	2	0	1.37929	0.177639			129.152	7.86345	Octylamine	2	0	1.30439	0.0715711			374.216	18.9087	Ala-Leu-Thr-Ala	2	Peptide(tetra-)	1.16398	0.397534
334.057	15.3637	Nicotinamide D-ribonucleotide	2	Metabolism of Cofactors and Vitamins	1.3835	0.192036			218.127	9.93678	Ile-Ser	2	Peptide(di-)	1.30556	NA			432.196	9.3413	Ala-Thr-Asn-Gln	2	Peptide(tetra-)	1.1648	0.404399
162.064	13.1316	Gly-Ser	2	Peptide(di-)	1.38465	0.129396			254.225	4.02645	FA(16:1)	2	Lipids: Fatty Acyls	1.3059	0.484726			375.164	11.5848	Glu-Asp-Ile	2	Peptide(tri-)	1.16547	0.461917
666.222	17.7553	Stachyose	2	Carbohydrate Metabolism	1.38963	0.028979			221.09	11.957	N-Acetyl-D-mannosamine	2	Carbohydrate Metabolism	1.30738	0.24183			417.197	15.9532	Ala-Asp-Gly-Arg	2	Peptide(tetra-)	1.16556	0.433855
131.095	11.3733	L-Leucine	1	Amino Acid Metabolism	1.38976	0.262339			398.137	16.3564	S-Adenosyl-L-methionine	1	Amino Acid Metabolism	1.30971	0.0292233			185.993	16.9915	3-Phospho-D-glycerate	2	Carbohydrate Metabolism	1.16604	0.575412
119.058	14.5605	L-Threonine	2	Amino Acid Metabolism	1.39596	0.240083			319.157	12.0164	Ile-Gly-Met	2	Peptide(tri-)	1.31131	0.490764			607.082	15.2374	UDP-N-acetyl-D-glucosamine	1	Carbohydrate Metabolism	1.16657	0.485258
164.047	5.15767	Phenylpyruvate	2	Amino Acid Metabolism	1.39602	0.729415			359.133	13.9497	Glu-Asp-Pro	2	Peptide(tri-)	1.31396	0.352792			388.207	13.703	Ala-Lys-Asn-Gly	2	Peptide(tetra-)	1.16744	0.409854
172.014	12.7803	sn-glycerol-1-phosphate	2	0	1.39747	0.377035			666.222	17.7553	Stachyose	2	Carbohydrate Metabolism	1.31419	0.238591			188.152	21.2929	N6,N6,N6-Trimethyl-L-lysine	2	Amino Acid Metabolism	1.16934	0.343445
884.543	3.80927	PI(38:5)	2	Lipids: Glycerophospholipids	1.40187	0.0918848			308.272	3.94194	Icosadienoic acid	2	Lipids: Fatty Acyls	1.31492	0.434228			243.22	4.36949	[FA amino(14:0)] 2-amino-tetradecanoic acid	2	Lipids: Fatty Acyls	1.17035	NA
203.079	11.9882	N2-Acetyl-L-aminoadipate	2	Amino Acid Metabolism	1.40731	0.0844363			296.271	3.94712	FA (19:1)	2	Lipids: Fatty Acyls	1.31538	0.441533			161.069	14.872	N-Methyl-L-glutamate	2	Energy Metabolism	1.17074	0.310899
529.471	3.93156	N-(2-hydroxytridecanoyl)-phytosphingosine	2	0	1.41112	0.0898619			113.048	13.2439	(S)-1-Pyrroline-5-carboxylate	2	Amino Acid Metabolism	1.31557	0.279204			299.282	5.43127	[SP] 3-dehydrosphinganine	2	Lipids: Sphingolipids	1.17121	0.514967
245.174	21.8038	Lys-Val	2	Peptide(di-)	1.41175	0.0872984			246.051	12.7811	Glycerophosphoglycerol	2	0	1.31658	0.351068			445.173	11.3377	Narceine	2	0	1.1725	0.107059
329.053	9.69225	3',5'-Cyclic AMP	2	Nucleotide Metabolism	1.41522	0.110297			232.106	9.1104	Boc-Asn	2	0	1.31856	0.352061			398.122	15.7433	5-(3',4'-dihydroxyphenyl)-gamma-valerolactone-3'-O-glucuronide	2	0	1.17334	0.465366
117.079	12.5054	L-Valine	1	Amino Acid Metabolism	1.4176	0.251469			156.053	11.3377	4-Imidazolone-5-propanoate	2	Amino Acid Metabolism	1.31934	0.285929			190.095	14.2591	LL-2,6-Diaminoheptanedioate	2	Amino Acid Metabolism	1.17414	0.486974
322.084	13.2161	Tetrangomycin	2	Biosynthesis of Polyketides and Nonribosomal Peptides	1.41768	0.723621			356.242	21.0316	Ile-Lys-Pro	2	Peptide(tri-)	1.31936	0.330315			244.07	17.6792	Pseudouridine	2	Nucleotide Metabolism	1.17634	0.384239
524.212	12.8353	Asp-Leu-Asp-Tyr	2	Peptide(tetra-)	1.4208	0.108995			306.089	10.2936	gamma-Glutamyl-S-(1-propenyl)cysteine sulfoxide	2	Peptides	1.31952	0.456812			103.063	15.4721	4-Aminobutanoate	1	Amino Acid Metabolism	1.17715	0.216135
336.099	12.4016	Sojagol	2	0	1.42736	0.662185			847.537	3.75731	PS(19:1(9Z)/22:6(4Z,7Z,10Z,13Z,16Z,19Z))	2	Lipids: Glycerophospholipids	1.32023	0.247969			392.132	22.4456	Caryoptosidic acid	2	Lipids: Prenols	1.17743	0.260956
763.535	3.69403	PS(34:0)	2	Lipids: Glycerophospholipids	1.42942	0.00908578			275.112	11.2273	Gamma-Glutamylglutamine	2	Peptides	1.3214	0.308176			187.121	5.2608	N-Heptanoylglycine	2	0	1.17752	0.188238
308.272	3.94194	Icosadienoic acid	2	Lipids: Fatty Acyls	1.4369	0.195065			231.133	16.955	Gly-Arg	2	Peptide(di-)	1.32299	0.242992			145.074	9.38632	[FA oxo,amino(6:0)] 3-oxo-5S-amino-hexanoic acid	2	Amino Acid Metabolism	1.17903	0.388087
424.037	14.9138	Sinalbin	2	0	1.44233	0.0949098			228.209	4.0762	Tetradecanoic acid	2	Lipids: Fatty Acyls	1.32382	0.494394			154.099	5.09879	FA (9:2) nonadienoic acid	2	Lipids: Fatty Acyls	1.17912	0.852835
754.463	3.91915	PI(28:0)	2	Lipids: Glycerophospholipids	1.44413	0.121832			143.058	11.9254	5-ethyl-5-methyl-2,4-oxazolidinedione	2	0	1.32434	0.173419			202.12	4.95421	Diethyl adipate	2	0	1.18101	0.688983
812.678	7.60409	SM(d42:2)	2	Lipids: Sphingolipids	1.4456	0.222549			402.175	11.1629	Ala-Thr-Asp-Pro	2	Peptide(tetra-)	1.32495	0.322423			267.096	16.9532	Neuraminic acid	2	0	1.18271	0.329054
205.998	16.9364	2-chloro-3-methyl-maleylacetate	2	0	1.44657	0.125181			504.17	17.0587	Maltotriose	1	Carbohydrate Metabolism	1.32578	0.251312			483.968	17.9398	UTP	2	Nucleotide Metabolism	1.18408	0.621193
159.053	13.0782	4-Methylene-L-glutamate	2	Carbohydrate Metabolism	1.46485	0.310432			368.344	3.85959	[ST] (5Z,7E)-9,10-seco-5,7,10(19)-cholestatriene	2	Lipids: Sterol lipids	1.32758	0.531022			145.11	13.4821	Acetylcholine	2	Lipid Metabolism	1.18418	0.445845
196.058	14.0263	D-Gluconic acid	1	Carbohydrate Metabolism	1.47359	0.0771705			88.0636	13.2369	N,N'-Dimethylurea	2	Biosynthesis of Secondary Metabolites	1.32953	0.209107			175.085	12.8669	Calystegin B2	2	0	1.18534	0.34369
188.127	20.9258	Ngamma-Monomethyl-L-arginine	2	0	1.47411	0.115786			141.019	16.0669	Ethanolamine phosphate	1	Amino Acid Metabolism	1.33046	0.0950466			867.599	3.74151	PS(42:4)	2	Lipids: Glycerophospholipids	1.18553	0.389112
356.206	13.3517	Ala-Leu-Gly-Pro	2	Peptide(tetra-)	1.48511	0.101384			763.535	3.69403	PS(34:0)	2	Lipids: Glycerophospholipids	1.33202	0.146222			86.0367	4.31304	2E-butenoic acid	2	Lipids: Fatty Acyls	1.18627	0.829486
378.137	14.0639	Galactinoldihydrate	2	0	1.4879	0.410829			358.081	12.9255	Coumeroic acid	ppm	Biosynthesis of Secondary Metabolites	1.33383	0.805866			428.365	3.98555	(24R,24'R)-Fucosterol epoxide	2	0	1.18889	0.334426
123.032	8.0105	Nicotinate	2	Metabolism of Cofactors and Vitamins	1.49045	0.309739			314.052	16.0867	5'-Phosphoribosyl-N-formylglycinamide	2	Nucleotide Metabolism	1.33406	0.354427			131.095	7.8693	(3R)-beta-Leucine	2	Amino Acid Metabolism	1.18919	0.627115
837.551	3.73625	PS(40:5)	2	Lipids: Glycerophospholipids	1.49089	0.130961			172.048	15.5267	(R)-AMAA	2	0	1.33436	0.283736			158.069	9.18218	4-Methylene-L-glutamine	2	Carbohydrate Metabolism	1.19183	0.302792
912.573	3.80612	PI(40:5)	2	Lipids: Glycerophospholipids	1.50661	0.0104804			203.079	11.9882	N2-Acetyl-L-aminoadipate	2	Amino Acid Metabolism	1.33473	0.287941			846.54	3.64778	PG(42:8)	2	Lipids: Glycerophospholipids	1.19218	0.36936
228.209	4.0762	Tetradecanoic acid	2	Lipids: Fatty Acyls	1.51163	0.250002			741.53	4.44951	PE(36:3)	2	Lipids: Glycerophospholipids	1.3348	0.329282			405.138	18.0547	Glu-Glu-Glu	2	Peptide(tri-)	1.19241	0.364859
122.048	7.85888	Nicotinamide	1	Metabolism of Cofactors and Vitamins	1.51994	0.139999			243.086	12.0694	Cytidine	2	Nucleotide Metabolism	1.33535	0.270636			702.568	7.75059	SM(d34:1)	2	Lipids: Sphingolipids	1.19262	0.276029
557.502	3.95429	N-(2-hydroxypentadecanoyl)-phytosphingosine	2	0	1.52821	0.173403			345.267	3.90598	[FA (20:5)] N-(5Z,8Z,11Z,14Z,17Z-eicosapentaenoyl)-ethanolamine	2	Lipids: Fatty Acyls	1.33571	0.435535			308.1	21.2875	Indicaxanthin	2	0	1.1939	0.324724
744.494	3.67604	PG(34:3)	2	Lipids: Glycerophospholipids	1.53057	0.00895249			754.463	3.91915	PI(28:0)	2	Lipids: Glycerophospholipids	1.34003	0.131814			365.125	13.4358	Glu-Met-Ser	2	Peptide(tri-)	1.19547	0.355002
218.127	9.93678	Ile-Ser	2	Peptide(di-)	1.5382	0.399016			130.027	14.0874	Mesaconate	2	Carbohydrate Metabolism	1.34112	0.205629			111.032	10.9177	Pyrrole-2-carboxylate	2	Amino Acid Metabolism	1.19578	0.113286
481.989	16.2134	dTTP	2	Nucleotide Metabolism	1.54104	0.335743			881.149	14.1542	Glutaryl-CoA	ppm	Lipid Metabolism	1.34433	0.220756			356.17	9.52315	Pro-Gly-Pro-Ser	2	Peptide(tetra-)	1.1958	0.381212
245.149	16.3809	beta-Alanyl-L-arginine	2	Amino Acid Metabolism	1.54192	0.0450843			332.272	3.91523	[FA (22:4)] 7Z,10Z,13Z,16Z-docosatetraenoic acid	2	Lipids: Fatty Acyls	1.34697	0.340479			176.08	12.6768	Ala-Ser	2	Peptide(di-)	1.19704	0.361107
110.037	14.0322	p-Benzenediol	2	Amino Acid Metabolism	1.54557	0.355283			703.515	4.2005	PC(30:1)	2	Lipids: Glycerophospholipids	1.34721	0.144193			152.069	13.0925	Ribitol	1	Carbohydrate Metabolism	1.19883	0.721086
192.075	13.288	Serinyl-Serine	2	Peptides	1.54614	0.142192			182.058	9.06959	3-(4-Hydroxyphenyl)lactate	2	Amino Acid Metabolism	1.34919	0.179849			299.282	7.85608	[SP] Sphing-4-enine	2	Lipids: Sphingolipids	1.20069	0.439319
178.048	14.0499	L-Galactono-1,4-lactone	2	Carbohydrate Metabolism	1.54639	0.0055005			200.045	9.75518	Potassium 2-(1'-ethoxy) ethoxypropanoate	2	0	1.34944	0.37546			88.0159	14.8293	3-Oxopropanoate	2	Carbohydrate Metabolism	1.20111	0.509407
174.112	23.3405	L-Arginine	1	Amino Acid Metabolism	1.54751	0.080722			785.52	3.8273	PS(36:3)	2	Lipids: Glycerophospholipids	1.351	0.249422			297.09	7.80006	5'-Methylthioadenosine	2	Amino Acid Metabolism	1.20241	0.677441
632.489	4.65139	EPC(d32:1)	2	Lipids: Sphingolipids	1.54908	0.032124			523.292	7.77922	[PS(18:1)] 1-(9Z-octadecenoyl)-sn-glycero-3-phosphoserine	2	Lipids: Glycerophospholipids	1.35143	0.272671			246.133	20.983	N2-(D-1-Carboxyethyl)-L-arginine	2	Amino Acid Metabolism	1.20408	0.290873
818.509	3.64397	PG(40:8)	2	Lipids: Glycerophospholipids	1.55133	0.138079			432.197	14.9012	Ala-Gln-Gln-Ser	2	Peptide(tetra-)	1.35286	0.246925			149.051	16.3516	D-Methionine	2	Amino Acid Metabolism	1.20536	0.505185
368.344	3.85959	[ST] (5Z,7E)-9,10-seco-5,7,10(19)-cholestatriene	2	Lipids: Sterol lipids	1.55477	0.425985			342.313	4.20484	1-O-Octadec-9-enyl glycerol	2	0	1.3549	0.371281			255.074	13.2275	Nicotinate D-ribonucleoside	2	Metabolism of Cofactors and Vitamins	1.20554	0.309081
177.064	13.197	4-Hydroxy-4-methylglutamate	2	Carbohydrate Metabolism	1.56047	0.300538			877.582	3.76663	PS(43:6)	2	Lipids: Glycerophospholipids	1.3555	0.110886			258.085	12.9104	(1-Ribosylimidazole)-4-acetate	2	Amino Acid Metabolism	1.2065	0.35546
746.51	3.67181	PG(34:2)	2	Lipids: Glycerophospholipids	1.5613	0.0557732			249.041	13.4806	Pyridoxine phosphate	2	Metabolism of Cofactors and Vitamins	1.35845	0.225553			785.52	3.8273	PS(36:3)	2	Lipids: Glycerophospholipids	1.21044	0.334199
321.1	11.0783	gamma-L-Glutamyl-L-cysteinyl-beta-alanine	2	0	1.5661	0.574696			326.026	13.2451	4-nitro-5-aminoimidazole ribonucleotide	2	0	1.36194	0.100936			493.111	10.1781	8-methylsulfinyloctyl glucosinolate	2	0	1.21056	0.475103
753.53	4.11896	PC(34:4)	2	Lipids: Glycerophospholipids	1.57508	0.050388			782.495	3.89784	PI(30:0)	2	Lipids: Glycerophospholipids	1.36257	0.136171			104.022	27.893	Urea-1-carboxylate	2	Amino Acid Metabolism	1.21206	0.120254
101.048	13.4742	1-Aminocyclopropane-1-carboxylate	2	Amino Acid Metabolism	1.57598	0.365325			541.06	14.2919	Cyclic ADP-ribose	2	0	1.36269	0.198166			632.489	7.74258	EPC(d32:1)	2	Lipids: Sphingolipids	1.21247	0.467658
176.08	12.6768	Ala-Ser	2	Peptide(di-)	1.5765	0.131981			365.094	14.1495	4beta-(2-Aminoethylthio)catechin	2	Lipids: Polyketides	1.36289	0.477314			346.185	14.7764	Ala-Leu-Gly-Ser	2	Peptide(tetra-)	1.21594	0.279887
632.489	7.74258	EPC(d32:1)	2	Lipids: Sphingolipids	1.57742	0.049423			663.109	14.2949	NAD+	2	Energy Metabolism	1.36399	0.150057			754.463	3.91915	PI(28:0)	2	Lipids: Glycerophospholipids	1.21798	0.339479
146.105	22.4878	L-Lysine	1	Amino Acid Metabolism	1.57928	0.0793706			119.058	10.3699	3-nitro-2-butanol	2	0	1.36406	0.103455			865.584	3.7417	PS(42:5)	2	Lipids: Glycerophospholipids	1.21928	0.0416581
1023.67	5.09532	Trihexosylceramide (d18:1/16:0)	2	0	1.58051	0.0528828			418.17	15.3953	Ala-Val-Asp-Asp	2	Peptide(tetra-)	1.36695	0.34469			731.546	4.84717	PC(32:1)	2	Lipids: Glycerophospholipids	1.22253	0.0744736
182.079	13.9499	Mannitol	1	Carbohydrate Metabolism	1.58669	0.424802			258.085	12.9104	(1-Ribosylimidazole)-4-acetate	2	Amino Acid Metabolism	1.3671	0.189864			403.019	17.1199	CDP	2	Nucleotide Metabolism	1.22254	0.442633
136.039	10.3691	Hypoxanthine	1	Nucleotide Metabolism	1.5896	0.226434			568.202	16.1582	Tyr-Glu-Glu-Glu	2	Peptide(tetra-)	1.36897	0.162867			190.095	22.4509	D,D-diaminopimelate	2	0	1.22319	0.168113
274.046	15.345	1-Deoxy-D-altro-heptulose 7-phosphate	2	0	1.59463	0.250466			303.154	18.3356	Glu-Arg	2	Peptide(di-)	1.3692	0.257423			334.057	15.3637	Nicotinamide D-ribonucleotide	2	Metabolism of Cofactors and Vitamins	1.2244	0.376017
190.095	22.4509	D,D-diaminopimelate	2	0	1.60712	0.118587			402.223	12.7418	Ala-Lys-Ala-Asn	2	Peptide(tetra-)	1.36935	0.12981			361.094	12.7222	Chelirubine	2	Biosynthesis of Secondary Metabolites	1.22459	0.578814
165.046	13.4626	L-Methionine S-oxide	2	Amino Acid Metabolism	1.61782	0.263856			729.53	4.60547	PE(35:2)	2	Lipids: Glycerophospholipids	1.37079	0.0878154			202.095	8.59881	Alanyl-Hydroxyproline	2	Peptides	1.22706	0.327232
877.582	3.76663	PS(43:6)	2	Lipids: Glycerophospholipids	1.62453	0.0379896			98.0367	13.9989	[FA (5:2)] 2,4-pentadienoic acid	2	Lipids: Fatty Acyls	1.37127	0.295726			691.516	4.05897	PE(32:0)	2	Lipids: Glycerophospholipids	1.2274	0.530637
200.977	16.9147	S-Sulfo-L-cysteine	2	Amino Acid Metabolism	1.62641	0.167335			159.053	13.0782	4-Methylene-L-glutamate	2	Carbohydrate Metabolism	1.37288	0.131481			172.014	12.7803	sn-glycerol-1-phosphate	2	0	1.22866	0.324532
98.0367	13.9989	[FA (5:2)] 2,4-pentadienoic acid	2	Lipids: Fatty Acyls	1.62716	0.309198			245.149	16.3809	beta-Alanyl-L-arginine	2	Amino Acid Metabolism	1.37493	0.235848			102.043	12.404	N-Formiminoglycine	2	Nucleotide Metabolism	1.22927	0.517538
172.085	13.5665	Glycylproline	2	Peptide(di-)	1.62818	0.22706			356.075	15.8631	Caffeic acid 4-O-glucuronide	2	Carbohydrate Metabolism	1.37834	0.436961			305.086	17.4949	Convicine	2	0	1.22942	0.314396
844.525	3.63899	PG(42:9)	2	Lipids: Glycerophospholipids	1.63768	0.224951			190.059	16.643	N-Carbamyl-L-glutamate	2	Amino Acid Metabolism	1.38187	0.241001			321.1	11.0783	gamma-L-Glutamyl-L-cysteinyl-beta-alanine	2	0	1.22954	0.816649
509.481	4.09398	N-(Tetradecanoyl)-sphing-4-enine	2	Lipids: Sphingolipids	1.64243	0.0503487			745.091	17.138	NADPH	2	Energy Metabolism	1.38433	0.66946			214.095	10.6865	Pyrimidine nucleoside	2	0	1.22972	0.345407
314.282	4.21024	FA hydroxy(19:0)] nonadecanoic acid	2	Lipids: Fatty Acyls	1.64728	0.109689			529.471	3.93156	N-(2-hydroxytridecanoyl)-phytosphingosine	2	0	1.38448	0.202389			712.367	16.928	Digitalin	2	0	1.22976	0.180395
365.094	14.1495	4beta-(2-Aminoethylthio)catechin	2	Lipids: Polyketides	1.64915	0.392527			136.037	12.4657	[FA trihydroxy(4:0)] 2,3,4-trihydroxy-butanoic acid	2	Carbohydrate Metabolism	1.38583	0.264496			240.245	4.22082	Hexadecanal	2	Lipids: Fatty Acyls	1.23023	0.390139
283.092	12.7658	Guanosine	2	Nucleotide Metabolism	1.65642	0.118494			145.11	13.4821	Acetylcholine	2	Lipid Metabolism	1.38605	0.356232			506.996	16.6124	ATP	1	Energy Metabolism	1.23049	0.35781
150.053	15.1325	D-Ribose	2	Carbohydrate Metabolism	1.66122	0.0557569			508.217	11.7255	Asp-Leu-Phe-Asp	2	Peptide(tetra-)	1.38707	0.294674			314.052	16.0867	5'-Phosphoribosyl-N-formylglycinamide	2	Nucleotide Metabolism	1.23052	0.338163
206.09	12.3131	N-hydroxy DAP	2	0	1.67322	0.111989			213.04	15.2173	N-Lactoyl ethanolamine phosphate	2	0	1.38947	0.206964			522.991	19.476	GTP	2	Nucleotide Metabolism	1.23276	0.390349
167.982	17.5738	Phosphoenolpyruvate	1	Carbohydrate Metabolism	1.67965	0.238736			261.096	11.843	Aspartyl-Glutamine	2	Peptides	1.39511	0.221214			427.03	16.5967	dGDP	2	Nucleotide Metabolism	1.23304	0.322738
504.17	17.0587	Maltotriose	1	Carbohydrate Metabolism	1.67977	0.0115694			781.562	4.07451	PC(36:4)	2	Lipids: Glycerophospholipids	1.39577	0.103917			188.127	22.0686	Homoarginine	2	Amino Acid Metabolism	1.234	0.465131
328.24	3.91993	Docosahexaenoicacid	2	Lipids: Fatty Acyls	1.68301	0.117082			431.213	15.4205	Ala-Ala-Asp-Arg	2	Peptide(tetra-)	1.40093	0.225093			378.137	14.0639	Galactinoldihydrate	2	0	1.23519	0.598425
240.024	16.3507	L-Cystine	2	Amino Acid Metabolism	1.68314	0.128383			150.053	11.9695	D-Xylose	2	Carbohydrate Metabolism	1.404	0.18507			404.002	16.575	UDP	2	Nucleotide Metabolism	1.23578	0.48669
103.063	15.4721	4-Aminobutanoate	1	Amino Acid Metabolism	1.69167	0.0056742			276.096	13.2404	GammaGlutamylglutamicacid	2	Peptides	1.40675	0.253427			228.147	13.2174	Leu-Pro	2	Peptide(di-)	1.23708	0.289817
342.313	4.20484	1-O-Octadec-9-enyl glycerol	2	0	1.69833	0.0174964			103.046	10.7724	(±)-2-Methylthiazolidine	2	0	1.40722	0.414389			243.183	4.77479	N-Undecanoylglycine	2	0	1.23801	0.814062
702.568	7.75059	SM(d34:1)	2	Lipids: Sphingolipids	1.70425	0.018899			240.147	10.2415	Slaframine	2	Biosynthesis of Secondary Metabolites	1.40807	0.23204			101.048	8.87224	2-Aminobutan-4-olide	2	0	1.2383	0.266786
364.042	17.9954	Xanthosine 5'-phosphate	2	Nucleotide Metabolism	1.7083	0.127534			404.202	14.7389	Asn-Lys-Gly-Ser	2	Peptide(tetra-)	1.40824	0.0689845			146.105	22.4878	L-Lysine	1	Amino Acid Metabolism	1.23857	0.225417
86.0368	15.5835	2-Butenoate	2	Lipids: Fatty Acyls	1.71332	0.00737517			152.033	11.5394	Xanthine	2	Nucleotide Metabolism	1.41228	0.370643			438.16	10.9435	Ala-Met-Met-Ser	2	Peptide(tetra-)	1.23967	0.565452
128.095	12.7338	L-Lysine 1,6-lactam	2	Amino Acid Metabolism	1.71557	0.122505			605.077	18.2087	GDP-mannose	1	Carbohydrate Metabolism	1.41238	0.246051			152.033	11.5394	Xanthine	2	Nucleotide Metabolism	1.24056	0.553128
254.225	4.02645	FA(16:1)	2	Lipids: Fatty Acyls	1.71988	0.0540705			103.1	19.5904	Choline	1	Amino Acid Metabolism	1.42244	0.30967			128.095	12.7338	L-Lysine 1,6-lactam	2	Amino Acid Metabolism	1.24289	0.652272
823.537	3.7777	PS(39:5)	2	Lipids: Glycerophospholipids	1.72324	0.0887626			146.015	13.7306	ZAPA	2	0	1.42677	0.514133			242.079	14.5535	Elenaic acid	2	0	1.24307	0.244014
345.267	3.90598	[FA (20:5)] N-(5Z,8Z,11Z,14Z,17Z-eicosapentaenoyl)-ethanolamine	2	Lipids: Fatty Acyls	1.72931	0.186951			276.096	14.0567	GammaGlutamylglutamicacid	2	Peptides	1.42693	0.190622			200.009	12.8561	Erythrulose 1-phosphate	2	Carbohydrate Metabolism	1.24325	0.733411
246.133	14.2721	N2-(D-1-Carboxyethyl)-L-arginine	2	Amino Acid Metabolism	1.74173	0.20236			392.119	15.9858	Ala-Cys-Cys-Pro	2	Peptide(tetra-)	1.43063	0.233875			167.982	17.5738	Phosphoenolpyruvate	1	Carbohydrate Metabolism	1.25566	0.585696
190.095	14.2591	LL-2,6-Diaminoheptanedioate	2	Amino Acid Metabolism	1.74454	0.0709161			867.599	3.74151	PS(42:4)	2	Lipids: Glycerophospholipids	1.43418	0.0135218			203.08	15.1952	2-acetamidoglucal	2	0	1.26046	0.117004
133.074	13.2663	1-deoxyxylonojirimycin	2	0	1.74929	0.0274929			267.096	16.9532	Neuraminic acid	2	0	1.43523	0.294938			200.977	16.9147	S-Sulfo-L-cysteine	2	Amino Acid Metabolism	1.26295	0.770444
506.996	16.6124	ATP	1	Energy Metabolism	1.75349	0.0460691			188.127	22.0686	Homoarginine	2	Amino Acid Metabolism	1.43608	0.290396			746.51	3.67181	PG(34:2)	2	Lipids: Glycerophospholipids	1.26627	0.144904
427.03	16.5967	dGDP	2	Nucleotide Metabolism	1.77046	0.0464476			96.0212	14.3308	Furfural	2	0	1.43684	0.318776			566.055	16.3748	UDP-glucose	1	Carbohydrate Metabolism	1.26645	0.302836
488.107	15.4756	CDP-choline	2	Lipid Metabolism	1.78145	0.111907			524.212	12.8353	Asp-Leu-Asp-Tyr	2	Peptide(tetra-)	1.43718	0.275766			450.194	5.05253	Acotiamide	2	0	1.26884	0.309705
336.266	3.7864	Isolinderanolide	2	Lipids: Fatty Acyls	1.78714	0.0865514			249.04	13.9747	Pyridoxine phosphate	2	Metabolism of Cofactors and Vitamins	1.43936	0.281736			336.099	5.40945	Psoralidin	2	0	1.26898	0.83708
143.058	5.1361	Acrylamide-acrylic acid resin	2	0	1.79956	0.181996			376.195	14.9828	Ala-Leu-Ser-Ser	2	Peptide(tetra-)	1.4414	0.140818			322.138	15.6646	N6-Galacturonyl-L-lysine	2	Carbohydrate Metabolism	1.27074	0.452061
813.552	3.7549	PS(38:3)	2	Lipids: Glycerophospholipids	1.82836	0.0154272			328.24	3.91993	Docosahexaenoicacid	2	Lipids: Fatty Acyls	1.44751	0.286662			246.133	14.2721	N2-(D-1-Carboxyethyl)-L-arginine	2	Amino Acid Metabolism	1.27648	0.393754
204.111	11.0513	N6-Acetyl-N6-hydroxy-L-lysine	2	Amino Acid Metabolism	1.83415	0.0632859			190.048	10.9258	3-Dehydroquinate	2	Amino Acid Metabolism	1.45161	0.409392			200.045	9.75518	Potassium 2-(1'-ethoxy) ethoxypropanoate	2	0	1.27846	0.13426
820.526	3.64389	PG(40:7)	2	Lipids: Glycerophospholipids	1.83564	0.345045			416.202	14.1806	Ala-Ala-Gln-Gln	2	Peptide(tetra-)	1.45235	0.213847			844.525	3.63899	PG(42:9)	2	Lipids: Glycerophospholipids	1.27895	0.278948
846.54	3.64778	PG(42:8)	2	Lipids: Glycerophospholipids	1.84418	0.187583			200.045	9.3836	Potassium 2-(1'-ethoxy) ethoxypropanoate	2	0	1.45897	0.297534			416.238	11.7923	Ala-Lys-Ala-Gln	2	Peptide(tetra-)	1.28231	0.214389
332.272	3.91523	[FA (22:4)] 7Z,10Z,13Z,16Z-docosatetraenoic acid	2	Lipids: Fatty Acyls	1.85682	0.0610737			259.046	15.4766	alpha-D-Glucosamine 1-phosphate	2	Carbohydrate Metabolism	1.4596	0.306799			368.344	3.85959	[ST] (5Z,7E)-9,10-seco-5,7,10(19)-cholestatriene	2	Lipids: Sterol lipids	1.28266	0.63612
114.032	14.7092	2-Hydroxy-2,4-pentadienoate	2	Amino Acid Metabolism	1.85714	0.0350195			149.069	11.2449	N,N-dihydroxyvaline	2	0	1.47173	0.189965			744.494	3.67604	PG(34:3)	2	Lipids: Glycerophospholipids	1.28278	0.19201
180.063	14.7688	D-Glucose	2	Carbohydrate Metabolism	1.87559	0.0697791			228.147	10.3726	L-isoleucyl-L-proline	2	0	1.48235	0.107228			218.127	12.1673	N2-(D-1-Carboxyethyl)-L-lysine	2	Amino Acid Metabolism	1.28563	0.440496
780.478	3.91103	PI(30:1)	2	Lipids: Glycerophospholipids	1.91625	0.00108006			196.058	14.0263	D-Gluconic acid	1	Carbohydrate Metabolism	1.48306	0.187753			110.037	14.0322	p-Benzenediol	2	Amino Acid Metabolism	1.28656	0.486302
240.245	4.22082	Hexadecanal	2	Lipids: Fatty Acyls	1.92064	0.0234379			329.053	9.69225	3',5'-Cyclic AMP	2	Nucleotide Metabolism	1.48317	0.273132			807.505	3.80628	PS(38:6)	2	Lipids: Glycerophospholipids	1.28954	0.148499
799.537	3.78308	PS(37:3)	2	Lipids: Glycerophospholipids	1.92083	0.0702569			261.133	16.9532	Gammaglutamylornithine	2	Peptides	1.49136	0.160253			809.127	12.4626	Acetyl-CoA	2	Carbohydrate Metabolism	1.29041	0.358182
786.663	7.69325	SM(d40:1)	2	Lipids: Sphingolipids	1.9255	0.068322			178.048	14.0499	L-Galactono-1,4-lactone	2	Carbohydrate Metabolism	1.49983	0.079091			129.079	7.83736	N4-Acetylaminobutanal	2	Amino Acid Metabolism	1.29234	0.728087
807.505	3.80628	PS(38:6)	2	Lipids: Glycerophospholipids	1.92715	0.0111292			178.048	14.6326	2-Dehydro-3-deoxy-D-galactonate	2	Carbohydrate Metabolism	1.50012	0.165809			272.083	12.8766	Thienamycin	2	0	1.29247	0.192489
814.692	7.62174	SM(d42:1)	2	Lipids: Sphingolipids	1.93574	0.0855361			319.102	16.9492	Ala-Asp-Asp	2	Peptide(tri-)	1.50874	0.21487			356.075	15.8631	Caffeic acid 4-O-glucuronide	2	Carbohydrate Metabolism	1.29336	0.432478
781.562	4.07451	PC(36:4)	2	Lipids: Glycerophospholipids	1.94085	0.0231161			220.085	10.4127	5-Hydroxy-L-tryptophan	2	Amino Acid Metabolism	1.51037	0.436491			392.119	15.9858	Ala-Cys-Cys-Pro	2	Peptide(tetra-)	1.29547	0.357533
242.102	12.5991	(S,S)-Np-Histidinylalanine	2	Amino Acid Metabolism	1.94293	0.0879201			103.063	15.4721	4-Aminobutanoate	1	Amino Acid Metabolism	1.51359	0.0798954			182.079	13.9499	Mannitol	1	Carbohydrate Metabolism	1.29716	0.571225
200.091	13.2894	3,6,8-Trimethylallantoin	2	Biosynthesis of Secondary Metabolites	1.95585	0.142711			172.085	12.8502	Glycylproline	2	Peptide(di-)	1.51513	0.486824			680.537	7.69343	DG(41:7)	2	Lipids: Glycerolipids	1.29747	0.596405
146.069	15.1638	L-Glutamine	1	Amino Acid Metabolism	1.95672	0.00730749			86.0368	15.5835	2-Butenoate	2	Lipids: Fatty Acyls	1.51562	0.0599541			103.046	10.7724	(±)-2-Methylthiazolidine	2	0	1.2984	0.375364
232.117	13.3105	(3R)-hydroxy-N-acetyl-(L)-arginine	2	0	1.97061	0.0494126			411.081	16.111	Gonyautoxin IV	2	0	1.52119	0.36738			317.17	14.199	Lys-Asn-Gly	2	Peptide(tri-)	1.29863	0.34986
847.537	3.75731	PS(19:1(9Z)/22:6(4Z,7Z,10Z,13Z,16Z,19Z))	2	Lipids: Glycerophospholipids	1.9878	0.0381564			356.206	13.3517	Ala-Leu-Gly-Pro	2	Peptide(tetra-)	1.5248	0.22321			123.032	8.0105	Nicotinate	2	Metabolism of Cofactors and Vitamins	1.30201	0.297588
523.292	7.77922	[PS(18:1)] 1-(9Z-octadecenoyl)-sn-glycero-3-phosphoserine	2	Lipids: Glycerophospholipids	1.99597	0.125594			438.16	10.9435	Ala-Met-Met-Ser	2	Peptide(tetra-)	1.52821	0.29037			504.17	17.0587	Maltotriose	1	Carbohydrate Metabolism	1.30502	0.0837452
175.085	12.8669	Calystegin B2	2	0	2.0483	0.0553982			332.053	14.6193	3,3',4',5,7-Pentahydroxy-8-methoxyflavone	2	0	1.53547	0.0345868			524.212	12.8353	Asp-Leu-Asp-Tyr	2	Peptide(tetra-)	1.31158	0.380017
297.09	7.80006	5'-Methylthioadenosine	2	Amino Acid Metabolism	2.05415	0.0629314			666.448	3.73457	[PG (28:0)]	2	Lipids: Glycerophospholipids	1.53992	0.152257			833.519	3.79929	PS(40:7)	2	Lipids: Glycerophospholipids	1.31796	0.148681
330.256	3.9241	[FA (22:5)] 7Z,10Z,13Z,16Z,19Z-docosapentaenoic acid	2	Lipids: Fatty Acyls	2.12164	0.0670691			314.282	4.21024	FA hydroxy(19:0)] nonadecanoic acid	2	Lipids: Fatty Acyls	1.54022	0.270855			404.154	16.4122	Ala-Glu-Glu-Gly	2	Peptide(tetra-)	1.31871	0.212681
833.519	3.79929	PS(40:7)	2	Lipids: Glycerophospholipids	2.1263	0.0290701			145.074	9.38632	[FA oxo,amino(6:0)] 3-oxo-5S-amino-hexanoic acid	2	Amino Acid Metabolism	1.54457	0.00379458			482.984	18.5018	CTP	1	Nucleotide Metabolism	1.31998	0.324819
797.522	3.78811	PS(37:4)	2	Lipids: Glycerophospholipids	2.12802	0.0904571			228.147	13.2174	Leu-Pro	2	Peptide(di-)	1.54505	0.221766			98.0367	13.9989	[FA (5:2)] 2,4-pentadienoic acid	2	Lipids: Fatty Acyls	1.32885	0.372894
302.225	4.07698	[PR] Abietic acid	2	Lipids: Prenols	2.13264	0.0701456			424.037	14.9138	Sinalbin	2	0	1.55431	0.0261256			250.132	11.8653	N-Caffeoylputrescine	2	0	1.32911	0.353776
266.261	4.20193	[FA (18:2)] 3Z,13Z-octadecadien-1-ol	2	Lipids: Fatty Acyls	2.15794	0.0352779			246.133	14.2721	N2-(D-1-Carboxyethyl)-L-arginine	2	Amino Acid Metabolism	1.55969	0.111527			490.228	10.7862	Ile-Met-Met-Pro	2	Peptide(tetra-)	1.33026	0.277536
179.079	14.6622	D-Glucosamine	2	Carbohydrate Metabolism	2.18508	0.00446114			175.085	12.8669	Calystegin B2	2	0	1.56656	0.0838404			347.137	15.5714	Cavinine	2	0	1.33521	0.348315
226.23	4.25562	Pentadecanal	2	Lipids: Fatty Acyls	2.18902	0.0314096			753.53	4.11896	PC(34:4)	2	Lipids: Glycerophospholipids	1.56747	0.0037013			326.026	13.2451	4-nitro-5-aminoimidazole ribonucleotide	2	0	1.33794	0.0592091
365.125	13.4358	Glu-Met-Ser	2	Peptide(tri-)	2.23537	0.173746			482.984	18.5018	CTP	1	Nucleotide Metabolism	1.57083	0.304389			216.147	12.0046	Val-Val	2	Peptide(di-)	1.33819	0.32908
398.137	16.3564	S-Adenosyl-L-methionine	1	Amino Acid Metabolism	2.27973	0.0192363			632.489	4.65139	EPC(d32:1)	2	Lipids: Sphingolipids	1.5878	0.00937697			518.184	10.3898	Ala-Cys-Tyr-Tyr	2	Peptide(tetra-)	1.33902	0.449627
152.033	11.5394	Xanthine	2	Nucleotide Metabolism	2.2982	0.048286			240.245	4.22082	Hexadecanal	2	Lipids: Fatty Acyls	1.59116	0.17399			138.043	7.83188	4-Nitroaniline	2	0	1.34471	0.391523
243.183	4.77479	N-Undecanoylglycine	2	0	2.3047	0.322829			216.11	11.7449	gamma-Glutamyl-gamma-aminobutyraldehyde	ppm	Amino Acid Metabolism	1.60157	0.454095			384.267	3.64589	Persicachrome	2	Lipids: Prenols	1.34836	0.272258
191.079	11.7477	2-amino-3,7-dideoxy-D-threo-hept-6-ulosonate	2	0	2.33169	0.00888001			176.032	15.2725	Ascorbate	2	Carbohydrate Metabolism	1.61283	0.169814			214.095	8.47766	Pyrimidine nucleoside	2	0	1.36184	0.046142
411.081	16.111	Gonyautoxin IV	2	0	2.33638	0.0253226			437.29	7.73067	LysoPE(P-16:0)	2	Lipids: Glycerophospholipids	1.61317	0.194047			232.106	14.6662	N2-Succinyl-L-ornithine	2	Amino Acid Metabolism	1.36281	0.16204
336.099	5.40945	Psoralidin	2	0	2.34134	0.358599			522.991	19.476	GTP	2	Nucleotide Metabolism	1.61379	0.369287			231.122	16.3969	Ala-Ala-Ala	2	Peptide(tri-)	1.36668	0.0674134
149.051	16.3516	D-Methionine	2	Amino Acid Metabolism	2.3659	0.0156657			865.584	3.7417	PS(42:5)	2	Lipids: Glycerophospholipids	1.61406	0.0072521			482.213	14.9113	Glu-Thr-Pro-His	2	Peptide(tetra-)	1.368	0.0612061
344.071	14.3603	Thiamin monophosphate	2	Metabolism of Cofactors and Vitamins	2.37739	0.00333104			833.519	3.79929	PS(40:7)	2	Lipids: Glycerophospholipids	1.61496	0.0244463			346.16	17.7606	Asp-Gly-Arg	2	Peptide(tri-)	1.36869	0.132038
304.24	3.96278	FA (20:4)	2	Lipids: Fatty Acyls	2.37839	0.0380151			190.095	14.2591	LL-2,6-Diaminoheptanedioate	2	Amino Acid Metabolism	1.61728	0.115401			523.292	7.77922	[PS(18:1)] 1-(9Z-octadecenoyl)-sn-glycero-3-phosphoserine	2	Lipids: Glycerophospholipids	1.37433	0.466504
136.038	11.1099	Ethyl isopropyl disulfide	2	0	2.38841	0.138215			262.046	16.088	D-Mannitol 1-phosphate	2	Carbohydrate Metabolism	1.623	0.289365			145.038	10.6929	2-Oxoglutaramate	2	Amino Acid Metabolism	1.37505	0.247778
647.621	4.22744	[SP (24:0)] N-(15Z-tetracosenoyl)-sphing-4-enine	2	Lipids: Sphingolipids	2.40755	0.142533			266.261	4.20193	[FA (18:2)] 3Z,13Z-octadecadien-1-ol	2	Lipids: Fatty Acyls	1.62825	0.149769			701.537	5.30275	PE(P-34:1)	2	Lipids: Glycerophospholipids	1.37668	0.175574
479.169	11.0949	Asn-Met-Thr-Asp	2	Peptide(tetra-)	2.44751	0.122511			283.092	12.7658	Guanosine	2	Nucleotide Metabolism	1.63406	0.313722			262.046	16.088	D-Mannitol 1-phosphate	2	Carbohydrate Metabolism	1.4084	0.493767
268.081	11.0874	Inosine	2	Nucleotide Metabolism	2.47126	0.130932			175.096	16.0041	L-Citrulline	1	Amino Acid Metabolism	1.64505	0.220413			226.23	4.25562	Pentadecanal	2	Lipids: Fatty Acyls	1.42548	0.191372
136.039	10.8923	allopurinol	2	0	2.48398	0.112628			329.231	15.5672	Ile-Val-Val	2	Peptide(tri-)	1.65556	0.0869546			177.064	13.197	4-Hydroxy-4-methylglutamate	2	Carbohydrate Metabolism	1.42821	0.243819
437.29	7.73067	LysoPE(P-16:0)	2	Lipids: Glycerophospholipids	2.51156	0.116296			780.478	3.91103	PI(30:1)	2	Lipids: Glycerophospholipids	1.66828	0.0219644			177.079	4.846	5-[2H-Pyrrol-4-(3H)-ylidenemethyl]-2-furanmethanol	2	0	1.44273	0.403722
232.106	14.6662	N2-Succinyl-L-ornithine	2	Amino Acid Metabolism	2.52325	0.10436			509.481	4.09398	N-(Tetradecanoyl)-sphing-4-enine	2	Lipids: Sphingolipids	1.67168	0.16359			329.231	15.5672	Ile-Val-Val	2	Peptide(tri-)	1.45554	0.0813215
347.137	15.5714	Cavinine	2	0	2.61511	0.0491317			785.594	4.83397	PE(39:2)	2	Lipids: Glycerophospholipids	1.67268	0.0230299			348.047	15.5481	IMP	2	Nucleotide Metabolism	1.46448	0.451572
329.231	15.5672	Ile-Val-Val	2	Peptide(tri-)	2.62113	0.0179557			143.058	7.85174	Vinylacetylglycine	2	0	1.69832	0.263145			818.509	3.64397	PG(40:8)	2	Lipids: Glycerophospholipids	1.46638	0.045813
231.122	16.3969	Ala-Ala-Ala	2	Peptide(tri-)	2.6238	0.00542531			304.24	3.96278	FA (20:4)	2	Lipids: Fatty Acyls	1.70863	0.220084			296.062	10.4952	Trifluridine	2	Nucleotide Metabolism	1.46991	0.132095
811.536	3.76902	PS(38:4)	2	Lipids: Glycerophospholipids	2.62404	0.105693			234.104	12.9329	Ile-Cys	2	Peptide(di-)	1.71121	0.298702			202.084	5.13974	Diethyl 2-methyl-3-oxosuccinate	2	0	1.47258	0.412034
144.042	14.6137	2,3-Dimethylmaleate	2	Metabolism of Cofactors and Vitamins	2.69135	0.0386884			297.09	7.80006	5'-Methylthioadenosine	2	Amino Acid Metabolism	1.72582	0.346756			133.074	13.2663	1-deoxyxylonojirimycin	2	0	1.47357	0.0781176
348.047	15.5481	IMP	2	Nucleotide Metabolism	2.70153	0.0324772			177.064	13.197	4-Hydroxy-4-methylglutamate	2	Carbohydrate Metabolism	1.72596	0.120526			142.038	12.7941	5-methyl-barbiturate	2	Nucleotide Metabolism	1.48592	0.447889
135.054	9.74355	Adenine	2	Nucleotide Metabolism	2.92295	0.0143368			136.038	11.1099	Ethyl isopropyl disulfide	2	0	1.72797	0.392163			176.032	15.2725	Ascorbate	2	Carbohydrate Metabolism	1.49627	0.242133
156.017	10.2819	Orotate	1	Nucleotide Metabolism	2.97929	0.0524037			129.079	7.83736	N4-Acetylaminobutanal	2	Amino Acid Metabolism	1.73343	0.445657			213.04	15.2173	N-Lactoyl ethanolamine phosphate	2	0	1.502	0.183507
133.074	8.18429	3-nitro-2-pentanol	2	0	2.99937	0.141726			330.256	3.9241	[FA (22:5)] 7Z,10Z,13Z,16Z,19Z-docosapentaenoic acid	2	Lipids: Fatty Acyls	1.7359	0.241839			242.102	12.5991	(S,S)-Np-Histidinylalanine	2	Amino Acid Metabolism	1.50506	0.151753
250.132	11.8653	N-Caffeoylputrescine	2	0	3.01657	0.013024			185.993	16.9915	3-Phospho-D-glycerate	2	Carbohydrate Metabolism	1.75043	0.0543656			159.053	13.0782	4-Methylene-L-glutamate	2	Carbohydrate Metabolism	1.5165	0.113418
172.048	9.11687	Hydantoin-5-propionate	2	Amino Acid Metabolism	3.01809	0.0804261			518.184	10.3898	Ala-Cys-Tyr-Tyr	2	Peptide(tetra-)	1.75639	0.263156			509.481	4.09398	N-(Tetradecanoyl)-sphing-4-enine	2	Lipids: Sphingolipids	1.52632	0.0740827
131.022	9.10414	Iminoaspartate	2	Metabolism of Cofactors and Vitamins	3.03618	NA			262.046	16.1076	Thienodihydropyridinium	2	0	1.76184	0.306141			364.042	17.9954	Xanthosine 5'-phosphate	2	Nucleotide Metabolism	1.53897	0.216138
143.058	7.85174	Vinylacetylglycine	2	0	3.18374	0.088852			302.225	4.07698	[PR] Abietic acid	2	Lipids: Prenols	1.76333	0.263402			411.081	16.111	Gonyautoxin IV	2	0	1.54099	0.216783
142.038	12.7941	5-methyl-barbiturate	2	Nucleotide Metabolism	3.18594	0.202428			268.081	11.0874	Inosine	2	Nucleotide Metabolism	1.79123	0.406716			156.017	10.2819	Orotate	1	Nucleotide Metabolism	1.54303	0.185653
354.056	7.79628	Phenolsulfonphthalein	2	Medium Component	3.26766	0.026371			156.017	10.2819	Orotate	1	Nucleotide Metabolism	1.79587	0.310246			241.277	7.87282	Hexadeceylamin	2	0	1.54336	0.463048
354.056	5.232	Phenolsulfonphthalein	2	Medium Component	3.38944	0.13802			149.051	16.3516	D-Methionine	2	Amino Acid Metabolism	1.8024	0.192195			437.29	7.73067	LysoPE(P-16:0)	2	Lipids: Glycerophospholipids	1.55135	0.454064
216.147	12.0046	Val-Val	2	Peptide(di-)	3.44874	0.0941202			807.505	3.80628	PS(38:6)	2	Lipids: Glycerophospholipids	1.84338	0.230134			780.478	3.91103	PI(30:1)	2	Lipids: Glycerophospholipids	1.55189	0.103979
151.049	12.4771	Guanine	1	Nucleotide Metabolism	3.58731	0.107534			133.074	13.2663	1-deoxyxylonojirimycin	2	0	1.84705	0.171533			133.074	8.18429	3-nitro-2-pentanol	2	0	1.57007	0.49946
241.277	7.87282	Hexadeceylamin	2	0	3.76378	0.404533			365.125	13.4358	Glu-Met-Ser	2	Peptide(tri-)	1.8476	0.0641126			143.058	7.85174	Vinylacetylglycine	2	0	1.62908	0.422989
262.046	16.088	D-Mannitol 1-phosphate	2	Carbohydrate Metabolism	3.83563	0.416931			206.09	12.3131	N-hydroxy DAP	2	0	1.84834	0.199186			336.266	3.7864	Isolinderanolide	2	Lipids: Fatty Acyls	1.65369	0.196934
783.578	4.46386	PE(39:3)	2	Lipids: Glycerophospholipids	4.18739	0.00166907			482.213	14.9113	Glu-Thr-Pro-His	2	Peptide(tetra-)	1.85377	0.0852403			262.046	16.1076	Thienodihydropyridinium	2	0	1.82852	0.306019
606.201	14.5491	&alpha;-D-xylosyl-(1->6)-&beta;-D-glucosyl- (1->4)-&beta;-D-glucosyl-(6->1)-&alpha;-D-xylose	2	0	4.49593	0.0526904			136.039	10.8923	allopurinol	2	0	1.86112	0.369185			354.056	7.79628	Phenolsulfonphthalein	2	Medium Component	1.97991	0.190556
200.009	12.8561	Erythrulose 1-phosphate	2	Carbohydrate Metabolism	4.66382	0.0266794			364.042	17.9954	Xanthosine 5'-phosphate	2	Nucleotide Metabolism	1.88912	0.158898			354.056	5.232	Phenolsulfonphthalein	2	Medium Component	2.0342	0.254716
262.046	16.1076	Thienodihydropyridinium	2	0	5.14999	0.396774			632.489	7.74258	EPC(d32:1)	2	Lipids: Sphingolipids	1.91416	0.0502089			175.096	16.0041	L-Citrulline	1	Amino Acid Metabolism	2.35566	0.409962
121.02	16.3496	L-Cysteine	2	Amino Acid Metabolism	5.30854	NA			191.079	11.7477	2-amino-3,7-dideoxy-D-threo-hept-6-ulosonate	2	0	1.93308	0.0282093			234.104	12.9329	Ile-Cys	2	Peptide(di-)	2.75556	0.0866077
234.104	12.9329	Ile-Cys	2	Peptide(di-)	5.48549	0.00624119			427.03	16.5967	dGDP	2	Nucleotide Metabolism	1.95214	0.228068			783.578	4.46386	PE(39:3)	2	Lipids: Glycerophospholipids	3.04746	0.00411181
179.058	5.20582	Adrenochrome	2	0	7.93266	NA			344.071	14.3603	Thiamin monophosphate	2	Metabolism of Cofactors and Vitamins	1.98467	0.112877			128.095	11.0614	L-Lysine 1,6-lactam	2	Amino Acid Metabolism	3.39541	NA
128.095	11.0614	L-Lysine 1,6-lactam	2	Amino Acid Metabolism	9.87227	0.194103			232.106	14.6662	N2-Succinyl-L-ornithine	2	Amino Acid Metabolism	2.01974	0.0113894
202.027	15.3005	Bergaptol	2	0	13.481	NA			347.137	15.5714	Cavinine	2	0	2.0528	0.0133894
441.14	16.762	Folate	1	Metabolism of Cofactors and Vitamins	17.4517	NA			506.996	16.6124	ATP	1	Energy Metabolism	2.1016	0.188179
278.188	4.10021	[6]-Paradol	2	0	206.914	0.303292			348.047	15.5481	IMP	2	Nucleotide Metabolism	2.18504	0.134315
195.074	17.1261	2-Amino-2-deoxy-D-gluconate	2	Carbohydrate Metabolism	323.182	0.101968			123.032	8.0105	Nicotinate	2	Metabolism of Cofactors and Vitamins	2.24029	0.106393
									479.169	11.0949	Asn-Met-Thr-Asp	2	Peptide(tetra-)	2.26492	0.302764
									167.982	17.5738	Phosphoenolpyruvate	1	Carbohydrate Metabolism	2.30479	0.0704797
									216.147	12.0046	Val-Val	2	Peptide(di-)	2.35433	0.0180615
									250.132	11.8653	N-Caffeoylputrescine	2	0	2.52166	0.024411
									231.122	16.3969	Ala-Ala-Ala	2	Peptide(tri-)	2.54844	0.0123051
									241.277	7.87282	Hexadeceylamin	2	0	2.78608	0.211875
									278.188	4.10021	[6]-Paradol	2	0	2.94967	0.382443
									135.054	9.74355	Adenine	2	Nucleotide Metabolism	3.03675	0.0744885
									142.038	12.7941	5-methyl-barbiturate	2	Nucleotide Metabolism	3.14836	0.0677318
									122.048	6.4038	Picolinamide	2	0	3.197	0.522771
									200.009	12.8561	Erythrulose 1-phosphate	2	Carbohydrate Metabolism	3.29885	0.223827
									151.049	12.4771	Guanine	1	Nucleotide Metabolism	3.65054	0.0989674
									441.14	16.762	Folate	1	Metabolism of Cofactors and Vitamins	23.2886	NA
									248.177	4.29459	[FA (16:4)] hexadecatetraenoic acid	2	Lipids: Fatty Acyls	31.4149	NA

## Sheet: Altered Metabolites
	Mass	RT	Putative metabolite	confidence	Pathway	FC iΔACS/ΔACL Vs RH ΔKU80 -Shld-1	ttest: iΔACS/ΔACL RH ΔKU80 -Shld-1			Mass	RT	Putative metabolite	confidence	Map	FC ΔACL Vs RH ΔKU80 +Shld-1	ttest: ΔACL Vs RH ΔKU80 +Shld-1			Mass	RT	Putative metabolite	confidence	Map	FC iΔACS Vs RH ΔKU80 -Shld-1	ttest: ΔiACSVs RH ΔKU80 -Shld-1			Enriched in WT sample
	309.986	18.3789	D-Ribose 1,5-bisphosphate	2	Carbohydrate Metabolism	0.143754	0.00681611			309.986	18.3789	D-Ribose 1,5-bisphosphate	2	Carbohydrate Metabolism	0.204619	0.0250484			783.578	4.46386	PE(39:3)	2	Lipids: Glycerophospholipids	3.04746	0.00411181			Enriched in KO sample
	394.381	3.81267	FA (26:1)	2	Lipids: Fatty Acyls	0.169534	0.0223233			212.009	17.9651	phosphinomethylisomalate	2	0	0.258793	0.0280752
	212.009	17.9651	phosphinomethylisomalate	2	0	0.18836	0.0106047			169.005	15.6492	L-Cysteate	1	Amino Acid Metabolism	0.27016	0.0223863
	422.412	3.7853	FA (28:1)	2	Lipids: Fatty Acyls	0.243568	0.0456164			310.116	13.9136	Gamma-Glutamyltyrosine	2	Peptides	0.285592	0.00502425
	345.165	14.8969	Ala-Ala-Ala-Asn	2	Peptide(tetra-)	0.262872	0.0440771			398.243	4.10071	Tris(butoxyethyl)phosphate	2	0	0.338296	0.0472101
	310.116	13.9136	Gamma-Glutamyltyrosine	2	Peptides	0.273069	0.0347117			180.063	17.1812	D-Fructose	2	Carbohydrate Metabolism	0.400175	0.0104703
	381.023	17.063	N-Acetyl-D-glucosamine 1,6-bisphosphate	2	0	0.29552	0.0129841			339.996	18.3743	D-Fructose 1,6-bisphosphate	2	Energy Metabolism	0.449395	0.0243642
	471.269	12.5639	Asp-Leu-Lys-Pro	2	Peptide(tetra-)	0.296869	0.0411111			162.053	17.066	(R)-2-Ethylmalate	2	Carbohydrate Metabolism	0.485478	0.00606483
	331.149	15.6992	Ala-Ala-Asn-Gly	2	Peptide(tetra-)	0.300136	0.0493131			422.412	3.7853	FA (28:1)	2	Lipids: Fatty Acyls	0.492758	0.0116716
	309.986	16.7344	D-Ribulose 1,5-bisphosphate	2	Carbohydrate Metabolism	0.307822	0.0384905			232.106	14.6662	N2-Succinyl-L-ornithine	2	Amino Acid Metabolism	2.01974	0.0113894
	212.009	13.5129	P-DPD	2	0	0.31483	0.0137095			347.137	15.5714	Cavinine	2	0	2.0528	0.0133894
	339.996	18.3743	D-Fructose 1,6-bisphosphate	2	Energy Metabolism	0.337162	0.0289293			216.147	12.0046	Val-Val	2	Peptide(di-)	2.35433	0.0180615
	283.046	17.0617	N2-Acetyl-L-aminoadipyl-delta-phosphate	2	Amino Acid Metabolism	0.34701	0.0116212			250.132	11.8653	N-Caffeoylputrescine	2	0	2.52166	0.024411
	310.116	8.82503	Glu-Tyr	2	Peptide(di-)	0.377559	0.0321476			231.122	16.3969	Ala-Ala-Ala	2	Peptide(tri-)	2.54844	0.0123051
	273.267	7.82795	Hexadecasphinganine	2	Lipids: Sphingolipids	0.380864	0.00957143
	136.064	22.6491	1-Methylnicotinamide	2	Metabolism of Cofactors and Vitamins	0.386106	0.0481833
	239.102	12.7495	Dihydrobiopterin	2	Metabolism of Cofactors and Vitamins	0.445849	0.0362768
	416.19	10.6381	Asp-Val-Pro-Ser	2	Peptide(tetra-)	0.481486	0.00948404
	815.568	3.80242	PS(38:2)	2	Lipids: Glycerophospholipids	0.484093	0.041769
	833.519	3.79929	PS(40:7)	2	Lipids: Glycerophospholipids	2.1263	0.0290701
	266.261	4.20193	[FA (18:2)] 3Z,13Z-octadecadien-1-ol	2	Lipids: Fatty Acyls	2.15794	0.0352779
	179.079	14.6622	D-Glucosamine	2	Carbohydrate Metabolism	2.18508	0.00446114
	226.23	4.25562	Pentadecanal	2	Lipids: Fatty Acyls	2.18902	0.0314096
	398.137	16.3564	S-Adenosyl-L-methionine	1	Amino Acid Metabolism	2.27973	0.0192363
	152.033	11.5394	Xanthine	2	Nucleotide Metabolism	2.2982	0.048286
	191.079	11.7477	2-amino-3,7-dideoxy-D-threo-hept-6-ulosonate	2	0	2.33169	0.00888001
	411.081	16.111	Gonyautoxin IV	2	0	2.33638	0.0253226
	149.051	16.3516	D-Methionine	2	Amino Acid Metabolism	2.3659	0.0156657
	344.071	14.3603	Thiamin monophosphate	2	Metabolism of Cofactors and Vitamins	2.37739	0.00333104
	304.24	3.96278	FA (20:4)	2	Lipids: Fatty Acyls	2.37839	0.0380151
	347.137	15.5714	Cavinine	2	0	2.61511	0.0491317
	329.231	15.5672	Ile-Val-Val	2	Peptide(tri-)	2.62113	0.0179557
	231.122	16.3969	Ala-Ala-Ala	2	Peptide(tri-)	2.6238	0.00542531
	144.042	14.6137	2,3-Dimethylmaleate	2	Metabolism of Cofactors and Vitamins	2.69135	0.0386884
	348.047	15.5481	IMP	2	Nucleotide Metabolism	2.70153	0.0324772
	135.054	9.74355	Adenine	2	Nucleotide Metabolism	2.92295	0.0143368
	250.132	11.8653	N-Caffeoylputrescine	2	0	3.01657	0.013024
	354.056	7.79628	Phenolsulfonphthalein	2	Medium Component	3.26766	0.026371
	783.578	4.46386	PE(39:3)	2	Lipids: Glycerophospholipids	4.18739	0.00166907
	200.009	12.8561	Erythrulose 1-phosphate	2	Carbohydrate Metabolism	4.66382	0.0266794
	234.104	12.9329	Ile-Cys	2	Peptide(di-)	5.48549	0.00624119

## Sheet: Classification of altered Metab
	Metabolites altered in iΔACS/ΔACL Vs RH ΔKU80 -Shld-1
	Putative metabolite	Pathway	Enzymes
	phosphinomethylisomalate	Unknown
	N-Acetyl-D-glucosamine 1,6-bisphosphate	Unknown
	P-DPD	Unknown
	2-amino-3,7-dideoxy-D-threo-hept-6-ulosonate	Unknown
	Gonyautoxin IV	Unknown
	Cavinine	Unknown
	N-Caffeoylputrescine	Unknown (7)
	N2-Acetyl-L-aminoadipyl-delta-phosphate	Amino Acid Metabolism
	S-Adenosyl-L-methionine	Amino Acid Metabolism
	D-Methionine	Amino Acid Metabolism (3)
	D-Ribose 1,5-bisphosphate	Carbohydrate Metabolism
	D-Ribulose 1,5-bisphosphate	Carbohydrate Metabolism
	D-Glucosamine	Carbohydrate Metabolism
	Erythrulose 1-phosphate	Carbohydrate Metabolism (4)
	D-Fructose 1,6-bisphosphate	Energy Metabolism (1)	PFK (cytosol), FBA (cytosol)
	FA (26:1)	Lipids: Fatty Acyls	Elongases (cytosol)
	FA (28:1)	Lipids: Fatty Acyls	Elongases (cytosol)
	[FA (18:2)] 3Z,13Z-octadecadien-1-ol	Lipids: Fatty Acyls
	Pentadecanal	Lipids: Fatty Acyls
	FA (20:4)	Lipids: Fatty Acyls	Elongases (cytosol)/ uptake
	PS(38:2)	Lipids: Glycerophospholipids	PTS, PSS (ER)
	PS(40:7)	Lipids: Glycerophospholipids	PTS, PSS (ER)
	PE(39:3)	Lipids: Glycerophospholipids
	Hexadecasphinganine	Lipids: Sphingolipids (9)
	1-Methylnicotinamide	Metabolism of Cofactors and Vitamins
	Dihydrobiopterin	Metabolism of Cofactors and Vitamins
	Thiamin monophosphate	Metabolism of Cofactors and Vitamins	MAT (cytosol)
	2,3-Dimethylmaleate	Metabolism of Cofactors and Vitamins (4)
	Xanthine	Nucleotide Metabolism	HGXPRTase (cytosol)
	IMP	Nucleotide Metabolism	IMPDH (cytosol), HGPRT (cytosol)
	Adenine	Nucleotide Metabolism (3)
	Glu-Tyr	Peptide(di-)	Prot Synth (Cytosol)
	Ile-Cys	Peptide(di-)	Prot Synth (Cytosol)
	Ala-Ala-Ala-Asn	Peptide(tetra-)	Prot Synth (Cytosol)
	Asp-Leu-Lys-Pro	Peptide(tetra-)	Prot Synth (Cytosol)
	Ala-Ala-Asn-Gly	Peptide(tetra-)	Prot Synth (Cytosol)
	Asp-Val-Pro-Ser	Peptide(tetra-)	Prot Synth (Cytosol)
	Ile-Val-Val	Peptide(tri-)	Prot Synth (Cytosol)
	Ala-Ala-Ala	Peptide(tri-)	Prot Synth (Cytosol)
	Gamma-Glutamyltyrosine	Peptides (9)	Prot Synth (Cytosol)
