# Supplementary material for: Multi-omics analysis delineates the distinct functions of sub-cellular acetyl-CoA pools in Toxoplasma gondii
Source: BMC Biol. 2020 Jun 16;18:67. doi: 10.1186/s12915-020-00791-7 (PMC7296777; doi:10.1186/s12915-020-00791-7)
Supplement: Supplementary file 6 — Additional file 6 : Table S2. ΔACL/iΔACS acetytlome. Excel spreadheet summarising the acetylome data set from the nanoLC-MS/MS analysis. Sites and proteins which are significantly hypo- or hyper-acetylated in ΔACL/iΔACS parasites are highlighted. Abbreviations: ACL: ATP-citrate lyase; ACS: acetyl-CoA synthetase; LC-MS/MS: liquid chromatography-tandem mass spectrometry. [file 12915_2020_791_MOESM6_ESM.xlsx]

## Sheet: Acetylome
Additional file 6- Table S2: Differential analysis of acetylomes from ΔACL/iΔACS and ΔKU80 strains.						Acetylation			Protein
Leading Protein	Protein names	Gene name	Position	Localization prob	Multiplicity	limma p-value	log2(FC ΔACL/iΔACS Vs ΔKU80)	limma p-value	log2(FC ΔACL/iΔACS Vs ΔKU80)	Localisation LOPIT
TGME49_266640-t26_1-p1	Acetyl-coenzyme A synthetase 2, putative	TGME49_266640	613	1	___1	9.21947e-09	-5.33909	2.75398e-08	-9.98929	cytosol
TGME49_319870-t26_1-p1	ubiquitin-conjugating enzyme subfamily protein	TGME49_319870	254	1	___1	0.0134243	-4.58322	0.488247	0.115328	cytosol
TGME49_214470-t26_1-p1	Ulp1 protease family, C-terminal catalytic domain-containing protein	TGME49_214470	477	1	___1	0.00014747	-4.38227	9.27377e-05	-0.760091	nucleus - chromatin
TGME49_262690-t26_1-p1	ribosomal protein RPL27	TGME49_262690	135	1	___1	2.07123e-06	-4.19495	0.0425186	-0.362299	60S ribosome		Enriched in WT sample
TGME49_258150-t26_1-p1	proteasome subunit alpha type 7, putative	TGME49_258150	117	1	___1	0.00801624	-4.12511	0.0754285	0.285572	20S proteasome		Enriched in KO sample
TGME49_289650-t26_1-p1	PEP-carboxykinase I	TGME49_289650	591	1	___1	8.4048e-07	-3.97153	0.00176836	0.334688	cytosol
TGME49_290950-t26_1-p1	clathrin heavy chain, putative	TGME49_290950	1488	1	___1	4.33713e-08	-3.73272	0.875968	0.0102516	cytosol
TGME49_244150-t26_1-p1	glycerate kinase	TGME49_244150	294	1	___1	1.60608e-07	-3.54508	0.103619	-0.138518	cytosol
TGME49_321500-t26_1-p1	RNA recognition motif-containing protein	TGME49_321500	138	1	___1	0.00175951	-3.51998	0.343448	0.0592557	nucleus - non-chromatin
TGME49_273760-t26_1-p1	heat shock protein HSP70	TGME49_273760	247	1	___1	2.64299e-05	-3.48435	0.00672597	0.230598	cytosol
TGME49_318230-t26_1-p1	phosphoglycerate kinase PGKI	TGME49_318230	75	0.995923	___1	0.00365554	-3.44207	0.0932635	0.10735	cytosol
TGME49_291680-t26_1-p1	Sec23/Sec24 trunk domain-containing protein	TGME49_291680	429	1	___1	1.18748e-07	-3.40906	0.105024	-0.115454	nucleus - chromatin
TGME49_266640-t26_1-p1	Acetyl-coenzyme A synthetase 2, putative	TGME49_266640	638	1	___1	1.2093e-07	-3.31949	2.75398e-08	-9.98929	cytosol
TGME49_258580-t26_1-p1	rhoptry protein ROP17	TGME49_258580	607	1	___1	4.86971e-07	-3.28519	0.0002486	-0.616894	rhoptries 1
TGME49_211030-t26_1-p1	hypothetical protein	TGME49_211030	79	1	___1	1.00274e-06	-3.1833	0.928837	-0.00589068	cytosol
TGME49_263300-t26_1-p1	eukaryotic porin protein	TGME49_263300	57	1	___1	3.83771e-07	-3.17909	0.00193831	-0.388753	mitochondrion - membranes
TGME49_265450-t26_1-p1	hexokinase	TGME49_265450	110	1	___1	3.17026e-06	-3.01718	0.251976	0.0763125	cytosol
TGME49_251550-t26_1-p1	acyl-coa-binding protein	TGME49_251550	30	1	___1	2.74455e-07	-2.99677	0.0123892	-0.451097	cytosol
TGME49_254090-t26_1-p1	hypothetical protein	TGME49_254090	306	1	___1	0.00719509	-2.91111	N/A	N/A	#N/A
TGME49_310490-t26_1-p1	ribosomal protein RPL27A	TGME49_310490	55	1	___1	4.28411e-07	-2.89199	0.00125939	-0.354887	60S ribosome
TGME49_216650-t26_1-p1	S15 sporozoite-expressed protein	TGME49_216650	360	1	___1	4.2854e-06	-2.88718	0.0348343	-0.248571	PM - peripheral 2
TGME49_254440-t26_1-p1	ribosomal protein RPL12	TGME49_254440	54	1	___1	3.28885e-07	-2.8859	0.508805	-0.0993998	60S ribosome
P62987;TGME49_289750-t26_1-p1	ribosomal-ubiquitin protein RPL40	TGME49_289750	63	1	___1	2.05228e-06	-2.88568	0.00436767	-0.298917	nucleus - chromatin
TGME49_219520-t26_1-p1	histone arginine methyltransferase PRMT1	TGME49_219520	127	1	___1	5.50322e-07	-2.88095	0.0139543	0.271293	cytosol
TGME49_228390-t26_1-p1	hypothetical protein	TGME49_228390	990	1	___2	0.000116086	-2.81091	N/A	N/A	#N/A
TGME49_228390-t26_1-p1	hypothetical protein	TGME49_228390	993	1	___2	0.000116086	-2.81091	N/A	N/A	#N/A
TGME49_260550-t26_1-p1	acetyltransferase, GNAT family protein	TGME49_260550	143	1	___1	0.00136462	-2.77275	N/A	N/A	#N/A
TGME49_321560-t26_1-p1	zinc knuckle domain-containing protein	TGME49_321560	725	1	___1	0.000318355	-2.76693	0.378181	0.0896095	nucleus - non-chromatin
TGME49_216790-t26_1-p1	ATP-binding cassette sub-family E member 1, putative	TGME49_216790	444	1	___1	0.000101355	-2.74371	0.0560219	-0.15005	nucleus - chromatin
TGME49_263300-t26_1-p1	eukaryotic porin protein	TGME49_263300	30	1	___1	2.94705e-06	-2.72476	0.00193831	-0.388753	mitochondrion - membranes
TGME49_247230-t26_1-p1	centrin	TGME49_247230	121	1	___1	8.59999e-07	-2.59009	0.551953	-0.131886	cytosol
TGME49_232350-t26_1-p1	lactate dehydrogenase LDH1	TGME49_232350	110	1	___1	0.000623447	-2.5522	0.00656789	0.223425	cytosol
TGME49_258930-t26_1-p1	peptidylprolyl isomerase	TGME49_258930	17	1	___1	8.72306e-07	-2.54111	0.00916756	-0.288347	cytosol
TGME49_236040-t26_1-p1	fructose-1,6-bisphosphate aldolase	TGME49_236040	385	1	___1	6.7884e-07	-2.53939	0.0817284	0.180033	cytosol
TGME49_278540-t26_1-p1	hypothetical protein	TGME49_278540	160	1	___1	1.21025e-06	-2.51087	0.34112	-0.0683348	19S proteasome
TGME49_238250-t26_1-p1	ribosomal protein RPL36	TGME49_238250	59	1	___1	2.14387e-06	-2.48528	0.340758	-0.17107	60S ribosome
TGME49_238070-t26_1-p1	glutaredoxin domain-containing protein	TGME49_238070	174	1	___1	4.57336e-05	-2.43298	0.925145	0.00577155	cytosol
TGME49_271810-t26_1-p1	lanp, putative	TGME49_271810	55	1	___1	2.70413e-06	-2.41945	0.0298671	0.160746	cytosol
TGME49_216600-t26_1-p1	exonuclease III APE	TGME49_216600	565	1	___1	8.52938e-06	-2.38685	0.526194	-0.0774837	cytosol
TGME49_212770-t26_1-p1	hypothetical protein	TGME49_212770	126	1	___1	0.00142026	-2.38333	4.82632e-05	-1.02298	#N/A
TGME49_209030-t26_1-p1	actin ACT1	TGME49_209030	285	1	___1	4.2721e-06	-2.3595	0.193731	0.0972725	cytosol
TGME49_228190-t26_1-p1	eukaryotic initiation factor-3, subunit 5, putative	TGME49_228190	272	1	___1	2.88093e-06	-2.33162	0.824174	0.0195269	nucleus - non-chromatin
TGME49_291960-t26_1-p1	rhoptry kinase family protein ROP40 (incomplete catalytic triad)	TGME49_291960	505	1	___1	0.00114224	-2.3292	0.000804174	-0.359672	rhoptries 1
TGME49_216900-t26_1-p1	cytokine induced apoptosis inhibitor 1 family protein	TGME49_216900	336	1	___1	0.0160981	-2.31643	0.163882	-0.113173	cytosol
TGME49_207680-t26_1-p1	suppressor of kinetochore protein 1, putative	TGME49_207680	61	0.999984	___1	0.0004991	-2.30056	0.0319948	0.213036	#N/A
TGME49_301420-t26_1-p1	hypothetical protein	TGME49_301420	214	1	___1	6.4381e-05	-2.29028	0.00261703	-0.338061	apical 1
TGME49_214440-t26_1-p1	4'-phosphopantetheinyl transferase superfamily protein	TGME49_214440	362	1	___1	1.97274e-05	-2.28349	0.000114205	-0.540274	nucleus - chromatin
TGME49_290660-t26_1-p1	RNA recognition motif-containing protein	TGME49_290660	356	1	___1	5.11774e-06	-2.27018	0.512934	0.054225	nucleus - non-chromatin
TGME49_236570-t26_1-p1	lysine decarboxylase family protein	TGME49_236570	363	1	___1	1.05981e-05	-2.24963	0.309622	0.0597112	cytosol
TGME49_239100-t26_1-p1	ribosomal protein RPS7	TGME49_239100	74	1	___1	1.98894e-06	-2.24025	0.66914	-0.0281207	40S ribosome
TGME49_318330-t26_1-p1	histone lysine acetyltransferase MYST-A	TGME49_318330	288	1	___1	1.18888e-06	-2.23911	0.655019	0.307857	nucleus - chromatin
P68104;TGME49_294800-t26_1-p1	elongation factor 1-alpha (EF-1-ALPHA), putative	TGME49_294800	241	1	___1	9.64417e-05	-2.21003	0.00151109	0.286134	cytosol
TGME49_216450-t26_1-p1	peptidase, T1 family protein	TGME49_216450	236	1	___1	1.81287e-06	-2.20992	0.00586446	-0.360701	20S proteasome
P61088;TGME49_304770-t26_1-p1	ubiquitin-conjugating enzyme subfamily protein	TGME49_304770	91	1	___1	0.00127518	-2.19346	0.00768618	-0.601086	cytosol
TGME49_229990-t26_1-p1	T-complex protein 1 subunit alpha, putative	TGME49_229990	187	1	___1	5.2352e-06	-2.18007	0.51193	0.0360895	cytosol
TGME49_273760-t26_1-p1	heat shock protein HSP70	TGME49_273760	559	0.998267	___1	4.26208e-05	-2.16836	0.00672597	0.230598	cytosol
TGME49_273760-t26_1-p1	heat shock protein HSP70	TGME49_273760	526	1	___1	0.000252476	-2.12931	0.00672597	0.230598	cytosol
TGME49_227620-t26_1-p1	dense granule protein GRA2	TGME49_227620	110	1	___1	5.47705e-06	-2.10845	0.0616334	0.670899	dense granules
TGME49_220400-t26_1-p1	actin depolymerizing factor ADF	TGME49_220400	30	1	___1	9.24263e-06	-2.10359	0.134107	0.387089	cytosol
TGME49_268950-t26_1-p1	hypothetical protein	TGME49_268950	48	1	___1	9.04958e-06	-2.08849	0.0190635	0.227753	cytosol
TGME49_318710-t26_1-p1	ATP-binding cassette sub-family F member 1	TGME49_318710	792	1	___1	4.11219e-05	-2.08621	0.599501	0.0380163	nucleus - chromatin
TGME49_268850-t26_1-p1	enolase 2	TGME49_268850	407	1	___1	7.77329e-06	-2.07299	0.589986	-0.0323545	cytosol
TGME49_219540-t26_1-p1	cytosolic tRNA-Ala synthetase	TGME49_219540	640	1	___1	0.00110902	-2.06507	0.0138398	0.189656	cytosol
TGME49_232610-t26_1-p1	histone acetyltransferase subunit nua4 protein	TGME49_232610	183	1	___2	0.00291518	-2.05692	N/A	N/A	cytosol
TGME49_232610-t26_1-p1	histone acetyltransferase subunit nua4 protein	TGME49_232610	189	1	___2	0.00291518	-2.05692	N/A	N/A	cytosol
TGME49_312230-t26_1-p1	DNA topoisomerase 2, putative	TGME49_312230	1450	1	___1	8.6518e-05	-2.02672	0.0282355	0.215386	cytosol
TGME49_263580-t26_1-p1	bromodomain-containing protein	TGME49_263580	557	1	___1	2.50152e-05	-1.98942	0.10309	0.103959	nucleus - chromatin
TGME49_293510-t26_1-p1	poly(ADP-ribose) polymerase and DNA-Ligase Zn-finger region domain-containing protein	TGME49_293510	180	1	___1	1.31604e-05	-1.97806	1.33847e-05	-0.85624	nucleus - chromatin
TGME49_236040-t26_1-p1	fructose-1,6-bisphosphate aldolase	TGME49_236040	382	1	___1	0.000161594	-1.96586	0.0817284	0.180033	cytosol
TGME49_219250-t26_1-p1	acetyltransferase, GNAT family protein	TGME49_219250	197	1	___1	0.000100312	-1.93703	9.41645e-05	-0.502453	Golgi
TGME49_301440-t26_1-p1	calcium-dependent protein kinase CDPK1	TGME49_301440	341	1	___1	3.1206e-05	-1.93374	0.205428	0.152448	nucleus - chromatin
TGME49_202490-t26_1-p1	AP2 domain transcription factor AP2VIIa-7	TGME49_202490	2267	1	___2	2.05296e-05	-1.92627	0.00108156	-0.864316	#N/A
TGME49_202490-t26_1-p1	AP2 domain transcription factor AP2VIIa-7	TGME49_202490	2278	1	___2	2.05296e-05	-1.92627	0.00108156	-0.864316	#N/A
TGME49_313300-t26_1-p1	YL1 nuclear protein C-terminal domain-containing protein	TGME49_313300	596	1	___1	1.55714e-05	-1.9231	N/A	N/A	#N/A
TGME49_270250-t26_1-p1	dense granule protein GRA1	TGME49_270250	179	1	___1	5.66776e-06	-1.86793	0.00566511	0.406687	dense granules
TGME49_203780-t26_1-p1	hypothetical protein	TGME49_203780	1127	0.994638	___1	8.839e-05	-1.85397	0.236328	0.0877519	nucleus - chromatin
TGME49_207080-t26_1-p1	histone lysine acetyltransferase MYST-B	TGME49_207080	562	1	___1	9.93639e-05	-1.85066	N/A	N/A	cytosol
TGME49_253290-t26_1-p1	valyl-tRNA synthetase	TGME49_253290	973	0.999967	___1	9.63419e-06	-1.81561	0.734931	-0.0242369	cytosol
TGME49_293180-t26_1-p1	NADP-specific glutamate dehydrogenase	TGME49_293180	530	1	___1	4.98648e-05	-1.80273	9.57136e-07	-1.28581	cytosol
TGME49_259240-t26_1-p1	ribosomal protein RPS21	TGME49_259240	75	1	___1	0.00474188	-1.79746	0.380464	-0.076426	cytosol
TGME49_216790-t26_1-p1	ATP-binding cassette sub-family E member 1, putative	TGME49_216790	202	1	___1	7.64344e-06	-1.79382	0.0560219	-0.15005	nucleus - chromatin
TGME49_205670-t26_1-p1	SF-assemblin/beta giardin protein	TGME49_205670	33	1	___1	4.01313e-06	-1.79146	N/A	N/A	#N/A
TGME49_235420-t26_1-p1	hypothetical protein	TGME49_235420	3017	1	___1	0.00916762	-1.77913	0.649873	-0.0282908	nucleus - chromatin
TGME49_249390-t26_1-p1	glutamate/leucine/phenylalanine/valine dehydrogenase family protein	TGME49_249390	625	1	___1	0.0308689	-1.751	0.0149214	0.197666	cytosol
TGME49_267580-t26_1-p1	cyclin2 related protein	TGME49_267580	484	1	___1	0.000465839	-1.72259	0.136197	-0.140198	nucleus - chromatin
TGME49_294800-t26_1-p1	elongation factor 1-alpha (EF-1-ALPHA), putative	TGME49_294800	357	1	___1	0.00938143	-1.71358	0.00151109	0.286134	cytosol
TGME49_253170-t26_1-p1	zinc carboxypeptidase, putative	TGME49_253170	1670	1	___1	7.77049e-05	-1.69771	N/A	N/A	Golgi
TGME49_205700-t26_1-p1	cyclophilin precursor	TGME49_205700	232	1	___1	3.72391e-05	-1.69594	0.779338	-0.0300927	cytosol
TGME49_249260-t26_1-p1	cell-cycle-associated protein kinase CDK, putative	TGME49_249260	1801	1	___1	2.44115e-05	-1.61949	0.898662	0.0150312	cytosol
TGME49_273760-t26_1-p1	heat shock protein HSP70	TGME49_273760	101	1	___1	0.000401622	-1.57968	0.00672597	0.230598	cytosol
TGME49_316450-t26_1-p1	longevity-assurance protein (LAG1) domain-containing protein	TGME49_316450	97	1	___1	6.52601e-05	-1.57291	N/A	N/A	#N/A
TGME49_290630-t26_1-p1	AP2 domain transcription factor AP2IX-7	TGME49_290630	236	1	___1	3.07248e-05	-1.56346	N/A	N/A	nucleus - chromatin
TGME49_268850-t26_1-p1	enolase 2	TGME49_268850	322	1	___1	0.000861399	-1.5609	0.589986	-0.0323545	cytosol
TGME49_289710-t26_1-p1	AP2 domain transcription factor AP2IX-5	TGME49_289710	845	1	___1	8.91946e-05	-1.55704	N/A	N/A	#N/A
TGME49_254555-t26_1-p1	histone lysine acetyltransferase GCN5-A	TGME49_254555	1100	1	___2	1.36939e-05	-1.54635	N/A	N/A	#N/A
TGME49_254555-t26_1-p1	histone lysine acetyltransferase GCN5-A	TGME49_254555	1103	1	___2	1.36939e-05	-1.54635	N/A	N/A	#N/A
TGME49_200385-t26_1-p1	Myb family DNA-binding domain-containing protein	TGME49_200385	1720	1	___1	0.000253766	-1.54413	N/A	N/A	#N/A
TGME49_257625-t26_1-p1	tetrahydrofolate dehydrogenase/cyclohydrolase, NAD(P)-binding domain-containing protein	TGME49_257625	768	1	___1	0.0228159	-1.53933	N/A	N/A	#N/A
TGME49_263090-t26_1-p1	14-3-3 protein	TGME49_263090	138	1	___1	1.71564e-05	-1.53875	0.82343	0.0175907	cytosol
TGME49_235550-t26_1-p1	PHD-finger domain-containing protein	TGME49_235550	461	1	___1	2.19061e-05	-1.53768	N/A	N/A	cytosol
TGME49_251870-t26_1-p1	histone H2Bb	TGME49_251870	99	1	___1	1.2893e-05	-1.5367	0.100651	-0.291365	nucleus - chromatin
TGME49_285250-t26_1-p1	hypothetical protein	TGME49_285250	667	1	___1	0.03029	-1.53637	0.542649	-0.0708784	nucleus - chromatin
TGME49_248250-t26_1-p1	translation initiation factor IF-2, putative	TGME49_248250	96	1	___1	3.39253e-05	-1.53017	0.0124369	-0.480207	nucleus - non-chromatin
TGME49_251690-t26_1-p1	seryl-tRNA synthetase, cytoplasmic, putative	TGME49_251690	62	1	___1	0.00107846	-1.52962	0.359213	-0.0625955	cytosol
TGME49_211030-t26_1-p1	hypothetical protein	TGME49_211030	148	1	___1	2.01979e-05	-1.51942	0.928837	-0.00589068	cytosol
TGME49_300100-t26_1-p1	rhoptry neck protein RON2	TGME49_300100	88	1	___1	0.00292205	-1.50779	0.996061	0.000296783	rhoptries 1
TGME49_320570-t26_1-p1	elongation factor Tu, putative	TGME49_320570	321	1	___1	1.78942e-05	-1.47591	0.239003	0.0872225	cytosol
TGME49_247700-t26_1-p1	AP2 domain transcription factor AP2XII-4	TGME49_247700	3369	1	___1	0.000611334	-1.47506	0.793366	-0.0240602	nucleus - chromatin
TGME49_220400-t26_1-p1	actin depolymerizing factor ADF	TGME49_220400	82	1	___1	0.002497	-1.47035	0.134107	0.387089	cytosol
TGME49_263870-t26_1-p1	glutamate-tRNA ligase	TGME49_263870	761	1	___1	3.50433e-05	-1.44557	0.209208	0.101985	cytosol
TGME49_234900-t26_1-p1	PHD-finger domain-containing protein	TGME49_234900	1063	1	___2	0.000322752	-1.44188	0.61314	0.0528034	nucleus - chromatin
TGME49_234900-t26_1-p1	PHD-finger domain-containing protein	TGME49_234900	1077	1	___2	0.000322752	-1.44188	0.61314	0.0528034	nucleus - chromatin
P62987;TGME49_289750-t26_1-p1	ribosomal-ubiquitin protein RPL40	TGME49_289750	6	1	___1	4.79822e-05	-1.39157	0.00436767	-0.298917	nucleus - chromatin
TGME49_247510-t26_1-p1	fructose-bisphospatase II	TGME49_247510	112	1	___1	0.000116378	-1.37601	0.000838723	-0.394179	cytosol
TGME49_247700-t26_1-p1	AP2 domain transcription factor AP2XII-4	TGME49_247700	1536	1	___2	0.00280364	-1.3644	0.793366	-0.0240602	nucleus - chromatin
TGME49_247700-t26_1-p1	AP2 domain transcription factor AP2XII-4	TGME49_247700	1547	1	___2	0.00280364	-1.3644	0.793366	-0.0240602	nucleus - chromatin
TGME49_294670-t26_1-p1	translation initiation factor 3 subunit	TGME49_294670	171	1	___1	2.32538e-05	-1.36197	0.028597	0.156566	nucleus - non-chromatin
TGME49_300140-t26_1-p1	elongation factor 1-gamma, putative	TGME49_300140	190	1	___1	0.000117049	-1.36164	0.949761	0.0063039	cytosol
TGME49_219280-t26_1-p1	actin like protein ALP1	TGME49_219280	69	1	___1	0.000103226	-1.33983	0.0350661	-0.192583	cytosol
TGME49_309250-t26_1-p1	hypothetical protein	TGME49_309250	2763	1	___1	0.00453686	-1.32702	0.0905454	-0.444417	nucleus - chromatin
TGME49_213940-t26_1-p1	CHCH domain-containing protein	TGME49_213940	139	1	___1	0.00042073	-1.31031	0.0999537	-0.184632	mitochondrion - soluble
TGME49_263300-t26_1-p1	eukaryotic porin protein	TGME49_263300	80	1	___1	7.30276e-05	-1.3091	0.00193831	-0.388753	mitochondrion - membranes
TGME49_248480-t26_1-p1	ribosomal protein RPS9	TGME49_248480	154	1	___1	0.000116121	-1.30483	0.00593911	-0.2849	40S ribosome
TGME49_310720-t26_1-p1	hypothetical protein	TGME49_310720	201	1	___1	0.000350606	-1.30121	N/A	N/A	#N/A
TGME49_249390-t26_1-p1	glutamate/leucine/phenylalanine/valine dehydrogenase family protein	TGME49_249390	714	1	___1	0.00130398	-1.29121	0.0149214	0.197666	cytosol
TGME49_202490-t26_1-p1	AP2 domain transcription factor AP2VIIa-7	TGME49_202490	2278	1	___1	0.000859306	-1.27831	0.00108156	-0.864316	#N/A
TGME49_217440-t26_1-p1	HCNGP family protein	TGME49_217440	409	1	___1	0.0447249	-1.26179	N/A	N/A	40S ribosome
TGME49_243580-t26_1-p1	Hit family protein involved in cell-cycle regulation, putative	TGME49_243580	251	1	___1	0.000197315	-1.24756	0.00601957	-0.338414	cytosol
TGME49_235170-t26_1-p1	ATPase, AAA family protein	TGME49_235170	366	1	___1	0.00107631	-1.2425	0.132705	-0.0910288	nucleus - chromatin
TGME49_214270-t26_1-p1	translation initiation factor IF-2, putative	TGME49_214270	1119	1	___1	0.000726332	-1.23341	0.475117	0.038667	cytosol
TGME49_235420-t26_1-p1	hypothetical protein	TGME49_235420	3185	1	___2	0.000759412	-1.2303	0.649873	-0.0282908	nucleus - chromatin
TGME49_235420-t26_1-p1	hypothetical protein	TGME49_235420	3195	1	___2	0.000759412	-1.2303	0.649873	-0.0282908	nucleus - chromatin
TGME49_223760-t26_1-p1	hypothetical protein	TGME49_223760	643	1	___1	0.0100438	-1.22859	0.0712247	0.129743	nucleus - chromatin
TGME49_205470-t26_1-p1	translation elongation factor 2 family protein, putative	TGME49_205470	539	1	___1	0.000101851	-1.2215	0.0382207	0.165389	cytosol
TGME49_209910-t26_1-p1	histone H2Bv	TGME49_209910	105	1	___1	0.00165158	-1.22008	0.009016	-0.625949	nucleus - chromatin
TGME49_211020-t26_1-p1	RNA recognition motif-containing protein	TGME49_211020	41	1	___1	7.69e-05	-1.21465	0.771736	-0.0383165	nucleus - non-chromatin
TGME49_246720-t26_1-p1	hypothetical protein	TGME49_246720	442	1	___1	0.0109225	-1.21448	0.000192474	-0.534964	apical 2
TGME49_216560-t26_1-p1	methyltransferase domain-containing protein	TGME49_216560	267	1	___1	0.000466987	-1.20598	N/A	N/A	#N/A
TGME49_231850-t26_1-p1	serine-threonine phosophatase 2C (PP2C)	TGME49_231850	213	1	___1	0.000686261	-1.19655	0.120761	-0.143323	cytosol
TGME49_224260-t26_1-p1	PHD-finger domain-containing protein	TGME49_224260	5380	1	___2	7.03582e-05	-1.14271	0.0346175	-0.138697	nucleus - chromatin
TGME49_224260-t26_1-p1	PHD-finger domain-containing protein	TGME49_224260	5383	1	___2	7.03582e-05	-1.14271	0.0346175	-0.138697	nucleus - chromatin
TGME49_209030-t26_1-p1	actin ACT1	TGME49_209030	207	1	___1	0.000392248	-1.14192	0.193731	0.0972725	cytosol
TGME49_231920-t26_1-p1	oxidoreductase, short chain dehydrogenase/reductase family protein	TGME49_231920	7	1	___1	0.000276639	-1.13316	0.125144	-0.127985	cytosol
TGME49_218590-t26_1-p1	protein phosphatase 2C domain-containing protein	TGME49_218590	668	1	___1	0.00675693	-1.12728	0.130016	-0.174681	mitochondrion - soluble
TGME49_263090-t26_1-p1	14-3-3 protein	TGME49_263090	187	1	___1	0.000185158	-1.09476	0.82343	0.0175907	cytosol
TGME49_306400-t26_1-p1	hypothetical protein	TGME49_306400	1233	1	___1	0.000210272	-1.08595	0.0444519	-0.220825	nucleus - chromatin
TGME49_250770-t26_1-p1	eukaryotic initiation factor-4A, putative	TGME49_250770	61	1	___1	0.00158015	-1.08541	0.00110029	0.352345	cytosol
TGME49_289690-t26_1-p1	glyceraldehyde-3-phosphate dehydrogenase GAPDH1	TGME49_289690	211	1	___1	0.00508696	-1.06602	0.00220011	0.390498	cytosol
TGME49_232440-t26_1-p1	Brf1p family coiled coil protein	TGME49_232440	86	1	___1	0.0123835	-1.05924	0.834618	0.0226365	nucleus - chromatin
TGME49_249390-t26_1-p1	glutamate/leucine/phenylalanine/valine dehydrogenase family protein	TGME49_249390	417	1	___1	0.00497461	-1.0583	0.0149214	0.197666	cytosol
TGME49_203990-t26_1-p1	rhoptry protein ROP12	TGME49_203990	59	1	___1	0.000242053	-1.00551	0.946756	-0.0046604	rhoptries 1
TGME49_223140-t26_1-p1	tRNA binding domain-containing protein	TGME49_223140	429	1	___1	0.00333573	-0.99635	0.770852	0.0192903	cytosol
TGME49_226072-t26_1-p1	Ser/Thr phosphatase family protein	TGME49_226072	440	1	___1	0.000417545	-0.985999	0.929459	-0.00883565	endomembrane vesicles
TGME49_293670-t26_1-p1	transcription elongation factor A TFIIS	TGME49_293670	170	1	___1	0.0402079	-0.984739	0.562895	-0.0380757	cytosol
TGME49_224260-t26_1-p1	PHD-finger domain-containing protein	TGME49_224260	744	1	___1	0.00262844	-0.971518	0.0346175	-0.138697	nucleus - chromatin
TGME49_280560-t26_1-p1	selenide, water dikinase	TGME49_280560	703	1	___1	0.00272927	-0.969863	0.0262404	0.165487	cytosol
TGME49_211730-t26_1-p1	histone lysine methyltransferase SET8	TGME49_211730	961	1	___1	0.00417003	-0.961026	0.435935	-0.0999162	#N/A
TGME49_227360-t26_1-p1	ribosomal protein RPL3	TGME49_227360	363	1	___1	0.000631355	-0.959557	0.106307	-0.111161	60S ribosome
TGME49_288530-t26_1-p1	NOL1/NOP2/sun family protein	TGME49_288530	65	1	___1	0.0476012	-0.955064	0.0986324	0.135599	nucleus - non-chromatin
TGME49_273930-t26_1-p1	DNA topoisomerase domain-containing protein	TGME49_273930	243	1	___1	0.00284806	-0.917045	0.00330537	-0.571375	mitochondrion - soluble
TGME49_280590-t26_1-p1	hypothetical protein	TGME49_280590	2500	1	___1	0.0246814	-0.910676	0.260003	-0.206	nucleus - chromatin
TGME49_275310-t26_1-p1	hypothetical protein	TGME49_275310	118	1	___1	0.0108961	-0.909439	0.575011	-0.0680739	nucleus - non-chromatin
TGME49_290660-t26_1-p1	RNA recognition motif-containing protein	TGME49_290660	345	1	___1	0.00151459	-0.895997	0.512934	0.054225	nucleus - non-chromatin
TGME49_240890-t26_1-p1	6-phosphofructokinase	TGME49_240890	1235	1	___1	0.000787903	-0.891286	0.267547	-0.0833318	cytosol
TGME49_243600-t26_1-p1	acetyltransferase, GNAT family protein	TGME49_243600	491	1	___1	0.00113078	-0.887019	0.97891	-0.00168447	cytosol
TGME49_249540-t26_1-p1	hypothetical protein	TGME49_249540	646	1	___1	0.000377073	-0.882307	N/A	N/A	#N/A
TGME49_313130-t26_1-p1	hypothetical protein	TGME49_313130	23	1	___1	0.0438211	-0.867371	0.164275	0.0999424	nucleus - non-chromatin
TGME49_248700-t26_1-p1	alveolin domain containing intermediate filament IMC12	TGME49_248700	114	1	___1	0.00131948	-0.861198	0.0390442	0.195137	IMC
TGME49_232610-t26_1-p1	histone acetyltransferase subunit nua4 protein	TGME49_232610	196	1	___2	0.0057672	-0.860343	N/A	N/A	cytosol
TGME49_232610-t26_1-p1	histone acetyltransferase subunit nua4 protein	TGME49_232610	206	1	___2	0.0057672	-0.860343	N/A	N/A	cytosol
TGME49_234900-t26_1-p1	PHD-finger domain-containing protein	TGME49_234900	3162	1	___1	0.000742544	-0.848583	0.61314	0.0528034	nucleus - chromatin
TGME49_270510-t26_1-p1	asparaginyl-tRNA synthetase (NOB+tRNA synthase)	TGME49_270510	398	1	___1	0.000702274	-0.841238	0.711428	-0.0284343	cytosol
TGME49_270510-t26_1-p1	asparaginyl-tRNA synthetase (NOB+tRNA synthase)	TGME49_270510	288	1	___1	0.000620663	-0.832009	0.711428	-0.0284343	cytosol
TGME49_218358-t26_1-p1	zinc knuckle domain-containing protein	TGME49_218358	354	1	___1	0.000736995	-0.830485	0.0307053	0.347625	nucleus - non-chromatin
TGME49_224260-t26_1-p1	PHD-finger domain-containing protein	TGME49_224260	3438	1	___1	0.0435402	-0.822915	0.0346175	-0.138697	nucleus - chromatin
TGME49_244680-t26_1-p1	hypothetical protein	TGME49_244680	923	1	___1	0.0161832	-0.817321	N/A	N/A	#N/A
TGME49_280600-t26_1-p1	histidyl-tRNA synthetase (HisRS), putative	TGME49_280600	831	1	___1	0.00716365	-0.812622	1.03831e-05	0.685604	cytosol
TGME49_214080-t26_1-p1	toxofilin	TGME49_214080	126	1	___1	0.0201427	-0.811904	0.00520843	0.323949	rhoptries 1
TGME49_224260-t26_1-p1	PHD-finger domain-containing protein	TGME49_224260	5383	1	___1	0.00456463	-0.804968	0.0346175	-0.138697	nucleus - chromatin
TGME49_254720-t26_1-p1	dense granule protein GRA8	TGME49_254720	177	1	___1	0.00286008	-0.791138	0.170967	-1.67242	dense granules
TGME49_269180-t26_1-p1	MIF4G domain-containing protein	TGME49_269180	2359	1	___1	0.00902459	-0.789085	0.045586	0.170966	nucleus - non-chromatin
TGME49_300190-t26_1-p1	ribosomal protein RPL37A	TGME49_300190	13	1	___1	0.0110625	-0.772935	0.469484	-0.0984184	60S ribosome
TGME49_250340-t26_1-p1	centrin 2	TGME49_250340	122	1	___1	0.0855542	-0.761055	0.000509811	-0.527827	apical 2
TGME49_236040-t26_1-p1	fructose-1,6-bisphosphate aldolase	TGME49_236040	429	1	___1	0.0251417	-0.759385	0.0817284	0.180033	cytosol
TGME49_259640-t26_1-p1	nucleoporin autopeptidase	TGME49_259640	1209	1	___1	0.00116159	-0.757554	0.194452	-0.117462	dense granules
TGME49_248340-t26_1-p1	GTP-binding nuclear protein ran/tc4	TGME49_248340	52	1	___1	0.0050679	-0.749537	0.902825	-0.00786146	nucleus - chromatin
TGME49_290630-t26_1-p1	AP2 domain transcription factor AP2IX-7	TGME49_290630	13	1	___1	0.00248744	-0.728776	N/A	N/A	nucleus - chromatin
TGME49_316330-t26_1-p1	superoxide dismutase SOD2	TGME49_316330	122	1	___1	0.0133591	-0.718574	1.08749e-05	-1.26142	mitochondrion - soluble
TGME49_300200-t26_1-p1	histone H2AZ	TGME49_300200	34	1	___3	0.00451826	-0.718421	0.00149995	-0.507909	nucleus - chromatin
TGME49_300200-t26_1-p1	histone H2AZ	TGME49_300200	36	1	___3	0.00451826	-0.718421	0.00149995	-0.507909	nucleus - chromatin
TGME49_300200-t26_1-p1	histone H2AZ	TGME49_300200	37	1	___3	0.00451826	-0.718421	0.00149995	-0.507909	nucleus - chromatin
TGME49_214590-t26_1-p1	micro-fibrillar-associated protein 1	TGME49_214590	84	1	___1	0.0242534	-0.711186	0.361115	-0.097042	nucleus - non-chromatin
TGME49_265240-t26_1-p1	hypothetical protein	TGME49_265240	1155	1	___1	0.00263849	-0.698885	0.587129	0.103539	nucleus - chromatin
TGME49_280710-t26_1-p1	20S proteasome subunit beta 7, putative	TGME49_280710	100	1	___1	0.0182252	-0.667073	0.039587	-0.205558	20S proteasome
TGME49_243960-t26_1-p1	nuclear transport factor 2 (ntf2) domain-containing protein	TGME49_243960	503	1	___1	0.109801	-0.655652	0.261069	0.0743761	nucleus - non-chromatin
TGME49_289200-t26_1-p1	RAP domain-containing protein	TGME49_289200	177	1	___2	0.0117545	-0.652478	N/A	N/A	#N/A
TGME49_289200-t26_1-p1	RAP domain-containing protein	TGME49_289200	181	1	___2	0.0117545	-0.652478	N/A	N/A	#N/A
TGME49_280590-t26_1-p1	hypothetical protein	TGME49_280590	1170	1	___1	0.140011	-0.624835	0.260003	-0.206	nucleus - chromatin
TGME49_319920-t26_1-p1	2-oxo acid dehydrogenases acyltransferase (catalytic domain) domain-containing protein	TGME49_319920	479	1	___1	0.00603603	-0.620628	0.201449	-0.0913915	mitochondrion - membranes
TGME49_203080-t26_1-p1	RNA recognition motif-containing protein	TGME49_203080	111	1	___1	0.0633576	-0.618218	0.6326	0.0384116	#N/A
TGME49_262420-t26_1-p1	AP2 domain transcription factor APVIIb-1/ADA2-B	TGME49_262420	1168	1	___1	0.0230979	-0.593007	N/A	N/A	#N/A
TGME49_219800-t26_1-p1	vacuolar ATP synthase subunit b, putative	TGME49_219800	7	1	___1	0.00924845	-0.591288	0.00692595	-0.323701	cytosol
TGME49_263520-t26_1-p1	microtubule associated protein SPM1	TGME49_263520	68	1	___1	0.00703178	-0.580605	0.000160806	0.447076	tubulin cytoskeleton
TGME49_217890-t26_1-p1	alkyl hydroperoxide reductase/ Thiol specific antioxidant/ Mal allergen, putative	TGME49_217890	190	0.999767	___1	0.0524757	-0.57741	0.000187717	-0.624568	cytosol
TGME49_253170-t26_1-p1	zinc carboxypeptidase, putative	TGME49_253170	818	1	___1	0.102618	-0.560926	N/A	N/A	Golgi
TGME49_250750-t26_1-p1	tRNA (uracil-5-)-methyltransferase	TGME49_250750	431	1	___1	0.0460389	-0.552256	0.120339	-0.158208	nucleus - non-chromatin
TGME49_251780-t26_1-p1	heat shock protein	TGME49_251780	345	1	___1	0.0734667	-0.550797	0.00921246	0.216311	mitochondrion - soluble
TGME49_288650-t26_1-p1	dense granule protein GRA12	TGME49_288650	357	1	___1	0.0401038	-0.528807	4.03018e-07	1.26374	dense granules
TGME49_233160-t26_1-p1	hypothetical protein	TGME49_233160	1522	1	___1	0.157734	-0.497072	0.055447	0.141236	nucleus - chromatin
TGME49_251690-t26_1-p1	seryl-tRNA synthetase, cytoplasmic, putative	TGME49_251690	308	1	___1	0.0337133	-0.482139	0.359213	-0.0625955	cytosol
TGME49_213350-t26_1-p1	ribosomal protein RPS15	TGME49_213350	77	1	___1	0.0589065	-0.466106	0.61863	0.0518245	40S ribosome
TGME49_229250-t26_1-p1	ribosomal protein RPL28	TGME49_229250	47	1	___1	0.0548962	-0.458258	0.00018699	-0.605757	60S ribosome
TGME49_298020-t26_1-p1	DEAD-family helicase	TGME49_298020	97	1	___1	0.0268693	-0.443465	0.446472	0.0538298	nucleus - chromatin
TGME49_288380-t26_1-p1	heat shock protein HSP90	TGME49_288380	559	1	___1	0.0479337	-0.437619	0.00147859	0.290227	cytosol
TGME49_236210-t26_1-p1	peptidase M16 family potein, putative	TGME49_236210	262	1	___1	0.576326	-0.434492	0.773774	-0.0208498	mitochondrion - membranes
TGME49_262920-t26_1-p1	trypsin domain-containing protein	TGME49_262920	624	1	___1	0.0863198	-0.420074	0.17169	-0.125894	rhoptries 1
TGME49_231960-t26_1-p1	omega secalin, putative	TGME49_231960	1631	1	___1	0.363297	-0.406484	0.0454177	0.168255	dense granules
TGME49_314810-t26_1-p1	ribosomal protein RPL7	TGME49_314810	60	1	___1	0.0529864	-0.405438	0.167894	-0.197673	60S ribosome
TGME49_215350-t26_1-p1	hypothetical protein	TGME49_215350	94	1	___1	0.57999	-0.399809	0.669213	0.0365968	mitochondrion - membranes
TGME49_215300-t26_1-p1	hypothetical protein	TGME49_215300	242	1	___1	0.0775758	-0.386822	N/A	N/A	#N/A
P63261;TGME49_209030-t26_1-p1	actin ACT1	TGME49_209030	69	1	___1	0.243886	-0.384964	0.193731	0.0972725	cytosol
TGME49_313140-t26_1-p1	isocitrate dehydrogenase	TGME49_313140	312	1	___1	0.116423	-0.373942	0.0583954	0.1846	mitochondrion - soluble
TGME49_235540-t26_1-p1	eukaryotic initiation factor-2 beta, putative	TGME49_235540	88	1	___1	0.0388886	-0.371209	0.404447	0.0548162	cytosol
TGME49_225000-t26_1-p1	hypothetical protein	TGME49_225000	29	1	___2	0.109927	-0.34941	0.00913025	0.229196	nucleus - chromatin
TGME49_225000-t26_1-p1	hypothetical protein	TGME49_225000	41	1	___2	0.109927	-0.34941	0.00913025	0.229196	nucleus - chromatin
TGME49_314100-t26_1-p1	tetratricopeptide repeat-containing protein	TGME49_314100	74	1	___1	0.109637	-0.345362	0.949407	0.00361619	cytosol
TGME49_240640-t26_1-p1	casein kinase I	TGME49_240640	160	1	___1	0.487836	-0.32662	0.0532156	-0.448259	nucleus - chromatin
TGME49_264640-t26_1-p1	bromodomain-containing protein	TGME49_264640	1318	0.996734	___1	0.118904	-0.325783	0.000116086	0.603857	nucleus - chromatin
TGME49_310640-t26_1-p1	phosphorylase family protein	TGME49_310640	147	1	___1	0.196639	-0.305538	0.131739	-0.0957481	cytosol
TGME49_216410-t26_1-p1	hypothetical protein	TGME49_216410	154	1	___1	0.218379	-0.300868	0.0484526	-0.268141	cytosol
TGME49_260440-t26_1-p1	nuclear factor NF3	TGME49_260440	58	1	___1	0.395541	-0.291115	0.0847352	0.214603	cytosol
TGME49_229010-t26_1-p1	rhoptry neck protein RON4	TGME49_229010	84	1	___1	0.274422	-0.282226	0.402509	0.0492378	rhoptries 1
TGME49_288500-t26_1-p1	FAD Malate-dehydrogenase (MDH-FAD)	TGME49_288500	218	1	___1	0.219373	-0.272747	0.435576	-0.0535932	mitochondrion - soluble
TGME49_251780-t26_1-p1	heat shock protein	TGME49_251780	354	1	___1	0.655328	-0.258877	0.00921246	0.216311	mitochondrion - soluble
TGME49_313140-t26_1-p1	isocitrate dehydrogenase	TGME49_313140	297	0.900886	___1	0.109245	-0.255984	0.0583954	0.1846	mitochondrion - soluble
TGME49_308890-t26_1-p1	transcription elongation factor SPT6	TGME49_308890	1407	1	___1	0.145268	-0.250945	0.495573	0.0442832	cytosol
TGME49_312650-t26_1-p1	hypothetical protein	TGME49_312650	1690	1	___1	0.425757	-0.24892	N/A	N/A	#N/A
TGME49_203690-t26_1-p1	AP2 domain transcription factor AP2VIIa-5	TGME49_203690	567	1	___1	0.201226	-0.248206	0.811763	-0.0297368	cytosol
TGME49_211020-t26_1-p1	RNA recognition motif-containing protein	TGME49_211020	48	1	___1	0.234724	-0.24322	0.771736	-0.0383165	nucleus - non-chromatin
TGME49_285250-t26_1-p1	hypothetical protein	TGME49_285250	789	1	___1	0.196457	-0.236661	0.542649	-0.0708784	nucleus - chromatin
TGME49_288500-t26_1-p1	FAD Malate-dehydrogenase (MDH-FAD)	TGME49_288500	535	1	___1	0.188242	-0.234931	0.435576	-0.0535932	mitochondrion - soluble
TGME49_309752-t26_1-p1	succinate-Coenzyme A ligase, beta subunit, putative	TGME49_309752	183	1	___1	0.2718	-0.222283	0.0159456	0.184864	mitochondrion - soluble
TGME49_202490-t26_1-p1	AP2 domain transcription factor AP2VIIa-7	TGME49_202490	2524	1	___1	0.483184	-0.210983	0.00108156	-0.864316	#N/A
TGME49_268890-t26_1-p1	citrate synthase I	TGME49_268890	130	1	___1	0.210882	-0.204359	0.122802	-0.130821	mitochondrion - soluble
TGME49_211680-t26_1-p1	protein disulfide isomerase	TGME49_211680	187	1	___1	0.303696	-0.202879	0.000483004	0.384374	ER 2
TGME49_225870-t26_1-p1	hypothetical protein	TGME49_225870	1016	1	___1	0.346426	-0.192207	0.617723	-0.042984	nucleus - chromatin
TGME49_219190-t26_1-p1	nuclear movement protein domain containing protein	TGME49_219190	232	1	___1	0.648752	-0.190013	0.0229455	-0.430221	cytosol
TGME49_285268-t26_1-p1	DnaJ domain-containing protein	TGME49_285268	67	1	___1	0.281626	-0.186742	0.382496	0.0691904	cytosol
TGME49_294710-t26_1-p1	RNA recognition motif-containing protein	TGME49_294710	957	1	___1	0.484029	-0.177171	0.315013	0.0611469	19S proteasome
TGME49_283878-t26_1-p1	RNA recognition motif-containing protein	TGME49_283878	204	1	___1	0.355656	-0.176137	N/A	N/A	nucleus - non-chromatin
TGME49_219760-t26_1-p1	N-acetyltransferase family protein	TGME49_219760	142	1	___1	0.45993	-0.174677	0.00053344	-0.576848	cytosol
TGME49_217555-t26_1-p1	hypothetical protein	TGME49_217555	30	1	___1	0.275239	-0.172653	N/A	N/A	#N/A
TGME49_224260-t26_1-p1	PHD-finger domain-containing protein	TGME49_224260	3651	1	___1	0.434566	-0.172115	0.0346175	-0.138697	nucleus - chromatin
TGME49_255250-t26_1-p1	tRNA (cytosine(34)-C(5))-methyltransferase, putative	TGME49_255250	903	0.997032	___1	0.566294	-0.166658	0.228511	0.110533	19S proteasome
TGME49_224260-t26_1-p1	PHD-finger domain-containing protein	TGME49_224260	5313	1	___1	0.421887	-0.163252	0.0346175	-0.138697	nucleus - chromatin
TGME49_234450-t26_1-p1	ribosomal protein RPS15A	TGME49_234450	225	1	___1	0.537026	-0.12218	0.00167805	-0.303701	40S ribosome
TGME49_214540-t26_1-p1	hypothetical protein	TGME49_214540	340	1	___1	0.67771	-0.115235	N/A	N/A	#N/A
TGME49_201200-t26_1-p1	zinc finger (CCCH type) motif-containing protein	TGME49_201200	374	1	___1	0.58432	-0.106855	N/A	N/A	nucleolus
TGME49_286790-t26_1-p1	nuclear factor NF2	TGME49_286790	92	1	___1	0.725573	-0.0934269	0.325196	-0.0852559	nucleus - non-chromatin
TGME49_202950-t26_1-p1	hypothetical protein	TGME49_202950	1272	0.999979	___1	0.677797	-0.0906046	0.0176845	-0.269003	cytosol
TGME49_219690-t26_1-p1	hypothetical protein	TGME49_219690	117	1	___1	0.732338	-0.082156	N/A	N/A	#N/A
TGME49_254555-t26_1-p1	histone lysine acetyltransferase GCN5-A	TGME49_254555	1089	1	___2	0.642419	-0.0790727	N/A	N/A	#N/A
TGME49_254555-t26_1-p1	histone lysine acetyltransferase GCN5-A	TGME49_254555	1090	1	___2	0.642419	-0.0790727	N/A	N/A	#N/A
TGME49_308580-t26_1-p1	Lon protease family protein	TGME49_308580	955	1	___1	0.722044	-0.0659178	0.0677973	-0.163961	mitochondrion - soluble
TGME49_208320-t26_1-p1	polynucleotide kinase 3 phosphatase	TGME49_208320	327	1	___1	0.853349	-0.0629091	0.998981	0.000190043	nucleus - chromatin
TGME49_234900-t26_1-p1	PHD-finger domain-containing protein	TGME49_234900	2788	1	___3	0.788644	-0.0506192	0.61314	0.0528034	nucleus - chromatin
TGME49_234900-t26_1-p1	PHD-finger domain-containing protein	TGME49_234900	2794	1	___3	0.788644	-0.0506192	0.61314	0.0528034	nucleus - chromatin
TGME49_234900-t26_1-p1	PHD-finger domain-containing protein	TGME49_234900	2799	1	___3	0.788644	-0.0506192	0.61314	0.0528034	nucleus - chromatin
TGME49_235990-t26_1-p1	hypothetical protein	TGME49_235990	286	1	___1	0.888468	-0.0397069	0.00554264	-0.289455	cytosol
TGME49_313640-t26_1-p1	hypothetical protein	TGME49_313640	184	1	___1	0.927613	-0.0212925	0.0206959	0.197209	apicoplast
TGME49_235420-t26_1-p1	hypothetical protein	TGME49_235420	3524	1	___1	0.964148	0.00787951	0.649873	-0.0282908	nucleus - chromatin
TGME49_254940-t26_1-p1	MIF4G domain-containing protein	TGME49_254940	712	1	___1	0.978865	0.00986955	0.172289	0.130106	nucleus - chromatin
TGME49_275690-t26_1-p1	ClpB, putative	TGME49_275690	722	1	___1	0.942969	0.0157203	0.0271007	0.152253	apicoplast
TGME49_209910-t26_1-p1	histone H2Bv	TGME49_209910	4	1	___3	0.928837	0.0214522	0.009016	-0.625949	nucleus - chromatin
TGME49_209910-t26_1-p1	histone H2Bv	TGME49_209910	9	1	___3	0.928837	0.0214522	0.009016	-0.625949	nucleus - chromatin
TGME49_209910-t26_1-p1	histone H2Bv	TGME49_209910	14	1	___3	0.928837	0.0214522	0.009016	-0.625949	nucleus - chromatin
TGME49_234900-t26_1-p1	PHD-finger domain-containing protein	TGME49_234900	2693	1	___1	0.893011	0.0224898	0.61314	0.0528034	nucleus - chromatin
TGME49_263090-t26_1-p1	14-3-3 protein	TGME49_263090	90	1	___2	0.691529	0.0561838	0.82343	0.0175907	cytosol
TGME49_263090-t26_1-p1	14-3-3 protein	TGME49_263090	103	1	___2	0.691529	0.0561838	0.82343	0.0175907	cytosol
TGME49_244200-t26_1-p1	2-oxoglutarate dehydrogenase e1 component, mitochondrial precursor, putative	TGME49_244200	592	1	___1	0.802841	0.0603244	0.0462862	0.209178	mitochondrion - soluble
TGME49_251480-t26_1-p1	DEAD/DEAH box helicase domain-containing protein	TGME49_251480	391	1	___1	0.881484	0.071039	N/A	N/A	cytosol
TGME49_278440-t26_1-p1	SWI2/SNF2 Brahma-like putative	TGME49_278440	2339	1	___1	0.790508	0.0728472	0.0395023	-0.680669	nucleus - chromatin
TGME49_226730-t26_1-p1	aconitate hydratase ACN/IRP	TGME49_226730	917	1	___1	0.595819	0.0840835	0.902631	0.00680362	mitochondrion - soluble
TGME49_233830-t26_1-p1	hypothetical protein	TGME49_233830	20	1	___1	0.678913	0.105533	0.219484	0.135396	19S proteasome
TGME49_293690-t26_1-p1	profilin PRF	TGME49_293690	94	1	___1	0.519295	0.11945	0.957476	0.00369809	cytosol
TGME49_218960-t26_1-p1	AP2 domain transcription factor AP2XII-1	TGME49_218960	1708	1	___1	0.359111	0.130398	0.000663681	-0.434235	nucleus - chromatin
TGME49_214840-t26_1-p1	AP2 domain transcription factor AP2X-7	TGME49_214840	152	1	___1	0.648501	0.131715	0.364821	-0.0563666	nucleus - chromatin
TGME49_209910-t26_1-p1	histone H2Bv	TGME49_209910	15	1	___3	0.477762	0.137845	0.009016	-0.625949	nucleus - chromatin
TGME49_209910-t26_1-p1	histone H2Bv	TGME49_209910	19	1	___3	0.477762	0.137845	0.009016	-0.625949	nucleus - chromatin
TGME49_292920-t26_1-p1	heat shock protein 75, putative	TGME49_292920	511	1	___1	0.373489	0.138031	7.90361e-05	0.554035	mitochondrion - soluble
TGME49_265250-t26_1-p1	RNA recognition motif-containing protein	TGME49_265250	1452	1	___1	0.530212	0.185024	0.912472	0.00772935	nucleus - chromatin
TGME49_247700-t26_1-p1	AP2 domain transcription factor AP2XII-4	TGME49_247700	1547	1	___1	0.275497	0.209034	0.793366	-0.0240602	nucleus - chromatin
TGME49_210830-t26_1-p1	RIO1 family protein	TGME49_210830	709	1	___1	0.427854	0.237775	0.697403	0.048269	19S proteasome
TGME49_305980-t26_1-p1	pyruvate dehydrogenase complex subunit PDH-E3I	TGME49_305980	377	1	___1	0.148669	0.246511	0.409343	0.126089	apicoplast
TGME49_235420-t26_1-p1	hypothetical protein	TGME49_235420	3185	1	___1	0.247613	0.265335	0.649873	-0.0282908	nucleus - chromatin
TGME49_207760-t26_1-p1	DnaJ C terminal region domain-containing protein	TGME49_207760	1004	1	___1	0.176879	0.276366	0.164673	0.185249	mitochondrion - soluble
TGME49_232610-t26_1-p1	histone acetyltransferase subunit nua4 protein	TGME49_232610	206	1	___1	0.316119	0.314711	N/A	N/A	cytosol
TGME49_217050-t26_1-p1	ADA2-A transcriptional co-activator SAGA component	TGME49_217050	790	1	___1	0.244688	0.319792	0.269294	-0.115335	nucleus - chromatin
TGME49_209910-t26_1-p1	histone H2Bv	TGME49_209910	15	1	___2	0.264227	0.335878	0.009016	-0.625949	nucleus - chromatin
TGME49_209910-t26_1-p1	histone H2Bv	TGME49_209910	19	1	___2	0.264227	0.335878	0.009016	-0.625949	nucleus - chromatin
TGME49_226410-t26_1-p1	EF-1 guanine nucleotide exchange domain-containing protein	TGME49_226410	103	1	___1	0.107224	0.341684	0.0278901	-0.186724	cytosol
TGME49_214790-t26_1-p1	glycoprotein	TGME49_214790	275	1	___1	0.0512456	0.363893	0.0022646	0.302768	mitochondrion - soluble
TGME49_234900-t26_1-p1	PHD-finger domain-containing protein	TGME49_234900	2794	1	___2	0.0354869	0.383017	0.61314	0.0528034	nucleus - chromatin
TGME49_234900-t26_1-p1	PHD-finger domain-containing protein	TGME49_234900	2799	1	___2	0.0354869	0.383017	0.61314	0.0528034	nucleus - chromatin
TGME49_251780-t26_1-p1	heat shock protein	TGME49_251780	454	1	___1	0.0738194	0.393473	0.00921246	0.216311	mitochondrion - soluble
TGME49_251930-t26_1-p1	enoyl-acyl carrier reductase ENR	TGME49_251930	316	1	___1	0.0442027	0.394042	0.0414803	0.177451	apicoplast
TGME49_247550-t26_1-p1	heat shock protein HSP60	TGME49_247550	239	1	___1	0.0328585	0.407884	0.0159361	0.197217	mitochondrion - soluble
TGME49_268890-t26_1-p1	citrate synthase I	TGME49_268890	551	1	___1	0.0515466	0.408971	0.122802	-0.130821	mitochondrion - soluble
TGME49_224260-t26_1-p1	PHD-finger domain-containing protein	TGME49_224260	3476	1	___2	0.55571	0.425174	0.0346175	-0.138697	nucleus - chromatin
TGME49_224260-t26_1-p1	PHD-finger domain-containing protein	TGME49_224260	3480	1	___2	0.55571	0.425174	0.0346175	-0.138697	nucleus - chromatin
TGME49_209910-t26_1-p1	histone H2Bv	TGME49_209910	4	1	___2	0.0428582	0.436366	0.009016	-0.625949	nucleus - chromatin
TGME49_209910-t26_1-p1	histone H2Bv	TGME49_209910	9	1	___2	0.0428582	0.436366	0.009016	-0.625949	nucleus - chromatin
TGME49_221320-t26_1-p1	acetyl-CoA carboxylase ACC1	TGME49_221320	737	1	___1	0.107732	0.438512	0.235601	-0.075655	apicoplast
TGME49_230520-t26_1-p1	cyclophilin 1, putative	TGME49_230520	109	1	___1	0.0714981	0.448476	0.639588	-0.0672528	cytosol
TGME49_263070-t26_1-p1	CMGC kinase, CK2 family	TGME49_263070	258	1	___1	0.0319683	0.453572	0.0170411	-0.233038	cytosol
TGME49_231640-t26_1-p1	alveolin domain containing intermediate filament IMC1	TGME49_231640	455	1	___1	0.0343332	0.50421	0.189115	0.103009	IMC
TGME49_259710-t26_1-p1	protein kinase	TGME49_259710	104	0.999998	___1	0.0201054	0.510045	0.920389	0.0062618	mitochondrion - soluble
TGME49_300200-t26_1-p1	histone H2AZ	TGME49_300200	14	1	___2	0.0711712	0.52082	0.00149995	-0.507909	nucleus - chromatin
TGME49_228210-t26_1-p1	26S proteasome regulatory subunit	TGME49_228210	216	1	___1	0.0677374	0.53419	0.221512	-0.0729286	19S proteasome
TGME49_247700-t26_1-p1	AP2 domain transcription factor AP2XII-4	TGME49_247700	2655	1	___1	0.151524	0.534601	0.793366	-0.0240602	nucleus - chromatin
TGME49_267330-t26_1-p1	fumarate hydratase	TGME49_267330	635	1	___1	0.0255226	0.549449	0.277938	0.117466	mitochondrion - soluble
TGME49_251500-t26_1-p1	eukaryotic initiation factor-3, subunit 3, putative	TGME49_251500	316	1	___1	0.0553993	0.550972	0.300484	0.0676585	cytosol
TGME49_204400-t26_1-p1	ATPase synthase subunit alpha, putative	TGME49_204400	511	1	___1	0.0728529	0.567112	0.0435679	0.132059	mitochondrion - membranes
TGME49_247550-t26_1-p1	heat shock protein HSP60	TGME49_247550	247	1	___1	0.216442	0.57377	0.0159361	0.197217	mitochondrion - soluble
TGME49_239490-t26_1-p1	dehydrogenase E1 component family protein	TGME49_239490	500	1	___1	0.0542936	0.579169	0.280571	0.172561	mitochondrion - soluble
TGME49_273760-t26_1-p1	heat shock protein HSP70	TGME49_273760	591	1	___1	0.124457	0.579718	0.00672597	0.230598	cytosol
TGME49_313140-t26_1-p1	isocitrate dehydrogenase	TGME49_313140	430	1	___1	0.0326867	0.58011	0.0583954	0.1846	mitochondrion - soluble
TGME49_300200-t26_1-p1	histone H2AZ	TGME49_300200	29	1	___3	0.144773	0.597376	0.00149995	-0.507909	nucleus - chromatin
TGME49_311720-t26_1-p1	chaperonin protein BiP	TGME49_311720	345	0.977446	___1	0.0336969	0.599038	0.00463932	0.28357	ER 2
TGME49_278070-t26_1-p1	Toxoplasma gondii family A protein	TGME49_278070	8	1	___1	0.063688	0.621697	N/A	N/A	#N/A
TGME49_218780-t26_1-p1	phosphoserine aminotransferase, putative	TGME49_218780	391	1	___1	0.0445563	0.624995	0.00743001	0.22305	cytosol
TGME49_221320-t26_1-p1	acetyl-CoA carboxylase ACC1	TGME49_221320	2422	1	___1	0.00652293	0.633443	0.235601	-0.075655	apicoplast
TGME49_214790-t26_1-p1	glycoprotein	TGME49_214790	122	1	___1	0.0065117	0.636968	0.0022646	0.302768	mitochondrion - soluble
TGME49_228120-t26_1-p1	hypothetical protein	TGME49_228120	616	0.961514	___1	0.0408151	0.637373	0.0246784	0.226404	nucleus - chromatin
TGME49_304760-t26_1-p1	RNA recognition motif-containing protein	TGME49_304760	651	1	___1	0.0074009	0.646201	0.00912144	0.203777	nucleus - non-chromatin
TGME49_247700-t26_1-p1	AP2 domain transcription factor AP2XII-4	TGME49_247700	2812	1	___1	0.612685	0.658404	0.793366	-0.0240602	nucleus - chromatin
TGME49_202520-t26_1-p1	hypothetical protein	TGME49_202520	550	1	___1	0.00981213	0.702539	N/A	N/A	cytosol
TGME49_300200-t26_1-p1	histone H2AZ	TGME49_300200	24	1	___2	0.0495698	0.720221	0.00149995	-0.507909	nucleus - chromatin
TGME49_256760-t26_1-p1	pyruvate kinase PyK1	TGME49_256760	4	1	___1	0.0608179	0.762739	0.0239462	0.186122	cytosol
TGME49_263580-t26_1-p1	bromodomain-containing protein	TGME49_263580	699	1	___1	0.0182034	0.771543	0.10309	0.103959	nucleus - chromatin
TGME49_261950-t26_1-p1	ATP synthase beta subunit ATP-B	TGME49_261950	286	1	___1	0.00207273	0.773311	0.008643	0.226217	mitochondrion - membranes
TGME49_300200-t26_1-p1	histone H2AZ	TGME49_300200	18	1	___2	0.0198784	0.783053	0.00149995	-0.507909	nucleus - chromatin
TGME49_298990-t26_1-p1	ferredoxin NADP+ oxidoreductase FNR	TGME49_298990	487	1	___1	0.00154215	0.800876	N/A	N/A	apicoplast
TGME49_206470-t26_1-p1	pyruvate dehydrogenase complex subunit PDH-E3II	TGME49_206470	420	1	___1	0.00188461	0.825102	0.0296268	0.163693	mitochondrion - soluble
TGME49_312480-t26_1-p1	uracil phosphoribosyltransferase FUR1, putative	TGME49_312480	9	1	___1	0.00122497	0.83179	0.000930445	0.473737	cytosol
TGME49_209850-t26_1-p1	RNA recognition motif-containing protein	TGME49_209850	940	1	___1	0.00864836	0.843243	0.0160022	0.338283	19S proteasome
TGME49_309752-t26_1-p1	succinate-Coenzyme A ligase, beta subunit, putative	TGME49_309752	234	1	___1	0.00222877	0.846013	0.0159456	0.184864	mitochondrion - soluble
TGME49_272400-t26_1-p1	casein kinase ii regulatory subunit protein	TGME49_272400	343	1	___1	0.053562	0.85183	0.296361	-0.0715055	cytosol
TGME49_215350-t26_1-p1	hypothetical protein	TGME49_215350	74	1	___1	0.00049959	0.858319	0.669213	0.0365968	mitochondrion - membranes
TGME49_300200-t26_1-p1	histone H2AZ	TGME49_300200	27	1	___3	0.0266965	0.874637	0.00149995	-0.507909	nucleus - chromatin
TGME49_206610-t26_1-p1	pyruvate dehydrogenase complex subunit PDH-E2	TGME49_206610	492	1	___1	0.00310596	0.876137	0.0117939	0.189067	apicoplast
TGME49_226410-t26_1-p1	EF-1 guanine nucleotide exchange domain-containing protein	TGME49_226410	138	1	___1	0.208607	0.883737	0.0278901	-0.186724	cytosol
TGME49_300200-t26_1-p1	histone H2AZ	TGME49_300200	6	1	___3	0.00520592	0.889576	0.00149995	-0.507909	nucleus - chromatin
TGME49_300200-t26_1-p1	histone H2AZ	TGME49_300200	10	1	___3	0.00520592	0.889576	0.00149995	-0.507909	nucleus - chromatin
TGME49_300200-t26_1-p1	histone H2AZ	TGME49_300200	14	1	___3	0.00520592	0.889576	0.00149995	-0.507909	nucleus - chromatin
TGME49_220520-t26_1-p1	hypothetical protein	TGME49_220520	1879	1	___1	0.0664357	0.924174	N/A	N/A	#N/A
TGME49_234900-t26_1-p1	PHD-finger domain-containing protein	TGME49_234900	1077	1	___1	0.0278749	0.939301	0.61314	0.0528034	nucleus - chromatin
TGME49_300200-t26_1-p1	histone H2AZ	TGME49_300200	24	1	___3	0.0141173	0.942715	0.00149995	-0.507909	nucleus - chromatin
TGME49_247550-t26_1-p1	heat shock protein HSP60	TGME49_247550	461	1	___1	0.000614976	1.01767	0.0159361	0.197217	mitochondrion - soluble
TGME49_319920-t26_1-p1	2-oxo acid dehydrogenases acyltransferase (catalytic domain) domain-containing protein	TGME49_319920	127	1	___1	0.00128672	1.02103	0.201449	-0.0913915	mitochondrion - membranes
TGME49_267330-t26_1-p1	fumarate hydratase	TGME49_267330	422	1	___1	0.000335607	1.08602	0.277938	0.117466	mitochondrion - soluble
TGME49_305980-t26_1-p1	pyruvate dehydrogenase complex subunit PDH-E3I	TGME49_305980	366	0.999146	___1	0.000378117	1.12317	0.409343	0.126089	apicoplast
TGME49_225000-t26_1-p1	hypothetical protein	TGME49_225000	29	1	___1	0.133532	1.12341	0.00913025	0.229196	nucleus - chromatin
TGME49_268850-t26_1-p1	enolase 2	TGME49_268850	386	1	___1	0.00198196	1.13963	0.589986	-0.0323545	cytosol
TGME49_240600-t26_1-p1	chaperonin cpn60, putative	TGME49_240600	452	1	___1	0.00014166	1.14306	0.00164164	0.410337	apicoplast
TGME49_252260-t26_1-p1	hypothetical protein	TGME49_252260	6	1	___1	0.00234094	1.14373	N/A	N/A	#N/A
TGME49_288500-t26_1-p1	FAD Malate-dehydrogenase (MDH-FAD)	TGME49_288500	165	1	___1	0.00120963	1.16018	0.435576	-0.0535932	mitochondrion - soluble
TGME49_239260-t26_1-p1	histone H4	TGME49_239260	9	1	___3	0.000250492	1.16742	3.08356e-05	-1.74909	nucleus - chromatin
TGME49_239260-t26_1-p1	histone H4	TGME49_239260	13	1	___3	0.000250492	1.16742	3.08356e-05	-1.74909	nucleus - chromatin
TGME49_239260-t26_1-p1	histone H4	TGME49_239260	17	1	___3	0.000250492	1.16742	3.08356e-05	-1.74909	nucleus - chromatin
TGME49_290900-t26_1-p1	hydrolase, NUDIX family protein	TGME49_290900	230	1	___1	0.000695239	1.17882	0.964964	-0.00587328	mitochondrion - soluble
TGME49_247700-t26_1-p1	AP2 domain transcription factor AP2XII-4	TGME49_247700	1874	1	___1	0.00284214	1.18086	0.793366	-0.0240602	nucleus - chromatin
TGME49_263530-t26_1-p1	chaperonin, putative	TGME49_263530	75	1	___1	0.000292073	1.18141	0.316413	0.0925101	mitochondrion - soluble
TGME49_226410-t26_1-p1	EF-1 guanine nucleotide exchange domain-containing protein	TGME49_226410	193	0.998758	___1	0.0877516	1.22458	0.0278901	-0.186724	cytosol
TGME49_300200-t26_1-p1	histone H2AZ	TGME49_300200	6	1	___2	0.00561881	1.24611	0.00149995	-0.507909	nucleus - chromatin
TGME49_300200-t26_1-p1	histone H2AZ	TGME49_300200	10	1	___2	0.00561881	1.24611	0.00149995	-0.507909	nucleus - chromatin
TGME49_319560-t26_1-p1	microneme protein MIC3	TGME49_319560	338	1	___1	0.0666076	1.24618	0.000199304	0.490261	micronemes
TGME49_300200-t26_1-p1	histone H2AZ	TGME49_300200	18	1	___3	0.00179619	1.25114	0.00149995	-0.507909	nucleus - chromatin
TGME49_318330-t26_1-p1	histone lysine acetyltransferase MYST-A	TGME49_318330	50	1	___3	0.000360826	1.37073	0.655019	0.307857	nucleus - chromatin
TGME49_243440-t26_1-p1	histone lysine acetyltransferase GCN5-B	TGME49_243440	989	1	___2	0.000918507	1.37122	0.0476896	-0.194274	nucleus - chromatin
TGME49_243440-t26_1-p1	histone lysine acetyltransferase GCN5-B	TGME49_243440	997	1	___2	0.000918507	1.37122	0.0476896	-0.194274	nucleus - chromatin
TGME49_269190-t26_1-p1	glyceraldehyde-3-phosphate dehydrogenase GAPDH2	TGME49_269190	769	1	___1	0.131414	1.39951	0.428809	-0.0554959	apicoplast
TGME49_277000-t26_1-p1	transport protein Sec24, putative	TGME49_277000	379	1	___1	0.000253629	1.44416	0.30445	-0.0973892	nucleus - chromatin
TGME49_236040-t26_1-p1	fructose-1,6-bisphosphate aldolase	TGME49_236040	301	1	___1	0.000117935	1.47147	0.0817284	0.180033	cytosol
TGME49_251930-t26_1-p1	enoyl-acyl carrier reductase ENR	TGME49_251930	330	1	___1	0.00120332	1.49981	0.0414803	0.177451	apicoplast
TGME49_305980-t26_1-p1	pyruvate dehydrogenase complex subunit PDH-E3I	TGME49_305980	549	1	___1	0.000157344	1.5019	0.409343	0.126089	apicoplast
TGME49_263070-t26_1-p1	CMGC kinase, CK2 family	TGME49_263070	175	1	___1	0.224322	1.50476	0.0170411	-0.233038	cytosol
TGME49_206470-t26_1-p1	pyruvate dehydrogenase complex subunit PDH-E3II	TGME49_206470	268	1	___1	0.00634545	1.54764	0.0296268	0.163693	mitochondrion - soluble
TGME49_207760-t26_1-p1	DnaJ C terminal region domain-containing protein	TGME49_207760	1372	1	___1	0.00458334	1.63789	0.164673	0.185249	mitochondrion - soluble
TGME49_240600-t26_1-p1	chaperonin cpn60, putative	TGME49_240600	436	1	___1	5.62274e-05	1.64595	0.00164164	0.410337	apicoplast
TGME49_292920-t26_1-p1	heat shock protein 75, putative	TGME49_292920	548	1	___1	0.00527034	1.69933	7.90361e-05	0.554035	mitochondrion - soluble
TGME49_231960-t26_1-p1	omega secalin, putative	TGME49_231960	1341	1	___1	0.00485141	1.77949	0.0454177	0.168255	dense granules
TGME49_263530-t26_1-p1	chaperonin, putative	TGME49_263530	61	1	___1	5.93903e-05	1.95656	0.316413	0.0925101	mitochondrion - soluble
TGME49_270910-t26_1-p1	acyltransferase domain-containing protein	TGME49_270910	641	1	___1	0.000133475	1.96054	N/A	N/A	apicoplast
TGME49_319920-t26_1-p1	2-oxo acid dehydrogenases acyltransferase (catalytic domain) domain-containing protein	TGME49_319920	75	1	___1	0.036645	1.96191	0.201449	-0.0913915	mitochondrion - membranes
TGME49_225020-t26_1-p1	hypothetical protein	TGME49_225020	253	1	___1	3.37303e-05	2.07971	0.149937	0.223779	apical 1
TGME49_305980-t26_1-p1	pyruvate dehydrogenase complex subunit PDH-E3I	TGME49_305980	470	1	___1	9.28576e-05	2.12466	0.409343	0.126089	apicoplast
TGME49_247550-t26_1-p1	heat shock protein HSP60	TGME49_247550	127	1	___1	0.000119763	2.25676	0.0159361	0.197217	mitochondrion - soluble
TGME49_244200-t26_1-p1	2-oxoglutarate dehydrogenase e1 component, mitochondrial precursor, putative	TGME49_244200	688	1	___1	0.000810821	2.33055	0.0462862	0.209178	mitochondrion - soluble
TGME49_228330-t26_1-p1	NLI interacting factor family phosphatase	TGME49_228330	731	1	___1	5.49471e-06	2.47414	N/A	N/A	cytosol
TGME49_318330-t26_1-p1	histone lysine acetyltransferase MYST-A	TGME49_318330	37	1	___3	1.89009e-05	2.89041	0.655019	0.307857	nucleus - chromatin
TGME49_318330-t26_1-p1	histone lysine acetyltransferase MYST-A	TGME49_318330	41	1	___3	1.89009e-05	2.89041	0.655019	0.307857	nucleus - chromatin
TGME49_318330-t26_1-p1	histone lysine acetyltransferase MYST-A	TGME49_318330	48	1	___3	1.89009e-05	2.89041	0.655019	0.307857	nucleus - chromatin
TGME49_247550-t26_1-p1	heat shock protein HSP60	TGME49_247550	203	1	___1	0.00611481	2.99029	0.0159361	0.197217	mitochondrion - soluble

## Sheet: Differentially acetylated prote
Differentially acetylated proteins in ΔACL/iΔACS compared to ΔKU80 strains
Protein names	Gene name			Enriched in WT sample
Acetyl-coenzyme A synthetase 2, putative	TGME49_266640			Enriched in KO sample
Ulp1 protease family, C-terminal catalytic domain-containing protein	TGME49_214470
ribosomal protein RPL27	TGME49_262690
proteasome subunit alpha type 7, putative	TGME49_258150
PEP-carboxykinase I	TGME49_289650
clathrin heavy chain, putative	TGME49_290950
glycerate kinase	TGME49_244150
RNA recognition motif-containing protein	TGME49_321500
heat shock protein HSP70	TGME49_273760
phosphoglycerate kinase PGKI	TGME49_318230
Sec23/Sec24 trunk domain-containing protein	TGME49_291680
rhoptry protein ROP17	TGME49_258580
hypothetical protein	TGME49_211030
eukaryotic porin protein	TGME49_263300
hexokinase	TGME49_265450
acyl-coa-binding protein	TGME49_251550
hypothetical protein	TGME49_254090
ribosomal protein RPL27A	TGME49_310490
S15 sporozoite-expressed protein	TGME49_216650
ribosomal protein RPL12	TGME49_254440
ribosomal-ubiquitin protein RPL40	TGME49_289750
histone arginine methyltransferase PRMT1	TGME49_219520
hypothetical protein	TGME49_228390
acetyltransferase, GNAT family protein	TGME49_260550
zinc knuckle domain-containing protein	TGME49_321560
ATP-binding cassette sub-family E member 1, putative	TGME49_216790
centrin	TGME49_247230
lactate dehydrogenase LDH1	TGME49_232350
peptidylprolyl isomerase	TGME49_258930
fructose-1,6-bisphosphate aldolase	TGME49_236040
hypothetical protein	TGME49_278540
ribosomal protein RPL36	TGME49_238250
glutaredoxin domain-containing protein	TGME49_238070
lanp, putative	TGME49_271810
exonuclease III APE	TGME49_216600
hypothetical protein	TGME49_212770
actin ACT1	TGME49_209030
eukaryotic initiation factor-3, subunit 5, putative	TGME49_228190
rhoptry kinase family protein ROP40 (incomplete catalytic triad)	TGME49_291960
suppressor of kinetochore protein 1, putative	TGME49_207680
hypothetical protein	TGME49_301420
4'-phosphopantetheinyl transferase superfamily protein	TGME49_214440
RNA recognition motif-containing protein	TGME49_290660
lysine decarboxylase family protein	TGME49_236570
ribosomal protein RPS7	TGME49_239100
histone lysine acetyltransferase MYST-A	TGME49_318330
elongation factor 1-alpha (EF-1-ALPHA), putative	TGME49_294800
peptidase, T1 family protein	TGME49_216450
ubiquitin-conjugating enzyme subfamily protein	TGME49_304770
T-complex protein 1 subunit alpha, putative	TGME49_229990
dense granule protein GRA2	TGME49_227620
actin depolymerizing factor ADF	TGME49_220400
hypothetical protein	TGME49_268950
ATP-binding cassette sub-family F member 1	TGME49_318710
enolase 2	TGME49_268850
cytosolic tRNA-Ala synthetase	TGME49_219540
histone acetyltransferase subunit nua4 protein	TGME49_232610
DNA topoisomerase 2, putative	TGME49_312230
bromodomain-containing protein	TGME49_263580
poly(ADP-ribose) polymerase and DNA-Ligase Zn-finger region domain-containing protein	TGME49_293510
acetyltransferase, GNAT family protein	TGME49_219250
calcium-dependent protein kinase CDPK1	TGME49_301440
AP2 domain transcription factor AP2VIIa-7	TGME49_202490
YL1 nuclear protein C-terminal domain-containing protein	TGME49_313300
dense granule protein GRA1	TGME49_270250
hypothetical protein	TGME49_203780
histone lysine acetyltransferase MYST-B	TGME49_207080
valyl-tRNA synthetase	TGME49_253290
NADP-specific glutamate dehydrogenase	TGME49_293180
ribosomal protein RPS21	TGME49_259240
SF-assemblin/beta giardin protein	TGME49_205670
hypothetical protein	TGME49_235420
cyclin2 related protein	TGME49_267580
zinc carboxypeptidase, putative	TGME49_253170
cyclophilin precursor	TGME49_205700
cell-cycle-associated protein kinase CDK, putative	TGME49_249260
longevity-assurance protein (LAG1) domain-containing protein	TGME49_316450
AP2 domain transcription factor AP2IX-7	TGME49_290630
AP2 domain transcription factor AP2IX-5	TGME49_289710
histone lysine acetyltransferase GCN5-A	TGME49_254555
Myb family DNA-binding domain-containing protein	TGME49_200385
14-3-3 protein	TGME49_263090
PHD-finger domain-containing protein	TGME49_235550
histone H2Bb	TGME49_251870
translation initiation factor IF-2, putative	TGME49_248250
seryl-tRNA synthetase, cytoplasmic, putative	TGME49_251690
rhoptry neck protein RON2	TGME49_300100
elongation factor Tu, putative	TGME49_320570
AP2 domain transcription factor AP2XII-4	TGME49_247700
glutamate-tRNA ligase	TGME49_263870
PHD-finger domain-containing protein	TGME49_234900
fructose-bisphospatase II	TGME49_247510
translation initiation factor 3 subunit	TGME49_294670
elongation factor 1-gamma, putative	TGME49_300140
actin like protein ALP1	TGME49_219280
hypothetical protein	TGME49_309250
CHCH domain-containing protein	TGME49_213940
ribosomal protein RPS9	TGME49_248480
hypothetical protein	TGME49_310720
glutamate/leucine/phenylalanine/valine dehydrogenase family protein	TGME49_249390
Hit family protein involved in cell-cycle regulation, putative	TGME49_243580
ATPase, AAA family protein	TGME49_235170
translation initiation factor IF-2, putative	TGME49_214270
translation elongation factor 2 family protein, putative	TGME49_205470
histone H2Bv	TGME49_209910
RNA recognition motif-containing protein	TGME49_211020
methyltransferase domain-containing protein	TGME49_216560
serine-threonine phosophatase 2C (PP2C)	TGME49_231850
PHD-finger domain-containing protein	TGME49_224260
oxidoreductase, short chain dehydrogenase/reductase family protein	TGME49_231920
protein phosphatase 2C domain-containing protein	TGME49_218590
hypothetical protein	TGME49_306400
eukaryotic initiation factor-4A, putative	TGME49_250770
glyceraldehyde-3-phosphate dehydrogenase GAPDH1	TGME49_289690
rhoptry protein ROP12	TGME49_203990
heat shock protein HSP60	TGME49_247550
2-oxo acid dehydrogenases acyltransferase (catalytic domain) domain-containing protein	TGME49_319920
fumarate hydratase	TGME49_267330
pyruvate dehydrogenase complex subunit PDH-E3I	TGME49_305980
chaperonin cpn60, putative	TGME49_240600
hypothetical protein	TGME49_252260
FAD Malate-dehydrogenase (MDH-FAD)	TGME49_288500
histone H4	TGME49_239260
hydrolase, NUDIX family protein	TGME49_290900
chaperonin, putative	TGME49_263530
histone H2AZ	TGME49_300200
histone lysine acetyltransferase GCN5-B	TGME49_243440
transport protein Sec24, putative	TGME49_277000
enoyl-acyl carrier reductase ENR	TGME49_251930
pyruvate dehydrogenase complex subunit PDH-E3II	TGME49_206470
DnaJ C terminal region domain-containing protein	TGME49_207760
heat shock protein 75, putative	TGME49_292920
omega secalin, putative	TGME49_231960
acyltransferase domain-containing protein	TGME49_270910
hypothetical protein	TGME49_225020
2-oxoglutarate dehydrogenase e1 component, mitochondrial precursor, putative	TGME49_244200
NLI interacting factor family phosphatase	TGME49_228330
