# Supplementary material for: Multi-omics analysis delineates the distinct functions of sub-cellular acetyl-CoA pools in Toxoplasma gondii
Source: BMC Biol. 2020 Jun 16;18:67. doi: 10.1186/s12915-020-00791-7 (PMC7296777; doi:10.1186/s12915-020-00791-7)
Supplement: Supplementary file 7 — Additional file 7 : Table S3. ΔBCKDH acetytlome. Excel spreadheet summarising the acetylome data set from the nanoLC-MS/MS analysis. Sites and proteins which are significantly hypo- or hyper-acetylated in ΔBCKDH parasites are highlighted. Abbreviations: BCKDH: branched-chain α-keto acid dehydrogenase-complex; LC-MS/MS: liquid chromatography-tandem mass spectrometry. [file 12915_2020_791_MOESM7_ESM.xlsx]

## Sheet: Acetylome
Additional file 7 -Table S3: Differential analysis of acetylomes from ΔBCKDH and ΔKU80 strains.						Acetylation			Protein
Leading Protein	Protein names	Gene name	Position	Localization prob	Multiplicity	limma p-value	log2(FC ΔBCKDH Vs ΔKU80)	limma p-value	log2(FC ΔBCKDH Vs ΔKU80)
TGME49_233110-t26_1-p1	IMP dehydrogenas	TGME49_233110	124	1	___1	6.41024e-05	-5.25749	0.295812	-0.0836137
TGME49_239500-t26_1-p1	proteasome subunit alpha type, putative	TGME49_239500	176	1	___1	4.27106e-05	-4.98283	0.00826346	-0.184816			Enriched in WT sample
TGME49_259710-t26_1-p1	protein kinase	TGME49_259710	245	1	___1	5.60233e-05	-4.92512	0.152639	0.117717			Enriched in KO sample
TGME49_300200-t26_1-p1	histone H2AZ	TGME49_300200	6	1	___1	0.000297132	-4.89216	0.59722	1.0112
TGME49_243440-t26_1-p1	histone lysine acetyltransferase GCN5-B	TGME49_243440	997	1	___1	0.00296341	-4.89215	0.107653	-0.175452
TGME49_273760-t26_1-p1	heat shock protein HSP70	TGME49_273760	499	1	___1	6.69166e-05	-4.80974	0.0182302	-0.163143
TGME49_236540-t26_1-p1	RNA recognition motif-containing protein	TGME49_236540	136	1	___1	0.0001213	-4.80263	0.65617	-0.0276775
TGME49_216880-t26_1-p1	guanine nucleotide-binding protein	TGME49_216880	167	1	___1	6.87638e-05	-4.72996	0.165062	-0.113313
TGME49_229010-t26_1-p1	rhoptry neck protein RON4	TGME49_229010	638	1	___1	3.98977e-05	-4.72822	2.12715e-05	-0.458861
TGME49_293690-t26_1-p1	profilin PRF	TGME49_293690	94	1	___1	0.00015967	-4.68794	0.000722711	-0.303858
TGME49_263530-t26_1-p1	chaperonin, putative	TGME49_263530	75	1	___1	4.56279e-05	-4.39963	0.409754	0.0846999
TGME49_319920-t26_1-p1	2-oxo acid dehydrogenases acyltransferase (catalytic domain) domain-containing protein	TGME49_319920	479	1	___1	0.000288448	-4.3468	0.291886	-0.0645985
TGME49_232350-t26_1-p1	lactate dehydrogenase LDH1	TGME49_232350	218	1	___1	5.92391e-05	-4.33931	0.0617541	-0.12697
TGME49_247550-t26_1-p1	heat shock protein HSP60	TGME49_247550	461	1	___1	5.45722e-05	-4.33543	0.0658726	0.115194
TGME49_251780-t26_1-p1	heat shock protein	TGME49_251780	454	1	___1	5.95667e-05	-4.26349	2.22776e-05	0.460372
TGME49_286600-t26_1-p1	hypothetical protein	TGME49_286600	235	1	___1	9.8143e-05	-4.18773	0.000459935	-0.336257
TGME49_267330-t26_1-p1	fumarate hydratase	TGME49_267330	635	1	___1	0.00100223	-4.15442	0.0032954	0.223002
TGME49_215590-t26_1-p1	flavoprotein subunit of succinate dehydrogenase	TGME49_215590	627	1	___1	0.00086142	-4.10607	0.0156124	0.241867
P62826;TGME49_248340-t26_1-p1	GTP-binding nuclear protein ran/tc4	TGME49_248340	173	1	___1	0.00232305	-4.06363	0.255388	-0.0797692
TGME49_314100-t26_1-p1	tetratricopeptide repeat-containing protein	TGME49_314100	74	1	___1	9.31687e-05	-4.04278	0.0986534	-0.136575
TGME49_265410-t26_1-p1	G-protein beta WD-40 repeat containing protein	TGME49_265410	74	1	___1	0.00418963	-4.02011	0.0111225	0.302441
TGME49_244650-t26_1-p1	eukaryotic initiation factor-5, putative	TGME49_244650	56	1	___1	0.00133433	-3.9196	0.73388	-0.0252901
TGME49_316450-t26_1-p1	longevity-assurance protein (LAG1) domain-containing protein	TGME49_316450	97	1	___1	0.000950333	-3.82631	N/A	N/A
TGME49_263850-t26_1-p1	hypothetical protein	TGME49_263850	107	1	___1	0.0267825	-3.74479	6.98742e-05	-0.545085
TGME49_268890-t26_1-p1	citrate synthase I	TGME49_268890	130	1	___1	0.00250317	-3.71921	0.0428741	0.150538
TGME49_251780-t26_1-p1	heat shock protein	TGME49_251780	345	1	___1	0.000168227	-3.71469	2.22776e-05	0.460372
TGME49_214790-t26_1-p1	glycoprotein	TGME49_214790	122	1	___1	0.000368961	-3.69414	0.677987	0.0261815
TGME49_247550-t26_1-p1	heat shock protein HSP60	TGME49_247550	239	1	___1	0.00171418	-3.68305	0.0658726	0.115194
TGME49_259710-t26_1-p1	protein kinase	TGME49_259710	104	0.999998	___1	0.000266947	-3.66555	0.152639	0.117717
TGME49_313140-t26_1-p1	isocitrate dehydrogenase	TGME49_313140	312	1	___1	0.00139221	-3.63522	0.00543342	0.195119
TGME49_243800-t26_1-p1	long-chain fatty acid CoA ligase, putative	TGME49_243800	708	1	___1	0.0145391	-3.63416	0.0444303	-0.116431
TGME49_289650-t26_1-p1	PEP-carboxykinase I	TGME49_289650	223	1	___1	0.000336901	-3.63341	0.0179785	-0.187583
TGME49_273930-t26_1-p1	DNA topoisomerase domain-containing protein	TGME49_273930	243	1	___1	0.00177361	-3.56299	0.0243053	0.195666
TGME49_249390-t26_1-p1	glutamate/leucine/phenylalanine/valine dehydrogenase family protein	TGME49_249390	189	1	___1	0.0114283	-3.53335	0.159956	-0.081952
TGME49_319920-t26_1-p1	2-oxo acid dehydrogenases acyltransferase (catalytic domain) domain-containing protein	TGME49_319920	75	1	___1	0.00309214	-3.52224	0.291886	-0.0645985
TGME49_227360-t26_1-p1	ribosomal protein RPL3	TGME49_227360	356	1	___1	0.0224221	-3.50993	0.359435	0.0947329
TGME49_230520-t26_1-p1	cyclophilin 1, putative	TGME49_230520	91	1	___1	0.0101657	-3.48417	0.000827889	0.450042
TGME49_253820-t26_1-p1	hypothetical protein	TGME49_253820	202	1	___1	0.139143	-3.42011	0.000498106	-0.344016
TGME49_215590-t26_1-p1	flavoprotein subunit of succinate dehydrogenase	TGME49_215590	140	1	___1	0.000628333	-3.40552	0.0156124	0.241867
TGME49_310670-t26_1-p1	glycogen phosphorylase 1, putative	TGME49_310670	120	1	___1	0.0035234	-3.39997	0.0153848	0.163104
TGME49_216410-t26_1-p1	hypothetical protein	TGME49_216410	154	1	___1	0.0827777	-3.34178	0.625788	0.0423113
TGME49_253430-t26_1-p1	asparagine synthetase, putative	TGME49_253430	42	1	___1	0.000521518	-3.30532	0.000433357	-0.368629
TGME49_259710-t26_1-p1	protein kinase	TGME49_259710	99	1	___1	0.00122885	-3.27955	0.152639	0.117717
TGME49_292920-t26_1-p1	heat shock protein 75, putative	TGME49_292920	511	1	___1	0.000833315	-3.27542	0.00756666	0.193329
TGME49_244200-t26_1-p1	2-oxoglutarate dehydrogenase e1 component, mitochondrial precursor, putative	TGME49_244200	592	1	___1	0.00052076	-3.23965	0.0247797	0.223242
TGME49_289690-t26_1-p1	glyceraldehyde-3-phosphate dehydrogenase GAPDH1	TGME49_289690	228	1	___1	0.0156754	-3.21434	0.0153134	0.197936
P11142;TGME49_273760-t26_1-p1;TGME49_311720-t26_1-p1	heat shock protein HSP70	TGME49_273760	188	1	___1	0.0151581	-3.20958	0.0182302	-0.163143
TGME49_261950-t26_1-p1	ATP synthase beta subunit ATP-B	TGME49_261950	286	1	___1	0.00313731	-3.19775	0.730397	0.0211158
TGME49_220400-t26_1-p1	actin depolymerizing factor ADF	TGME49_220400	68	1	___1	0.0225876	-3.14551	0.00878417	-0.340344
TGME49_289690-t26_1-p1	glyceraldehyde-3-phosphate dehydrogenase GAPDH1	TGME49_289690	211	1	___1	0.0315273	-3.13138	0.0153134	0.197936
TGME49_297060-t26_1-p1	phosphoglycerate mutase PGMII	TGME49_297060	202	1	___1	0.00511324	-3.13138	0.053229	0.15242
TGME49_294800-t26_1-p1	elongation factor 1-alpha (EF-1-ALPHA), putative	TGME49_294800	210	1	___1	0.0261125	-3.10307	0.254333	-0.108717
TGME49_210408-t26_1-p1	HMG (high mobility group) box domain-containing protein	TGME49_210408	62	1	___1	0.0581504	-3.06842	N/A	N/A
TGME49_224260-t26_1-p1	PHD-finger domain-containing protein	TGME49_224260	5217	1	___1	0.0194283	-3.0456	0.0200946	0.191017
TGME49_232440-t26_1-p1	Brf1p family coiled coil protein	TGME49_232440	86	1	___1	0.0137967	-3.02109	0.138969	-0.163048
TGME49_226730-t26_1-p1	aconitate hydratase ACN/IRP	TGME49_226730	917	1	___1	0.00364222	-2.99272	0.702599	0.0187411
TGME49_313140-t26_1-p1	isocitrate dehydrogenase	TGME49_313140	297	0.909737	___1	0.00096964	-2.88043	0.00543342	0.195119
TGME49_220400-t26_1-p1	actin depolymerizing factor ADF	TGME49_220400	82	1	___1	0.0952909	-2.83143	0.00878417	-0.340344
TGME49_269650-t26_1-p1	FFD and TFG box motifs protein	TGME49_269650	362	1	___1	0.0497588	-2.82438	0.473937	-0.0575524
TGME49_314400-t26_1-p1	pyruvate dehydrogenase E1 component, beta subunit, putative	TGME49_314400	273	1	___1	0.0591136	-2.81883	1.55296e-09	-2.30346
TGME49_224850-t26_1-p1	polyadenylate binding protein, putative	TGME49_224850	403	1	___1	0.0667011	-2.75607	0.0899577	-0.116879
TGME49_255250-t26_1-p1	tRNA (cytosine(34)-C(5))-methyltransferase, putative	TGME49_255250	903	0.999994	___1	0.0219161	-2.66874	0.146626	0.560174
TGME49_288530-t26_1-p1	NOL1/NOP2/sun family protein	TGME49_288530	421	1	___1	0.136263	-2.62004	0.0622347	0.253795
TGME49_229930-t26_1-p1	p25-alpha family protein	TGME49_229930	105	1	___1	0.0785493	-2.56076	0.602859	-0.0448716
TGME49_288360-t26_1-p1	tryptophanyl-tRNA synthetase (TrpRS2)	TGME49_288360	222	1	___1	0.198331	-2.54436	0.0238691	0.166196
TGME49_292920-t26_1-p1	heat shock protein 75, putative	TGME49_292920	164	1	___1	0.0143084	-2.45673	0.00756666	0.193329
TGME49_288500-t26_1-p1	FAD Malate-dehydrogenase (MDH-FAD)	TGME49_288500	218	1	___1	0.00687236	-2.44085	0.164984	0.100162
TGME49_309752-t26_1-p1	succinate-Coenzyme A ligase, beta subunit, putative	TGME49_309752	183	1	___1	0.0253949	-2.42615	0.00862218	0.260214
TGME49_211260-t26_1-p1	rhoptry kinase family protein ROP26 (incomplete catalytic triad)	TGME49_211260	154	1	___1	0.0453587	-2.42264	0.00152529	-0.306401
TGME49_209850-t26_1-p1	RNA recognition motif-containing protein	TGME49_209850	236	1	___1	0.0417745	-2.41944	0.0341499	-0.30614
TGME49_236040-t26_1-p1	fructose-1,6-bisphosphate aldolase	TGME49_236040	301	1	___1	0.0701838	-2.381	0.841219	-0.0194664
TGME49_249780-t26_1-p1	hypothetical protein	TGME49_249780	113	1	___1	0.141384	-2.36243	0.0118157	-0.187635
TGME49_239760-t26_1-p1	ribosomal protein RPL22	TGME49_239760	46	1	___1	0.00681899	-2.35833	0.00383528	0.384618
TGME49_309210-t26_1-p1	peroxiredoxin 6, putative	TGME49_309210	258	1	___1	0.042653	-2.3505	0.112908	0.137446
TGME49_235470-t26_1-p1	myosin A	TGME49_235470	519	1	___1	0.061179	-2.34731	0.0375104	-0.150903
TGME49_265240-t26_1-p1	hypothetical protein	TGME49_265240	1155	1	___1	0.080593	-2.31408	N/A	N/A
TGME49_293580-t26_1-p1	prefoldin subunit protein	TGME49_293580	76	1	___1	0.185444	-2.28796	0.441331	-0.0797111
TGME49_251690-t26_1-p1	seryl-tRNA synthetase, cytoplasmic, putative	TGME49_251690	54	1	___1	0.0894837	-2.28558	0.922177	0.00633072
TGME49_286790-t26_1-p1	nuclear factor NF2	TGME49_286790	92	1	___1	0.00297075	-2.28047	0.995047	0.000431267
TGME49_232090-t26_1-p1	3-hydroxyacyl-CoA dehydrogenase, NAD binding domain-containing protein	TGME49_232090	226	1	___1	0.0347508	-2.27939	0.23554	0.155148
TGME49_227360-t26_1-p1	ribosomal protein RPL3	TGME49_227360	363	1	___1	0.00417479	-2.21946	0.359435	0.0947329
TGME49_318330-t26_1-p1	histone lysine acetyltransferase MYST-A	TGME49_318330	54	1	___2	0.112767	-2.21029	N/A	N/A
TGME49_318330-t26_1-p1	histone lysine acetyltransferase MYST-A	TGME49_318330	60	1	___2	0.112767	-2.21029	N/A	N/A
TGME49_288500-t26_1-p1	FAD Malate-dehydrogenase (MDH-FAD)	TGME49_288500	535	1	___1	0.00283141	-2.20453	0.164984	0.100162
TGME49_273760-t26_1-p1	heat shock protein HSP70	TGME49_273760	56	1	___1	0.0813864	-2.16212	0.0182302	-0.163143
TGME49_290950-t26_1-p1	clathrin heavy chain, putative	TGME49_290950	1293	1	___1	0.15672	-2.02375	0.000572938	-0.316372
TGME49_263530-t26_1-p1	chaperonin, putative	TGME49_263530	61	1	___1	0.00687738	-1.97467	0.409754	0.0846999
TGME49_251500-t26_1-p1	eukaryotic initiation factor-3, subunit 3, putative	TGME49_251500	406	1	___1	0.163422	-1.95687	0.449642	-0.0502003
TGME49_253290-t26_1-p1	valyl-tRNA synthetase	TGME49_253290	973	0.99893	___1	0.113048	-1.94765	0.267995	-0.071252
TGME49_266640-t26_1-p1	Acetyl-coenzyme A synthetase 2, putative	TGME49_266640	613	1	___1	0.17721	-1.92461	2.33071e-05	-0.444632
TGME49_217830-t26_1-p1	hypothetical protein	TGME49_217830	436	1	___1	0.0673532	-1.88975	N/A	N/A
TGME49_318330-t26_1-p1	histone lysine acetyltransferase MYST-A	TGME49_318330	288	1	___1	0.00608297	-1.88501	N/A	N/A
TGME49_219310-t26_1-p1	DnaK family protein	TGME49_219310	57	1	___1	0.121478	-1.88251	0.00810574	-0.163914
TGME49_290660-t26_1-p1	RNA recognition motif-containing protein	TGME49_290660	356	1	___1	0.233766	-1.83512	0.0230317	-0.192215
TGME49_235420-t26_1-p1	hypothetical protein	TGME49_235420	3017	1	___1	0.0570507	-1.83008	0.562225	0.0609648
TGME49_247550-t26_1-p1	heat shock protein HSP60	TGME49_247550	388	0.988961	___1	0.00944446	-1.82423	0.0658726	0.115194
TGME49_253170-t26_1-p1	zinc carboxypeptidase, putative	TGME49_253170	1670	1	___1	0.0128996	-1.81991	N/A	N/A
TGME49_249390-t26_1-p1	glutamate/leucine/phenylalanine/valine dehydrogenase family protein	TGME49_249390	625	1	___1	0.0203865	-1.75452	0.159956	-0.081952
TGME49_269190-t26_1-p1	glyceraldehyde-3-phosphate dehydrogenase GAPDH2	TGME49_269190	769	1	___1	0.0997378	-1.73619	0.210726	0.0810816
TGME49_300200-t26_1-p1	histone H2AZ	TGME49_300200	24	1	___2	0.0535901	-1.72775	0.59722	1.0112
TGME49_230520-t26_1-p1	cyclophilin 1, putative	TGME49_230520	109	0.999993	___1	0.0211172	-1.72695	0.000827889	0.450042
TGME49_227000-t26_1-p1	hypothetical protein	TGME49_227000	813	1	___1	0.218419	-1.70519	N/A	N/A
TGME49_263850-t26_1-p1	hypothetical protein	TGME49_263850	171	0.99949	___1	0.283444	-1.67898	6.98742e-05	-0.545085
TGME49_239500-t26_1-p1	proteasome subunit alpha type, putative	TGME49_239500	54	1	___1	0.093589	-1.65652	0.00826346	-0.184816
TGME49_224260-t26_1-p1	PHD-finger domain-containing protein	TGME49_224260	5383	1	___1	0.0357894	-1.61261	0.0200946	0.191017
TGME49_288720-t26_1-p1	ribosomal protein RPL10	TGME49_288720	198	1	___1	0.0190859	-1.60884	0.1829	0.113928
TGME49_225870-t26_1-p1	hypothetical protein	TGME49_225870	1016	1	___1	0.107405	-1.59314	0.411739	0.102521
TGME49_223920-t26_1-p1	rhoptry neck protein RON3	TGME49_223920	1795	1	___1	0.389534	-1.57721	0.0299732	-0.146673
TGME49_281400-t26_1-p1	phosphofructokinase domain-containing protein	TGME49_281400	878	1	___1	0.100396	-1.52809	N/A	N/A
TGME49_221320-t26_1-p1	acetyl-CoA carboxylase ACC1	TGME49_221320	1856	1	___1	0.125834	-1.52555	0.00611193	-0.226793
TGME49_268850-t26_1-p1	enolase 2	TGME49_268850	405	1	___1	0.110964	-1.50156	4.84163e-05	-0.393379
TGME49_234900-t26_1-p1	PHD-finger domain-containing protein	TGME49_234900	2788	1	___3	0.1834	-1.49323	0.552956	0.155849
TGME49_234900-t26_1-p1	PHD-finger domain-containing protein	TGME49_234900	2794	1	___3	0.1834	-1.49323	0.552956	0.155849
TGME49_234900-t26_1-p1	PHD-finger domain-containing protein	TGME49_234900	2799	1	___3	0.1834	-1.49323	0.552956	0.155849
TGME49_231140-t26_1-p1	ribosomal protein RPS25	TGME49_231140	97	1	___1	0.166026	-1.46348	0.0952725	0.619252
TGME49_232350-t26_1-p1	lactate dehydrogenase LDH1	TGME49_232350	110	1	___1	0.258527	-1.45107	0.0617541	-0.12697
TGME49_236540-t26_1-p1	RNA recognition motif-containing protein	TGME49_236540	167	1	___1	0.38508	-1.45049	0.65617	-0.0276775
TGME49_250770-t26_1-p1	eukaryotic initiation factor-4A, putative	TGME49_250770	61	1	___1	0.0260523	-1.44532	0.0169516	-0.139502
TGME49_205470-t26_1-p1	translation elongation factor 2 family protein, putative	TGME49_205470	539	1	___1	0.0522086	-1.44215	0.00109687	-0.259122
TGME49_216650-t26_1-p1	S15 sporozoite-expressed protein	TGME49_216650	360	1	___1	0.137476	-1.41009	0.409638	-0.0886033
TGME49_216790-t26_1-p1	ATP-binding cassette sub-family E member 1, putative	TGME49_216790	444	1	___1	0.0987749	-1.39917	0.4715	-0.0425236
TGME49_253290-t26_1-p1	valyl-tRNA synthetase	TGME49_253290	731	1	___1	0.162435	-1.39659	0.267995	-0.071252
TGME49_209030-t26_1-p1	actin ACT1	TGME49_209030	207	1	___1	0.224022	-1.37878	0.089332	-0.111647
TGME49_253380-t26_1-p1	AP2 domain transcription factor AP2III-2	TGME49_253380	444	1	___1	0.325168	-1.34918	N/A	N/A
TGME49_232350-t26_1-p1	lactate dehydrogenase LDH1	TGME49_232350	43	1	___1	0.39475	-1.33216	0.0617541	-0.12697
TGME49_221720-t26_1-p1	hypothetical protein	TGME49_221720	1270	1	___1	0.0707279	-1.29445	N/A	N/A
TGME49_275690-t26_1-p1	ClpB, putative	TGME49_275690	722	1	___1	0.113144	-1.24487	6.9479e-05	0.476077
TGME49_240890-t26_1-p1	6-phosphofructokinase	TGME49_240890	1235	1	___1	0.474105	-1.24218	0.937252	-0.00703153
TGME49_224260-t26_1-p1	PHD-finger domain-containing protein	TGME49_224260	3438	1	___1	0.123196	-1.14324	0.0200946	0.191017
TGME49_229420-t26_1-p1	cytochrome c, putative	TGME49_229420	82	1	___1	0.258711	-1.14078	0.221323	-0.132076
TGME49_209420-t26_1-p1	hypothetical protein	TGME49_209420	3	1	___1	0.174074	-1.12397	0.491005	-0.0992322
TGME49_217555-t26_1-p1	hypothetical protein	TGME49_217555	30	1	___1	0.119505	-1.11884	N/A	N/A
TGME49_219690-t26_1-p1	hypothetical protein	TGME49_219690	117	1	___1	0.112394	-1.08978	N/A	N/A
TGME49_266640-t26_1-p1	Acetyl-coenzyme A synthetase 2, putative	TGME49_266640	638	1	___1	0.137586	-1.06508	2.33071e-05	-0.444632
TGME49_221320-t26_1-p1	acetyl-CoA carboxylase ACC1	TGME49_221320	2422	1	___1	0.364576	-1.06225	0.00611193	-0.226793
TGME49_231920-t26_1-p1	oxidoreductase, short chain dehydrogenase/reductase family protein	TGME49_231920	7	1	___1	0.190532	-1.06077	0.00591516	-0.322556
TGME49_225000-t26_1-p1	hypothetical protein	TGME49_225000	29	1	___1	0.288915	-1.04754	0.614928	0.0666093
TGME49_211030-t26_1-p1	hypothetical protein	TGME49_211030	79	0.999991	___1	0.363761	-1.03839	0.14343	-0.0996375
TGME49_226410-t26_1-p1	EF-1 guanine nucleotide exchange domain-containing protein	TGME49_226410	103	1	___1	0.322661	-1.02571	0.292516	-0.0789934
TGME49_312230-t26_1-p1	DNA topoisomerase 2, putative	TGME49_312230	1450	1	___1	0.276514	-1.02158	N/A	N/A
TGME49_216600-t26_1-p1	exonuclease III APE	TGME49_216600	565	1	___1	0.185217	-1.00634	0.147313	-0.216407
TGME49_288530-t26_1-p1	NOL1/NOP2/sun family protein	TGME49_288530	65	1	___1	0.161308	-0.98984	0.0622347	0.253795
TGME49_233160-t26_1-p1	hypothetical protein	TGME49_233160	1522	1	___1	0.424189	-0.983382	0.0406308	0.320268
TGME49_258930-t26_1-p1	peptidylprolyl isomerase	TGME49_258930	17	1	___1	0.139711	-0.977898	0.100137	0.168572
TGME49_216790-t26_1-p1	ATP-binding cassette sub-family E member 1, putative	TGME49_216790	202	1	___1	0.162098	-0.975244	0.4715	-0.0425236
TGME49_237090-t26_1-p1	AP2 domain transcription factor AP2X-5	TGME49_237090	375	1	___1	0.525935	-0.969824	N/A	N/A
TGME49_232610-t26_1-p1	histone acetyltransferase subunit nua4 protein	TGME49_232610	206	1	___1	0.266298	-0.964053	N/A	N/A
TGME49_225080-t26_1-p1	ribosomal protein RPS18	TGME49_225080	80	1	___1	0.529538	-0.962285	0.202642	0.13147
TGME49_229010-t26_1-p1	rhoptry neck protein RON4	TGME49_229010	677	1	___1	0.167768	-0.960211	2.12715e-05	-0.458861
TGME49_300200-t26_1-p1	histone H2AZ	TGME49_300200	6	1	___2	0.399409	-0.93921	0.59722	1.0112
TGME49_300200-t26_1-p1	histone H2AZ	TGME49_300200	10	1	___2	0.399409	-0.93921	0.59722	1.0112
TGME49_232610-t26_1-p1	histone acetyltransferase subunit nua4 protein	TGME49_232610	196	1	___2	0.141417	-0.932641	N/A	N/A
TGME49_232610-t26_1-p1	histone acetyltransferase subunit nua4 protein	TGME49_232610	206	1	___2	0.141417	-0.932641	N/A	N/A
TGME49_224260-t26_1-p1	PHD-finger domain-containing protein	TGME49_224260	5313	1	___1	0.151748	-0.924223	0.0200946	0.191017
TGME49_280600-t26_1-p1	histidyl-tRNA synthetase (HisRS), putative	TGME49_280600	803	1	___1	0.363649	-0.910233	0.10568	-0.0881157
TGME49_318230-t26_1-p1	phosphoglycerate kinase PGKI	TGME49_318230	406	1	___1	0.359881	-0.906067	0.529372	-0.0342657
TGME49_234930-t26_1-p1	SAG-related sequence SRS43	TGME49_234930	294	1	___1	0.615022	-0.905409	0.0699062	0.968539
TGME49_218590-t26_1-p1	protein phosphatase 2C domain-containing protein	TGME49_218590	668	1	___1	0.575339	-0.898629	0.172104	0.633394
TGME49_226240-t26_1-p1	bud site selection protein, putative	TGME49_226240	124	1	___1	0.424666	-0.885593	0.175128	1.34324
TGME49_243600-t26_1-p1	acetyltransferase, GNAT family protein	TGME49_243600	491	1	___1	0.179042	-0.878137	0.292077	-0.144033
TGME49_258240-t26_1-p1	chromodomain helicase DNA binding protein CHD1/SWI2/SNF2	TGME49_258240	121	1	___1	0.211741	-0.84992	0.243251	0.0896455
TGME49_234900-t26_1-p1	PHD-finger domain-containing protein	TGME49_234900	2794	1	___2	0.140093	-0.840399	0.552956	0.155849
TGME49_234900-t26_1-p1	PHD-finger domain-containing protein	TGME49_234900	2799	1	___2	0.140093	-0.840399	0.552956	0.155849
TGME49_263520-t26_1-p1	microtubule associated protein SPM1	TGME49_263520	68	1	___1	0.205279	-0.832675	0.000597506	-0.405201
TGME49_254555-t26_1-p1	histone lysine acetyltransferase GCN5-A	TGME49_254555	1100	1	___2	0.437451	-0.819354	N/A	N/A
TGME49_254555-t26_1-p1	histone lysine acetyltransferase GCN5-A	TGME49_254555	1103	1	___2	0.437451	-0.819354	N/A	N/A
TGME49_244110-t26_1-p1	nucleosome assembly protein (nap) protein	TGME49_244110	75	1	___1	0.58055	-0.811196	0.373413	-0.0772806
TGME49_220400-t26_1-p1	actin depolymerizing factor ADF	TGME49_220400	40	0.985291	___1	0.289626	-0.810013	0.00878417	-0.340344
TGME49_290630-t26_1-p1	AP2 domain transcription factor AP2IX-7	TGME49_290630	13	1	___1	0.21555	-0.810007	N/A	N/A
TGME49_216060-t26_1-p1	hypothetical protein	TGME49_216060	777	1	___1	0.194314	-0.799822	N/A	N/A
TGME49_289650-t26_1-p1	PEP-carboxykinase I	TGME49_289650	116	1	___1	0.263961	-0.792671	0.0179785	-0.187583
TGME49_290950-t26_1-p1	clathrin heavy chain, putative	TGME49_290950	1488	1	___1	0.508512	-0.779509	0.000572938	-0.316372
TGME49_244680-t26_1-p1	hypothetical protein	TGME49_244680	923	1	___1	0.24388	-0.766331	N/A	N/A
TGME49_206610-t26_1-p1	pyruvate dehydrogenase complex subunit PDH-E2	TGME49_206610	576	1	___1	0.287168	-0.765789	0.0940407	-0.126218
TGME49_240600-t26_1-p1	chaperonin cpn60, putative	TGME49_240600	436	1	___1	0.624329	-0.765677	0.0324803	0.18235
TGME49_273760-t26_1-p1	heat shock protein HSP70	TGME49_273760	88	1	___1	0.275571	-0.746573	0.0182302	-0.163143
TGME49_229250-t26_1-p1	ribosomal protein RPL28	TGME49_229250	47	1	___1	0.48681	-0.725676	0.66754	0.0289585
TGME49_249390-t26_1-p1	glutamate/leucine/phenylalanine/valine dehydrogenase family protein	TGME49_249390	417	1	___1	0.519171	-0.712497	0.159956	-0.081952
TGME49_216450-t26_1-p1	peptidase, T1 family protein	TGME49_216450	236	1	___1	0.624331	-0.686681	0.845229	-0.017652
TGME49_229010-t26_1-p1	rhoptry neck protein RON4	TGME49_229010	84	1	___1	0.36601	-0.668778	2.12715e-05	-0.458861
TGME49_294800-t26_1-p1	elongation factor 1-alpha (EF-1-ALPHA), putative	TGME49_294800	357	1	___1	0.472124	-0.642427	0.254333	-0.108717
TGME49_217050-t26_1-p1	ADA2-A transcriptional co-activator SAGA component	TGME49_217050	811	1	___1	0.355279	-0.60566	0.516221	-0.0463422
TGME49_263580-t26_1-p1	bromodomain-containing protein	TGME49_263580	557	1	___1	0.727115	-0.599097	0.752902	0.0243294
TGME49_275690-t26_1-p1	ClpB, putative	TGME49_275690	484	1	___1	0.602718	-0.593244	6.9479e-05	0.476077
TGME49_224260-t26_1-p1	PHD-finger domain-containing protein	TGME49_224260	3476	0.988023	___1	0.649738	-0.59097	0.0200946	0.191017
TGME49_229990-t26_1-p1	T-complex protein 1 subunit alpha, putative	TGME49_229990	187	1	___1	0.374332	-0.568671	0.484318	-0.0498573
TGME49_278540-t26_1-p1	hypothetical protein	TGME49_278540	160	1	___1	0.372627	-0.557265	0.0506565	-0.158762
TGME49_225000-t26_1-p1	hypothetical protein	TGME49_225000	29	1	___2	0.497243	-0.55429	0.614928	0.0666093
TGME49_225000-t26_1-p1	hypothetical protein	TGME49_225000	41	1	___2	0.497243	-0.55429	0.614928	0.0666093
TGME49_290630-t26_1-p1	AP2 domain transcription factor AP2IX-7	TGME49_290630	236	1	___1	0.524003	-0.548659	N/A	N/A
TGME49_263070-t26_1-p1	CMGC kinase, CK2 family	TGME49_263070	175	1	___1	0.470149	-0.546089	0.907129	-0.00889949
TGME49_223610-t26_1-p1	hypothetical protein	TGME49_223610	48	1	___1	0.388939	-0.538149	0.119697	0.232791
TGME49_321440-t26_1-p1	SWI2/SNF2 ISWI-like SANT	TGME49_321440	368	1	___1	0.365334	-0.536872	0.256965	-0.333494
TGME49_263070-t26_1-p1	CMGC kinase, CK2 family	TGME49_263070	258	1	___1	0.414413	-0.534956	0.907129	-0.00889949
TGME49_215430-t26_1-p1	hypothetical protein	TGME49_215430	215	1	___1	0.585945	-0.523717	0.911376	-0.00817066
TGME49_291960-t26_1-p1	rhoptry kinase family protein ROP40 (incomplete catalytic triad)	TGME49_291960	505	1	___1	0.440903	-0.522939	0.00020511	-0.356142
TGME49_310490-t26_1-p1	ribosomal protein RPL27A	TGME49_310490	55	1	___1	0.687915	-0.520261	0.358202	0.0799124
TGME49_320050-t26_1-p1	ribosomal protein RPL5	TGME49_320050	244	1	___1	0.529373	-0.51896	0.0118748	0.175476
TGME49_273760-t26_1-p1	heat shock protein HSP70	TGME49_273760	247	1	___1	0.406615	-0.51009	0.0182302	-0.163143
TGME49_203690-t26_1-p1	AP2 domain transcription factor AP2VIIa-5	TGME49_203690	567	1	___1	0.484287	-0.49805	N/A	N/A
TGME49_297060-t26_1-p1	phosphoglycerate mutase PGMII	TGME49_297060	92	1	___1	0.71514	-0.479458	0.053229	0.15242
TGME49_202490-t26_1-p1	AP2 domain transcription factor AP2VIIa-7	TGME49_202490	2267	1	___2	0.6268	-0.474276	N/A	N/A
TGME49_202490-t26_1-p1	AP2 domain transcription factor AP2VIIa-7	TGME49_202490	2278	1	___2	0.6268	-0.474276	N/A	N/A
TGME49_321620-t26_1-p1	dynamin-related protein DRPB	TGME49_321620	294	1	___1	0.761674	-0.466638	0.00172047	-0.218494
TGME49_232350-t26_1-p1	lactate dehydrogenase LDH1	TGME49_232350	211	1	___1	0.601414	-0.466238	0.0617541	-0.12697
TGME49_259240-t26_1-p1	ribosomal protein RPS21	TGME49_259240	75	1	___1	0.53873	-0.453483	0.257287	0.193723
TGME49_221210-t26_1-p1	cyclophilin	TGME49_221210	61	1	___1	0.462271	-0.448977	0.438716	0.0520984
TGME49_270250-t26_1-p1	dense granule protein GRA1	TGME49_270250	179	1	___1	0.717269	-0.439197	7.88272e-05	-0.402297
TGME49_249260-t26_1-p1	cell-cycle-associated protein kinase CDK, putative	TGME49_249260	1801	1	___1	0.636876	-0.435887	N/A	N/A
TGME49_241850-t26_1-p1	hypothetical protein	TGME49_241850	3193	1	___1	0.686985	-0.433345	N/A	N/A
TGME49_209910-t26_1-p1	histone H2Bv	TGME49_209910	4	1	___3	0.511551	-0.427622	0.497491	-0.047192
TGME49_209910-t26_1-p1	histone H2Bv	TGME49_209910	9	1	___3	0.511551	-0.427622	0.497491	-0.047192
TGME49_209910-t26_1-p1	histone H2Bv	TGME49_209910	14	1	___3	0.511551	-0.427622	0.497491	-0.047192
TGME49_217910-t26_1-p1	DNA polymerase (pol2) superfamily protein	TGME49_217910	5	1	___2	0.671988	-0.426418	N/A	N/A
TGME49_217910-t26_1-p1	DNA polymerase (pol2) superfamily protein	TGME49_217910	14	1	___2	0.671988	-0.426418	N/A	N/A
TGME49_249560-t26_1-p1	DNA-directed RNA polymerase alpha chain rpoA	TGME49_249560	1141	1	___1	0.665691	-0.409616	N/A	N/A
TGME49_291680-t26_1-p1	Sec23/Sec24 trunk domain-containing protein	TGME49_291680	429	1	___1	0.53129	-0.397731	0.0039132	-0.263026
TGME49_251550-t26_1-p1	acyl-coa-binding protein	TGME49_251550	30	1	___1	0.614957	-0.395742	N/A	N/A
TGME49_259640-t26_1-p1	nucleoporin autopeptidase	TGME49_259640	1209	1	___1	0.558335	-0.395223	0.396556	0.097848
TGME49_231850-t26_1-p1	serine-threonine phosophatase 2C (PP2C)	TGME49_231850	213	1	___1	0.550228	-0.394835	0.00126457	-0.321623
TGME49_202490-t26_1-p1	AP2 domain transcription factor AP2VIIa-7	TGME49_202490	2278	1	___1	0.597436	-0.387358	N/A	N/A
TGME49_227930-t26_1-p1	hypothetical protein	TGME49_227930	164	1	___2	0.615239	-0.380025	N/A	N/A
TGME49_227930-t26_1-p1	hypothetical protein	TGME49_227930	166	1	___2	0.615239	-0.380025	N/A	N/A
TGME49_201200-t26_1-p1	zinc finger (CCCH type) motif-containing protein	TGME49_201200	374	1	___1	0.513641	-0.364161	N/A	N/A
TGME49_254720-t26_1-p1	dense granule protein GRA8	TGME49_254720	177	1	___1	0.711367	-0.357057	0.593817	0.195449
TGME49_244150-t26_1-p1	glycerate kinase	TGME49_244150	294	1	___1	0.568771	-0.351449	0.0195074	0.219704
TGME49_240600-t26_1-p1	chaperonin cpn60, putative	TGME49_240600	452	1	___1	0.670434	-0.340111	0.0324803	0.18235
P62979;TGME49_289750-t26_1-p1	ribosomal-ubiquitin protein RPL40	TGME49_289750	6	1	___1	0.666861	-0.337744	N/A	N/A
TGME49_235420-t26_1-p1	hypothetical protein	TGME49_235420	3524	1	___1	0.53228	-0.328467	0.562225	0.0609648
TGME49_313300-t26_1-p1	YL1 nuclear protein C-terminal domain-containing protein	TGME49_313300	596	1	___1	0.564931	-0.326868	N/A	N/A
TGME49_243440-t26_1-p1	histone lysine acetyltransferase GCN5-B	TGME49_243440	989	1	___2	0.576804	-0.311962	0.107653	-0.175452
TGME49_243440-t26_1-p1	histone lysine acetyltransferase GCN5-B	TGME49_243440	997	1	___2	0.576804	-0.311962	0.107653	-0.175452
TGME49_251620-t26_1-p1	flap structure-specific endonuclease 1, putative	TGME49_251620	8	1	___1	0.577068	-0.311224	0.580037	-0.043423
TGME49_280590-t26_1-p1	hypothetical protein	TGME49_280590	1170	1	___1	0.839685	-0.300216	N/A	N/A
TGME49_225050-t26_1-p1	adenosylhomocysteinase, putative	TGME49_225050	282	1	___1	0.626277	-0.296264	0.00515357	0.235547
TGME49_235420-t26_1-p1	hypothetical protein	TGME49_235420	3752	1	___1	0.683355	-0.283095	0.562225	0.0609648
TGME49_300200-t26_1-p1	histone H2AZ	TGME49_300200	18	1	___3	0.641382	-0.278311	0.59722	1.0112
TGME49_300200-t26_1-p1	histone H2AZ	TGME49_300200	24	1	___3	0.641382	-0.278311	0.59722	1.0112
TGME49_300200-t26_1-p1	histone H2AZ	TGME49_300200	27	1	___3	0.641382	-0.278311	0.59722	1.0112
TGME49_248700-t26_1-p1	alveolin domain containing intermediate filament IMC12	TGME49_248700	114	1	___1	0.776371	-0.256069	0.0146693	0.371932
TGME49_260440-t26_1-p1	nuclear factor NF3	TGME49_260440	58	1	___1	0.662923	-0.250625	0.13527	0.172601
TGME49_300200-t26_1-p1	histone H2AZ	TGME49_300200	14	1	___2	0.692881	-0.249052	0.59722	1.0112
TGME49_258150-t26_1-p1	proteasome subunit alpha type 7, putative	TGME49_258150	117	1	___1	0.637121	-0.24631	0.940704	-0.00706818
TGME49_300200-t26_1-p1	histone H2AZ	TGME49_300200	34	1	___3	0.696084	-0.235099	0.59722	1.0112
TGME49_300200-t26_1-p1	histone H2AZ	TGME49_300200	36	1	___3	0.696084	-0.235099	0.59722	1.0112
TGME49_300200-t26_1-p1	histone H2AZ	TGME49_300200	37	1	___3	0.696084	-0.235099	0.59722	1.0112
TGME49_223140-t26_1-p1	tRNA binding domain-containing protein	TGME49_223140	373	0.991291	___1	0.816081	-0.234704	0.0134095	0.179514
TGME49_263300-t26_1-p1	eukaryotic porin protein	TGME49_263300	30	1	___1	0.765059	-0.226967	0.525994	0.0580306
TGME49_216650-t26_1-p1	S15 sporozoite-expressed protein	TGME49_216650	112	1	___1	0.724609	-0.222615	0.409638	-0.0886033
TGME49_265250-t26_1-p1	RNA recognition motif-containing protein	TGME49_265250	1452	1	___1	0.723066	-0.216658	0.0173303	-0.245661
TGME49_268200-t26_1-p1	RNA recognition motif-containing protein	TGME49_268200	206	1	___1	0.768982	-0.209612	0.950877	-0.0047449
TGME49_214590-t26_1-p1	micro-fibrillar-associated protein 1	TGME49_214590	427	1	___1	0.891309	-0.204559	0.343643	-0.107637
TGME49_236570-t26_1-p1	lysine decarboxylase family protein	TGME49_236570	363	1	___1	0.858389	-0.196813	0.115841	-0.0892593
TGME49_211020-t26_1-p1	RNA recognition motif-containing protein	TGME49_211020	41	1	___1	0.852806	-0.182974	0.00217411	0.320726
TGME49_263300-t26_1-p1	eukaryotic porin protein	TGME49_263300	204	1	___1	0.829026	-0.173347	0.525994	0.0580306
TGME49_264420-t26_1-p1	lipoprotein, putative	TGME49_264420	1774	0.964354	___2	0.835924	-0.172179	0.0791245	-1.42182
TGME49_214840-t26_1-p1	AP2 domain transcription factor AP2X-7	TGME49_214840	1785	1	___1	0.86268	-0.140986	0.00488115	-0.208067
TGME49_232250-t26_1-p1	catalase	TGME49_232250	226	1	___1	0.892021	-0.131871	3.98767e-05	-0.542733
TGME49_310670-t26_1-p1	glycogen phosphorylase 1, putative	TGME49_310670	51	1	___1	0.910147	-0.119966	0.0153848	0.163104
TGME49_214470-t26_1-p1	Ulp1 protease family, C-terminal catalytic domain-containing protein	TGME49_214470	477	1	___1	0.87273	-0.11801	0.00548141	-0.462584
TGME49_273760-t26_1-p1	heat shock protein HSP70	TGME49_273760	526	1	___1	0.916969	-0.117245	0.0182302	-0.163143
TGME49_256050-t26_1-p1	signal recognition particle 14kd protein	TGME49_256050	116	1	___1	0.917764	-0.114924	0.448579	-0.0655605
TGME49_256760-t26_1-p1	pyruvate kinase PyK1	TGME49_256760	4	1	___1	0.862584	-0.108704	0.024919	-0.135692
TGME49_311720-t26_1-p1	chaperonin protein BiP	TGME49_311720	345	0.998859	___1	0.855319	-0.10617	0.0199362	-0.197743
TGME49_272400-t26_1-p1	casein kinase ii regulatory subunit protein	TGME49_272400	343	1	___1	0.858645	-0.0979039	0.0033018	-0.309262
TGME49_312530-t26_1-p1	splicing factor, CC1 family protein	TGME49_312530	285	1	___1	0.901628	-0.0921943	0.87525	-0.0130307
TGME49_283878-t26_1-p1	RNA recognition motif-containing protein	TGME49_283878	204	1	___1	0.92299	-0.0676766	N/A	N/A
TGME49_209030-t26_1-p1	actin ACT1	TGME49_209030	192	1	___1	0.932557	-0.0674294	0.089332	-0.111647
TGME49_236040-t26_1-p1	fructose-1,6-bisphosphate aldolase	TGME49_236040	385	1	___1	0.942116	-0.0672446	0.841219	-0.0194664
TGME49_207620-t26_1-p1	pyridine nucleotide-disulfide oxidoreductase domain-containing protein	TGME49_207620	431	1	___1	0.947424	-0.0665819	0.0159648	-0.196788
TGME49_262620-t26_1-p1	RNA recognition motif-containing protein	TGME49_262620	80	1	___1	0.925038	-0.0611202	0.687033	-0.0387878
TGME49_258150-t26_1-p1	proteasome subunit alpha type 7, putative	TGME49_258150	86	1	___1	0.930594	-0.0604087	0.940704	-0.00706818
TGME49_207080-t26_1-p1	histone lysine acetyltransferase MYST-B	TGME49_207080	562	1	___1	0.955385	-0.0534467	N/A	N/A
TGME49_301440-t26_1-p1	calcium-dependent protein kinase CDPK1	TGME49_301440	341	1	___1	0.972359	-0.0483978	0.000313621	-0.395181
TGME49_289980-t26_1-p1	HAD hydrolase, family IIA protein	TGME49_289980	382	1	___1	0.958286	-0.0455473	N/A	N/A
TGME49_314810-t26_1-p1	ribosomal protein RPL7	TGME49_314810	60	1	___1	0.945172	-0.0388643	0.0134306	0.241124
TGME49_262420-t26_1-p1	AP2 domain transcription factor APVIIb-1/ADA2-B	TGME49_262420	272	1	___1	0.953974	-0.0323876	N/A	N/A
TGME49_289650-t26_1-p1	PEP-carboxykinase I	TGME49_289650	231	1	___1	0.973401	-0.0209201	0.0179785	-0.187583
TGME49_236040-t26_1-p1	fructose-1,6-bisphosphate aldolase	TGME49_236040	382	1	___1	0.995711	0.00481823	0.841219	-0.0194664
TGME49_318140-t26_1-p1	SART-1 family protein	TGME49_318140	776	0.984047	___1	0.997059	0.00593825	0.592013	-0.0529677
TGME49_249390-t26_1-p1	glutamate/leucine/phenylalanine/valine dehydrogenase family protein	TGME49_249390	714	1	___1	0.981759	0.0209691	0.159956	-0.081952
TGME49_305980-t26_1-p1	pyruvate dehydrogenase complex subunit PDH-E3I	TGME49_305980	549	1	___1	0.953709	0.0301719	0.672194	-0.0408433
TGME49_226410-t26_1-p1	EF-1 guanine nucleotide exchange domain-containing protein	TGME49_226410	129	1	___1	0.95406	0.049259	0.292516	-0.0789934
TGME49_238250-t26_1-p1	ribosomal protein RPL36	TGME49_238250	59	1	___1	0.927361	0.0625132	0.182289	0.413247
TGME49_211020-t26_1-p1	RNA recognition motif-containing protein	TGME49_211020	48	1	___1	0.916363	0.0628391	0.00217411	0.320726
TGME49_234900-t26_1-p1	PHD-finger domain-containing protein	TGME49_234900	2693	1	___1	0.902491	0.0661123	0.552956	0.155849
TGME49_205470-t26_1-p1	translation elongation factor 2 family protein, putative	TGME49_205470	460	1	___1	0.95365	0.0745616	0.00109687	-0.259122
TGME49_270510-t26_1-p1	asparaginyl-tRNA synthetase (NOB+tRNA synthase)	TGME49_270510	498	1	___1	0.963997	0.0783992	0.105529	0.0919435
TGME49_228190-t26_1-p1	eukaryotic initiation factor-3, subunit 5, putative	TGME49_228190	272	1	___1	0.868328	0.0877831	0.0400805	-0.197742
TGME49_217460-t26_1-p1	glutaminyl-tRNA synthetase (GlnRS)	TGME49_217460	709	1	___1	0.904554	0.0968761	0.153432	-0.0815978
TGME49_268850-t26_1-p1	enolase 2	TGME49_268850	386	1	___1	0.944859	0.105954	4.84163e-05	-0.393379
TGME49_229950-t26_1-p1	26S proteasome regulatory subunit 6b, putative	TGME49_229950	228	1	___1	0.848441	0.113291	0.125897	-0.0872261
TGME49_216880-t26_1-p1	guanine nucleotide-binding protein	TGME49_216880	135	1	___1	0.937106	0.1178	0.165062	-0.113313
TGME49_212220-t26_1-p1	hypothetical protein	TGME49_212220	468	1	___1	0.852325	0.12344	0.236717	-0.196947
TGME49_230420-t26_1-p1	sarco/endoplasmic reticulum Ca2+-ATPase	TGME49_230420	483	1	___1	0.819787	0.126372	0.00570628	0.288543
TGME49_206610-t26_1-p1	pyruvate dehydrogenase complex subunit PDH-E2	TGME49_206610	492	1	___1	0.84934	0.130637	0.0940407	-0.126218
TGME49_247700-t26_1-p1	AP2 domain transcription factor AP2XII-4	TGME49_247700	2655	1	___1	0.839719	0.138445	0.884101	0.0557629
TGME49_275690-t26_1-p1	ClpB, putative	TGME49_275690	204	1	___1	0.816806	0.142141	6.9479e-05	0.476077
TGME49_208320-t26_1-p1	polynucleotide kinase 3 phosphatase	TGME49_208320	93	0.999996	___1	0.782254	0.142424	0.320172	0.158031
TGME49_300200-t26_1-p1	histone H2AZ	TGME49_300200	18	1	___2	0.895753	0.14289	0.59722	1.0112
TGME49_293510-t26_1-p1	poly(ADP-ribose) polymerase and DNA-Ligase Zn-finger region domain-containing protein	TGME49_293510	180	1	___1	0.905267	0.143569	0.00800299	-0.299058
TGME49_273460-t26_1-p1	eukaryotic translation initiation factor 3 subunit 6 interacting protein	TGME49_273460	572	1	___1	0.828642	0.156905	0.0115714	-0.207155
TGME49_254090-t26_1-p1	hypothetical protein	TGME49_254090	306	1	___1	0.814928	0.162509	N/A	N/A
TGME49_219540-t26_1-p1	cytosolic tRNA-Ala synthetase	TGME49_219540	640	1	___1	0.762082	0.16375	0.00081022	-0.246002
TGME49_209910-t26_1-p1	histone H2Bv	TGME49_209910	15	1	___3	0.790654	0.164594	0.497491	-0.047192
TGME49_209910-t26_1-p1	histone H2Bv	TGME49_209910	19	1	___3	0.790654	0.164594	0.497491	-0.047192
TGME49_235170-t26_1-p1	ATPase, AAA family protein	TGME49_235170	366	1	___1	0.923462	0.175097	0.139261	0.331676
TGME49_310150-t26_1-p1	AMP-binding enzyme domain-containing protein	TGME49_310150	481	1	___1	0.900741	0.177058	0.0371419	0.172523
TGME49_252220-t26_1-p1	tetratricopeptide repeat domain containing protein	TGME49_252220	222	1	___1	0.783703	0.181066	0.00251168	0.318111
TGME49_235540-t26_1-p1	eukaryotic initiation factor-2 beta, putative	TGME49_235540	88	1	___1	0.906799	0.183648	0.130168	-0.201396
TGME49_245620-t26_1-p1	ribosomal-ubiquitin protein RPS27A	TGME49_245620	136	1	___1	0.722419	0.18513	0.55685	0.162759
TGME49_239100-t26_1-p1	ribosomal protein RPS7	TGME49_239100	89	1	___1	0.803745	0.193894	0.0119223	0.232014
TGME49_227870-t26_1-p1	Tim10/DDP family zinc finger superfamily protein	TGME49_227870	73	1	___1	0.742774	0.194575	0.208231	0.184888
TGME49_251870-t26_1-p1	histone H2Bb	TGME49_251870	99	1	___1	0.707705	0.20962	0.045848	0.347489
TGME49_234900-t26_1-p1	PHD-finger domain-containing protein	TGME49_234900	3162	1	___1	0.749545	0.217437	0.552956	0.155849
TGME49_210781-t26_1-p1	ubiquitin carboxyl-terminal hydrolase	TGME49_210781	1267	1	___1	0.788885	0.220237	N/A	N/A
TGME49_208780-t26_1-p1	ubiquitin-conjugating enzyme subfamily protein	TGME49_208780	84	1	___1	0.848587	0.224789	0.326402	0.36107
TGME49_231960-t26_1-p1	omega secalin, putative	TGME49_231960	1357	0.999665	___1	0.708129	0.228454	3.04416e-05	-0.477774
TGME49_235420-t26_1-p1	hypothetical protein	TGME49_235420	3185	1	___2	0.697854	0.238647	0.562225	0.0609648
TGME49_235420-t26_1-p1	hypothetical protein	TGME49_235420	3195	1	___2	0.697854	0.238647	0.562225	0.0609648
TGME49_287500-t26_1-p1	T complex chaperonin, putative	TGME49_287500	318	1	___1	0.720601	0.238948	0.986505	-0.00172069
TGME49_263300-t26_1-p1	eukaryotic porin protein	TGME49_263300	57	1	___1	0.839594	0.241183	0.525994	0.0580306
TGME49_224260-t26_1-p1	PHD-finger domain-containing protein	TGME49_224260	316	1	___1	0.709925	0.242214	0.0200946	0.191017
TGME49_214540-t26_1-p1	hypothetical protein	TGME49_214540	340	1	___1	0.766417	0.257511	N/A	N/A
TGME49_300140-t26_1-p1	elongation factor 1-gamma, putative	TGME49_300140	45	1	___1	0.866387	0.257831	0.0624929	-0.121824
TGME49_214270-t26_1-p1	translation initiation factor IF-2, putative	TGME49_214270	1119	1	___1	0.789953	0.258941	0.0164301	-0.318853
TGME49_262690-t26_1-p1	ribosomal protein RPL27	TGME49_262690	135	1	___1	0.620491	0.266336	0.569346	0.081503
TGME49_255890-t26_1-p1	pyridine nucleotide-disulfide oxidoreductase domain-containing protein	TGME49_255890	226	1	___1	0.73517	0.271776	0.290523	0.0962715
TGME49_288380-t26_1-p1	heat shock protein HSP90	TGME49_288380	413	0.977134	___1	0.85148	0.282261	0.000131514	-0.335073
TGME49_209910-t26_1-p1	histone H2Bv	TGME49_209910	105	1	___1	0.751212	0.308352	0.497491	-0.047192
TGME49_200385-t26_1-p1	Myb family DNA-binding domain-containing protein	TGME49_200385	1720	1	___1	0.571258	0.322895	N/A	N/A
TGME49_214590-t26_1-p1	micro-fibrillar-associated protein 1	TGME49_214590	84	1	___1	0.756428	0.335674	0.343643	-0.107637
TGME49_205700-t26_1-p1	cyclophilin precursor	TGME49_205700	232	0.999995	___1	0.661506	0.342729	0.102927	-0.154599
TGME49_288380-t26_1-p1	heat shock protein HSP90	TGME49_288380	384	1	___1	0.7804	0.344828	0.000131514	-0.335073
TGME49_260550-t26_1-p1	acetyltransferase, GNAT family protein	TGME49_260550	143	1	___1	0.88374	0.355631	N/A	N/A
TGME49_263090-t26_1-p1	14-3-3 protein	TGME49_263090	138	1	___1	0.597304	0.367443	0.00159	-0.271392
TGME49_234900-t26_1-p1	PHD-finger domain-containing protein	TGME49_234900	1077	1	___1	0.690466	0.368828	0.552956	0.155849
TGME49_231890-t26_1-p1	beta-ketoacyl-acyl carrier protein synthase III, putative	TGME49_231890	542	1	___1	0.525697	0.369275	0.766472	0.0357431
TGME49_273760-t26_1-p1	heat shock protein HSP70	TGME49_273760	509	1	___1	0.907305	0.369388	0.0182302	-0.163143
TGME49_248250-t26_1-p1	translation initiation factor IF-2, putative	TGME49_248250	4	1	___1	0.639995	0.370132	N/A	N/A
TGME49_263870-t26_1-p1	glutamate-tRNA ligase	TGME49_263870	551	1	___1	0.481199	0.392435	0.0715723	0.156937
TGME49_316480-t26_1-p1	XRN 5'-3' exonuclease N-terminus protein	TGME49_316480	1957	1	___2	0.43922	0.420445	N/A	N/A
TGME49_316480-t26_1-p1	XRN 5'-3' exonuclease N-terminus protein	TGME49_316480	1962	1	___2	0.43922	0.420445	N/A	N/A
TGME49_262420-t26_1-p1	AP2 domain transcription factor APVIIb-1/ADA2-B	TGME49_262420	1168	1	___1	0.471586	0.429174	N/A	N/A
TGME49_315620-t26_1-p1	vacuolar ATP synthase subunit C, putative	TGME49_315620	360	1	___1	0.724177	0.434657	0.482908	0.0713495
TGME49_300200-t26_1-p1	histone H2AZ	TGME49_300200	6	1	___3	0.480601	0.441803	0.59722	1.0112
TGME49_300200-t26_1-p1	histone H2AZ	TGME49_300200	10	1	___3	0.480601	0.441803	0.59722	1.0112
TGME49_300200-t26_1-p1	histone H2AZ	TGME49_300200	14	1	___3	0.480601	0.441803	0.59722	1.0112
TGME49_318710-t26_1-p1	ATP-binding cassette sub-family F member 1	TGME49_318710	792	1	___1	0.463967	0.462154	0.0546391	-0.1194
TGME49_236040-t26_1-p1	fructose-1,6-bisphosphate aldolase	TGME49_236040	429	1	___1	0.59348	0.463052	0.841219	-0.0194664
TGME49_243440-t26_1-p1	histone lysine acetyltransferase GCN5-B	TGME49_243440	452	1	___1	0.774569	0.464693	0.107653	-0.175452
TGME49_246170-t26_1-p1	ARID/BRIGHT DNA binding domain-containing protein	TGME49_246170	1984	0.999946	___1	0.625945	0.47774	0.302023	0.0861266
TGME49_273760-t26_1-p1	heat shock protein HSP70	TGME49_273760	101	1	___1	0.552302	0.503943	0.0182302	-0.163143
TGME49_271740-t26_1-p1	hypothetical protein	TGME49_271740	807	1	___1	0.442909	0.505868	0.0101106	0.382185
TGME49_300140-t26_1-p1	elongation factor 1-gamma, putative	TGME49_300140	190	1	___1	0.571439	0.506872	0.0624929	-0.121824
TGME49_207640-t26_1-p1	isoleucyl-tRNA synthetase family protein	TGME49_207640	800	1	___1	0.769328	0.519057	0.197918	0.071816
P62805;TGME49_239260-t26_1-p1	histone H4	TGME49_239260	9	1	___3	0.354367	0.520976	0.00236721	-0.763527
P62805;TGME49_239260-t26_1-p1	histone H4	TGME49_239260	13	1	___3	0.354367	0.520976	0.00236721	-0.763527
P62805;TGME49_239260-t26_1-p1	histone H4	TGME49_239260	17	1	___3	0.354367	0.520976	0.00236721	-0.763527
TGME49_219250-t26_1-p1	acetyltransferase, GNAT family protein	TGME49_219250	197	1	___1	0.36599	0.525016	0.128461	0.179299
TGME49_201400-t26_1-p1	Sin3-associated polypeptide SAP18	TGME49_201400	483	1	___1	0.353392	0.562773	0.884761	0.0169643
TGME49_312630-t26_1-p1	anonymous antigen-1, putative	TGME49_312630	2036	1	___1	0.338999	0.568158	0.517642	-0.0339738
TGME49_317720-t26_1-p1	eukaryotic translation initiation factor 3 subunit 7, putative	TGME49_317720	340	1	___1	0.446548	0.577947	0.180687	-0.0827512
TGME49_251690-t26_1-p1	seryl-tRNA synthetase, cytoplasmic, putative	TGME49_251690	308	1	___1	0.614594	0.587137	0.922177	0.00633072
TGME49_230520-t26_1-p1	cyclophilin 1, putative	TGME49_230520	161	1	___1	0.322885	0.587385	0.000827889	0.450042
TGME49_311720-t26_1-p1	chaperonin protein BiP	TGME49_311720	276	1	___1	0.508893	0.588154	0.0199362	-0.197743
TGME49_203750-t26_1-p1	hypothetical protein	TGME49_203750	91	1	___1	0.494354	0.613794	0.0900651	0.275804
TGME49_244100-t26_1-p1	snoRNA binding domain-containing protein	TGME49_244100	537	1	___1	0.535562	0.624203	0.143462	0.157012
TGME49_217440-t26_1-p1	HCNGP family protein	TGME49_217440	409	1	___1	0.253845	0.630742	0.296794	-0.442611
TGME49_216880-t26_1-p1	guanine nucleotide-binding protein	TGME49_216880	188	1	___1	0.683712	0.636566	0.165062	-0.113313
TGME49_254440-t26_1-p1	ribosomal protein RPL12	TGME49_254440	54	1	___1	0.59119	0.666326	0.910115	-0.0151625
P68104;Q05639;TGME49_294800-t26_1-p1	elongation factor 1-alpha (EF-1-ALPHA), putative	TGME49_294800	241	1	___1	0.572839	0.668443	0.254333	-0.108717
TGME49_247700-t26_1-p1	AP2 domain transcription factor AP2XII-4	TGME49_247700	2980	1	___1	0.336024	0.681681	0.884101	0.0557629
TGME49_210840-t26_1-p1	arginyl-tRNA synthetase family protein	TGME49_210840	201	1	___1	0.513193	0.684134	0.222671	0.0796626
TGME49_279400-t26_1-p1	glutaredoxin, putative	TGME49_279400	63	1	___1	0.671347	0.694887	0.167064	-0.297105
TGME49_220400-t26_1-p1	actin depolymerizing factor ADF	TGME49_220400	30	1	___1	0.418528	0.705643	0.00878417	-0.340344
TGME49_300260-t26_1-p1	threonyl-tRNA synthetase family protein	TGME49_300260	216	1	___1	0.18677	0.709976	0.711103	-0.0226338
TGME49_209910-t26_1-p1	histone H2Bv	TGME49_209910	15	1	___2	0.338508	0.715358	0.497491	-0.047192
TGME49_209910-t26_1-p1	histone H2Bv	TGME49_209910	19	1	___2	0.338508	0.715358	0.497491	-0.047192
TGME49_294670-t26_1-p1	translation initiation factor 3 subunit	TGME49_294670	171	1	___1	0.407811	0.715703	0.210715	-0.10105
TGME49_216790-t26_1-p1	ATP-binding cassette sub-family E member 1, putative	TGME49_216790	362	1	___1	0.586076	0.735703	0.4715	-0.0425236
TGME49_224260-t26_1-p1	PHD-finger domain-containing protein	TGME49_224260	3651	1	___1	0.456776	0.747452	0.0200946	0.191017
TGME49_301420-t26_1-p1	hypothetical protein	TGME49_301420	214	1	___1	0.317745	0.760508	0.200357	-0.0938237
TGME49_294898-t26_1-p1	tetratricopeptide repeat-containing protein	TGME49_294898	698	1	___1	0.45904	0.806263	0.712815	-0.0199047
TGME49_263090-t26_1-p1	14-3-3 protein	TGME49_263090	187	1	___1	0.189594	0.806565	0.00159	-0.271392
TGME49_264420-t26_1-p1	lipoprotein, putative	TGME49_264420	1778	0.999979	___2	0.416274	0.816179	0.0791245	-1.42182
TGME49_318330-t26_1-p1	histone lysine acetyltransferase MYST-A	TGME49_318330	41	1	___3	0.186649	0.826635	N/A	N/A
TGME49_318330-t26_1-p1	histone lysine acetyltransferase MYST-A	TGME49_318330	48	1	___3	0.186649	0.826635	N/A	N/A
TGME49_318330-t26_1-p1	histone lysine acetyltransferase MYST-A	TGME49_318330	50	1	___3	0.186649	0.826635	N/A	N/A
TGME49_231960-t26_1-p1	omega secalin, putative	TGME49_231960	1631	1	___1	0.14452	0.835934	3.04416e-05	-0.477774
TGME49_278440-t26_1-p1	SWI2/SNF2 Brahma-like putative	TGME49_278440	2339	1	___1	0.335665	0.852155	0.106375	0.29829
TGME49_288650-t26_1-p1	dense granule protein GRA12	TGME49_288650	357	1	___1	0.151233	0.866914	0.623255	-0.0319725
TGME49_246570-t26_1-p1	hypothetical protein	TGME49_246570	197	1	___1	0.508045	0.868564	N/A	N/A
TGME49_228210-t26_1-p1	26S proteasome regulatory subunit	TGME49_228210	216	1	___1	0.51311	0.882134	0.784623	-0.0201408
TGME49_243440-t26_1-p1	histone lysine acetyltransferase GCN5-B	TGME49_243440	972	1	___1	0.432888	0.882345	0.107653	-0.175452
TGME49_311720-t26_1-p1	chaperonin protein BiP	TGME49_311720	120	0.920979	___1	0.238207	0.911972	0.0199362	-0.197743
TGME49_305980-t26_1-p1	pyruvate dehydrogenase complex subunit PDH-E3I	TGME49_305980	377	1	___1	0.102322	0.941221	0.672194	-0.0408433
TGME49_208320-t26_1-p1	polynucleotide kinase 3 phosphatase	TGME49_208320	655	1	___1	0.529395	0.956812	0.320172	0.158031
TGME49_319870-t26_1-p1	ubiquitin-conjugating enzyme subfamily protein	TGME49_319870	254	1	___1	0.398462	0.965351	0.192878	-0.248819
TGME49_247700-t26_1-p1	AP2 domain transcription factor AP2XII-4	TGME49_247700	1547	1	___1	0.283578	0.983777	0.884101	0.0557629
TGME49_278440-t26_1-p1	SWI2/SNF2 Brahma-like putative	TGME49_278440	2644	1	___1	0.451684	1.00077	0.106375	0.29829
TGME49_232710-t26_1-p1	ribosomal protein RPS3A	TGME49_232710	33	1	___1	0.246159	1.01882	0.0507855	0.175324
TGME49_216560-t26_1-p1	methyltransferase domain-containing protein	TGME49_216560	267	1	___1	0.300449	1.02977	N/A	N/A
TGME49_248340-t26_1-p1	GTP-binding nuclear protein ran/tc4	TGME49_248340	113	1	___1	0.425413	1.03562	0.255388	-0.0797692
TGME49_268850-t26_1-p1	enolase 2	TGME49_268850	322	1	___1	0.584308	1.04859	4.84163e-05	-0.393379
TGME49_301440-t26_1-p1	calcium-dependent protein kinase CDPK1	TGME49_301440	350	1	___1	0.251625	1.04899	0.000313621	-0.395181
TGME49_247700-t26_1-p1	AP2 domain transcription factor AP2XII-4	TGME49_247700	2812	1	___1	0.0663946	1.06233	0.884101	0.0557629
TGME49_222270-t26_1-p1	hypothetical protein	TGME49_222270	251	1	___1	0.137464	1.06633	0.912612	-0.0145328
TGME49_214840-t26_1-p1	AP2 domain transcription factor AP2X-7	TGME49_214840	152	1	___1	0.280021	1.09593	0.00488115	-0.208067
TGME49_265450-t26_1-p1	hexokinase	TGME49_265450	110	1	___1	0.373599	1.09849	0.568556	0.0366728
TGME49_305980-t26_1-p1	pyruvate dehydrogenase complex subunit PDH-E3I	TGME49_305980	366	0.99801	___1	0.358856	1.09866	0.672194	-0.0408433
TGME49_215300-t26_1-p1	hypothetical protein	TGME49_215300	242	1	___1	0.262155	1.10961	0.893103	0.0335626
TGME49_217540-t26_1-p1	RNA recognition motif-containing protein	TGME49_217540	162	1	___1	0.117496	1.11447	0.00109402	-0.304128
TGME49_263580-t26_1-p1	bromodomain-containing protein	TGME49_263580	699	1	___1	0.0874295	1.13978	0.752902	0.0243294
TGME49_294800-t26_1-p1	elongation factor 1-alpha (EF-1-ALPHA), putative	TGME49_294800	321	1	___1	0.0898259	1.14571	0.254333	-0.108717
TGME49_208430-t26_1-p1	serine proteinase inhibitor PI-2, putative	TGME49_208430	213	1	___1	0.220411	1.15486	N/A	N/A
TGME49_294930-t26_1-p1	leucine rich repeat-containing protein	TGME49_294930	625	1	___1	0.467048	1.17347	0.195322	0.939169
P36873;TGME49_310700-t26_1-p1	serine/threonine phosophatase PP1	TGME49_310700	140	1	___1	0.281528	1.17879	0.986667	-0.0014058
TGME49_305340-t26_1-p1	corepressor complex CRC230	TGME49_305340	1514	1	___1	0.47916	1.18482	0.910222	-0.00715563
TGME49_203950-t26_1-p1	Myb family DNA-binding domain-containing protein	TGME49_203950	560	1	___1	0.153116	1.18878	N/A	N/A
TGME49_209910-t26_1-p1	histone H2Bv	TGME49_209910	4	1	___2	0.246399	1.19799	0.497491	-0.047192
TGME49_209910-t26_1-p1	histone H2Bv	TGME49_209910	9	1	___2	0.246399	1.19799	0.497491	-0.047192
TGME49_251930-t26_1-p1	enoyl-acyl carrier reductase ENR	TGME49_251930	187	0.976401	___1	0.293534	1.20256	0.0210881	0.193396
TGME49_269180-t26_1-p1	MIF4G domain-containing protein	TGME49_269180	2359	1	___1	0.0478844	1.21973	0.709856	-0.0374735
TGME49_232350-t26_1-p1	lactate dehydrogenase LDH1	TGME49_232350	312	1	___1	0.0703949	1.28796	0.0617541	-0.12697
TGME49_320570-t26_1-p1	elongation factor Tu, putative	TGME49_320570	321	1	___1	0.312813	1.29777	0.434691	-0.041756
TGME49_233460-t26_1-p1	SAG-related sequence SRS29B	TGME49_233460	81	1	___1	0.304357	1.32342	0.227115	0.0946958
TGME49_321500-t26_1-p1	RNA recognition motif-containing protein	TGME49_321500	138	1	___1	0.126199	1.34028	0.134056	-0.154008
TGME49_250770-t26_1-p1	eukaryotic initiation factor-4A, putative	TGME49_250770	297	1	___1	0.0633125	1.35864	0.0169516	-0.139502
TGME49_262920-t26_1-p1	trypsin domain-containing protein	TGME49_262920	624	1	___1	0.271561	1.39782	0.0475399	-0.154069
TGME49_227620-t26_1-p1	dense granule protein GRA2	TGME49_227620	110	1	___1	0.124881	1.45232	0.0517319	-0.500315
TGME49_263090-t26_1-p1	14-3-3 protein	TGME49_263090	90	1	___2	0.113627	1.45597	0.00159	-0.271392
TGME49_263090-t26_1-p1	14-3-3 protein	TGME49_263090	103	1	___2	0.113627	1.45597	0.00159	-0.271392
TGME49_231960-t26_1-p1	omega secalin, putative	TGME49_231960	1619	1	___2	0.137901	1.45598	3.04416e-05	-0.477774
TGME49_231960-t26_1-p1	omega secalin, putative	TGME49_231960	1631	1	___2	0.137901	1.45598	3.04416e-05	-0.477774
TGME49_268950-t26_1-p1	hypothetical protein	TGME49_268950	48	1	___1	0.107871	1.49986	0.0752007	0.134497
TGME49_202950-t26_1-p1	hypothetical protein	TGME49_202950	1272	0.999939	___1	0.299737	1.52797	0.572154	-0.0540471
TGME49_290660-t26_1-p1	RNA recognition motif-containing protein	TGME49_290660	99	1	___1	0.0505158	1.55474	0.0230317	-0.192215
TGME49_219520-t26_1-p1	histone arginine methyltransferase PRMT1	TGME49_219520	127	1	___1	0.175119	1.56021	0.156819	-0.086538
TGME49_289650-t26_1-p1	PEP-carboxykinase I	TGME49_289650	591	1	___1	0.2287	1.56521	0.0179785	-0.187583
TGME49_218358-t26_1-p1	zinc knuckle domain-containing protein	TGME49_218358	354	1	___1	0.374787	1.60025	0.925246	-0.0716012
TGME49_205470-t26_1-p1	translation elongation factor 2 family protein, putative	TGME49_205470	737	1	___1	0.323362	1.61806	0.00109687	-0.259122
TGME49_312650-t26_1-p1	hypothetical protein	TGME49_312650	1690	1	___1	0.138803	1.62719	N/A	N/A
TGME49_243580-t26_1-p1	Hit family protein involved in cell-cycle regulation, putative	TGME49_243580	251	1	___1	0.153904	1.6491	0.000994172	-0.28913
TGME49_208490-t26_1-p1	hypothetical protein	TGME49_208490	44	1	___1	0.0872476	1.68364	N/A	N/A
TGME49_224850-t26_1-p1	polyadenylate binding protein, putative	TGME49_224850	176	1	___1	0.0290299	1.71756	0.0899577	-0.116879
TGME49_263870-t26_1-p1	glutamate-tRNA ligase	TGME49_263870	761	1	___1	0.14091	1.75803	0.0715723	0.156937
TGME49_285230-t26_1-p1	PRP38 family protein	TGME49_285230	101	1	___1	0.187459	1.77777	0.810404	-0.0247832
TGME49_319560-t26_1-p1	microneme protein MIC3	TGME49_319560	338	1	___1	0.0226096	1.7981	8.67985e-05	-0.640855
TGME49_238070-t26_1-p1	glutaredoxin domain-containing protein	TGME49_238070	174	1	___1	0.200594	1.82052	0.885324	-0.0102063
TGME49_309250-t26_1-p1	hypothetical protein	TGME49_309250	3253	1	___1	0.22848	1.8224	0.0129765	0.449741
TGME49_226410-t26_1-p1	EF-1 guanine nucleotide exchange domain-containing protein	TGME49_226410	138	1	___1	0.0181475	1.84422	0.292516	-0.0789934
TGME49_270910-t26_1-p1	acyltransferase domain-containing protein	TGME49_270910	641	1	___1	0.283959	1.85279	N/A	N/A
TGME49_244380-t26_1-p1	cactin	TGME49_244380	154	1	___1	0.184749	1.85807	0.0482533	0.250275
TGME49_249180-t26_1-p1	bifunctional dihydrofolate reductase-thymidylate synthase	TGME49_249180	405	1	___1	0.0579357	1.87554	0.162814	-0.0867724
TGME49_247510-t26_1-p1	fructose-bisphospatase II	TGME49_247510	112	1	___1	0.15955	1.92861	0.247578	0.0824696
TGME49_268850-t26_1-p1	enolase 2	TGME49_268850	407	1	___1	0.0557996	1.93235	4.84163e-05	-0.393379
TGME49_260010-t26_1-p1	acetyltransferase, GNAT family protein	TGME49_260010	126	1	___1	0.388454	1.99054	0.693894	0.0520108
TGME49_266640-t26_1-p1	Acetyl-coenzyme A synthetase 2, putative	TGME49_266640	113	1	___1	0.145003	2.02661	2.33071e-05	-0.444632
TGME49_270510-t26_1-p1	asparaginyl-tRNA synthetase (NOB+tRNA synthase)	TGME49_270510	288	1	___1	0.0229394	2.02738	0.105529	0.0919435
TGME49_294800-t26_1-p1	elongation factor 1-alpha (EF-1-ALPHA), putative	TGME49_294800	425	1	___1	0.0255666	2.04156	0.254333	-0.108717
TGME49_293340-t26_1-p1	ran binding family protein 1, putative	TGME49_293340	159	0.999957	___1	0.0112569	2.04604	0.648731	-0.0886921
TGME49_248250-t26_1-p1	translation initiation factor IF-2, putative	TGME49_248250	96	1	___1	0.0047213	2.06941	N/A	N/A
TGME49_309250-t26_1-p1	hypothetical protein	TGME49_309250	2763	1	___1	0.17606	2.08525	0.0129765	0.449741
TGME49_243800-t26_1-p1	long-chain fatty acid CoA ligase, putative	TGME49_243800	130	1	___1	0.00388092	2.09809	0.0444303	-0.116431
TGME49_219760-t26_1-p1	N-acetyltransferase family protein	TGME49_219760	142	1	___1	0.162734	2.09893	0.996735	-0.000845765
TGME49_232440-t26_1-p1	Brf1p family coiled coil protein	TGME49_232440	254	0.981624	___1	0.147179	2.12661	0.138969	-0.163048
TGME49_251930-t26_1-p1	enoyl-acyl carrier reductase ENR	TGME49_251930	316	1	___1	0.0676741	2.12707	0.0210881	0.193396
TGME49_300200-t26_1-p1	histone H2AZ	TGME49_300200	29	1	___3	0.00644557	2.16181	0.59722	1.0112
TGME49_254555-t26_1-p1	histone lysine acetyltransferase GCN5-A	TGME49_254555	1089	1	___2	0.0967946	2.21528	N/A	N/A
TGME49_254555-t26_1-p1	histone lysine acetyltransferase GCN5-A	TGME49_254555	1090	1	___2	0.0967946	2.21528	N/A	N/A
TGME49_271810-t26_1-p1	lanp, putative	TGME49_271810	55	1	___1	0.0452721	2.34534	0.0176854	-0.168706
TGME49_285250-t26_1-p1	hypothetical protein	TGME49_285250	789	1	___1	0.0274803	2.38782	0.492889	-0.0755926
TGME49_251930-t26_1-p1	enoyl-acyl carrier reductase ENR	TGME49_251930	238	1	___1	0.0515345	2.46761	0.0210881	0.193396
TGME49_240600-t26_1-p1	chaperonin cpn60, putative	TGME49_240600	611	1	___1	0.091234	2.48427	0.0324803	0.18235
TGME49_257070-t26_1-p1	hypothetical protein	TGME49_257070	83	1	___1	0.0259237	3.13635	0.00729347	-0.379662
TGME49_213680-t26_1-p1	MmgE/PrpD family protein	TGME49_213680	468	1	___1	0.0564974	3.22881	0.940458	-0.0299466
TGME49_318230-t26_1-p1	phosphoglycerate kinase PGKI	TGME49_318230	199	0.999878	___1	0.240073	3.60016	0.529372	-0.0342657
TGME49_263090-t26_1-p1	14-3-3 protein	TGME49_263090	176	1	___1	0.0062639	3.68515	0.00159	-0.271392
TGME49_243440-t26_1-p1	histone lysine acetyltransferase GCN5-B	TGME49_243440	989	1	___1	0.198025	3.90306	0.107653	-0.175452
TGME49_246740-t26_1-p1	hypothetical protein	TGME49_246740	512	1	___1	0.0111625	4.64473	0.406794	-0.0892414
TGME49_290630-t26_1-p1	AP2 domain transcription factor AP2IX-7	TGME49_290630	453	1	___1	0.00424537	5.14921	N/A	N/A
TGME49_243710-t26_1-p1	t-complex protein beta subunit	TGME49_243710	225	1	___1	0.00342967	5.32251	0.948292	0.00375003

## Sheet: Differentially acetylated prote
Differentially acetylated proteins in ΔBCKDH compared to ΔKU80 strains
Protein names	Gene name			Enriched in WT sample
IMP dehydrogenas	TGME49_233110			Enriched in KO sample
proteasome subunit alpha type, putative	TGME49_239500
protein kinase	TGME49_259710
histone H2AZ	TGME49_300200
histone lysine acetyltransferase GCN5-B	TGME49_243440
heat shock protein HSP70	TGME49_273760
RNA recognition motif-containing protein	TGME49_236540
guanine nucleotide-binding protein	TGME49_216880
rhoptry neck protein RON4	TGME49_229010
profilin PRF	TGME49_293690
chaperonin, putative	TGME49_263530
2-oxo acid dehydrogenases acyltransferase (catalytic domain) domain-containing protein	TGME49_319920
lactate dehydrogenase LDH1	TGME49_232350
heat shock protein HSP60	TGME49_247550
heat shock protein	TGME49_251780
hypothetical protein	TGME49_286600
fumarate hydratase	TGME49_267330
flavoprotein subunit of succinate dehydrogenase	TGME49_215590
GTP-binding nuclear protein ran/tc4	TGME49_248340
tetratricopeptide repeat-containing protein	TGME49_314100
G-protein beta WD-40 repeat containing protein	TGME49_265410
eukaryotic initiation factor-5, putative	TGME49_244650
longevity-assurance protein (LAG1) domain-containing protein	TGME49_316450
citrate synthase I	TGME49_268890
glycoprotein	TGME49_214790
isocitrate dehydrogenase	TGME49_313140
PEP-carboxykinase I	TGME49_289650
DNA topoisomerase domain-containing protein	TGME49_273930
glycogen phosphorylase 1, putative	TGME49_310670
asparagine synthetase, putative	TGME49_253430
heat shock protein 75, putative	TGME49_292920
2-oxoglutarate dehydrogenase e1 component, mitochondrial precursor, putative	TGME49_244200
ATP synthase beta subunit ATP-B	TGME49_261950
phosphoglycerate mutase PGMII	TGME49_297060
aconitate hydratase ACN/IRP	TGME49_226730
FAD Malate-dehydrogenase (MDH-FAD)	TGME49_288500
ribosomal protein RPL22	TGME49_239760
nuclear factor NF2	TGME49_286790
ribosomal protein RPL3	TGME49_227360
histone lysine acetyltransferase MYST-A	TGME49_318330
translation initiation factor IF-2, putative	TGME49_248250
long-chain fatty acid CoA ligase, putative	TGME49_243800
14-3-3 protein	TGME49_263090
AP2 domain transcription factor AP2IX-7	TGME49_290630
t-complex protein beta subunit	TGME49_243710
