# Supplementary material for: Multi-omics analysis delineates the distinct functions of sub-cellular acetyl-CoA pools in Toxoplasma gondii
Source: BMC Biol. 2020 Jun 16;18:67. doi: 10.1186/s12915-020-00791-7 (PMC7296777; doi:10.1186/s12915-020-00791-7)
Supplement: Supplementary file 9 — Additional file 9 : Table S4. ΔACL/iΔACS transcriptome. Excel spreadheet summarising the transcriptome data set from the RNA-seq analysis. Transcripts which are significantly up- or downregulated in ΔACL/iΔACS parasites are highlighted. Abbreviations: ACL: ATP-citrate lyase; ACS: acetyl-CoA synthetase. [file 12915_2020_791_MOESM9_ESM.xlsx]

## Sheet: Transcriptome
Additional file 9- Table S4: Differential analysis of transcriptomes from ΔACL/iΔACS and ΔKU80 strains.						Enriched in WT sample
						Enriched in KO sample
Gene names	Protein names	log2(FC ΔACL/iΔACS Vs ΔKU80)	logCPM	PValue	FDR	Normal	UpDown.Tgw	Atrim_1	Atrim_2	Atrim_3	Ktrim_1	Ktrim_2	Ktrim_3	Molecular Weight	Protein Length	# TM Domains	SignalP Scores	Computed GO Function IDs	Computed GO Functions	Computed GO Process IDs	Computed GO Processes	EC numbers	EC numbers from OrthoMCL
TGGT1_223840	putative ATP-citrate lyase	-10.2507	6.72818	0	0	0.00255986	-1	3	3	2	4207	3665	3823	139739	1281	0	null	GO:0003878, GO:0005488, GO:0048037, GO:0046912	ATP citrate synthase activity, binding, cofactor binding, transferase activity, transferring acyl groups, acyl groups converted into alkyl on transfer	GO:0044262	cellular carbohydrate metabolic process	2.3.3.8 (ATP citrate synthase)	2.3.3.8 (ATP citrate synthase)
TGGT1_220420	3'5'-cyclic nucleotide phosphodiesterase domain-containing protein	-3.06233	3.20617	9.90091e-94	1.02545e-91	0.00392651	-1	35	27	29	308	308	261	116124	1040	5	null	GO:0004114	3',5'-cyclic-nucleotide phosphodiesterase activity	GO:0007165	signal transduction	3.1.4.- (Phosphoric diester hydrolases.); 3.1.4.17 (3',5'-cyclic-nucleotide phosphodiesterase)	3.1.4.17 (3',5'-cyclic-nucleotide phosphodiesterase)
TGGT1_357300	hypothetical protein	-2.75922	3.17084	2.58047e-83	2.25403e-81	0.00346265	-1	34	37	36	301	276	259	19626	177	0	null	null	null	null	null	null	null
TGGT1_322110	hypothetical protein	-2.52455	1.7294	4.44246e-28	7.25402e-27	0.00893688	-1	19	10	15	110	107	76	34751	323	0	null	null	null	null	null	null	null
TGGT1_320150	elongation factor Tu GTP binding domain-containing protein	-2.3425	3.2578	5.10287e-44	1.75336e-42	0.00996428	-1	52	54	40	303	327	226	99784	929	0	NN Sum: 3, NN D: .57, HMM Prob: .97	GO:0005525, GO:0003924	GTP binding, GTPase activity	null	null	null	null
TGGT1_229140	MaoC family domain-containing protein	-2.21609	7.5123	9.46935e-230	2.45188e-227	0.00276045	-1	1217	925	994	5909	5305	5498	35969	324	0	null	GO:0033989, GO:0016491	3alpha,7alpha,12alpha-trihydroxy-5beta-cholest-24-enoyl-CoA hydratase activity, oxidoreductase activity	GO:0008152	metabolic process	4.2.1.107 (3-alpha,7-alpha,12-alpha-trihydroxy-5-beta-cholest-24-enoyl-CoAhydratase)	null
TGGT1_214190	SAG-related sequence SRS46	-2.14201	4.04482	1.39839e-94	1.51318e-92	0.00260504	-1	101	91	95	475	500	482	38536	376	0	NN Sum: 4, NN D: .68, HMM Prob: 1	null	null	null	null	null	null
TGGT1_323310	hypothetical protein	-2.00062	2.61618	2.54703e-28	4.22562e-27	0.00961962	-1	40	34	39	188	201	133	36494	339	0	null	null	null	null	null	null	null
TGGT1_316750	DEAD/DEAH box helicase domain-containing protein	-1.90683	6.58736	3.12854e-07	1.0699e-06	0.0922429	-1	691	643	616	3159	812	4396	218769	1984	0	null	GO:0005524, GO:0008026, GO:0003676	ATP binding, ATP-dependent helicase activity, nucleic acid binding	null	null	null	null
TGGT1_244180	microneme-like protein	-1.88978	4.22291	9.34088e-89	8.91071e-87	0.00219611	-1	131	125	119	572	520	508	76039	717	0	NN Sum: 1, NN D: .33, HMM Prob: .98	GO:0005509, GO:0005515	calcium ion binding, protein binding	null	null	null	null
TGGT1_409590	putative transmembrane protein	-1.83954	2.91603	6.32427e-33	1.37278e-31	0.00639261	-1	56	55	42	234	221	177	11208	102	1	null	null	null	null	null	null	null
TGGT1_297940	single-strand binding protein	-1.82851	6.89047	1.95647e-206	4.43262e-204	0.00190183	-1	922	735	864	3585	3374	3323	58838	555	0	null	GO:0003697	single-stranded DNA binding	GO:0006260	DNA replication	null	null
TGGT1_201690	BT1 family protein	-1.69507	3.11759	7.42505e-34	1.677e-32	0.00516099	-1	55	66	70	231	255	227	90130	834	11	null	null	null	null	null	null	2.3.1.48 (Histone acetyltransferase)
TGGT1_462973	hypothetical protein	-1.64119	1.25783	2.56711e-11	1.33992e-10	0.0115843	-1	21	9	22	63	75	49	21208	181	0	NN Sum: 2, NN D: .41, HMM Prob: .55	null	null	null	null	null	null
TGGT1_293020	hypothetical protein	-1.62417	2.99159	1.33684e-22	1.60731e-21	0.010037	-1	68	47	67	239	242	165	67221	623	0	null	null	null	null	null	null	null
TGGT1_245748	hypothetical protein	-1.62191	1.29817	8.06163e-12	4.3879e-11	0.00924557	-1	19	19	16	59	78	55	25711	233	0	NN Sum: 0, NN D: .1, HMM Prob: .72	null	null	null	null	null	null
TGGT1_323320	hypothetical protein	-1.6086	1.81093	7.02221e-11	3.52325e-10	0.0213389	-1	36	20	23	120	100	58	14034	122	0	null	null	null	null	null	null	2.7.11.18 ([Myosin light-chain] kinase)
TGGT1_271015	hypothetical protein	-1.60492	3.78953	1.34006e-35	3.2602e-34	0.00638187	-1	115	91	117	399	423	309	24874	233	0	null	null	null	null	null	null	null
TGGT1_239600	rhoptry kinase family protein ROP23 (incomplete catalytic triad)	-1.55511	4.89932	5.04884e-97	6.10068e-95	0.00155983	-1	277	222	225	876	793	777	61495	548	0	NN Sum: 4, NN D: .5, HMM Prob: .94	GO:0005524, GO:0004672	ATP binding, protein kinase activity	GO:0006468	protein phosphorylation	null	null
TGGT1_207780	hypothetical protein	-1.51261	0.555408	1.9566e-07	6.8429e-07	0.00795502	-1	14	11	8	42	33	34	22529	205	1	NN Sum: 4, NN D: .58, HMM Prob: .77	null	null	null	null	null	null
TGGT1_361030	hypothetical protein	-1.50328	3.27925	5.32633e-15	3.81203e-14	0.0182785	-1	77	55	106	267	311	198	19031	169	0	null	null	null	null	null	null	null
TGGT1_286770	hypothetical protein	-1.47364	4.86182	1.32215e-50	5.60561e-49	0.00440805	-1	305	219	213	894	733	724	17235	153	3	NN Sum: 3, NN D: .6, HMM Prob: .6	null	null	null	null	null	null
TGGT1_245746A	hypothetical protein	-1.45032	3.70281	3.01519e-19	2.97417e-18	0.0128406	-1	117	88	125	322	434	280	71814	642	0	null	null	null	null	null	null	null
TGGT1_408600	hypothetical protein	-1.43956	1.41586	8.88058e-10	3.96455e-09	0.0122197	-1	28	17	20	61	87	55	15326	136	0	null	null	null	null	null	null	null
TGGT1_248430	hypothetical protein	-1.42022	1.5439	6.61783e-12	3.63204e-11	0.00585962	-1	29	21	22	73	77	72	36185	327	0	null	null	null	null	null	null	null
TGGT1_244260	hypothetical protein	-1.41188	4.63082	1.16388e-56	5.77956e-55	0.00282778	-1	224	179	243	674	705	597	18954	167	1	NN Sum: 4, NN D: .65, HMM Prob: 1	null	null	null	null	null	null
TGGT1_315410	SAG-related sequence SRS53F	-1.39799	3.38575	6.81803e-33	1.47554e-31	0.00319112	-1	103	75	93	281	287	253	34139	322	0	NN Sum: 4, NN D: .66, HMM Prob: .99	null	null	null	null	null	null
TGGT1_217420	hypothetical protein	-1.38158	3.089	1.76119e-23	2.24405e-22	0.00556717	-1	94	53	75	240	223	201	82308	752	3	NN Sum: 4, NN D: .63, HMM Prob: .97	null	null	null	null	null	null
TGGT1_233300	RhoGAP domain-containing protein	-1.34931	5.13393	2.68601e-68	1.89064e-66	0.00243873	-1	342	303	303	890	1011	876	56325	523	0	null	null	null	GO:0007165	signal transduction	null	null
TGGT1_266970	hypothetical protein	-1.32526	7.31005	6.99876e-94	7.46191e-92	0.00252086	-1	1683	1360	1347	4355	4218	4058	35126	306	0	null	GO:0005515	protein binding	null	null	null	null
TGGT1_314358	hypothetical protein	-1.31146	4.48691	1.92128e-61	1.12333e-59	0.00148611	-1	217	191	206	608	601	544	238906	2195	0	null	GO:0005515	protein binding	null	null	null	null
TGGT1_239090	SAG-related sequence SRS23	-1.30956	5.68832	5.58828e-84	5.12849e-82	0.00200974	-1	514	442	470	1513	1260	1294	30900	294	1	NN Sum: 4, NN D: .88, HMM Prob: 1	GO:0005515	protein binding	null	null	null	null
TGGT1_209050	Tyrosine kinase-like (TKL) protein	-1.28728	5.85411	1.32217e-58	7.04833e-57	0.00341303	-1	656	475	493	1472	1642	1428	104728	984	0	null	GO:0005524, GO:0004709, GO:0004672	ATP binding, MAP kinase kinase kinase activity, protein kinase activity	GO:0006468	protein phosphorylation	2.7.11.25 (Mitogen-activated protein kinase kinase kinase)	2.7.11.25 (Mitogen-activated protein kinase kinase kinase)
TGGT1_248425	hypothetical protein	-1.28401	1.02974	1.99346e-07	6.96845e-07	0.00817945	-1	18	17	18	47	60	42	20111	178	0	NN Sum: 4, NN D: .61, HMM Prob: .99	null	null	null	null	null	null
TGGT1_293780	hypothetical protein	-1.26043	4.62776	4.99678e-42	1.51576e-40	0.00341261	-1	253	177	267	687	636	594	35990	306	0	null	null	null	null	null	null	null
TGGT1_214580	tetratricopeptide repeat-containing protein	-1.25805	5.19431	2.38903e-50	1.007e-48	0.00332884	-1	382	320	334	900	1074	873	135856	1219	0	null	GO:0005515	protein binding	null	null	null	null
TGGT1_259530	GalNac	-1.24594	5.75809	2.94662e-66	1.99654e-64	0.0025695	-1	585	468	494	1489	1509	1221	84470	751	1	null	GO:0004653	polypeptide N-acetylgalactosaminyltransferase activity	null	null	2.4.1.41 (Polypeptide N-acetylgalactosaminyltransferase)	2.4.1.41 (Polypeptide N-acetylgalactosaminyltransferase)
TGGT1_293030	hypothetical protein	-1.23089	3.05155	3.48822e-12	1.95892e-11	0.0137385	-1	66	77	89	193	261	175	244570	2318	0	null	null	null	null	null	null	null
TGGT1_248440	hypothetical protein	-1.21558	6.24577	8.16236e-83	7.04489e-81	0.0020006	-1	820	665	722	2068	2018	1805	152463	1380	0	null	null	null	null	null	null	null
TGGT1_215895	AP2 domain-containing protein	-1.20814	5.76952	3.90652e-77	3.07851e-75	0.00185422	-1	520	533	530	1413	1436	1364	105680	968	0	null	GO:0003700	transcription factor activity, sequence-specific DNA binding	GO:0006355	regulation of transcription, DNA-templated	null	null
TGGT1_226532	hypothetical protein	-1.20151	4.00148	1.41922e-28	2.38731e-27	0.00416557	-1	148	142	171	388	408	423	37271	344	5	NN Sum: 4, NN D: .77, HMM Prob: .37	null	null	null	null	null	null
TGGT1_293510	poly(ADP-ribose) polymerase and DNA-Ligase Zn-finger region domain-containing protein	-1.19692	5.58981	5.10139e-84	4.74167e-82	0.0014257	-1	523	435	450	1315	1180	1215	43837	392	0	NN Sum: 3, NN D: .47, HMM Prob: .38	GO:0003677, GO:0003950, GO:0008270	DNA binding, NAD+ ADP-ribosyltransferase activity, zinc ion binding	null	null	null	null
TGGT1_234340	hypothetical protein	-1.19504	2.91839	3.48301e-18	3.16836e-17	0.00463877	-1	91	64	61	189	191	188	19100	170	4	null	null	null	null	null	null	null
TGGT1_314350	hypothetical protein	-1.19153	0.85851	1.4627e-05	4.0553e-05	0.0145061	-1	19	13	17	35	60	34	24192	206	1	null	null	null	null	null	null	null
TGGT1_293500	hypothetical protein	-1.19024	4.22321	1.6879e-29	2.98471e-28	0.00435455	-1	191	140	212	491	496	436	194571	1771	1	NN Sum: 3, NN D: .54, HMM Prob: .99	null	null	null	null	null	null
TGGT1_226310	zinc finger (CCCH type) motif-containing protein	-1.18061	6.29268	3.5113e-50	1.4715e-48	0.00364214	-1	892	766	659	2110	1996	1934	121519	1114	0	null	GO:0046872, GO:0003676, GO:0008270	metal ion binding, nucleic acid binding, zinc ion binding	null	null	null	null
TGGT1_263327	hypothetical protein	-1.16454	3.27986	3.02271e-23	3.77189e-22	0.0030476	-1	112	81	90	252	243	234	10605	93	1	null	null	null	null	null	null	null
TGGT1_295472	C2 domain-containing protein	-1.15707	6.09678	1.06723e-46	3.84947e-45	0.00369579	-1	807	635	606	1694	1868	1677	174623	1570	1	null	GO:0005515	protein binding	null	null	null	null
TGGT1_289870	hypothetical protein	-1.15318	0.888717	4.07272e-05	0.000105984	0.0165007	-1	19	18	14	37	62	32	15934	148	0	NN Sum: 2, NN D: .54, HMM Prob: .96	null	null	null	null	null	null
TGGT1_205658	F5/8 type C domain-containing protein	-1.15068	2.16496	1.07195e-10	5.26535e-10	0.00751409	-1	44	40	45	108	131	91	140236	1299	0	null	null	null	GO:0007155	cell adhesion	null	null
TGGT1_278830	glucose-6-phosphate 1-dehydrogenase	-1.14462	9.15088	7.79132e-118	1.06579e-115	0.00162352	-1	6120	5399	5675	15184	14361	14182	98269	878	0	null	GO:0017057, GO:0050661, GO:0004345	6-phosphogluconolactonase activity, NADP binding, glucose-6-phosphate dehydrogenase activity	GO:0006006, GO:0055114	glucose metabolic process, oxidation-reduction process	1.1.1.49 (Glucose-6-phosphate dehydrogenase (NADP(+))); 3.1.1.31 (6-phosphogluconolactonase)	1.1.1.49 (Glucose-6-phosphate dehydrogenase (NADP(+)))
TGGT1_221390	hypothetical protein	-1.14049	6.0333	1.22907e-57	6.3197e-56	0.00265497	-1	715	644	611	1627	1746	1621	96505	875	0	null	null	null	null	null	null	null
TGGT1_315750	hypothetical protein	-1.13489	6.7564	6.35364e-62	3.80693e-60	0.00273137	-1	1235	1056	982	2847	2701	2713	25705	231	0	null	null	null	null	null	null	null
TGGT1_245752	WD domain, G-beta repeat-containing protein	-1.13174	3.58451	7.41263e-16	5.71111e-15	0.00843655	-1	119	102	135	298	353	247	173406	1613	0	null	GO:0005515	protein binding	null	null	null	null
TGGT1_236980	AMP-binding enzyme domain-containing protein	-1.1286	5.12435	2.81322e-52	1.26682e-50	0.00215747	-1	370	313	368	836	923	880	354247	3265	0	null	GO:0003824, GO:0048037, GO:0047879, GO:0008922, GO:0031177	catalytic activity, cofactor binding, erythronolide synthase activity, long-chain fatty acid [acyl-carrier-protein] ligase activity, phosphopantetheine binding	GO:0008152	metabolic process	2.3.1.94 (6-deoxyerythronolide-B synthase); 6.2.1.20 (Long-chain-fatty-acid--[acyl-carrier-protein] ligase)	2.3.1.94 (6-deoxyerythronolide-B synthase)
TGGT1_278450	hypothetical protein	-1.11972	7.62789	1.65971e-61	9.78283e-60	0.00292029	-1	2339	1874	1842	5192	4967	4941	51111	465	0	null	null	null	null	null	null	null
TGGT1_231992	hypothetical protein	-1.10336	4.80555	2.45352e-44	8.47049e-43	0.00226402	-1	335	257	260	688	718	695	13716	117	0	null	null	null	null	null	null	null
TGGT1_277685	hypothetical protein	-1.0993	5.41405	4.14723e-66	2.78402e-64	0.00149178	-1	488	394	424	1060	1127	1027	9172	83	0	null	null	null	null	null	null	null
TGGT1_225790	PDI family protein	-1.08973	6.5646	3.08504e-73	2.32985e-71	0.00192065	-1	998	929	995	2487	2418	2256	21658	189	0	null	null	null	null	null	null	null
TGGT1_230970	hypothetical protein	-1.08407	5.61613	3.67048e-52	1.64265e-50	0.00236698	-1	577	492	445	1319	1180	1192	21843	194	0	null	null	null	null	null	null	null
TGGT1_304730	Mob1/phocein family protein	-1.08174	4.5612	4.55161e-39	1.24525e-37	0.00214048	-1	241	223	260	589	622	552	34989	313	0	null	null	null	null	null	null	null
TGGT1_209930	hypothetical protein	-1.07704	3.92111	4.4777e-17	3.7792e-16	0.00728504	-1	166	169	127	428	375	323	50054	454	0	null	null	null	null	null	null	null
TGGT1_270273	hypothetical protein	-1.06811	0.982057	2.17448e-05	5.86495e-05	0.0093271	-1	23	21	13	57	40	41	32696	275	0	null	GO:0005515	protein binding	null	null	null	null
TGGT1_263330	Adaptin ear-binding coat-associated protein 2 (NECAP-2) isoform 2 family protein	-1.06555	5.1231	1.67381e-37	4.3968e-36	0.00316611	-1	406	349	327	872	960	773	32992	294	0	null	null	null	GO:0006897	endocytosis	null	null
TGGT1_225300	hypothetical protein	-1.06396	6.42776	1.038e-51	4.58873e-50	0.00279706	-1	1020	821	855	2168	2338	1968	32672	278	0	null	null	null	null	null	null	3.6.1.15 (Nucleoside-triphosphate phosphatase)
TGGT1_221530	hypothetical protein	-1.05638	5.95438	5.20489e-60	2.92523e-58	0.00199025	-1	723	594	627	1591	1606	1449	47480	445	0	NN Sum: 1, NN D: .27, HMM Prob: .67	null	null	null	null	null	null
TGGT1_257568	hypothetical protein	-1.04448	5.26761	1.19778e-38	3.26463e-37	0.00301654	-1	449	331	432	1018	867	982	50630	458	0	NN Sum: 0, NN D: .29, HMM Prob: .96	null	null	null	null	null	null
TGGT1_239770	alveolin domain containing intermediate filament IMC11	-1.0376	5.78382	6.81129e-51	2.922e-49	0.00229956	-1	688	530	525	1483	1352	1275	15591	134	0	null	null	null	null	null	null	null
TGGT1_263335	hypothetical protein	-1.03682	2.71604	1.17772e-10	5.75367e-10	0.00844179	-1	73	59	70	158	191	128	11428	99	0	null	null	null	null	null	null	null
TGGT1_286150	PAN/Apple domain-containing protein	-1.03499	3.0939	1.16988e-14	8.05471e-14	0.00508974	-1	88	76	100	231	213	179	46719	407	0	null	GO:0005515	protein binding	GO:0007596, GO:0006508	blood coagulation, proteolysis	null	null
TGGT1_310620	starch binding domain-containing protein	-1.03436	6.30632	1.70744e-48	6.61977e-47	0.00277886	-1	984	760	770	1984	2064	1860	146004	1347	0	null	GO:2001070	starch binding	null	null	null	null
TGGT1_202390	S15 sporozoite-expressed protein	-1.02821	7.15331	8.8614e-60	4.94193e-58	0.00239007	-1	1715	1428	1398	3715	3528	3400	61913	587	0	null	null	null	null	null	null	null
TGGT1_247590	methyltransferase domain-containing protein	-1.02705	4.21911	1.73856e-30	3.26542e-29	0.00229715	-1	226	164	196	462	463	446	95945	883	0	NN Sum: 2, NN D: .47, HMM Prob: .94	GO:0008168	methyltransferase activity	GO:0008152	metabolic process	null	2.1.1.17 (Phosphatidylethanolamine N-methyltransferase)
TGGT1_224530	alveolin domain containing intermediate filament IMC5	-1.02672	7.49046	2.01284e-58	1.05747e-56	0.00253714	-1	2205	1755	1791	4637	4566	4248	62637	584	0	null	null	null	null	null	null	null
TGGT1_311890	hypothetical protein	-1.02052	6.63389	3.62835e-43	1.16914e-41	0.00328124	-1	1271	961	949	2617	2475	2312	44136	394	0	null	null	null	null	null	null	null
TGGT1_254850	putative myosin heavy chain	-1.00268	2.74191	2.58417e-13	1.6013e-12	0.0036827	-1	68	66	75	162	163	157	53960	484	0	null	null	null	null	null	null	null
TGGT1_286740	microneme-like protein	-0.999429	4.32111	1.70772e-27	2.67987e-26	0.00279908	-1	209	202	225	540	484	441	79756	759	1	null	GO:0005509, GO:0005515	calcium ion binding, protein binding	null	null	null	null
TGGT1_309885	hypothetical protein	-0.997284	4.80238	1.02432e-41	3.05611e-40	0.00168883	-1	296	286	310	711	661	677	113092	1012	0	null	null	null	null	null	null	null
TGGT1_305050	putative calmodulin	-0.994351	7.36569	2.37428e-30	4.41372e-29	0.00497545	-1	2245	1522	1607	4421	3926	3900	15277	133	0	null	GO:0005509	calcium ion binding	null	null	null	null
TGGT1_271025	hypothetical protein	-0.993669	3.79942	5.38015e-18	4.80963e-17	0.00482187	-1	160	125	158	376	355	284	24705	225	0	null	null	null	null	null	null	null
TGGT1_295468	C2 domain-containing protein	-0.974491	4.88715	2.01047e-28	3.35078e-27	0.00349363	-1	355	261	344	672	780	710	116402	1043	0	NN Sum: 2, NN D: .48, HMM Prob: .9	GO:0005515	protein binding	null	null	null	null
TGGT1_271010	hypothetical protein	-0.971797	4.10269	1.24752e-17	1.08578e-16	0.00546537	-1	198	156	200	419	475	355	58451	558	0	null	null	null	null	null	null	null
TGGT1_239300	hypothetical protein	-0.954676	5.58038	2.97423e-43	9.6264e-42	0.00214846	-1	587	511	471	1176	1227	1094	139128	1232	0	null	null	null	null	null	null	null
TGGT1_228670	hypothetical protein	-0.953871	6.03668	1.77224e-35	4.25455e-34	0.00326843	-1	824	635	704	1536	1762	1507	258808	2496	0	null	null	null	null	null	null	null
TGGT1_226700	putative nuclease	-0.948168	4.07806	3.1951e-23	3.98015e-22	0.00278852	-1	216	156	179	423	424	374	50473	449	0	null	GO:0016788, GO:0003676	hydrolase activity, acting on ester bonds, nucleic acid binding	null	null	null	3.1.-.- (Acting on ester bonds.)
TGGT1_312540	hypothetical protein	-0.93953	2.00727	1.01607e-07	3.67406e-07	0.00599591	-1	54	30	44	102	89	91	31084	297	0	NN Sum: 3, NN D: .58, HMM Prob: .89	GO:0005515	protein binding	null	null	null	null
TGGT1_291650	hypothetical protein	-0.936109	4.35459	2.83535e-28	4.68253e-27	0.00207549	-1	258	209	205	519	492	467	49544	437	0	null	null	null	null	null	null	null
TGGT1_200250	microneme protein MIC17A	-0.93595	8.30219	6.8697e-61	3.92168e-59	0.00210252	-1	3952	3274	3306	8305	7511	7344	38806	351	0	NN Sum: 4, NN D: .62, HMM Prob: .98	GO:0005515	protein binding	GO:0007596, GO:0006508	blood coagulation, proteolysis	null	null
TGGT1_289880	hypothetical protein	-0.931627	7.01496	1.47655e-59	8.17173e-58	0.00186246	-1	1511	1352	1444	3185	3159	3103	148476	1326	2	null	null	null	null	null	null	null
TGGT1_262050	rhoptry kinase family protein ROP39	-0.930823	8.97241	9.82787e-38	2.60044e-36	0.00360553	-1	6597	5182	5054	13308	11370	12142	65102	588	0	NN Sum: 0, NN D: .27, HMM Prob: .55	GO:0005524, GO:0004687, GO:0004672	ATP binding, myosin light chain kinase activity, protein kinase activity	GO:0009103, GO:0006468	lipopolysaccharide biosynthetic process, protein phosphorylation	2.7.11.18 ([Myosin light-chain] kinase)	2.7.11.18 ([Myosin light-chain] kinase)
TGGT1_214575	hypothetical protein	-0.929628	6.98176	2.07869e-34	4.7843e-33	0.00362645	-1	1677	1249	1303	3315	2839	3078	10281	92	0	null	null	null	null	null	null	null
TGGT1_248445	hypothetical protein	-0.925284	6.60596	1.43626e-37	3.7865e-36	0.00309077	-1	1284	1006	968	2463	2402	2237	27120	233	0	null	null	null	null	null	null	null
TGGT1_287960	hypothetical protein	-0.924078	3.45848	1.35625e-11	7.25133e-11	0.00744127	-1	124	126	109	311	259	217	64701	566	1	NN Sum: 4, NN D: .8, HMM Prob: .85	null	null	null	null	null	null
TGGT1_232950	hypothetical protein	-0.921912	1.91997	2.33054e-07	8.09991e-07	0.00531835	-1	46	39	36	94	93	77	29786	268	1	NN Sum: 4, NN D: .74, HMM Prob: .94	null	null	null	null	null	null
TGGT1_263100	hypothetical protein	-0.920055	7.75837	2.36415e-56	1.15812e-54	0.00212422	-1	2591	2276	2395	5289	5421	5089	112634	1001	5	null	null	null	null	null	null	null
TGGT1_285880	hypothetical protein	-0.91893	2.81379	6.20414e-12	3.41534e-11	0.00366944	-1	87	73	69	175	160	163	11991	99	0	null	null	null	null	null	null	null
TGGT1_286250	hypothetical protein	-0.917977	4.10714	4.76276e-23	5.84264e-22	0.00250031	-1	222	172	176	414	422	401	55879	512	0	NN Sum: 2, NN D: .48, HMM Prob: .99	null	null	null	null	null	null
TGGT1_254870	hypothetical protein	-0.915652	6.68935	6.02695e-47	2.21804e-45	0.00229944	-1	1314	1028	1126	2730	2433	2351	46988	428	0	null	null	null	GO:0006950	response to stress	null	null
TGGT1_209810	hypothetical protein	-0.913747	1.45835	1.19176e-05	3.34116e-05	0.00619905	-1	29	31	27	69	62	58	36125	337	8	NN Sum: 4, NN D: .61, HMM Prob: .84	null	null	null	null	null	null
TGGT1_257572	hypothetical protein	-0.910912	4.77917	2.43245e-25	3.42432e-24	0.0032866	-1	351	254	312	671	606	699	35350	329	2	null	null	null	null	null	null	null
TGGT1_270850	glycosyl hydrolases family 17 protein	-0.909637	1.68857	3.43946e-06	1.03555e-05	0.00669516	-1	32	30	41	86	68	69	64712	575	1	null	GO:0042973, GO:0004553	glucan endo-1,3-beta-D-glucosidase activity, hydrolase activity, hydrolyzing O-glycosyl compounds	GO:0005975	carbohydrate metabolic process	3.2.1.39 (Glucan endo-1,3-beta-D-glucosidase)	3.2.1.39 (Glucan endo-1,3-beta-D-glucosidase)
TGGT1_235515	MORN repeat-containing protein	-0.908191	5.02033	4.23335e-39	1.16699e-37	0.00159354	-1	385	312	388	777	804	758	119905	1091	0	null	null	null	null	null	null	null
TGGT1_288045	hypothetical protein	-0.907548	4.72271	1.33991e-35	3.2602e-34	0.00151544	-1	330	275	276	639	632	628	53940	493	1	NN Sum: 2, NN D: .61, HMM Prob: 1	null	null	null	null	null	null
TGGT1_411040	putative IgA-specific serine endopeptidase	-0.906824	3.77823	1.44312e-15	1.08872e-14	0.0046115	-1	167	128	160	302	360	317	54597	531	0	null	null	null	null	null	null	3.4.21.72 (IgA-specific serine endopeptidase)
TGGT1_226040	EF hand domain-containing protein	-0.905954	5.06582	1.72554e-31	3.44632e-30	0.00250759	-1	449	326	348	886	778	752	18983	169	0	null	GO:0005509	calcium ion binding	null	null	null	null
TGGT1_221310	aminopeptidase N protein	-0.900654	4.79468	5.70752e-26	8.30915e-25	0.00303211	-1	354	282	294	722	705	570	121669	1069	0	null	GO:0008237, GO:0008270	metallopeptidase activity, zinc ion binding	null	null	3.4.11.2 (Membrane alanyl aminopeptidase)	3.4.11.2 (Membrane alanyl aminopeptidase)
TGGT1_259080	hypothetical protein	-0.899055	4.82136	5.02457e-32	1.02326e-30	0.00202854	-1	340	277	331	721	708	604	12448	113	0	null	null	null	null	null	null	null
TGGT1_242790B	putative trichohyalin	-0.898855	6.26922	3.28269e-45	1.16493e-43	0.00211444	-1	972	774	861	1833	1901	1843	137666	1214	0	null	null	null	null	null	null	null
TGGT1_253100	hypothetical protein	-0.897778	6.54629	2.26986e-31	4.47188e-30	0.00358249	-1	1280	946	943	2311	2335	2122	56706	519	4	null	null	null	null	null	null	null
TGGT1_239700	regulator of chromosome condensation (RCC1) repeat-containing protein	-0.89658	6.63192	4.34094e-34	9.8968e-33	0.00325269	-1	1315	1034	1012	2459	2533	2192	316949	2898	0	null	null	null	null	null	null	null
TGGT1_205630	hypothetical protein	-0.895907	3.43583	5.27814e-13	3.17038e-12	0.00510959	-1	133	109	117	281	276	212	15391	136	0	null	null	null	null	null	null	null
TGGT1_306370	hypothetical protein	-0.895613	4.61878	7.25273e-33	1.56031e-31	0.00146282	-1	280	257	286	611	569	581	19640	165	0	null	null	null	null	null	null	null
TGGT1_242790A	putative trichohyalin	-0.894453	5.04575	8.77636e-34	1.96993e-32	0.00206979	-1	389	329	393	798	751	823	81337	693	3	null	null	null	null	null	null	null
TGGT1_229780	GHMP kinase, N-terminal domain-containing protein	-0.893013	5.4168	4.08974e-46	1.46062e-44	0.00140125	-1	552	436	454	1080	1038	959	98710	923	0	null	GO:0005524, GO:0033858	ATP binding, N-acetylgalactosamine kinase activity	null	null	2.7.1.157 (N-acetylgalactosamine kinase)	2.7.1.157 (N-acetylgalactosamine kinase)
TGGT1_255200	putative Radial spoke head protein 9	-0.886606	2.74936	7.3114e-10	3.28832e-09	0.00536015	-1	75	73	74	142	165	165	30720	273	0	null	null	null	null	null	null	null
TGGT1_205625	hypothetical protein	-0.872511	5.84794	4.53966e-48	1.7414e-46	0.00151503	-1	708	636	619	1428	1404	1303	103003	978	12	null	null	null	null	null	null	null
TGGT1_232530	hypothetical protein	-0.869595	6.03761	1.86053e-43	6.10353e-42	0.001913	-1	845	671	732	1632	1552	1532	193154	1781	0	NN Sum: 0, NN D: .31, HMM Prob: .75	GO:0016817	hydrolase activity, acting on acid anhydrides	null	null	null	3.6.4.13 (RNA helicase)
TGGT1_257470	myosin J	-0.866687	7.03899	2.30983e-47	8.58784e-46	0.00210297	-1	1656	1411	1448	3148	3154	3154	273622	2532	0	null	GO:0005524, GO:0003774	ATP binding, motor activity	null	null	null	null
TGGT1_249330	DNA repair protein rad10 subfamily protein	-0.864384	5.00632	6.45932e-31	1.25887e-29	0.00211992	-1	420	348	328	795	794	705	44553	424	0	null	GO:0003684, GO:0004519	damaged DNA binding, endonuclease activity	GO:0006281	DNA repair	null	3.1.-.- (Acting on ester bonds.)
TGGT1_244400	hypothetical protein	-0.855952	3.5665	6.88263e-15	4.85399e-14	0.00331789	-1	152	125	124	307	277	251	64893	605	0	null	null	null	null	null	null	null
TGGT1_211340	hypothetical protein	-0.85481	7.15568	3.17751e-51	1.37946e-49	0.00187462	-1	1740	1530	1650	3484	3513	3237	239956	2239	0	NN Sum: 1, NN D: .3, HMM Prob: .71	null	null	null	null	null	null
TGGT1_256960	FYVE zinc finger domain-containing protein	-0.853958	1.96388	2.87323e-06	8.77462e-06	0.00707216	-1	50	43	36	79	92	97	85934	801	0	NN Sum: 0, NN D: .05, HMM Prob: .78	GO:0005524, GO:0046872	ATP binding, metal ion binding	GO:0044267	cellular protein metabolic process	null	2.7.1.150 (1-phosphatidylinositol-3-phosphate 5-kinase)
TGGT1_259270	SAG-related sequence SRS26E	-0.852892	2.9181	4.29393e-11	2.20944e-10	0.00358694	-1	83	83	88	180	171	177	52866	490	0	NN Sum: 4, NN D: .7, HMM Prob: .98	null	null	null	null	null	null
TGGT1_216370	hypothetical protein	-0.850658	4.15928	3.72908e-17	3.15839e-16	0.00379255	-1	231	178	201	475	377	412	64605	560	0	null	null	null	null	null	null	null
TGGT1_239620	5'-nucleotidase, C-terminal domain-containing protein	-0.848407	5.65143	1.23933e-44	4.29912e-43	0.00141859	-1	608	559	563	1272	1215	1099	95570	882	0	null	GO:0008253, GO:0016787	5'-nucleotidase activity, hydrolase activity	GO:0009166	nucleotide catabolic process	3.1.3.5 (5'-nucleotidase)	3.1.3.5 (5'-nucleotidase)
TGGT1_227800	EF hand domain-containing protein	-0.84774	6.33709	6.06406e-40	1.71736e-38	0.00218403	-1	1010	891	891	1933	2029	1817	135839	1280	0	NN Sum: 0, NN D: .13, HMM Prob: .72	GO:0005509, GO:0005515	calcium ion binding, protein binding	null	null	null	null
TGGT1_269960	14-3-3 superfamily protein	-0.846571	4.00029	6.12005e-16	4.73536e-15	0.00389446	-1	211	182	153	385	382	362	51451	476	0	null	null	null	null	null	null	null
TGGT1_211280	hypothetical protein	-0.844643	4.13319	3.84388e-18	3.48352e-17	0.0031461	-1	209	206	184	424	435	380	108159	984	0	null	null	null	null	null	null	null
TGGT1_293460	ATP-dependent DNA ligase domain-containing protein	-0.841124	5.40144	1.73477e-36	4.42855e-35	0.00175929	-1	532	438	490	1009	1080	917	151344	1385	0	null	GO:0005524, GO:0003677, GO:0003910	ATP binding, DNA binding, DNA ligase (ATP) activity	GO:0006310, GO:0006281	DNA recombination, DNA repair	6.5.1.1 (DNA ligase (ATP))	6.5.1.1 (DNA ligase (ATP))
TGGT1_313475	hypothetical protein	-0.838577	2.56479	9.51841e-09	3.85522e-08	0.00436702	-1	63	69	67	145	132	133	14872	127	0	NN Sum: 3, NN D: .37, HMM Prob: .66	null	null	null	null	null	null
TGGT1_230980	myosin I	-0.838101	7.23544	1.9844e-42	6.25517e-41	0.00228849	-1	1996	1596	1658	3662	3677	3434	200697	1821	0	null	GO:0005524, GO:0003774, GO:0005515	ATP binding, motor activity, protein binding	null	null	null	null
TGGT1_297925	HesB-like domain-containing protein	-0.833477	4.15877	5.94997e-18	5.29292e-17	0.00311918	-1	197	196	220	453	394	411	62185	580	0	null	GO:0051536, GO:0005198	iron-sulfur cluster binding, structural molecule activity	GO:0016226	iron-sulfur cluster assembly	null	null
TGGT1_207600	tubulin/FtsZ family, GTPase domain-containing protein	-0.831746	4.33599	1.6699e-24	2.26294e-23	0.00167779	-1	259	210	227	504	468	452	71282	664	0	null	null	null	GO:0051258	protein polymerization	null	null
TGGT1_269210	hypothetical protein	-0.831743	3.68064	1.90843e-15	1.43379e-14	0.0028955	-1	160	147	132	313	295	291	183456	1729	0	null	null	null	null	null	null	null
TGGT1_300120	aminotransferase, class V superfamily protein	-0.83103	7.10727	3.21444e-42	9.9169e-41	0.00222102	-1	1823	1478	1515	3340	3356	3141	89581	847	0	NN Sum: 0, NN D: .25, HMM Prob: .97	GO:0031071	cysteine desulfurase activity	GO:0008152	metabolic process	2.8.1.7 (Cysteine desulfurase)	2.8.1.7 (Cysteine desulfurase)
TGGT1_299970	tetratricopeptide repeat-containing protein	-0.824379	6.09734	4.1362e-34	9.45977e-33	0.0024004	-1	904	703	786	1686	1534	1641	26442	238	0	null	GO:0005515	protein binding	null	null	null	null
TGGT1_224040	flagellar associated protein	-0.822493	2.14493	5.88622e-07	1.94508e-06	0.00489233	-1	56	43	50	98	111	94	35653	306	0	null	GO:0005515	protein binding	null	null	null	null
TGGT1_411770	putative IgA-specific serine endopeptidase	-0.821851	1.33299	0.000154869	0.000373394	0.00685726	-1	33	27	23	60	60	49	30417	292	0	null	null	null	null	null	null	3.4.21.72 (IgA-specific serine endopeptidase)
TGGT1_292290	hypothetical protein	-0.820201	2.30677	3.6526e-07	1.23745e-06	0.00519141	-1	53	62	52	123	110	107	18099	160	0	NN Sum: 0, NN D: .38, HMM Prob: .92	null	null	null	null	null	null
TGGT1_278920	hypothetical protein	-0.819849	4.68511	2.26652e-19	2.24792e-18	0.00357671	-1	333	285	275	599	679	535	43855	412	6	null	null	null	null	null	null	null
TGGT1_222330	hypothetical protein	-0.81836	4.73247	2.83959e-22	3.32048e-21	0.002794	-1	298	301	323	595	649	627	257545	2338	0	null	GO:0005515	protein binding	null	null	null	null
TGGT1_258800	rhoptry kinase family protein ROP31	-0.818038	5.47661	7.30289e-28	1.18447e-26	0.00266029	-1	632	440	487	1129	1013	1009	59163	531	1	NN Sum: 4, NN D: .9, HMM Prob: 1	GO:0005524, GO:0004683, GO:0004672	ATP binding, calmodulin-dependent protein kinase activity, protein kinase activity	GO:0006468	protein phosphorylation	2.7.11.17 (Calcium/calmodulin-dependent protein kinase)	2.7.11.17 (Calcium/calmodulin-dependent protein kinase)
TGGT1_293440	hypothetical protein	-0.817342	7.85834	1.1982e-40	3.47477e-39	0.00241293	-1	3054	2428	2689	5981	5242	5310	58736	538	4	null	null	null	null	null	null	null
TGGT1_363480	hypothetical protein	-0.81529	2.19692	4.60468e-07	1.54034e-06	0.00456699	-1	52	48	55	115	97	102	42628	366	0	null	null	null	null	null	null	null
TGGT1_297850	Branched-chain-amino-acid aminotransferase	-0.813805	5.15544	1.27696e-34	2.9673e-33	0.00146785	-1	469	380	396	908	827	781	58883	525	0	null	GO:0052656, GO:0052654, GO:0052655, GO:0003824	L-isoleucine transaminase activity, L-leucine transaminase activity, L-valine transaminase activity, catalytic activity	GO:0008152	metabolic process	2.6.1.42 (Branched-chain-amino-acid transaminase)	2.6.1.42 (Branched-chain-amino-acid transaminase)
TGGT1_219175	hypothetical protein	-0.812562	4.40098	5.45963e-21	6.00642e-20	0.00242165	-1	293	205	238	512	480	491	15528	131	1	null	null	null	null	null	null	null
TGGT1_269930	calcium binding egf domain-containing protein	-0.811896	6.38961	2.52368e-22	2.97024e-21	0.00425562	-1	1034	880	1031	2015	2250	1684	337936	3105	4	null	GO:0005509, GO:0005515	calcium ion binding, protein binding	null	null	null	null
TGGT1_306350	variable surface lipoprotein	-0.810072	6.44021	1.6129e-41	4.79244e-40	0.001884	-1	1130	929	996	2082	2028	2040	90439	884	0	null	null	null	null	null	null	null
TGGT1_316650	hypothetical protein	-0.810043	5.36884	3.13945e-28	5.17296e-27	0.00241247	-1	536	449	462	914	1048	951	135261	1278	0	null	null	null	null	null	null	null
TGGT1_286580	hypothetical protein	-0.808646	8.52447	5.4931e-44	1.86972e-42	0.00224439	-1	4956	4010	4055	9199	8463	8523	107217	955	0	null	null	null	null	null	null	null
TGGT1_244726	hypothetical protein	-0.807298	2.50763	6.83283e-07	2.23951e-06	0.0073437	-1	68	62	64	129	155	107	180819	1732	0	null	null	null	null	null	null	null
TGGT1_319090	IgA-specific serine endopeptidase	-0.806067	3.26816	4.19262e-11	2.16038e-10	0.00399749	-1	109	112	111	250	212	207	62942	604	0	null	null	null	null	null	3.4.21.72 (IgA-specific serine endopeptidase)	3.4.21.72 (IgA-specific serine endopeptidase)
TGGT1_313600	DDHD domain-containing protein	-0.802605	6.84917	2.47055e-40	7.10772e-39	0.00208229	-1	1525	1248	1302	2753	2820	2590	161566	1483	0	null	GO:0046872	metal ion binding	null	null	null	3.1.1.32 (Phospholipase A(1))
TGGT1_229280	hypothetical protein	-0.798265	6.71653	1.17883e-25	1.69573e-24	0.00357419	-1	1451	1187	1085	2513	2434	2484	78455	709	0	null	null	null	null	null	null	null
TGGT1_225020	hypothetical protein	-0.797067	6.86392	3.70844e-42	1.13925e-40	0.00193433	-1	1501	1306	1315	2892	2741	2606	114500	1010	0	null	null	null	null	null	null	null
TGGT1_319540	hypothetical protein	-0.795876	4.93629	6.84243e-25	9.4671e-24	0.00232189	-1	426	319	333	716	757	675	83521	762	0	null	GO:0005509	calcium ion binding	null	null	null	null
TGGT1_219170	hypothetical protein	-0.793819	6.03903	5.72915e-28	9.31308e-27	0.00283169	-1	898	736	693	1634	1536	1466	33304	305	0	null	null	null	null	null	null	null
TGGT1_248810	nuclear factor NF7	-0.79364	7.48903	1.23201e-42	3.93483e-41	0.00206513	-1	2278	1924	2178	4353	4390	3969	54252	497	0	null	null	null	null	null	null	null
TGGT1_294340	hypothetical protein	-0.792726	7.22351	1.78851e-42	5.66232e-41	0.00200091	-1	1895	1696	1709	3601	3539	3422	37756	345	1	null	null	null	null	null	null	null
TGGT1_223800	hypothetical protein	-0.791756	4.4307	2.02204e-21	2.26232e-20	0.00211809	-1	299	224	235	518	514	475	57129	526	2	NN Sum: 0, NN D: .07, HMM Prob: .66	null	null	null	null	null	null
TGGT1_222430	HECT-domain (ubiquitin-transferase) domain-containing protein	-0.791155	6.31241	3.29032e-29	5.73433e-28	0.00279089	-1	998	909	906	1807	2027	1766	145821	1351	0	null	GO:0016881, GO:0004842	acid-amino acid ligase activity, ubiquitin-protein transferase activity	GO:0006464	cellular protein modification process	null	6.3.2.- (Acid--amino-acid ligases (peptide synthases).)
TGGT1_211360	hypothetical protein	-0.787968	1.43806	0.000206341	0.000488562	0.00790677	-1	32	25	34	74	52	55	96499	863	0	null	null	null	null	null	null	null
TGGT1_252880B	hypothetical protein	-0.785956	6.1837	3.6076e-37	9.3411e-36	0.00189856	-1	951	794	837	1760	1656	1698	122896	1115	0	null	null	null	null	null	null	null
TGGT1_313480	hypothetical protein	-0.785953	6.73609	7.73153e-35	1.81403e-33	0.00234521	-1	1395	1210	1185	2524	2622	2368	152628	1381	0	null	null	null	null	null	null	null
TGGT1_224000	hypothetical protein	-0.784243	7.28308	1.86236e-26	2.79547e-25	0.00348798	-1	2221	1689	1655	3821	3641	3527	82204	740	0	null	null	null	null	null	null	null
TGGT1_231620	hypothetical protein	-0.783614	1.72255	4.83683e-05	0.000124749	0.00696275	-1	38	31	43	77	84	61	28972	264	0	null	GO:0016301	kinase activity	null	null	null	null
TGGT1_229190	hypothetical protein	-0.781915	3.71803	1.7435e-14	1.18356e-13	0.00277116	-1	179	128	155	311	303	298	30210	266	0	null	null	null	null	null	null	null
TGGT1_226290	hypothetical protein	-0.776004	5.73852	2.19765e-42	6.86766e-41	0.00119958	-1	698	574	630	1311	1279	1154	37707	333	0	null	null	null	null	null	null	null
TGGT1_294285	hypothetical protein	-0.775888	1.71876	3.94529e-05	0.000102847	0.00588967	-1	40	40	32	80	75	66	18258	161	0	null	null	null	null	null	null	null
TGGT1_253580	CMGC kinase, CDK family	-0.771379	2.94471	9.67779e-10	4.31248e-09	0.00327305	-1	98	79	92	184	180	164	141786	1310	0	null	GO:0005524, GO:0008353, GO:0004672	ATP binding, RNA polymerase II carboxy-terminal domain kinase activity, protein kinase activity	GO:0006468	protein phosphorylation	2.7.11.23 ([RNA-polymerase]-subunit kinase)	2.7.11.23 ([RNA-polymerase]-subunit kinase)
TGGT1_318880	hypothetical protein	-0.769572	4.66468	1.32784e-11	7.1047e-11	0.00685028	-1	356	294	251	559	685	521	70602	675	0	null	null	null	null	null	null	3.4.21.72 (IgA-specific serine endopeptidase)
TGGT1_221630	hypothetical protein	-0.767306	6.0041	2.6539e-36	6.72754e-35	0.00172601	-1	809	717	769	1552	1503	1438	210251	1940	0	null	null	null	null	null	null	null
TGGT1_245720	SWI2/SNF2-containing protein	-0.763844	6.53833	1.85509e-33	4.13827e-32	0.00222283	-1	1211	1070	1053	2213	2269	2031	339781	3129	0	null	GO:0005524, GO:0003677, GO:0004386	ATP binding, DNA binding, helicase activity	null	null	null	null
TGGT1_266300	hypothetical protein	-0.758369	6.12036	7.85976e-20	8.03713e-19	0.0040944	-1	1036	694	782	1752	1583	1529	23338	209	0	null	null	null	null	null	null	null
TGGT1_291800	ADP-ribosylation factor family protein	-0.75509	4.65074	1.09444e-20	1.17031e-19	0.00230908	-1	337	278	283	560	625	556	22390	202	0	null	GO:0005525	GTP binding	GO:0006886, GO:0007264	intracellular protein transport, small GTPase mediated signal transduction	null	null
TGGT1_248470	subtilisin SUB6	-0.754074	3.01301	1.60548e-08	6.40249e-08	0.00491469	-1	101	101	82	201	184	167	82612	751	0	NN Sum: 4, NN D: .79, HMM Prob: .98	GO:0004252	serine-type endopeptidase activity	GO:0006508	proteolysis	3.4.21.66 (Thermitase)	3.4.21.66 (Thermitase)
TGGT1_285895	AP2 domain transcription factor AP2V-2	-0.753328	7.08733	5.9426e-29	1.01853e-27	0.00280252	-1	1645	1641	1608	3396	3027	3094	369939	3450	0	null	GO:0003700	transcription factor activity, sequence-specific DNA binding	GO:0006355	regulation of transcription, DNA-templated	null	null
TGGT1_208790	putative MC family transporter	-0.752845	6.02919	4.12163e-20	4.27493e-19	0.00388805	-1	950	710	698	1512	1615	1428	33587	310	0	NN Sum: 0, NN D: .22, HMM Prob: .92	null	null	null	null	null	null
TGGT1_312270	rhoptry protein ROP13	-0.752323	7.70618	6.33284e-26	9.20103e-25	0.00335807	-1	3016	2220	2343	5172	4774	4683	44728	400	1	NN Sum: 4, NN D: .57, HMM Prob: .99	null	null	null	null	null	null
TGGT1_222440	hypothetical protein	-0.751897	4.84476	1.0297e-19	1.04264e-18	0.00281048	-1	388	318	324	702	717	576	57385	528	2	null	null	null	null	null	null	null
TGGT1_221370	hypothetical protein	-0.750894	5.61757	1.8732e-35	4.48207e-34	0.00140799	-1	659	511	599	1139	1164	1114	144497	1346	0	null	null	null	null	null	null	null
TGGT1_281430	putative protein kinase	-0.750376	5.0123	1.18555e-25	1.70202e-24	0.00181866	-1	413	358	387	774	799	668	40588	367	0	null	GO:0005524, GO:0004683, GO:0004672	ATP binding, calmodulin-dependent protein kinase activity, protein kinase activity	GO:0006468	protein phosphorylation	2.7.11.17 (Calcium/calmodulin-dependent protein kinase)	2.7.11.17 (Calcium/calmodulin-dependent protein kinase)
TGGT1_239855	Ras-associated protein Rap1 isoform 1 family protein	-0.749889	3.18914	1.53186e-09	6.7187e-09	0.00407782	-1	103	114	105	219	201	204	83911	761	0	null	GO:0005525, GO:0031072	GTP binding, heat shock protein binding	GO:0006184, GO:0015031, GO:0007264	obsolete GTP catabolic process, protein transport, small GTPase mediated signal transduction	null	null
TGGT1_232130	hypothetical protein	-0.749586	7.95977	1.21916e-30	2.32603e-29	0.00278733	-1	3426	2848	2749	5968	5804	5653	48811	456	0	null	null	null	null	null	null	null
TGGT1_311815	hypothetical protein	-0.749083	1.73529	0.000202438	0.00048026	0.00947902	-1	46	32	37	63	92	67	70940	626	2	null	null	null	null	null	null	null
TGGT1_289100	hypothetical protein	-0.747822	6.62509	5.98566e-37	1.53343e-35	0.00187369	-1	1284	1099	1186	2319	2394	2176	78761	698	0	null	null	null	null	null	null	null
TGGT1_215530	hypothetical protein	-0.747388	7.68653	4.43031e-20	4.58854e-19	0.00444208	-1	3028	2251	2212	5159	4528	4723	16112	156	0	NN Sum: 0, NN D: .31, HMM Prob: .59	null	null	null	null	null	null
TGGT1_226850	TBC domain-containing protein	-0.742069	6.21497	3.57336e-32	7.29771e-31	0.00201472	-1	937	877	871	1769	1707	1693	117596	1094	0	null	GO:0005096	GTPase activator activity	GO:0043087	regulation of GTPase activity	null	null
TGGT1_215650	hypothetical protein	-0.73915	4.21552	1.23871e-14	8.52057e-14	0.00324686	-1	244	224	198	452	442	386	19366	176	0	null	null	null	null	null	null	null
TGGT1_274120	hypothetical protein	-0.738973	6.00566	1.86076e-29	3.28237e-28	0.00214939	-1	882	712	736	1501	1527	1437	74347	674	0	null	null	null	null	null	null	null
TGGT1_309100	hypothetical protein	-0.737017	5.41692	7.01602e-23	8.54893e-22	0.00259656	-1	521	472	551	1085	1024	856	146427	1332	1	NN Sum: 1, NN D: .41, HMM Prob: .5	null	null	GO:0007031	peroxisome organization	null	null
TGGT1_272593	hypothetical protein	-0.736053	2.02265	1.24481e-05	3.48182e-05	0.00480098	-1	54	45	43	88	93	91	13678	117	0	null	null	null	null	null	null	null
TGGT1_209940	transporter/permease protein	-0.734816	4.76274	5.86266e-15	4.16709e-14	0.004136	-1	371	288	322	578	714	581	47862	438	8	null	GO:0005351	sugar:proton symporter activity	GO:0008643	carbohydrate transport	null	null
TGGT1_230205	hypothetical protein	-0.733778	2.93642	9.98811e-08	3.61888e-07	0.00546097	-1	108	90	74	182	163	175	11039	97	0	null	null	null	null	null	null	null
TGGT1_266090	hypothetical protein	-0.732747	6.94308	4.78139e-26	6.98893e-25	0.00295979	-1	1764	1346	1383	2884	2986	2692	49579	451	4	NN Sum: 3, NN D: .41, HMM Prob: .01	null	null	null	null	null	null
TGGT1_228410	Tubulin-tyrosine ligase family protein	-0.732242	3.03671	5.41043e-07	1.7944e-06	0.00756071	-1	97	86	109	174	220	164	128247	1142	0	null	null	null	GO:0006464	cellular protein modification process	6.3.2.25 (Tubulin--tyrosine ligase)	6.3.2.25 (Tubulin--tyrosine ligase)
TGGT1_215500	TPR repeat-containing protein	-0.730604	4.07614	8.66683e-14	5.57538e-13	0.00314259	-1	195	194	217	416	364	378	66905	586	0	null	null	null	null	null	null	null
TGGT1_232120	hypothetical protein	-0.730479	7.03743	3.63434e-37	9.37685e-36	0.00189721	-1	1775	1467	1552	3143	3116	2880	222431	2024	10	null	null	null	null	null	null	null
TGGT1_202030	hypothetical protein	-0.73045	6.6922	3.23081e-22	3.75977e-21	0.00347638	-1	1389	1171	1209	2479	2648	2068	205531	1907	0	null	GO:0003950	NAD+ ADP-ribosyltransferase activity	null	null	null	null
TGGT1_249870	hypothetical protein	-0.729953	5.13326	2.67581e-21	2.97997e-20	0.00256443	-1	514	368	393	827	784	813	40829	381	0	null	GO:0005515	protein binding	null	null	null	null
TGGT1_247580	glutaredoxin domain-containing protein	-0.728913	4.97434	9.35284e-20	9.51026e-19	0.00271714	-1	466	322	354	764	705	701	34284	312	1	NN Sum: 4, NN D: .75, HMM Prob: .9	GO:0009055, GO:0015035	electron carrier activity, protein disulfide oxidoreductase activity	GO:0045454	cell redox homeostasis	null	null
TGGT1_214300	hypothetical protein	-0.728714	6.87154	2.55566e-32	5.26379e-31	0.00219973	-1	1558	1303	1413	2805	2870	2468	258984	2379	9	null	null	null	null	null	null	null
TGGT1_223262	WD domain, G-beta repeat-containing protein	-0.728345	4.13797	5.99236e-14	3.91406e-13	0.00320987	-1	227	207	200	423	369	416	68435	620	0	null	GO:0005515	protein binding	null	null	null	null
TGGT1_299570	Toxoplasma gondii family B protein	-0.72742	0.837248	0.012332	0.0212621	0.0193419	-1	19	29	12	32	51	32	15587	150	1	NN Sum: 4, NN D: .67, HMM Prob: .95	null	null	null	null	null	null
TGGT1_305000	hypothetical protein	-0.727112	1.95662	3.19112e-05	8.4252e-05	0.0050759	-1	53	42	41	89	92	78	31103	286	0	null	null	null	null	null	null	null
TGGT1_293720	hypothetical protein	-0.726742	7.63523	4.32838e-33	9.50931e-32	0.00232675	-1	2733	2248	2295	4860	4567	4407	37422	336	0	null	null	null	null	null	null	null
TGGT1_211650	hypothetical protein	-0.726735	6.00049	2.49848e-32	5.16067e-31	0.00176769	-1	851	706	776	1512	1509	1415	90122	832	0	null	null	null	null	null	null	null
TGGT1_214880	hypothetical protein	-0.72623	7.96138	7.65135e-33	1.64119e-31	0.00240422	-1	3458	2805	2868	5885	5823	5630	98139	931	0	null	null	null	null	null	null	null
TGGT1_287160	internal kinesin motor domain protein	-0.725632	7.57803	2.79635e-29	4.88519e-28	0.00266575	-1	2499	2231	2253	4287	4654	4334	144096	1360	0	null	GO:0005524, GO:0008017, GO:0003777	ATP binding, microtubule binding, microtubule motor activity	GO:0007018	microtubule-based movement	null	null
TGGT1_289090	hypothetical protein	-0.724645	3.88324	1.83843e-13	1.15499e-12	0.00269413	-1	187	178	166	359	325	326	18106	161	0	null	null	null	null	null	null	null
TGGT1_357600	putative transmembrane protein	-0.723992	3.92095	4.6729e-15	3.37292e-14	0.00204279	-1	199	168	179	360	352	325	12475	109	1	null	null	null	null	null	null	null
TGGT1_233153	hypothetical protein	-0.723909	2.72867	1.56127e-07	5.52808e-07	0.00421552	-1	94	72	70	151	157	140	66284	603	0	null	null	null	null	null	null	null
TGGT1_313000	Toxoplasma gondii family D protein	-0.723857	1.96753	0.00206936	0.00412167	0.0224902	-1	41	41	55	75	123	63	69136	604	0	NN Sum: 4, NN D: .88, HMM Prob: 1	null	null	null	null	null	null
TGGT1_205690	hypothetical protein	-0.722778	5.70823	1.65983e-29	2.94225e-28	0.0018045	-1	728	570	610	1314	1141	1162	44630	405	4	null	null	null	null	null	null	null
TGGT1_273400	hypothetical protein	-0.722565	4.29342	5.03005e-18	4.50777e-17	0.00186329	-1	249	220	240	444	464	437	20147	174	0	NN Sum: 4, NN D: .84, HMM Prob: 1	null	null	null	null	null	null
TGGT1_228370	hypothetical protein	-0.72201	3.95437	2.51153e-11	1.3128e-10	0.0043728	-1	225	174	161	359	377	325	37247	332	0	null	GO:0004519, GO:0003676	endonuclease activity, nucleic acid binding	GO:0006308	DNA catabolic process	null	3.1.30.1 (Aspergillus nuclease S(1))
TGGT1_204010	hypothetical protein	-0.721081	1.29612	0.00634717	0.0115446	0.0218493	-1	19	44	21	50	58	53	24771	220	0	null	null	null	null	null	null	null
TGGT1_237510	hypothetical protein	-0.720442	6.33954	4.85318e-27	7.50225e-26	0.00245811	-1	977	921	1058	1926	1822	1858	215897	2055	0	null	GO:0016772	transferase activity, transferring phosphorus-containing groups	null	null	null	null
TGGT1_260190	microneme protein MIC13	-0.715397	3.77444	5.96097e-09	2.45971e-08	0.0062561	-1	155	145	194	314	345	275	51400	468	0	NN Sum: 4, NN D: .9, HMM Prob: 1	null	null	null	null	null	null
TGGT1_253740	hypothetical protein	-0.715203	5.17689	3.52031e-30	6.47772e-29	0.00117721	-1	490	381	450	859	829	803	107710	987	0	null	null	null	null	null	null	null
TGGT1_246490	hypothetical protein	-0.714088	7.63063	2.75941e-29	4.83231e-28	0.00258367	-1	2692	2342	2249	4679	4637	4422	31996	292	4	null	null	null	null	null	null	2.7.8.27 (Sphingomyelin synthase)
TGGT1_263200	hypothetical protein	-0.712371	5.89474	1.02542e-30	1.9772e-29	0.00173359	-1	787	688	704	1345	1447	1312	118475	1082	0	null	null	null	null	null	null	null
TGGT1_259060	hypothetical protein	-0.711665	1.44865	0.000549502	0.00121165	0.0072468	-1	37	28	30	57	70	52	22144	189	0	null	null	null	null	null	null	null
TGGT1_309405	hypothetical protein	-0.710606	1.3279	0.00096795	0.00204587	0.00641889	-1	30	26	31	62	52	50	11621	101	0	null	null	null	null	null	null	null
TGGT1_203010	aurora kinase	-0.710073	7.2602	1.05871e-32	2.23781e-31	0.00215319	-1	2072	1700	1876	3733	3360	3517	298241	2812	0	null	GO:0005524, GO:0004687, GO:0004672	ATP binding, myosin light chain kinase activity, protein kinase activity	GO:0006468	protein phosphorylation	2.7.11.18 ([Myosin light-chain] kinase)	2.7.11.1 (Non-specific serine/threonine protein kinase)
TGGT1_277055	hypothetical protein	-0.707496	1.41791	0.000868286	0.0018466	0.00759533	-1	31	26	36	68	60	47	18385	162	0	null	null	null	null	null	null	null
TGGT1_252990	hypothetical protein	-0.707255	4.70412	7.28271e-17	6.08993e-16	0.00285249	-1	346	291	315	553	653	579	38250	361	0	null	null	null	null	null	null	null
TGGT1_409020	hypothetical protein	-0.706881	3.49089	8.00822e-09	3.25995e-08	0.00514608	-1	139	145	122	241	264	258	13560	119	0	null	null	null	null	null	null	null
TGGT1_225315	hypothetical protein	-0.70596	2.89813	5.37924e-08	2.00821e-07	0.00365469	-1	94	79	95	185	165	153	34633	316	0	null	null	null	null	null	null	null
TGGT1_316560	Toxoplasma gondii family D protein	-0.705836	2.45222	2.70396e-05	7.17821e-05	0.00849474	-1	57	65	73	122	143	102	64310	569	0	NN Sum: 4, NN D: .8, HMM Prob: 1	null	null	null	null	null	null
TGGT1_229640	hypothetical protein	-0.698006	6.9743	3.32373e-36	8.36703e-35	0.001735	-1	1693	1419	1540	3027	2867	2779	137360	1289	0	null	null	null	null	null	null	null
TGGT1_223610	hypothetical protein	-0.697437	6.66348	1.69086e-30	3.18408e-29	0.00205279	-1	1389	1185	1173	2416	2327	2242	139425	1303	0	null	null	null	null	null	null	null
TGGT1_409080	hypothetical protein	-0.697123	2.37812	1.53791e-05	4.24919e-05	0.00637778	-1	59	61	66	116	102	129	54216	548	0	null	null	null	null	null	null	null
TGGT1_410220	putative transmembrane protein	-0.696228	2.09869	0.00101516	0.00214032	0.0171842	-1	59	43	51	68	125	91	16742	153	1	null	null	null	null	null	null	null
TGGT1_272640	putative eukaryotic initiation factor-2B, epsilon subunit	-0.695746	7.28443	1.00789e-24	1.38657e-23	0.002901	-1	2219	1797	1765	3723	3727	3307	92875	858	0	null	null	null	null	null	null	2.7.7.- (Nucleotidyltransferases.)
TGGT1_273560	putative kinesin heavy chain	-0.695238	7.9751	6.01774e-33	1.31412e-31	0.00218055	-1	3504	2815	3026	5936	5720	5706	181452	1641	0	null	GO:0005524, GO:0008017, GO:0003777	ATP binding, microtubule binding, microtubule motor activity	GO:0007018	microtubule-based movement	null	null
TGGT1_278120	SCP family extracellular subfamily protein	-0.695035	1.31731	0.00147318	0.00301711	0.00780779	-1	28	23	36	49	57	56	77828	710	0	null	null	null	null	null	null	null
TGGT1_245475	hypothetical protein	-0.694481	4.81452	6.6957e-15	4.73598e-14	0.00356778	-1	412	327	296	633	681	609	14228	128	0	null	null	null	null	null	null	null
TGGT1_271430	hypothetical protein	-0.69164	6.22635	1.02506e-29	1.83952e-28	0.00187232	-1	964	879	925	1769	1676	1698	144756	1314	0	null	null	null	null	null	null	null
TGGT1_292335	hypothetical protein	-0.691375	1.07727	0.00511116	0.00947237	0.0111297	-1	19	19	35	52	48	36	18243	164	0	null	null	null	null	null	null	null
TGGT1_202950	hypothetical protein	-0.689758	6.41449	3.42129e-28	5.62457e-27	0.00211504	-1	1175	916	1076	2031	2022	1812	151892	1414	0	null	GO:0005488	binding	null	null	null	null
TGGT1_240247	hypothetical protein	-0.688862	2.93325	9.92819e-08	3.59897e-07	0.00387491	-1	102	81	94	173	162	178	17359	156	0	null	null	null	null	null	null	null
TGGT1_224940	hypothetical protein	-0.688016	3.7157	2.76661e-10	1.305e-09	0.00377362	-1	171	156	153	298	327	265	94227	846	0	null	null	null	null	null	null	null
TGGT1_254335	hypothetical protein	-0.687098	2.11482	0.000145065	0.00035151	0.00883649	-1	62	56	37	87	104	96	11500	99	0	null	null	null	null	null	null	null
TGGT1_320740	hypothetical protein	-0.685864	6.72262	8.93042e-21	9.67795e-20	0.00329031	-1	1575	1167	1194	2505	2352	2397	36967	333	1	NN Sum: 4, NN D: .86, HMM Prob: .9	null	null	null	null	null	null
TGGT1_207630	peptidyl-tRNA hydrolase domain-containing protein	-0.685756	4.38913	7.86534e-17	6.56199e-16	0.00194666	-1	290	241	240	470	492	463	54873	497	0	NN Sum: 2, NN D: .44, HMM Prob: .97	GO:0016149	translation release factor activity, codon specific	GO:0006415	translational termination	null	null
TGGT1_242240	rhoptry kinase family protein ROP19A	-0.68517	5.841	8.58809e-30	1.55271e-28	0.00158027	-1	801	659	666	1390	1300	1239	51897	474	0	NN Sum: 4, NN D: .7, HMM Prob: 1	GO:0005524, GO:0004672	ATP binding, protein kinase activity	GO:0006468	protein phosphorylation	2.7.11.21 (Polo kinase)	2.7.11.18 ([Myosin light-chain] kinase)
TGGT1_233792	hypothetical protein	-0.684523	2.50565	2.65574e-05	7.06573e-05	0.00772459	-1	86	69	50	138	126	115	15657	138	0	NN Sum: 4, NN D: .64, HMM Prob: 1	null	null	null	null	null	null
TGGT1_267070	aquaporin 2	-0.683917	6.21651	1.4831e-25	2.11662e-24	0.00226529	-1	1038	875	849	1742	1715	1642	44452	426	11	null	GO:0005215	transporter activity	GO:0006810	transport	null	null
TGGT1_213950	hypothetical protein	-0.682143	5.32555	7.17958e-30	1.30456e-28	0.00110843	-1	540	444	502	971	918	852	77509	720	8	null	null	null	null	null	null	null
TGGT1_223810	hypothetical protein	-0.681806	5.91321	7.63931e-28	1.23352e-26	0.00179847	-1	809	667	763	1402	1400	1324	136960	1277	10	null	GO:0015095	magnesium ion transmembrane transporter activity	GO:0015693	magnesium ion transport	null	null
TGGT1_252070	KRUF family protein	-0.681644	5.67721	2.00865e-29	3.53463e-28	0.00145466	-1	631	593	672	1211	1169	1120	81369	746	2	NN Sum: 2, NN D: .64, HMM Prob: .96	null	null	null	null	null	null
TGGT1_224540B	hypothetical protein	-0.678868	5.39479	1.33957e-25	1.91935e-24	0.00160263	-1	567	484	510	1052	898	924	72297	681	0	null	null	null	null	null	null	null
TGGT1_310802	CRAL/TRIO domain-containing protein	-0.67847	5.25491	1.27924e-19	1.28812e-18	0.00245252	-1	536	436	445	924	926	758	55762	499	0	null	null	null	null	null	null	null
TGGT1_257755	hypothetical protein	-0.678085	3.41313	7.09953e-09	2.89817e-08	0.00403374	-1	140	120	130	248	263	207	17947	161	0	null	null	null	null	null	null	null
TGGT1_260580	hypothetical protein	-0.678044	6.60011	2.74273e-22	3.2124e-21	0.0028792	-1	1357	1067	1198	2112	2226	2301	166937	1565	0	null	null	null	null	null	null	null
TGGT1_311040	hypothetical protein	-0.676179	4.62965	2.72193e-15	2.01573e-14	0.00283582	-1	352	271	294	594	603	487	38090	351	0	null	null	null	null	null	null	null
TGGT1_269450	hypothetical protein	-0.676004	4.09861	4.44432e-14	2.9399e-13	0.00216141	-1	220	209	202	397	387	376	39832	350	0	NN Sum: 2, NN D: .58, HMM Prob: .65	null	null	null	null	null	null
TGGT1_264980	hypothetical protein	-0.675886	5.59996	9.74161e-29	1.65402e-27	0.00141844	-1	664	575	564	1130	1137	1045	144397	1303	0	null	null	null	null	null	null	null
TGGT1_311310	protein phosphatase 2B catalytic subunit, calcineurin family phosphatse superfamily protein	-0.673234	7.08605	4.28981e-27	6.64555e-26	0.00235063	-1	1829	1601	1647	3084	3314	2912	56445	501	0	null	GO:0016787, GO:0004721	hydrolase activity, phosphoprotein phosphatase activity	null	null	3.1.3.16 (Protein-serine/threonine phosphatase)	3.1.3.16 (Protein-serine/threonine phosphatase)
TGGT1_242590	hypothetical protein	-0.671349	2.48941	2.47418e-05	6.62645e-05	0.00706385	-1	84	66	54	120	119	134	52664	467	0	NN Sum: 4, NN D: .79, HMM Prob: 1	null	null	null	null	null	null
TGGT1_231840	hypothetical protein	-0.670419	6.23887	3.75041e-23	4.64794e-22	0.00249295	-1	1100	842	885	1842	1684	1638	103146	946	0	null	null	null	null	null	null	null
TGGT1_204870	hypothetical protein	-0.669217	1.23794	0.00267021	0.00520965	0.00657384	-1	27	26	30	50	53	49	71713	642	0	null	null	null	null	null	null	null
TGGT1_231900	acyl-CoA dehydrogenase domain-containing protein	-0.668664	0.797647	0.00917215	0.0161914	0.00751576	-1	21	21	18	43	35	32	49661	454	0	null	GO:0003995, GO:0050660, GO:0004361	acyl-CoA dehydrogenase activity, flavin adenine dinucleotide binding, glutaryl-CoA dehydrogenase activity	GO:0055114	oxidation-reduction process	1.3.8.6 (Glutaryl-CoA dehydrogenase (ETF))	1.3.8.6 (Glutaryl-CoA dehydrogenase (ETF))
TGGT1_239560	myosin E	-0.667933	4.08527	3.12305e-14	2.08299e-13	0.00194075	-1	226	192	210	386	396	365	93114	830	0	null	GO:0005524, GO:0003774	ATP binding, motor activity	null	null	null	3.6.4.1 (Myosin ATPase)
TGGT1_220160	WD domain-containing protein	-0.667918	4.81316	1.28988e-21	1.45891e-20	0.00137522	-1	363	338	343	646	647	615	59349	554	0	null	GO:0005515	protein binding	null	null	null	null
TGGT1_224845	hypothetical protein	-0.667674	1.8661	0.000271152	0.000628268	0.00664798	-1	51	39	41	69	85	85	13501	121	0	null	null	null	null	null	null	null
TGGT1_281470	hypothetical protein	-0.666325	1.24939	0.00500727	0.00930122	0.0125916	-1	29	18	37	41	61	51	51057	474	0	NN Sum: 3, NN D: .51, HMM Prob: 1	null	null	null	null	null	null
TGGT1_301355	hypothetical protein	-0.665799	2.88202	7.51052e-07	2.45055e-06	0.00459975	-1	108	82	80	159	176	157	15902	136	1	null	null	null	null	null	null	null
TGGT1_291050	putative histone kinase SNF1	-0.66504	6.93166	1.17225e-26	1.77799e-25	0.00228623	-1	1755	1390	1441	2941	2730	2677	205777	1944	0	null	GO:0005524, GO:0004687, GO:0004672	ATP binding, myosin light chain kinase activity, protein kinase activity	GO:0006468	protein phosphorylation	2.7.11.18 ([Myosin light-chain] kinase)	2.7.11.18 ([Myosin light-chain] kinase)
TGGT1_309930	melibiase subfamily protein	-0.663304	5.66197	1.10328e-20	1.17802e-19	0.00245	-1	710	575	610	1146	1267	1035	108583	982	0	null	GO:0004553, GO:0052692	hydrolase activity, hydrolyzing O-glycosyl compounds, raffinose alpha-galactosidase activity	GO:0005975	carbohydrate metabolic process	3.2.1.22 (Alpha-galactosidase)	3.2.1.22 (Alpha-galactosidase)
TGGT1_301370	DHHC zinc finger domain-containing protein	-0.662749	2.41763	0.000162421	0.000390176	0.010481	-1	89	50	56	128	131	95	31730	278	4	NN Sum: 4, NN D: .67, HMM Prob: 0	GO:0008270	zinc ion binding	null	null	2.3.1.225 (Protein S-acyltransferase)	2.3.1.225 (Protein S-acyltransferase)
TGGT1_208910	hypothetical protein	-0.662638	5.59518	2.1366e-30	3.99236e-29	0.00117139	-1	662	558	588	1138	1066	1085	373499	3444	0	null	null	null	null	null	null	null
TGGT1_232780	hypothetical protein	-0.659206	6.64087	3.76541e-28	6.17629e-27	0.00197782	-1	1410	1138	1206	2318	2250	2237	77659	713	0	null	null	null	null	null	null	null
TGGT1_281400	phosphofructokinase domain-containing protein	-0.658727	4.51208	1.82991e-13	1.15064e-12	0.00314303	-1	333	234	285	547	543	454	320728	3001	0	null	GO:0003872, GO:0047334	6-phosphofructokinase activity, diphosphate-fructose-6-phosphate 1-phosphotransferase activity	GO:0006096	glycolytic process	2.7.1.11 (6-phosphofructokinase); 2.7.1.90 (Diphosphate--fructose-6-phosphate 1-phosphotransferase)	2.7.1.11 (6-phosphofructokinase)
TGGT1_231991	hypothetical protein	-0.65843	2.97887	4.20711e-07	1.41473e-06	0.00429717	-1	105	80	105	176	190	160	17016	152	1	null	null	null	null	null	null	null
TGGT1_216460	hypothetical protein	-0.657892	6.8539	5.27399e-17	4.43064e-16	0.00389777	-1	1768	1308	1289	2770	2538	2583	65139	604	4	NN Sum: 3, NN D: .47, HMM Prob: .14	null	null	null	null	null	null
TGGT1_262490	putative alpha/beta hydrolase	-0.657862	7.47548	1.45492e-24	1.98273e-23	0.00262394	-1	2547	2103	2057	4216	4063	3878	29068	260	0	null	GO:0047372	acylglycerol lipase activity	null	null	3.1.1.23 (Acylglycerol lipase)	3.-.-.- (Hydrolases.)
TGGT1_204000	hypothetical protein	-0.656063	0.919675	0.00945668	0.0166572	0.00773599	-1	18	26	22	40	41	39	29239	252	2	NN Sum: 4, NN D: .69, HMM Prob: .98	null	null	null	null	null	null
TGGT1_286030	hypothetical protein	-0.655745	6.48288	8.82357e-28	1.41842e-26	0.00191423	-1	1220	1066	1077	2114	1982	1996	250936	2348	0	null	GO:0005515	protein binding	null	null	null	null
TGGT1_244728	IQ calmodulin-binding motif domain-containing protein	-0.655566	3.13062	5.45212e-08	2.03333e-07	0.00334938	-1	116	95	112	198	208	179	116840	1032	0	null	GO:0005515	protein binding	null	null	null	null
TGGT1_203040	hypothetical protein	-0.654192	5.89351	2.97836e-23	3.72295e-22	0.00210451	-1	821	694	719	1512	1273	1260	84616	783	0	null	null	null	null	null	null	null
TGGT1_312300	Sec7 domain-containing protein	-0.65412	7.9246	9.47277e-28	1.51942e-26	0.00232149	-1	3279	2934	2947	5530	5516	5528	324438	3015	0	null	GO:0005086, GO:0005096	ARF guanyl-nucleotide exchange factor activity, GTPase activator activity	GO:0032012, GO:0043087	regulation of ARF protein signal transduction, regulation of GTPase activity	null	null
TGGT1_259090	ubiquitin-conjugating enzyme subfamily protein	-0.6539	6.29735	9.4512e-27	1.43952e-25	0.00191018	-1	1008	937	1010	1848	1817	1688	50874	476	0	null	GO:0016881, GO:0004842	acid-amino acid ligase activity, ubiquitin-protein transferase activity	null	null	6.3.2.19 (Deleted entry)	6.3.2.19 (Deleted entry)
TGGT1_252360	rhoptry kinase family protein ROP24 (incomplete catalytic triad)	-0.653663	8.10565	3.47795e-19	3.40285e-18	0.00359716	-1	4171	3105	3159	6827	5884	6105	60851	535	0	NN Sum: 4, NN D: .76, HMM Prob: 1	GO:0005524, GO:0004683, GO:0004672	ATP binding, calmodulin-dependent protein kinase activity, protein kinase activity	GO:0006468	protein phosphorylation	2.7.11.17 (Calcium/calmodulin-dependent protein kinase)	2.7.11.17 (Calcium/calmodulin-dependent protein kinase)
TGGT1_305030	kinase, pfkB family protein	-0.652919	4.16385	8.61164e-12	4.67323e-11	0.00311974	-1	232	196	240	390	436	381	46867	439	0	null	GO:0004747	ribokinase activity	null	null	2.7.1.15 (Ribokinase)	2.7.1.15 (Ribokinase)
TGGT1_300360	ADP/ATP translocase	-0.652664	4.41177	5.23421e-14	3.44044e-13	0.00252536	-1	306	247	242	513	494	430	35276	317	2	null	null	null	null	null	null	null
TGGT1_312700	hypothetical protein	-0.65221	5.84012	1.47581e-26	2.22445e-25	0.00164094	-1	767	673	713	1282	1375	1233	321921	2967	2	NN Sum: 3, NN D: .44, HMM Prob: 0	null	null	null	null	null	null
TGGT1_203820	hypothetical protein	-0.651007	7.86416	1.07032e-30	2.05831e-29	0.00203124	-1	3220	2647	2946	5335	5461	5093	136126	1268	0	null	null	null	null	null	null	null
TGGT1_254330	lipase	-0.650298	2.15218	0.000105171	0.000259704	0.0063012	-1	58	43	61	98	87	107	133075	1221	0	NN Sum: 2, NN D: .4, HMM Prob: .86	GO:0004806	triglyceride lipase activity	GO:0006629	lipid metabolic process	null	3.1.1.3 (Triacylglycerol lipase)
TGGT1_224540A	hypothetical protein	-0.650019	6.5144	3.3329e-29	5.79461e-28	0.00175571	-1	1259	1068	1121	2119	2068	2030	222651	2106	0	null	null	null	null	null	null	null
TGGT1_310455	hypothetical protein	-0.649684	3.65135	1.41179e-10	6.85105e-10	0.00249238	-1	170	143	154	276	291	275	13451	116	0	null	null	null	null	null	null	null
TGGT1_314780	myosin G	-0.649649	7.58237	4.16921e-29	7.19685e-28	0.00209756	-1	2607	2271	2363	4458	4270	4329	227307	2059	0	null	GO:0005524, GO:0003774, GO:0005515	ATP binding, motor activity, protein binding	null	null	null	null
TGGT1_315760	AP2 domain transcription factor AP2XI-4	-0.64953	7.20668	3.78572e-29	6.56614e-28	0.00199955	-1	1952	1788	1832	3473	3306	3281	346343	3229	0	null	GO:0003700	transcription factor activity, sequence-specific DNA binding	GO:0006355	regulation of transcription, DNA-templated	null	null
TGGT1_254700	hypothetical protein	-0.64941	2.21215	0.000111228	0.000273821	0.00652636	-1	68	54	47	107	113	85	18917	170	0	null	null	null	null	null	null	3.1.13.4 (Poly(A)-specific ribonuclease)
TGGT1_225330	hypothetical protein	-0.648815	6.52324	1.16301e-22	1.40297e-21	0.00250003	-1	1349	1006	1125	2245	2034	1980	74083	699	0	NN Sum: 4, NN D: .76, HMM Prob: 1	null	null	null	null	null	null
TGGT1_273550	hypothetical protein	-0.648108	5.21657	9.92331e-17	8.19407e-16	0.00276987	-1	548	425	426	818	909	789	95963	858	0	null	null	null	null	null	null	2.4.1.221 (Peptide-O-fucosyltransferase)
TGGT1_297160	hypothetical protein	-0.647882	4.99855	8.96482e-21	9.70074e-20	0.00158448	-1	436	368	396	715	768	678	60594	564	0	NN Sum: 4, NN D: .45, HMM Prob: .99	null	null	null	null	null	null
TGGT1_229200	hypothetical protein	-0.647002	4.67014	1.18352e-19	1.19506e-18	0.00131056	-1	337	293	324	572	575	570	73544	682	0	NN Sum: 1, NN D: .12, HMM Prob: .64	null	null	null	null	null	null
TGGT1_229650	josephin protein	-0.646316	6.36884	6.78698e-23	8.28377e-22	0.00236314	-1	1182	981	959	1989	1863	1765	46795	412	0	null	GO:0008242, GO:0005515	omega peptidase activity, protein binding	null	null	null	3.4.19.12 (Ubiquitinyl hydrolase 1)
TGGT1_221818	hypothetical protein	-0.646109	3.50214	4.90613e-08	1.8468e-07	0.00461273	-1	137	121	163	260	268	230	35306	314	0	null	null	null	null	null	null	2.1.1.- (Methyltransferases.)
TGGT1_224560	hypothetical protein	-0.646002	2.02211	0.000209626	0.000495529	0.00628524	-1	65	40	43	98	85	83	11541	105	0	null	null	null	null	null	null	null
TGGT1_244660	hypothetical protein	-0.645845	5.51121	6.4526e-18	5.70505e-17	0.0027043	-1	620	554	542	1010	1143	936	142865	1330	0	null	null	null	null	null	null	null
TGGT1_271380	PUB domain-containing protein	-0.645629	6.3809	2.09183e-26	3.12696e-25	0.00192787	-1	1143	971	1034	1914	1978	1769	107592	1011	0	null	GO:0005515	protein binding	null	null	null	null
TGGT1_296015	hypothetical protein	-0.645478	3.84802	7.15333e-10	3.22122e-09	0.00361152	-1	193	165	179	357	287	322	10704	96	0	null	null	null	null	null	null	null
TGGT1_261390	hypothetical protein	-0.645083	4.36053	2.47506e-15	1.84232e-14	0.00178802	-1	275	238	256	475	482	426	28562	248	0	null	null	null	null	null	null	null
TGGT1_235690	hypothetical protein	-0.64448	8.53479	1.47164e-22	1.75773e-21	0.00295076	-1	5575	4212	4319	8811	8163	8293	24978	238	0	null	null	null	null	null	null	null
TGGT1_221270	oxidoreductase, 2OG-Fe(II) oxygenase family protein	-0.643026	6.21402	2.31405e-25	3.26397e-24	0.0019379	-1	1055	859	894	1739	1659	1638	44181	401	0	null	GO:0031418, GO:0005506, GO:0016706, GO:0004656	L-ascorbic acid binding, iron ion binding, oxidoreductase activity, acting on paired donors, with incorporation or reduction of molecular oxygen, 2-oxoglutarate as one donor, and incorporation of one atom each of oxygen into both donors, procollagen-proline 4-dioxygenase activity	GO:0055114	oxidation-reduction process	1.14.11.2 (Procollagen-proline dioxygenase)	1.14.11.2 (Procollagen-proline dioxygenase)
TGGT1_293240	triacylglycerol lipase	-0.642526	6.28512	1.81042e-21	2.03497e-20	0.00250595	-1	1138	914	900	1803	1767	1720	118663	1106	0	null	GO:0050253, GO:0004806	retinyl-palmitate esterase activity, triglyceride lipase activity	GO:0006629	lipid metabolic process	3.1.1.3 (Triacylglycerol lipase)	3.1.1.3 (Triacylglycerol lipase)
TGGT1_311650	leucine rich repeat-containing protein	-0.642169	4.15844	3.52892e-13	2.15904e-12	0.00218553	-1	249	196	224	395	406	398	184483	1711	0	null	null	null	null	null	null	null
TGGT1_223985	serine/threonine specific protein phosphatase	-0.642158	6.61863	8.11254e-27	1.24347e-25	0.0019615	-1	1313	1190	1212	2262	2301	2109	263724	2447	0	null	GO:0003824, GO:0004721	catalytic activity, phosphoprotein phosphatase activity	null	null	3.1.3.16 (Protein-serine/threonine phosphatase)	3.1.3.16 (Protein-serine/threonine phosphatase)
TGGT1_252385	hypothetical protein	-0.641852	2.2092	0.00015315	0.000369619	0.00700454	-1	55	51	63	120	103	81	13468	121	0	null	null	null	null	null	null	null
TGGT1_318275	peptidyl-prolyl cis-trans isomerase, FKBP-type domain-containing protein	-0.641395	3.62845	4.86629e-08	1.83466e-07	0.00502098	-1	188	135	139	273	303	251	63720	571	0	NN Sum: 3, NN D: .32, HMM Prob: .77	GO:0003755	peptidyl-prolyl cis-trans isomerase activity	GO:0006457	protein folding	5.2.1.8 (Peptidylprolyl isomerase)	5.2.1.8 (Peptidylprolyl isomerase)
TGGT1_248640	regulator of chromosome condensation (RCC1) repeat-containing protein	-0.64133	7.60033	1.03097e-28	1.74639e-27	0.00207477	-1	2645	2303	2410	4425	4506	4262	193183	1761	0	null	null	null	null	null	null	null
TGGT1_290980	putative glycine C-acetyltransferase	-0.640857	6.4944	1.58264e-28	2.65605e-27	0.00173911	-1	1247	1053	1114	2111	2010	1996	63649	571	0	null	GO:0030170, GO:0004758, GO:0016769	pyridoxal phosphate binding, serine C-palmitoyltransferase activity, transferase activity, transferring nitrogenous groups	GO:0009058, GO:0006520	biosynthetic process, cellular amino acid metabolic process	2.3.1.50 (Serine C-palmitoyltransferase)	2.3.1.50 (Serine C-palmitoyltransferase)
TGGT1_203890	hypothetical protein	-0.638815	1.73254	0.00251836	0.00493195	0.011328	-1	27	44	49	71	80	65	34055	315	0	NN Sum: 3, NN D: .58, HMM Prob: .93	null	null	null	null	null	null
TGGT1_236510	hypothetical protein	-0.638218	6.49502	9.98715e-28	1.59486e-26	0.0017901	-1	1230	1077	1110	2105	2082	1930	109447	1018	0	null	GO:0005515	protein binding	null	null	null	null
TGGT1_217360	hypothetical protein	-0.637694	5.48401	4.38888e-24	5.83842e-23	0.00152947	-1	642	502	549	1015	990	1018	232177	2084	0	null	null	null	null	null	null	null
TGGT1_247340	hypothetical protein	-0.63716	1.82791	0.000436085	0.000980043	0.00553552	-1	45	43	41	85	69	77	21003	190	0	null	null	null	null	null	null	null
TGGT1_249730	hypothetical protein	-0.636853	6.31879	3.80121e-26	5.60137e-25	0.0018521	-1	1083	940	1002	1837	1882	1690	100905	891	0	NN Sum: 2, NN D: .36, HMM Prob: .9	GO:0005488	binding	null	null	null	null
TGGT1_289740	hypothetical protein	-0.636383	4.44028	2.33471e-11	1.22568e-10	0.00372216	-1	313	224	281	515	526	419	58256	535	0	null	null	null	null	null	null	null
TGGT1_202650	hypothetical protein	-0.635009	5.09306	3.17548e-22	3.70133e-21	0.00134732	-1	473	373	444	775	793	733	102094	921	7	NN Sum: 4, NN D: .65, HMM Prob: 1	null	null	null	null	null	null
TGGT1_215347	hypothetical protein	-0.634983	3.71137	9.53329e-09	3.85909e-08	0.00404973	-1	167	149	174	279	324	272	13451	122	0	null	null	null	null	null	null	null
TGGT1_285425	hypothetical protein	-0.634831	5.55707	3.22724e-27	5.02092e-26	0.00121731	-1	662	554	566	1106	1039	1035	229281	2128	0	null	null	null	null	null	null	null
TGGT1_209450	TLD protein	-0.634693	6.42818	2.34819e-26	3.50295e-25	0.00186579	-1	1175	1039	1052	1997	1989	1847	92271	882	0	null	null	null	null	null	null	null
TGGT1_271440	NPL4 family protein	-0.634504	5.04785	2.54737e-16	2.04297e-15	0.00251598	-1	498	359	395	792	770	669	55802	502	0	null	null	null	null	null	null	null
TGGT1_315770	cytochrome p450 superfamily protein	-0.63448	7.44216	7.95063e-22	9.06322e-21	0.00278609	-1	2582	2000	2047	4091	3954	3760	62597	553	1	null	GO:0070330, GO:0009055, GO:0020037, GO:0005506, GO:0016705	aromatase activity, electron carrier activity, heme binding, iron ion binding, oxidoreductase activity, acting on paired donors, with incorporation or reduction of molecular oxygen	GO:0055114	oxidation-reduction process	1.14.14.1 (Unspecific monooxygenase)	1.14.14.1 (Unspecific monooxygenase)
TGGT1_310177	hypothetical protein	-0.633908	2.37463	6.06389e-05	0.000154909	0.00572832	-1	71	58	62	133	97	111	20003	181	0	null	null	null	null	null	null	null
TGGT1_309890	hypothetical protein	-0.633746	6.96712	5.80287e-24	7.67715e-23	0.00234412	-1	1634	1491	1625	2771	2984	2723	333811	3141	0	null	null	null	null	null	null	null
TGGT1_250840	hypothetical protein	-0.632956	5.92393	1.35265e-22	1.62363e-21	0.00202479	-1	830	698	775	1365	1351	1385	100261	885	0	null	null	null	null	null	null	null
TGGT1_208530	nicotinate phosphoribosyltransferase	-0.631602	6.50363	4.97801e-25	6.96729e-24	0.00201775	-1	1212	1113	1119	2052	2090	1997	65562	589	0	null	GO:0004516, GO:0004514	nicotinate phosphoribosyltransferase activity, nicotinate-nucleotide diphosphorylase (carboxylating) activity	GO:0009435, GO:0019358	NAD biosynthetic process, nicotinate nucleotide salvage	2.4.2.11 (Transferred entry: 6.3.4.21); 6.3.4.21 (Nicotinate phosphoribosyltransferase)	6.3.4.21 (Nicotinate phosphoribosyltransferase)
TGGT1_310450	putative myosin heavy chain	-0.630992	7.40353	2.65106e-28	4.38818e-27	0.00199196	-1	2338	1955	2159	3835	3895	3744	147965	1301	0	null	null	null	null	null	null	null
TGGT1_243740	WD domain, G-beta repeat-containing protein	-0.629778	2.95827	4.00428e-06	1.19617e-05	0.00524384	-1	97	89	103	200	154	161	74195	660	0	null	GO:0004402, GO:0005515	histone acetyltransferase activity, protein binding	null	null	2.3.1.48 (Histone acetyltransferase)	2.3.1.48 (Histone acetyltransferase)
TGGT1_216970	putative coronin	-0.627956	7.55694	1.49555e-27	2.352e-26	0.00207015	-1	2595	2247	2339	4508	4288	3972	68441	621	0	null	GO:0004402, GO:0005515	histone acetyltransferase activity, protein binding	null	null	2.3.1.48 (Histone acetyltransferase)	2.3.1.48 (Histone acetyltransferase)
TGGT1_311670	transmembrane surface antigen TSA1	-0.627169	3.32991	1.62169e-08	6.4636e-08	0.00267661	-1	129	120	127	225	224	219	47154	440	0	null	null	null	null	null	null	null
TGGT1_206690	glideosome-associated protein with multiple-membrane spans GAPM2B	-0.625329	7.57797	4.85873e-21	5.36979e-20	0.0028504	-1	2850	2199	2265	4520	4244	4176	46788	426	5	null	null	null	null	null	null	null
TGGT1_246750	hypothetical protein	-0.624821	2.59981	1.49409e-05	4.13597e-05	0.00469291	-1	82	68	75	131	149	119	48958	461	4	null	null	null	null	null	null	null
TGGT1_202490	AP2 domain transcription factor AP2VIIa-7	-0.623881	7.55139	9.18506e-18	8.0522e-17	0.00346149	-1	2577	2279	2306	4046	4692	3953	331082	3116	0	NN Sum: 0, NN D: .1, HMM Prob: .72	GO:0005515, GO:0008270	protein binding, zinc ion binding	null	null	null	null
TGGT1_256920	phosphatidylinositol-4-phosphate 5-Kinase	-0.62148	5.572	1.3993e-27	2.21022e-26	0.001095	-1	651	547	613	1111	1094	998	450096	4154	0	null	GO:0000285, GO:0016307	1-phosphatidylinositol-3-phosphate 5-kinase activity, phosphatidylinositol phosphate kinase activity	GO:0046488	phosphatidylinositol metabolic process	2.7.1.150 (1-phosphatidylinositol-3-phosphate 5-kinase)	2.7.1.150 (1-phosphatidylinositol-3-phosphate 5-kinase)
TGGT1_246080	NAD dependent epimerase/dehydratase family protein	-0.620587	6.42059	8.44246e-25	1.16586e-23	0.00191585	-1	1194	1028	1048	2027	1959	1797	69726	636	0	null	null	null	null	null	null	null
TGGT1_262890	hypothetical protein	-0.620361	3.18129	1.56159e-07	5.52808e-07	0.00326483	-1	128	102	110	213	208	180	61098	555	0	null	null	null	null	null	null	null
TGGT1_319500	hypothetical protein	-0.619381	6.93728	5.14378e-18	4.604e-17	0.00318133	-1	1632	1509	1538	2661	3048	2565	111764	1008	12	null	null	null	null	null	null	null
TGGT1_272030B	kelch repeat-containing protein	-0.617728	4.96598	4.07122e-18	3.68034e-17	0.00175049	-1	465	351	374	710	708	678	40140	385	0	null	GO:0005515	protein binding	null	null	null	null
TGGT1_236560	hypothetical protein	-0.617518	6.6551	2.29006e-23	2.89755e-22	0.00217	-1	1473	1150	1239	2292	2269	2235	259143	2479	0	null	null	null	null	null	null	null
TGGT1_255440	hypothetical protein	-0.616789	4.83885	6.80854e-15	4.80641e-14	0.00242081	-1	400	335	353	602	688	626	63076	571	0	null	null	null	null	null	null	null
TGGT1_238420	hypothetical protein	-0.61646	5.47775	6.58727e-26	9.55154e-25	0.00113335	-1	606	516	577	999	1007	987	170632	1571	0	null	null	null	null	null	null	null
TGGT1_309420	ferlin family protein	-0.61605	5.30689	1.76028e-17	1.52474e-16	0.00224485	-1	512	489	505	840	937	878	158915	1425	1	null	GO:0005515	protein binding	null	null	null	null
TGGT1_293360	hypothetical protein	-0.615922	9.2576	8.22567e-30	1.4909e-28	0.00201346	-1	8697	7341	7471	14679	13283	13449	26751	243	0	null	null	null	null	null	null	null
TGGT1_225210	hypothetical protein	-0.615542	3.5595	5.28136e-09	2.19552e-08	0.00274916	-1	156	146	142	282	256	245	11522	108	0	null	null	null	null	null	null	null
TGGT1_217400	hypothetical protein	-0.615303	5.14624	1.18649e-13	7.52587e-13	0.00324462	-1	493	419	437	886	688	802	85853	771	4	NN Sum: 4, NN D: .77, HMM Prob: 1	null	null	null	null	null	null
TGGT1_237530	hypothetical protein	-0.613728	4.87165	2.44591e-18	2.25897e-17	0.00150651	-1	397	349	368	653	689	618	109460	1004	0	null	null	null	null	null	null	null
TGGT1_305280	hypothetical protein	-0.61092	0.829526	0.0170922	0.0286054	0.00911905	-1	21	26	16	35	43	33	56103	517	1	null	null	null	null	null	null	null
TGGT1_277790	hypothetical protein	-0.610454	6.43203	2.92665e-23	3.67097e-22	0.00201491	-1	1150	1047	1110	1926	2014	1868	159235	1442	0	null	GO:0009055, GO:0015035	electron carrier activity, protein disulfide oxidoreductase activity	GO:0045454, GO:0035556	cell redox homeostasis, intracellular signal transduction	null	null
TGGT1_212180	hypothetical protein	-0.610273	1.75632	0.00106316	0.00223353	0.00578124	-1	46	42	36	79	76	63	37407	335	0	NN Sum: 0, NN D: .23, HMM Prob: .51	null	null	null	null	null	null
TGGT1_243298	ICE family protease (caspase) p20 domain-containing protein	-0.609243	4.69014	8.12524e-11	4.0431e-10	0.00401064	-1	402	289	295	574	629	522	220872	2055	0	NN Sum: 3, NN D: .43, HMM Prob: .6	GO:0004197	cysteine-type endopeptidase activity	GO:0006508	proteolysis	null	null
TGGT1_318742	hypothetical protein	-0.609184	2.14629	0.000339279	0.000773269	0.00617955	-1	62	58	44	96	105	87	50493	453	0	NN Sum: 3, NN D: .52, HMM Prob: .59	null	null	null	null	null	null
TGGT1_273915	hypothetical protein	-0.607928	2.53976	9.45535e-05	0.000234684	0.00655739	-1	72	67	78	152	109	120	18505	166	0	null	null	null	null	null	null	null
TGGT1_358440	KRUF family protein	-0.607765	3.3068	8.4661e-08	3.09371e-07	0.00295634	-1	123	118	132	222	219	213	33336	324	0	null	null	null	null	null	null	null
TGGT1_262500	hypothetical protein	-0.606877	6.78146	3.13689e-22	3.66223e-21	0.0022695	-1	1614	1302	1317	2578	2450	2375	19648	173	0	null	null	null	null	null	null	null
TGGT1_311780	Zn-containing alcohol dehydrogenase	-0.605702	5.3755	5.463e-22	6.29678e-21	0.0013999	-1	584	508	497	965	951	865	42572	397	0	null	GO:0051903, GO:0016491, GO:0016747, GO:0008270	S-(hydroxymethyl)glutathione dehydrogenase activity, oxidoreductase activity, transferase activity, transferring acyl groups other than amino-acyl groups, zinc ion binding	GO:0055114	oxidation-reduction process	1.1.1.284 (S-(hydroxymethyl)glutathione dehydrogenase)	1.1.1.- (With NAD(+) or NADP(+) as acceptor.)
TGGT1_237840	hypothetical protein	-0.605238	5.24032	1.18979e-17	1.03678e-16	0.0020092	-1	517	477	451	820	880	828	118539	1083	0	NN Sum: 0, NN D: .09, HMM Prob: .56	null	null	null	null	null	null
TGGT1_311335	dual specificity phosphatase, catalytic domain-containing protein	-0.605039	7.9142	1.74354e-20	1.84805e-19	0.00279801	-1	3359	2923	3009	5399	5880	4975	87481	812	0	null	GO:0008138	protein tyrosine/serine/threonine phosphatase activity	GO:0006470	protein dephosphorylation	3.1.3.16 (Protein-serine/threonine phosphatase)	3.1.3.16 (Protein-serine/threonine phosphatase)
TGGT1_278740	diaminopimelate decarboxylase	-0.604118	4.37735	5.93905e-13	3.55558e-12	0.00211882	-1	267	232	293	471	464	449	75772	686	1	null	GO:0003824, GO:0008836	catalytic activity, diaminopimelate decarboxylase activity	null	null	4.1.1.20 (Diaminopimelate decarboxylase)	4.1.1.20 (Diaminopimelate decarboxylase)
TGGT1_244732	hypothetical protein	-0.603659	3.09887	3.57174e-06	1.07315e-05	0.00482385	-1	118	98	107	212	196	157	91251	841	0	null	null	null	null	null	null	null
TGGT1_236860	haloacid dehalogenase family hydrolase domain-containing protein	-0.602291	6.42164	5.73074e-23	7.00638e-22	0.00197291	-1	1135	1044	1115	2023	1959	1777	270650	2473	12	null	GO:0005388, GO:0046872, GO:0000166	calcium-transporting ATPase activity, metal ion binding, nucleotide binding	GO:0008152	metabolic process	3.6.3.8 (Calcium-transporting ATPase)	3.6.3.8 (Calcium-transporting ATPase)
TGGT1_242570	hypothetical protein	-0.60227	7.36198	2.36832e-20	2.50296e-19	0.00267905	-1	2405	2002	1938	3881	3612	3575	94837	884	0	null	GO:0005488	binding	null	null	null	null
TGGT1_252880A	hypothetical protein	-0.601264	6.16759	4.7768e-16	3.72786e-15	0.00309997	-1	968	895	898	1504	1653	1657	228538	2167	0	NN Sum: 1, NN D: .13, HMM Prob: .81	GO:0004871	signal transducer activity	GO:0007186	G-protein coupled receptor signaling pathway	null	null
TGGT1_271880	B-box zinc finger domain-containing protein	-0.600489	6.50931	1.99346e-24	2.69136e-23	0.00183515	-1	1245	1043	1222	2106	2074	1936	156842	1404	0	null	GO:0008270	zinc ion binding	null	null	null	null
TGGT1_257370	hypothetical protein	-0.600401	6.41125	2.59276e-20	2.72823e-19	0.00232652	-1	1161	1074	1037	1908	1981	1821	121668	1116	0	null	null	null	null	null	null	null
TGGT1_230200	hypothetical protein	-0.600372	2.85887	1.668e-05	4.57895e-05	0.00535474	-1	103	94	76	152	167	157	65058	577	0	null	null	null	null	null	null	null
TGGT1_237180	hypothetical protein	-0.600109	6.25559	1.29665e-14	8.91064e-14	0.00357324	-1	1186	888	875	1833	1657	1637	29183	255	0	NN Sum: 4, NN D: .9, HMM Prob: 1	null	null	null	null	null	null
TGGT1_238410	hypothetical protein	-0.599859	5.05394	3.84205e-19	3.75403e-18	0.00143418	-1	429	396	447	742	746	729	172892	1535	0	null	null	null	null	null	null	null
TGGT1_269588	hypothetical protein	-0.598695	1.51804	0.00334155	0.00642264	0.00716436	-1	36	31	38	58	72	53	21674	196	0	null	null	null	null	null	null	null
TGGT1_275770	hypothetical protein	-0.5985	4.70764	1.09395e-14	7.56785e-14	0.00204581	-1	396	292	314	614	584	544	31747	283	2	null	null	null	null	null	null	null
TGGT1_264420	putative lipoprotein	-0.597322	1.93619	0.000578847	0.00127017	0.00491079	-1	51	42	49	82	79	86	15784	143	0	null	null	null	null	null	null	2.7.11.1 (Non-specific serine/threonine protein kinase)
TGGT1_246485	hypothetical protein	-0.596596	5.42623	1.24122e-23	1.60122e-22	0.00117268	-1	613	498	543	960	987	926	9032	82	1	NN Sum: 2, NN D: .38, HMM Prob: .98	null	null	null	null	null	null
TGGT1_289590	hypothetical protein	-0.596515	2.4948	0.000127873	0.000312148	0.00619848	-1	68	75	68	130	135	103	22995	196	0	null	null	null	null	null	null	null
TGGT1_235460	hypothetical protein	-0.596138	2.97552	1.5524e-05	4.28595e-05	0.00560343	-1	109	92	96	194	183	140	20953	188	0	null	null	null	null	null	null	null
TGGT1_364920	hypothetical protein	-0.595924	0.962528	0.0201617	0.0332512	0.0108648	-1	23	25	22	36	54	32	16943	151	0	null	null	null	null	null	null	null
TGGT1_242820	hypothetical protein	-0.595905	6.21641	9.88132e-17	8.1687e-16	0.00289844	-1	1133	841	901	1786	1582	1615	21207	200	0	NN Sum: 3, NN D: .6, HMM Prob: .96	null	null	null	null	null	null
TGGT1_293540	hypothetical protein	-0.595645	6.58808	2.81281e-23	3.53429e-22	0.00196172	-1	1397	1124	1197	2195	2138	2116	79245	713	0	null	null	null	null	null	null	null
TGGT1_314550	hypothetical protein	-0.595266	4.92298	1.50105e-12	8.69763e-12	0.00310701	-1	411	356	397	653	763	606	38015	337	0	null	null	null	null	null	null	null
TGGT1_201170	hypothetical protein	-0.594745	8.0338	6.45714e-24	8.49624e-23	0.00226597	-1	3918	3083	3162	6155	5772	5684	14188	126	0	null	null	null	null	null	null	null
TGGT1_202375	hypothetical protein	-0.59314	3.39886	9.50965e-07	3.06968e-06	0.00471843	-1	150	122	129	219	262	214	24407	219	1	NN Sum: 0, NN D: .06, HMM Prob: .72	null	null	null	null	null	null
TGGT1_210412	hypothetical protein	-0.592628	3.00317	1.41714e-05	3.93499e-05	0.00575701	-1	130	89	85	180	179	167	22651	204	4	null	null	null	null	null	null	null
TGGT1_270975	hypothetical protein	-0.592603	5.26822	1.73369e-21	1.95174e-20	0.00125443	-1	564	434	487	897	861	814	72885	673	0	null	null	null	null	null	null	null
TGGT1_270980	phosphoglycerate mutase family protein	-0.592469	5.30237	6.43626e-22	7.39507e-21	0.00122155	-1	543	460	516	872	913	847	80095	735	0	null	null	null	null	null	null	null
TGGT1_234430	hypothetical protein	-0.592301	6.33406	5.43098e-24	7.19828e-23	0.00173113	-1	1138	964	1015	1844	1833	1724	324530	2964	0	null	null	null	null	null	null	null
TGGT1_215640	zinc finger, C3HC4 type (RING finger) domain-containing protein	-0.591948	6.92076	5.09868e-19	4.9353e-18	0.00266902	-1	1665	1529	1486	2622	2827	2665	162209	1498	0	null	GO:0005515, GO:0008270	protein binding, zinc ion binding	null	null	null	null
TGGT1_309160	IgA-specific metalloendopeptidase	-0.591137	5.44754	7.94877e-24	1.04211e-22	0.00112711	-1	629	503	551	988	977	947	36293	333	0	NN Sum: 4, NN D: .83, HMM Prob: 1	null	null	null	null	3.4.24.13 (IgA-specific metalloendopeptidase)	2.7.11.1 (Non-specific serine/threonine protein kinase)
TGGT1_275670	alveolin domain containing intermediate filament IMC15	-0.590964	6.84308	1.75687e-25	2.4975e-24	0.00178553	-1	1642	1355	1449	2646	2586	2461	77224	692	0	null	null	null	null	null	null	null
TGGT1_263130	putative citrate synthase	-0.590264	8.17717	2.16583e-25	3.06685e-24	0.00209512	-1	3916	3560	3734	6512	6895	6022	69096	620	0	null	GO:0050440, GO:0046912	2-methylcitrate synthase activity, transferase activity, transferring acyl groups, acyl groups converted into alkyl on transfer	GO:0044262	cellular carbohydrate metabolic process	2.3.3.5 (2-methylcitrate synthase)	2.3.3.1 (Citrate (Si)-synthase)
TGGT1_249460	WD domain, G-beta repeat-containing protein	-0.590167	4.48644	1.59721e-13	1.00606e-12	0.00192565	-1	296	255	309	520	513	456	175356	1627	0	null	GO:0004402, GO:0005515	histone acetyltransferase activity, protein binding	null	null	2.3.1.48 (Histone acetyltransferase)	2.3.1.48 (Histone acetyltransferase)
TGGT1_242710	hypothetical protein	-0.589769	2.8596	1.47315e-05	4.08114e-05	0.00482527	-1	113	76	86	169	147	159	28495	257	0	null	null	null	null	null	null	null
TGGT1_272000	hypothetical protein	-0.589756	5.55034	1.93389e-19	1.92857e-18	0.00179376	-1	637	597	571	1026	1072	1027	168911	1541	0	null	null	null	null	null	null	null
TGGT1_202460	diacylglycerol kinase accessory domain (presumed) domain-containing protein	-0.588609	5.22729	4.79441e-14	3.16283e-13	0.00280105	-1	576	425	446	851	893	753	73020	679	0	null	GO:0003951, GO:0004143	NAD+ kinase activity, diacylglycerol kinase activity	GO:0008152, GO:0007205	metabolic process, protein kinase C-activating G-protein coupled receptor signaling pathway	2.7.1.107 (Diacylglycerol kinase (ATP))	2.7.1.107 (Diacylglycerol kinase (ATP))
TGGT1_315780	putative myosin regulatory light chain	-0.588273	6.57216	6.036e-20	6.22489e-19	0.00235029	-1	1415	1073	1205	2130	2203	2033	23124	206	0	null	GO:0005509	calcium ion binding	null	null	null	null
TGGT1_259115	ABC1 family protein	-0.586814	5.86321	4.17314e-23	5.12801e-22	0.00150199	-1	832	706	713	1385	1289	1214	176103	1645	0	NN Sum: 0, NN D: .29, HMM Prob: .96	null	null	null	null	null	null
TGGT1_277030	putative isoleucyl-tRNA synthetase	-0.586356	8.7603	6.28546e-33	1.36846e-31	0.00158659	-1	5906	5224	5710	10013	9646	9423	269752	2448	0	NN Sum: 3, NN D: .44, HMM Prob: .99	GO:0005524, GO:0002161, GO:0004812, GO:0004822	ATP binding, aminoacyl-tRNA editing activity, aminoacyl-tRNA ligase activity, isoleucine-tRNA ligase activity	GO:0006418	tRNA aminoacylation for protein translation	6.1.1.5 (Isoleucine--tRNA ligase)	6.1.1.5 (Isoleucine--tRNA ligase)
TGGT1_209583	hypothetical protein	-0.586265	1.08399	0.0239889	0.0389343	0.0153106	-1	31	23	23	38	63	32	15739	139	2	NN Sum: 4, NN D: .54, HMM Prob: .08	null	null	null	null	null	null
TGGT1_297470	putative myosin light chain 2	-0.585709	7.44966	2.06e-17	1.76955e-16	0.00307314	-1	2679	1974	2157	4156	3958	3604	40542	367	0	null	GO:0005509	calcium ion binding	null	null	null	null
TGGT1_221250	hypothetical protein	-0.585588	7.13839	4.48554e-26	6.59638e-25	0.00178311	-1	1986	1689	1793	3244	3156	3031	114406	1052	0	null	null	null	null	null	null	null
TGGT1_222900	phosphoserine phosphatase	-0.585146	6.97327	7.60809e-20	7.80179e-19	0.00247651	-1	1782	1585	1504	2822	2843	2739	191453	1766	0	null	GO:0004647	phosphoserine phosphatase activity	null	null	3.1.3.3 (Phosphoserine phosphatase)	3.1.3.3 (Phosphoserine phosphatase)
TGGT1_285990	Filamin/ABP280 repeat-containing protein	-0.58496	5.04102	6.78526e-18	5.99185e-17	0.00151022	-1	484	383	404	781	734	676	131064	1192	0	null	GO:0005515	protein binding	null	null	null	null
TGGT1_213960	hypothetical protein	-0.584816	2.79428	9.31387e-06	2.65326e-05	0.00379196	-1	101	72	90	151	154	148	12459	114	0	null	null	null	null	null	null	null
TGGT1_218910	hypothetical protein	-0.584419	6.30553	1.90038e-13	1.19184e-12	0.00376828	-1	1133	970	962	1785	1972	1531	81617	734	5	NN Sum: 4, NN D: .61, HMM Prob: 0	null	null	null	null	null	null
TGGT1_271174	hypothetical protein	-0.583949	1.84688	0.00107992	0.00226742	0.00534423	-1	53	40	41	80	82	69	23492	217	6	NN Sum: 2, NN D: .55, HMM Prob: .08	null	null	null	null	null	null
TGGT1_255195	hypothetical protein	-0.58341	5.61872	3.85268e-22	4.46197e-21	0.00141335	-1	716	566	621	1088	1100	1085	55391	497	0	null	null	null	null	null	null	null
TGGT1_278850	DHHC zinc finger domain-containing protein	-0.583207	5.89477	3.84402e-24	5.14191e-23	0.00137752	-1	828	732	743	1347	1363	1258	40403	361	4	null	GO:0008270	zinc ion binding	null	null	2.3.1.225 (Protein S-acyltransferase)	2.3.1.225 (Protein S-acyltransferase)
TGGT1_227580	transmembrane amino acid transporter protein	-0.582922	7.42725	9.4765e-20	9.6225e-19	0.00259799	-1	2382	2053	2254	3796	4155	3567	54612	500	11	null	null	null	null	null	null	null
TGGT1_208400B	hypothetical protein	-0.582074	7.33114	1.40698e-22	1.68326e-21	0.00216845	-1	2161	2019	2068	3662	3553	3552	199435	1824	0	null	null	null	null	null	null	null
TGGT1_269442	putative calmodulin	-0.581752	7.00637	2.53049e-18	2.33114e-17	0.00272162	-1	1901	1523	1579	3167	2708	2728	9780	87	0	null	GO:0005509	calcium ion binding	null	null	null	null
TGGT1_228680	mitochondrial carrier superfamily protein	-0.58165	1.91785	0.00571059	0.0104815	0.0143966	-1	57	49	35	77	104	62	70770	659	5	null	null	null	null	null	null	null
TGGT1_214510	hypothetical protein	-0.581291	1.45399	0.0045767	0.00858723	0.00648056	-1	35	29	37	67	56	51	95606	900	0	null	null	null	null	null	null	null
TGGT1_222960	SCY kinase-related protein (incomplete catalytic triad)	-0.580688	4.77578	2.93848e-13	1.81465e-12	0.00239696	-1	398	293	368	594	645	578	112773	1065	0	null	GO:0005524, GO:0004672	ATP binding, protein kinase activity	GO:0006468	protein phosphorylation	null	null
TGGT1_262710	Ctr copper transporter family protein	-0.580439	7.67506	6.22596e-15	4.41665e-14	0.00367936	-1	3188	2342	2453	4960	4428	4296	40591	375	3	null	GO:0005375	copper ion transmembrane transporter activity	GO:0035434	copper ion transmembrane transport	null	null
TGGT1_234180	hypothetical protein	-0.580149	7.19322	9.03834e-23	1.09213e-21	0.00209536	-1	2095	1770	1829	3485	3147	3154	24996	225	0	null	null	null	null	null	null	null
TGGT1_269990	hypothetical protein	-0.579773	6.15928	1.39007e-21	1.56734e-20	0.0018183	-1	1010	866	898	1608	1615	1542	216017	1971	0	null	GO:0005515	protein binding	null	null	null	null
TGGT1_224140	hypothetical protein	-0.579729	2.17697	0.000836008	0.00178266	0.00750307	-1	64	51	55	87	118	87	122146	1097	0	null	null	null	null	null	null	null
TGGT1_252510	hypothetical protein	-0.579446	6.42582	1.65351e-23	2.11427e-22	0.00172502	-1	1229	1017	1096	1963	1935	1839	80537	726	0	null	null	null	null	null	null	null
TGGT1_313890	hypothetical protein	-0.579244	4.62212	5.2065e-15	3.73734e-14	0.00151803	-1	348	298	304	583	520	529	168260	1544	0	NN Sum: 1, NN D: .2, HMM Prob: .97	null	null	null	null	null	null
TGGT1_284010	5'-3' exonuclease, N-terminal resolvase family domain-containing protein	-0.578708	5.03122	1.73661e-14	1.17999e-13	0.00229032	-1	468	344	455	761	692	718	125325	1168	0	NN Sum: 3, NN D: .69, HMM Prob: 1	GO:0003677, GO:0003824	DNA binding, catalytic activity	null	null	null	3.1.11.- (Exodeoxyribonucleases producing 5'-phosphomonoesters.)
TGGT1_255880	hypothetical protein	-0.578185	6.02318	8.79611e-21	9.56098e-20	0.00183265	-1	925	775	826	1500	1481	1354	85658	787	0	null	null	null	null	null	null	null
TGGT1_286500	hypothetical protein	-0.578173	4.90589	2.44628e-16	1.96407e-15	0.00160246	-1	440	344	376	666	696	627	99624	906	10	null	null	null	null	null	null	null
TGGT1_310350	PGAP1 family protein	-0.577829	5.82345	3.32476e-20	3.4825e-19	0.00178579	-1	833	664	703	1238	1308	1223	309178	2852	0	NN Sum: 2, NN D: .51, HMM Prob: 1	GO:0016788	hydrolase activity, acting on ester bonds	GO:0006505, GO:0006886	GPI anchor metabolic process, intracellular protein transport	null	null
TGGT1_307020	hypothetical protein	-0.576994	5.24441	6.46116e-13	3.86178e-12	0.00305136	-1	577	456	437	941	820	760	30760	272	0	null	null	null	null	null	null	null
TGGT1_263180	myosin D	-0.576279	8.18776	2.61625e-26	3.87099e-25	0.00191107	-1	4322	3402	3673	6767	6588	6147	91051	822	0	null	GO:0005524, GO:0003774	ATP binding, motor activity	null	null	null	3.6.4.1 (Myosin ATPase)
TGGT1_245480	hypothetical protein	-0.576102	4.63379	3.98181e-12	2.22404e-11	0.00257957	-1	380	277	304	532	575	536	13377	112	0	null	null	null	null	null	null	null
TGGT1_222910	phosphoglycerate mutase	-0.57559	5.78842	3.39155e-18	3.08904e-17	0.00208277	-1	821	603	728	1230	1300	1148	55888	514	0	null	null	null	null	null	null	3.1.3.16 (Protein-serine/threonine phosphatase)
TGGT1_306720	hypothetical protein	-0.574807	1.05818	0.0159106	0.0267762	0.00856031	-1	30	20	26	35	46	49	16590	148	1	NN Sum: 1, NN D: .23, HMM Prob: .82	null	null	null	null	null	null
TGGT1_297360	hypothetical protein	-0.574768	5.48671	8.57406e-22	9.75855e-21	0.00125939	-1	651	538	552	1020	1018	942	129752	1167	0	null	null	null	null	null	null	null
TGGT1_409600	rhoptry kinase family protein	-0.574013	5.13786	2.06612e-16	1.66437e-15	0.00182529	-1	509	408	449	814	725	796	24553	222	0	NN Sum: 3, NN D: .48, HMM Prob: .91	GO:0005524, GO:0004672	ATP binding, protein kinase activity	GO:0006468	protein phosphorylation	null	2.7.11.18 ([Myosin light-chain] kinase)
TGGT1_230080	DEAD/DEAH box helicase domain-containing protein	-0.573109	4.92822	2.98133e-18	2.73258e-17	0.00116215	-1	424	351	405	703	684	631	300641	2801	0	NN Sum: 0, NN D: .08, HMM Prob: .86	GO:0005524, GO:0008026, GO:0003676	ATP binding, ATP-dependent helicase activity, nucleic acid binding	null	null	null	null
TGGT1_311770	hypothetical protein	-0.572878	7.17836	7.93681e-20	8.10448e-19	0.00241834	-1	1972	1845	1823	3403	3072	3187	222564	2076	0	null	null	null	null	null	null	null
TGGT1_217728	hypothetical protein	-0.571134	1.80098	0.00692045	0.0125214	0.0124739	-1	37	44	49	71	95	57	8449	77	0	null	null	null	null	null	null	null
TGGT1_294560	rhoptry kinase family protein ROP37 (incomplete catalytic triad)	-0.57083	6.58177	1.40535e-18	1.31808e-17	0.00240422	-1	1431	1116	1196	2305	2039	2039	83583	776	0	NN Sum: 4, NN D: .76, HMM Prob: 1	GO:0005524, GO:0004672	ATP binding, protein kinase activity	GO:0006468	protein phosphorylation	null	null
TGGT1_220370	hypothetical protein	-0.570471	5.82759	4.85547e-23	5.9463e-22	0.00134723	-1	805	685	721	1349	1248	1179	134186	1207	0	null	null	null	null	null	null	null
TGGT1_294730	hypothetical protein	-0.570368	5.79459	1.938e-16	1.56639e-15	0.00237554	-1	780	695	684	1179	1339	1168	217319	2142	0	null	null	null	null	null	null	null
TGGT1_233790	putative serine/threonine protein kinase AktR	-0.570159	5.20254	9.78705e-15	6.8096e-14	0.00228671	-1	557	436	439	834	865	743	87487	796	0	null	GO:0005524, GO:0004691, GO:0004672	ATP binding, cAMP-dependent protein kinase activity, protein kinase activity	GO:0006468	protein phosphorylation	2.7.11.11 (cAMP-dependent protein kinase)	2.7.11.11 (cAMP-dependent protein kinase)
TGGT1_290580	ATP-binding cassette G family transporter ABCG89	-0.570082	5.06248	1.30848e-14	8.98341e-14	0.00217322	-1	518	376	406	751	761	702	89131	812	7	null	GO:0005524, GO:0016887, GO:0015416	ATP binding, ATPase activity, organic phosphonate transmembrane-transporting ATPase activity	null	null	3.6.3.28 (Phosphonate-transporting ATPase)	3.6.3.28 (Phosphonate-transporting ATPase)
TGGT1_239800	hypothetical protein	-0.569453	6.70071	7.28778e-21	7.96929e-20	0.00208204	-1	1529	1238	1298	2324	2373	2228	34083	309	0	null	null	null	null	null	null	null
TGGT1_239540	LEM3 (ligand-effect modulator 3) family / CDC50 family protein	-0.569138	5.73796	4.25096e-14	2.81456e-13	0.00294407	-1	750	709	615	1225	1243	1078	46946	416	2	null	null	null	null	null	null	null
TGGT1_242810	hypothetical protein	-0.56893	4.36549	9.45706e-12	5.10907e-11	0.00206852	-1	294	236	268	451	482	427	102669	953	0	null	null	null	null	null	null	null
TGGT1_265230	electron transfer flavoprotein-ubiquinone oxidoreductase	-0.568658	4.97024	4.90979e-13	2.96386e-12	0.00256675	-1	472	335	413	766	677	634	111636	1035	0	NN Sum: 2, NN D: .49, HMM Prob: .99	GO:0004174	electron-transferring-flavoprotein dehydrogenase activity	GO:0055114	oxidation-reduction process	1.5.5.1 (Electron-transferring-flavoprotein dehydrogenase)	1.5.5.1 (Electron-transferring-flavoprotein dehydrogenase)
TGGT1_309195	hypothetical protein	-0.568195	3.52877	1.81401e-07	6.37805e-07	0.00317181	-1	166	135	143	266	267	224	19417	177	0	null	null	null	null	null	null	null
TGGT1_262880	hypothetical protein	-0.567904	7.03827	8.48457e-24	1.10834e-22	0.00183563	-1	1850	1580	1708	2957	3017	2780	290365	2664	1	null	null	null	null	null	null	null
TGGT1_297640	acyltransferase domain-containing protein	-0.567732	4.41864	5.52315e-13	3.3148e-12	0.0016088	-1	304	263	261	479	483	449	86710	806	0	NN Sum: 1, NN D: .26, HMM Prob: .72	GO:0003841, GO:0016746	1-acylglycerol-3-phosphate O-acyltransferase activity, transferase activity, transferring acyl groups	GO:0008152	metabolic process	2.3.1.51 (1-acylglycerol-3-phosphate O-acyltransferase)	2.3.1.51 (1-acylglycerol-3-phosphate O-acyltransferase)
TGGT1_292975	hypothetical protein	-0.567681	6.37152	5.27969e-20	5.45267e-19	0.00203417	-1	1095	1022	1110	1884	1892	1731	295612	2746	0	null	null	null	null	null	null	null
TGGT1_216080	apical complex lysine methyltransferase	-0.567431	8.10531	6.52656e-30	1.18888e-28	0.00157355	-1	3961	3279	3550	6408	6121	5842	79431	709	0	null	GO:0005515	protein binding	null	null	null	2.1.1.43 (Histone-lysine N-methyltransferase)
TGGT1_203030	N-methyl-D-aspartate receptor-associated protein	-0.566671	6.85024	2.05112e-21	2.29131e-20	0.00203994	-1	1710	1351	1457	2691	2573	2419	37261	342	7	null	null	null	null	null	null	null
TGGT1_306730	hypothetical protein	-0.565441	1.82443	0.00494497	0.00920952	0.0112025	-1	43	34	56	62	90	74	16068	139	0	null	null	null	null	null	null	null
TGGT1_214280	phosphoadenosine phosphosulfate reductase family protein	-0.564363	5.22616	2.06377e-14	1.39704e-13	0.00231559	-1	488	430	539	865	864	750	73039	680	0	NN Sum: 0, NN D: .16, HMM Prob: .97	GO:0003919, GO:0003824	FMN adenylyltransferase activity, catalytic activity	GO:0008152	metabolic process	2.7.7.2 (FAD synthetase)	2.7.7.2 (FAD synthetase)
TGGT1_243420	hypothetical protein	-0.564304	2.06044	0.00160093	0.00325757	0.00719624	-1	50	61	46	99	92	77	19424	175	2	NN Sum: 3, NN D: .41, HMM Prob: .35	null	null	null	null	null	null
TGGT1_273930	DNA topoisomerase domain-containing protein	-0.563738	6.56719	1.23578e-16	1.01466e-15	0.00270146	-1	1399	1095	1222	2355	2049	1908	28007	254	0	NN Sum: 4, NN D: .49, HMM Prob: .83	GO:0005515	protein binding	null	null	null	null
TGGT1_226068	DnaJ domain-containing protein	-0.563638	6.96754	7.16466e-22	8.20597e-21	0.00199094	-1	1771	1544	1583	2968	2783	2580	50100	443	3	null	GO:0031072	heat shock protein binding	null	null	null	3.1.4.12 (Sphingomyelin phosphodiesterase)
TGGT1_208710	DNA/RNA non-specific endonuclease	-0.56303	3.81511	5.52237e-07	1.82902e-06	0.00472761	-1	202	162	180	356	311	258	84311	789	0	NN Sum: 2, NN D: .31, HMM Prob: .58	GO:0016787, GO:0046872, GO:0003676	hydrolase activity, metal ion binding, nucleic acid binding	null	null	null	3.1.30.- (Endoribonucleases active with either ribo- or deoxyribonucleic acids and producing 5'-phosphomonoesters.)
TGGT1_216540	dolichyl-phosphate beta-glucosyltransferase	-0.562866	4.06731	4.62208e-08	1.74805e-07	0.00399235	-1	246	183	221	357	409	336	74311	689	1	NN Sum: 4, NN D: .49, HMM Prob: .03	GO:0004581	dolichyl-phosphate beta-glucosyltransferase activity	null	null	2.4.1.117 (Dolichyl-phosphate beta-glucosyltransferase)	2.4.1.117 (Dolichyl-phosphate beta-glucosyltransferase)
TGGT1_212170	GIY-YIG catalytic domain-containing protein	-0.562621	5.11752	1.42707e-15	1.07886e-14	0.0018518	-1	509	437	406	801	762	733	133606	1237	0	null	GO:0004518	nuclease activity	GO:0006281	DNA repair	null	null
TGGT1_224880	kinesin motor domain-containing protein	-0.56119	7.45663	3.17535e-20	3.33159e-19	0.0023242	-1	2589	2101	2208	3877	3982	3820	218331	2007	0	null	GO:0005524, GO:0008017, GO:0003777	ATP binding, microtubule binding, microtubule motor activity	GO:0007018	microtubule-based movement	null	null
TGGT1_219460	hypothetical protein	-0.560936	5.97101	1.11604e-14	7.69864e-14	0.00283425	-1	900	782	770	1320	1457	1378	136323	1283	0	NN Sum: 0, NN D: .29, HMM Prob: .93	null	null	GO:0017183	peptidyl-diphthamide biosynthetic process from peptidyl-histidine	null	null
TGGT1_236790	hypothetical protein	-0.560278	4.27911	4.21354e-10	1.93834e-09	0.00268116	-1	288	232	234	416	454	407	59398	541	0	NN Sum: 1, NN D: .12, HMM Prob: .53	null	null	null	null	null	null
TGGT1_209600	hypothetical protein	-0.560015	9.02143	6.20146e-21	6.81221e-20	0.00243656	-1	7784	6217	6455	12277	10885	11446	50200	451	0	null	null	null	null	null	null	null
TGGT1_247370	hypothetical protein	-0.559172	4.84998	2.55032e-12	1.44339e-11	0.00253065	-1	447	345	333	661	624	618	140994	1261	13	null	null	null	null	null	null	null
TGGT1_216380	phospholipid-translocating P-type ATPase, flippase subfamily protein	-0.558486	5.75013	5.16117e-21	5.6867e-20	0.00142301	-1	710	656	737	1246	1213	1106	198077	1803	7	null	GO:0005524, GO:0019829, GO:0000287, GO:0046872, GO:0000166, GO:0004012	ATP binding, cation-transporting ATPase activity, magnesium ion binding, metal ion binding, nucleotide binding, phospholipid-translocating ATPase activity	GO:0006812, GO:0015914	cation transport, phospholipid transport	3.6.3.1 (Phospholipid-translocating ATPase)	3.6.3.1 (Phospholipid-translocating ATPase)
TGGT1_307800	GDA1/CD39 (nucleoside phosphatase) family protein	-0.558316	5.35987	3.64659e-12	2.04153e-11	0.00317401	-1	565	503	535	866	1030	819	101443	924	2	null	GO:0016787	hydrolase activity	null	null	3.6.1.5 (Apyrase)	3.6.1.42 (Guanosine-diphosphatase)
TGGT1_253910	hypothetical protein	-0.557883	5.89007	1.70635e-22	2.03137e-21	0.00134724	-1	845	729	747	1355	1344	1230	92765	887	0	null	null	null	null	null	null	null
TGGT1_224700	hypothetical protein	-0.556996	7.42211	6.12931e-20	6.31214e-19	0.00231574	-1	2470	2103	2166	3765	3975	3651	182642	1678	0	null	null	null	null	null	null	null
TGGT1_316150	ULK kinase	-0.556958	6.36163	1.99699e-21	2.23774e-20	0.00174488	-1	1162	968	1096	1901	1849	1705	224579	2096	0	null	GO:0005524, GO:0004687, GO:0004672	ATP binding, myosin light chain kinase activity, protein kinase activity	GO:0006468	protein phosphorylation	2.7.11.18 ([Myosin light-chain] kinase)	2.7.11.1 (Non-specific serine/threonine protein kinase)
TGGT1_234540	hypothetical protein	-0.556625	6.26854	6.6674e-13	3.97849e-12	0.00354072	-1	1193	906	931	1618	1780	1706	65676	614	9	null	GO:0015095	magnesium ion transmembrane transporter activity	GO:0015693	magnesium ion transport	null	null
TGGT1_209100	PUB domain-containing protein	-0.555777	5.85287	2.52561e-18	2.3296e-17	0.00189171	-1	874	671	723	1310	1330	1187	67266	620	0	null	null	null	null	null	null	null
TGGT1_232170	hypothetical protein	-0.555772	2.59301	8.66137e-05	0.000216162	0.00426654	-1	90	62	79	138	125	127	80967	745	1	NN Sum: 4, NN D: .67, HMM Prob: .99	null	null	null	null	null	null
TGGT1_242760	hypothetical protein	-0.555214	4.05103	3.59039e-08	1.37508e-07	0.00357696	-1	228	213	202	374	394	320	43830	372	0	null	null	null	null	null	null	null
TGGT1_239083	hypothetical protein	-0.554656	1.16606	0.0139274	0.0237245	0.00739918	-1	34	19	30	44	47	49	15169	133	0	NN Sum: 3, NN D: .48, HMM Prob: .61	null	null	null	null	null	null
TGGT1_289320	putative casein kinase I	-0.554471	6.70181	2.1123e-19	2.09783e-18	0.00215114	-1	1538	1255	1300	2325	2390	2188	48731	432	0	null	GO:0005524, GO:0004715, GO:0004672	ATP binding, non-membrane spanning protein tyrosine kinase activity, protein kinase activity	GO:0006468	protein phosphorylation	2.7.10.2 (Non-specific protein-tyrosine kinase)	2.7.10.2 (Non-specific protein-tyrosine kinase)
TGGT1_253370	hypothetical protein	-0.554248	7.88013	9.33477e-21	1.00411e-19	0.00227164	-1	3465	2842	2974	5522	5019	5111	216481	1981	0	NN Sum: 4, NN D: .54, HMM Prob: .98	null	null	null	null	null	null
TGGT1_295760	calcium-dependent protein kinase CDPK4A	-0.554239	5.42155	3.44765e-16	2.72568e-15	0.00193167	-1	625	521	532	948	1019	865	60966	543	0	null	GO:0005524, GO:0005509, GO:0004683, GO:0004672	ATP binding, calcium ion binding, calmodulin-dependent protein kinase activity, protein kinase activity	GO:0006468	protein phosphorylation	2.7.11.17 (Calcium/calmodulin-dependent protein kinase)	2.7.11.17 (Calcium/calmodulin-dependent protein kinase)
TGGT1_301350	SNARE associated protein	-0.552263	3.67236	6.08514e-08	2.26011e-07	0.00268711	-1	176	161	157	274	284	275	44674	414	6	null	null	null	null	null	null	null
TGGT1_257120	sugar transporter ST1	-0.551939	5.50381	2.55439e-20	2.69176e-19	0.00126035	-1	656	561	561	1029	985	982	62797	601	12	null	GO:0022857	transmembrane transporter activity	GO:0055085	transmembrane transport	null	null
TGGT1_272030A	kelch repeat-containing protein	-0.551869	4.73876	5.87199e-15	4.16963e-14	0.0013529	-1	366	334	342	615	567	575	63915	595	0	null	GO:0005515	protein binding	null	null	null	null
TGGT1_217410	hypothetical protein	-0.551424	5.20389	2.54643e-14	1.71258e-13	0.00215644	-1	543	419	483	911	791	732	93049	874	3	NN Sum: 4, NN D: .57, HMM Prob: .99	null	null	null	null	null	null
TGGT1_201220	zinc finger protein	-0.55064	4.96657	3.7777e-13	2.30542e-12	0.00222713	-1	431	372	420	649	739	670	67942	603	0	null	GO:0008270	zinc ion binding	null	null	null	null
TGGT1_288945	hypothetical protein	-0.55022	3.44563	1.36912e-05	3.8104e-05	0.00598842	-1	157	103	163	239	244	227	137041	1263	0	null	null	null	null	null	null	null
TGGT1_285300	hypothetical protein	-0.549588	3.78307	4.85028e-08	1.82958e-07	0.00282211	-1	180	181	173	317	293	290	33970	296	0	null	null	null	null	null	null	null
TGGT1_224210	hypothetical protein	-0.548299	6.21273	9.84148e-21	1.05548e-19	0.00167895	-1	1062	883	974	1672	1653	1579	129516	1175	0	null	null	null	null	null	null	null
TGGT1_298010	hypothetical protein	-0.548259	7.38323	6.99304e-19	6.68859e-18	0.00238296	-1	2389	1962	2238	3642	3921	3499	262056	2322	0	null	null	null	null	null	null	null
TGGT1_214420	hypothetical protein	-0.548144	2.98503	0.000890104	0.00189023	0.0115337	-1	102	93	110	214	131	169	22044	204	0	null	null	null	null	null	null	null
TGGT1_208400A	hypothetical protein	-0.547853	4.276	1.601e-10	7.71244e-10	0.00211728	-1	260	248	247	424	441	405	25524	227	0	null	null	null	null	null	null	null
TGGT1_251640	ubiquitin-conjugating enzyme subfamily protein	-0.546388	4.06377	1.00696e-08	4.06939e-08	0.00287027	-1	223	219	209	357	375	362	30342	275	1	null	GO:0016881, GO:0004842	acid-amino acid ligase activity, ubiquitin-protein transferase activity	null	null	6.3.2.19 (Deleted entry)	6.3.2.19 (Deleted entry)
TGGT1_246780	hypothetical protein	-0.546225	4.78375	7.51404e-15	5.27876e-14	0.00137622	-1	383	345	350	634	616	561	83129	764	6	null	null	null	null	null	null	null
TGGT1_213040	hypothetical protein	-0.545896	5.98612	3.56799e-15	2.60503e-14	0.00251391	-1	871	786	835	1334	1471	1377	196859	1824	0	NN Sum: 0, NN D: .19, HMM Prob: .92	null	null	null	null	null	null
TGGT1_216890	hypothetical protein	-0.545866	6.68478	3.44026e-16	2.72291e-15	0.0026362	-1	1511	1253	1294	2324	2440	2046	110821	999	7	null	null	null	GO:0007186, GO:0019236	G-protein coupled receptor signaling pathway, response to pheromone	null	null
TGGT1_299010	hypothetical protein	-0.545735	4.08482	8.52682e-05	0.000213171	0.010173	-1	222	210	229	314	461	335	31447	286	0	null	null	null	null	null	null	null
TGGT1_294550	dynein heavy chain	-0.545582	8.24071	3.68655e-27	5.72323e-26	0.00163622	-1	4255	3670	4025	6939	6483	6625	558599	4974	0	null	GO:0005524, GO:0016887, GO:0003777	ATP binding, ATPase activity, microtubule motor activity	GO:0007018	microtubule-based movement	null	null
TGGT1_258900	hypothetical protein	-0.545506	4.70334	1.377e-11	7.35687e-11	0.00242098	-1	405	296	321	590	545	576	63317	577	0	null	GO:0005515	protein binding	null	null	null	null
TGGT1_273530	flagellar associated protein	-0.545409	4.32919	1.75114e-09	7.65265e-09	0.00293083	-1	311	220	256	476	416	426	27282	236	0	null	GO:0020037	heme binding	null	null	null	null
TGGT1_256780	hypothetical protein	-0.545062	4.29969	6.94542e-09	2.84166e-08	0.00325636	-1	274	247	248	405	429	455	46589	447	0	null	null	null	null	null	null	3.4.-.- (Acting on peptide bonds (peptidases).)
TGGT1_214260	putative alpha-glucan water dikinase 1	-0.543825	6.36259	2.29377e-15	1.71618e-14	0.00266421	-1	1265	988	997	1818	1833	1783	191546	1715	0	null	GO:0005524, GO:0050521, GO:0016301	ATP binding, alpha-glucan, water dikinase activity, kinase activity	GO:0016310	phosphorylation	2.7.9.4 (Alpha-glucan, water dikinase)	2.7.9.4 (Alpha-glucan, water dikinase)
TGGT1_277050	hypothetical protein	-0.543648	4.33257	1.87111e-11	9.92359e-11	0.00170607	-1	283	234	271	444	453	423	202144	1883	0	null	GO:0005515	protein binding	null	null	null	null
TGGT1_310220	hypothetical protein	-0.542892	6.82553	7.53107e-19	7.18424e-18	0.0021671	-1	1627	1405	1445	2450	2568	2475	149844	1396	0	NN Sum: 0, NN D: .12, HMM Prob: .58	GO:0005525, GO:0003924	GTP binding, GTPase activity	null	null	null	null
TGGT1_257990	putative heat shock protein 101	-0.541836	6.70571	1.07152e-18	1.01416e-17	0.00213571	-1	1529	1274	1321	2456	2342	2106	104310	927	0	null	GO:0005524, GO:0016887, GO:0008134	ATP binding, ATPase activity, transcription factor binding	GO:0019538, GO:0006355	protein metabolic process, regulation of transcription, DNA-templated	null	null
TGGT1_217688	hypothetical protein	-0.541701	4.85905	5.99256e-14	3.91406e-13	0.00170084	-1	426	338	376	660	668	579	85228	784	0	null	null	null	null	null	null	null
TGGT1_291970	hypothetical protein	-0.541355	1.54671	0.0065855	0.0119512	0.00662776	-1	42	31	37	56	70	58	13969	127	0	null	null	null	null	null	null	null
TGGT1_304690	hypothetical protein	-0.540977	3.09487	9.88649e-06	2.80317e-05	0.00352578	-1	120	99	112	206	181	167	17125	154	2	null	null	null	null	null	null	null
TGGT1_222380	importin-beta N-terminal domain-containing protein	-0.540764	7.17834	2.20286e-22	2.60534e-21	0.00180532	-1	2013	1772	1939	3286	3228	3063	129487	1147	0	null	GO:0008536, GO:0008565	Ran GTPase binding, protein transporter activity	GO:0006886	intracellular protein transport	null	null
TGGT1_240250	macro domain-containing protein	-0.540605	7.4239	3.48176e-20	3.63728e-19	0.00213119	-1	2546	2075	2179	3990	3764	3608	87921	817	0	null	null	null	null	null	null	3.5.1.- (In linear amides.)
TGGT1_210430	DnaJ domain-containing protein	-0.540288	6.37816	3.13265e-17	2.65945e-16	0.00223337	-1	1194	950	1145	1857	1781	1849	221818	2010	0	null	GO:0031072	heat shock protein binding	null	null	null	null
TGGT1_218362	zinc finger protein ZFP1	-0.539858	5.04307	8.4839e-11	4.21001e-10	0.0031946	-1	500	350	450	726	680	758	112853	1070	0	null	GO:0046872, GO:0003676, GO:0008270	metal ion binding, nucleic acid binding, zinc ion binding	null	null	null	null
TGGT1_225920	hypothetical protein	-0.539684	5.35493	5.41054e-19	5.22322e-18	0.00119781	-1	582	477	553	923	931	839	120644	1083	0	null	null	null	null	null	null	null
TGGT1_262470	putative C protein immunoglobulin-A-binding beta antigen	-0.539414	1.72313	0.00677622	0.0122819	0.00917327	-1	43	30	52	85	62	62	32064	291	0	NN Sum: 4, NN D: .75, HMM Prob: 1	null	null	null	null	null	null
TGGT1_219180	acetyltransferase, GNAT family protein	-0.539001	5.54504	4.75315e-20	4.91589e-19	0.00121715	-1	682	560	599	1093	1031	951	84322	779	0	null	GO:0008080	N-acetyltransferase activity	null	null	null	null
TGGT1_246100	putative phosducin	-0.538932	4.96628	4.47275e-10	2.04848e-09	0.00349978	-1	506	329	399	685	712	655	36284	318	0	null	null	null	null	null	null	null
TGGT1_304680	ubiquitin family protein	-0.538607	5.23612	2.8228e-15	2.08192e-14	0.00177535	-1	573	458	454	833	840	804	56733	527	0	null	GO:0004190, GO:0005515	aspartic-type endopeptidase activity, protein binding	GO:0006508	proteolysis	null	null
TGGT1_270350	hypothetical protein	-0.538125	6.33136	2.43933e-17	2.08797e-16	0.00216405	-1	1204	979	1002	1830	1724	1756	42080	410	2	null	null	null	null	null	null	null
TGGT1_321650	hypothetical protein	-0.537733	7.02477	1.93088e-22	2.29115e-21	0.00173131	-1	1876	1562	1719	2996	2878	2729	153528	1375	1	null	GO:0005524, GO:0004672	ATP binding, protein kinase activity	GO:0006468	protein phosphorylation	null	null
TGGT1_278780	hypothetical protein	-0.537309	4.92353	9.11749e-14	5.83423e-13	0.00179428	-1	442	343	410	653	701	637	45843	433	0	null	GO:0005515	protein binding	null	null	null	null
TGGT1_201520	protein phosphatase 2C domain-containing protein	-0.536616	6.49444	3.07891e-18	2.81844e-17	0.00207115	-1	1350	1096	1124	2029	1990	1927	26367	232	0	null	GO:0003824, GO:0004721	catalytic activity, phosphoprotein phosphatase activity	null	null	3.1.3.16 (Protein-serine/threonine phosphatase)	3.1.3.16 (Protein-serine/threonine phosphatase)
TGGT1_214630	hypothetical protein	-0.536226	5.22808	5.4443e-19	5.24883e-18	0.00102018	-1	516	465	495	863	812	787	165053	1546	2	null	null	null	null	null	null	null
TGGT1_218720	calcium-dependent protein kinase CDPK6	-0.535458	8.09741	8.37903e-23	1.01585e-21	0.0019095	-1	3698	3495	3648	6281	5906	5913	160724	1477	0	null	GO:0005524, GO:0005509, GO:0004687, GO:0004672	ATP binding, calcium ion binding, myosin light chain kinase activity, protein kinase activity	GO:0009103, GO:0006468	lipopolysaccharide biosynthetic process, protein phosphorylation	2.7.11.18 ([Myosin light-chain] kinase)	2.7.11.18 ([Myosin light-chain] kinase)
TGGT1_305020	hypothetical protein	-0.535254	5.30492	1.1561e-17	1.00984e-16	0.00131604	-1	575	484	500	860	897	839	172219	1564	0	NN Sum: 2, NN D: .48, HMM Prob: .99	null	null	null	null	null	null
TGGT1_201740	hypothetical protein	-0.534452	5.32789	4.20101e-15	3.04878e-14	0.00187471	-1	625	457	506	901	871	866	48417	440	0	null	null	null	null	null	null	null
TGGT1_313690	Sel1 repeat-containing protein	-0.533889	5.60043	4.8658e-14	3.207e-13	0.00239362	-1	744	567	609	1042	1149	998	111596	1012	0	NN Sum: 4, NN D: .72, HMM Prob: .93	null	null	null	null	null	null
TGGT1_301120	acetyl-CoA acetyltransferase	-0.533661	5.39686	1.78472e-12	1.02611e-11	0.00269395	-1	553	515	593	882	1009	875	43892	413	0	null	GO:0003985, GO:0016747	acetyl-CoA C-acetyltransferase activity, transferase activity, transferring acyl groups other than amino-acyl groups	GO:0008152	metabolic process	2.3.1.9 (Acetyl-CoA C-acetyltransferase)	2.3.1.9 (Acetyl-CoA C-acetyltransferase)
TGGT1_255210	ATPase, AAA family protein	-0.533599	6.24737	1.47501e-14	1.0079e-13	0.00266735	-1	1030	963	1009	1643	1809	1551	69868	647	0	null	GO:0005524, GO:0016887, GO:0009378	ATP binding, ATPase activity, four-way junction helicase activity	GO:0006310, GO:0006281	DNA recombination, DNA repair	3.6.1.3 (Adenosinetriphosphatase)	3.6.1.3 (Adenosinetriphosphatase)
TGGT1_275630	HECT-domain (ubiquitin-transferase) domain-containing protein	-0.532966	6.74834	4.37356e-18	3.94382e-17	0.00215937	-1	1524	1356	1378	2342	2475	2268	185683	1709	0	null	GO:0016881, GO:0004842	acid-amino acid ligase activity, ubiquitin-protein transferase activity	GO:0006464	cellular protein modification process	null	6.3.2.- (Acid--amino-acid ligases (peptide synthases).)
TGGT1_291860	HORMA domain-containing protein	-0.531718	5.84911	8.96587e-18	7.8791e-17	0.00173402	-1	880	691	713	1309	1270	1212	63896	570	0	null	null	null	null	null	null	null
TGGT1_208070	inositol polyphosphate kinase	-0.531643	6.18296	6.49921e-19	6.23271e-18	0.0017529	-1	1017	915	943	1639	1600	1542	305941	2851	0	null	GO:0052723, GO:0052724, GO:0000832, GO:0008440	inositol hexakisphosphate 1-kinase activity, inositol hexakisphosphate 3-kinase activity, inositol hexakisphosphate 5-kinase activity, inositol-1,4,5-trisphosphate 3-kinase activity	null	null	2.7.4.21 (Inositol-hexakisphosphate kinase)	2.7.4.21 (Inositol-hexakisphosphate kinase)
TGGT1_246710	hypothetical protein	-0.530996	5.19152	2.42742e-16	1.95325e-15	0.00140947	-1	548	415	482	834	779	784	50060	463	3	null	null	null	null	null	null	null
TGGT1_255470	hypothetical protein	-0.530832	4.27851	2.63501e-10	1.24438e-09	0.00197797	-1	272	222	269	435	438	394	125191	1139	0	NN Sum: 1, NN D: .37, HMM Prob: .53	GO:0005525	GTP binding	null	null	null	null
TGGT1_283530	small rab-related GTPase	-0.530262	2.75418	0.000673428	0.00146135	0.00839601	-1	104	69	89	166	117	151	23807	212	0	null	GO:0005525, GO:0003924	GTP binding, GTPase activity	GO:0006886, GO:0006913, GO:0006184, GO:0007264	intracellular protein transport, nucleocytoplasmic transport, obsolete GTP catabolic process, small GTPase mediated signal transduction	null	null
TGGT1_243450	putative Ras-related protein Rab2BV	-0.530171	5.78196	7.52677e-22	8.59356e-21	0.00111956	-1	809	651	720	1256	1221	1140	49808	457	0	null	GO:0005525, GO:0003924	GTP binding, GTPase activity	GO:0006886, GO:0006913, GO:0006184, GO:0007264	intracellular protein transport, nucleocytoplasmic transport, obsolete GTP catabolic process, small GTPase mediated signal transduction	null	null
TGGT1_226100	haloacid dehalogenase family hydrolase domain-containing protein	-0.530083	4.53798	1.02631e-06	3.29822e-06	0.00586284	-1	306	254	355	505	575	439	220770	2027	8	null	GO:0004008, GO:0046872, GO:0000166	copper-exporting ATPase activity, metal ion binding, nucleotide binding	GO:0008152, GO:0030001	metabolic process, metal ion transport	3.6.3.4 (Cu(2+)-exporting ATPase)	3.6.3.4 (Cu(2+)-exporting ATPase)
TGGT1_237270	hypothetical protein	-0.530036	3.43425	4.77621e-06	1.40762e-05	0.00399378	-1	159	141	122	250	224	227	22066	195	0	null	null	null	null	null	null	null
TGGT1_312470	hypothetical protein	-0.529453	4.8608	3.34018e-13	2.04703e-12	0.00176071	-1	418	339	390	659	671	573	16181	151	2	null	null	null	null	null	null	null
TGGT1_410390	hypothetical protein	-0.528423	3.00832	2.45233e-05	6.57037e-05	0.00369103	-1	112	99	102	176	163	180	59268	537	0	null	null	null	null	null	null	null
TGGT1_240560	MAPEG family protein	-0.52809	6.22208	7.9445e-19	7.56868e-18	0.0017612	-1	1100	895	969	1690	1639	1580	22189	205	3	null	GO:0004364	glutathione transferase activity	null	null	2.5.1.18 (Glutathione transferase)	2.5.1.18 (Glutathione transferase)
TGGT1_321630	RNA recognition motif-containing protein	-0.526812	5.99016	2.89568e-17	2.46694e-16	0.00185769	-1	919	791	811	1459	1369	1348	45706	400	0	null	GO:0003676	nucleic acid binding	null	null	null	null
TGGT1_218790	elongation factor G C-terminus domain-containing protein	-0.526752	5.64212	3.54519e-15	2.5936e-14	0.00201575	-1	680	653	642	1100	1167	1010	92756	867	0	null	GO:0005525	GTP binding	null	null	null	null
TGGT1_229220	hypothetical protein	-0.526567	5.50805	8.81501e-16	6.77e-15	0.00178033	-1	687	554	563	1086	973	928	18279	161	0	null	null	null	null	null	null	null
TGGT1_278110	1,3-beta-glucan synthase component protein	-0.52655	5.9194	2.82075e-10	1.32795e-09	0.00401735	-1	836	692	874	1330	1481	1166	318919	2795	14	null	GO:0003843	1,3-beta-D-glucan synthase activity	GO:0006075	(1->3)-beta-D-glucan biosynthetic process	2.4.1.34 (1,3-beta-glucan synthase)	2.4.1.34 (1,3-beta-glucan synthase)
TGGT1_215060	putative small GTP-binding protein sar1	-0.525394	5.9971	3.54097e-13	2.16459e-12	0.00283135	-1	1003	724	816	1452	1442	1302	22138	192	0	null	GO:0005525	GTP binding	GO:0006886, GO:0007264	intracellular protein transport, small GTPase mediated signal transduction	null	3.6.5.- (Acting on GTP; involved in cellular and subcellular movement.)
TGGT1_237210	Tyrosine kinase-like (TKL) protein	-0.52534	6.41748	6.19026e-18	5.49319e-17	0.00197533	-1	1279	988	1136	1918	1887	1814	100682	935	0	null	GO:0005524, GO:0004672, GO:0004714	ATP binding, protein kinase activity, transmembrane receptor protein tyrosine kinase activity	GO:0006468	protein phosphorylation	2.7.10.1 (Receptor protein-tyrosine kinase)	2.7.10.1 (Receptor protein-tyrosine kinase)
TGGT1_234270	hypothetical protein	-0.524965	7.35627	1.22578e-19	1.23601e-18	0.00204284	-1	2357	2071	2091	3671	3632	3484	217799	2027	0	null	null	null	null	null	null	null
TGGT1_319900	hypothetical protein	-0.524733	7.09115	1.65468e-15	1.24574e-14	0.00267962	-1	2042	1718	1668	2956	3081	2931	264859	2426	0	null	null	null	null	null	null	null
TGGT1_220910	HEAT repeat-containing protein	-0.524702	6.51033	1.70934e-19	1.70698e-18	0.00177704	-1	1332	1105	1189	2019	2019	1953	190417	1769	0	null	GO:0005515	protein binding	null	null	null	null
TGGT1_278815	hypothetical protein	-0.524356	6.18144	5.60851e-15	4.00213e-14	0.00242722	-1	1092	825	973	1579	1669	1518	235766	2160	0	null	null	null	null	null	null	null
TGGT1_278130	hypothetical protein	-0.523998	6.7599	3.08461e-19	3.03439e-18	0.00190891	-1	1581	1290	1445	2373	2430	2321	168148	1534	0	null	null	null	null	null	null	null
TGGT1_228750	calcium dependent protein kinase CDPK7	-0.523697	7.20064	1.21923e-16	1.0022e-15	0.002462	-1	2007	1911	1926	3188	3337	3149	219322	2133	0	null	GO:0005524, GO:0005509, GO:0004672	ATP binding, calcium ion binding, protein kinase activity	GO:0006468	protein phosphorylation	2.7.11.18 ([Myosin light-chain] kinase)	2.7.11.18 ([Myosin light-chain] kinase)
TGGT1_203390	CRAL/TRIO domain-containing protein	-0.523372	7.22255	3.7789e-18	3.42891e-17	0.00221082	-1	2249	1826	1880	3348	3324	3155	50468	456	0	null	null	null	null	null	null	null
TGGT1_305590	ABC transporter transmembrane region domain-containing protein	-0.523331	6.62801	1.27467e-18	1.19707e-17	0.0019366	-1	1447	1223	1266	2174	2217	2108	206060	1883	9	null	GO:0005524, GO:0042626, GO:0005260, GO:0008559	ATP binding, ATPase activity, coupled to transmembrane movement of substances, channel-conductance-controlling ATPase activity, xenobiotic-transporting ATPase activity	GO:0055085	transmembrane transport	3.6.3.44 (Xenobiotic-transporting ATPase); 3.6.3.49 (Channel-conductance-controlling ATPase)	3.6.3.- (Acting on acid anhydrides; catalyzing transmembrane movement of substances.)
TGGT1_254590	hypothetical protein	-0.522628	2.44067	0.000337317	0.000769525	0.00397762	-1	72	66	72	116	116	115	14113	125	0	null	null	null	null	null	null	null
TGGT1_200330	hypothetical protein	-0.521731	6.93109	2.10025e-18	1.94717e-17	0.00206637	-1	1762	1482	1619	2662	2824	2535	67075	589	0	null	null	null	null	null	null	null
TGGT1_320515	hypothetical protein	-0.521505	7.40164	1.13505e-18	1.0729e-17	0.00216003	-1	2544	2015	2194	3917	3698	3514	120949	1109	0	null	null	null	null	null	null	null
TGGT1_237425	AP2 domain transcription factor AP2X-6	-0.520547	4.05093	5.99706e-06	1.74263e-05	0.00586835	-1	270	191	194	332	390	354	477307	4495	0	null	null	null	null	null	null	null
TGGT1_222360	hypothetical protein	-0.520178	6.36008	8.93665e-18	7.8723e-17	0.00192063	-1	1226	958	1092	1841	1833	1718	83347	774	0	null	null	null	null	null	null	6.3.2.- (Acid--amino-acid ligases (peptide synthases).)
TGGT1_244630	hypothetical protein	-0.519459	4.87962	5.01219e-14	3.29749e-13	0.00139834	-1	405	355	406	657	665	600	158321	1461	1	null	GO:0003723, GO:0009982	RNA binding, pseudouridine synthase activity	GO:0001522	pseudouridine synthesis	null	null
TGGT1_229030	hypothetical protein	-0.518946	5.3556	5.08376e-11	2.59011e-10	0.00304274	-1	648	492	489	905	962	812	25397	228	2	null	GO:0008233	peptidase activity	GO:0006465	signal peptide processing	null	null
TGGT1_227040	hypothetical protein	-0.51877	3.30584	1.054e-05	2.97681e-05	0.0037894	-1	148	113	127	202	216	220	26963	240	0	null	null	null	null	null	null	null
TGGT1_227115	hypothetical protein	-0.518656	3.84523	6.57587e-07	2.16115e-06	0.00355378	-1	215	184	167	306	327	299	94885	859	1	NN Sum: 0, NN D: .19, HMM Prob: .7	null	null	null	null	null	null
TGGT1_255400	hypothetical protein	-0.518038	4.7179	5.98292e-13	3.57889e-12	0.00146689	-1	390	317	336	613	575	529	32884	311	1	null	null	null	null	null	null	null
TGGT1_208820	1-deoxy-D-xylulose-5-phosphate synthase	-0.517879	5.23133	2.21262e-11	1.16412e-10	0.00272343	-1	575	461	457	850	884	723	154498	1424	0	null	GO:0008661	1-deoxy-D-xylulose-5-phosphate synthase activity	GO:0008152, GO:0016114	metabolic process, terpenoid biosynthetic process	2.2.1.7 (1-deoxy-D-xylulose-5-phosphate synthase)	2.2.1.7 (1-deoxy-D-xylulose-5-phosphate synthase)
TGGT1_285820	hypothetical protein	-0.516662	1.85567	0.00828637	0.0147644	0.0104125	-1	53	41	45	67	66	95	19066	161	0	null	null	null	null	null	null	null
TGGT1_281460	hypothetical protein	-0.516321	3.75328	5.96275e-07	1.96589e-06	0.00318405	-1	205	150	177	284	294	295	32252	296	0	null	null	null	null	null	null	null
TGGT1_261955A	hypothetical protein	-0.51629	5.38348	5.647e-15	4.02564e-14	0.00173557	-1	651	483	529	961	904	865	101483	933	0	NN Sum: 0, NN D: .18, HMM Prob: .52	null	null	null	null	null	null
TGGT1_232260	hypothetical protein	-0.515865	5.50458	3.35544e-16	2.66159e-15	0.00157615	-1	661	543	603	972	979	1015	32342	306	3	null	null	null	null	null	null	null
TGGT1_312360	hypothetical protein	-0.515851	4.51759	7.81159e-10	3.50458e-09	0.00249508	-1	354	253	302	495	525	471	128596	1191	0	null	null	null	null	null	null	null
TGGT1_263500	putative vacuolar protein sorting-associated protein 26	-0.5157	5.55056	5.42397e-18	4.84283e-17	0.00129867	-1	697	574	595	1055	1054	957	42233	368	0	null	null	null	GO:0007034	vacuolar transport	null	null
TGGT1_262140	putative chain a, pp2a-specific methylesterase apo form (pme)	-0.515569	6.11393	4.06055e-16	3.18949e-15	0.00202841	-1	1020	854	888	1567	1571	1401	49961	452	0	null	GO:0052689	carboxylic ester hydrolase activity	GO:0006482	protein demethylation	3.1.1.- (Carboxylic ester hydrolases.)	3.1.1.- (Carboxylic ester hydrolases.)
TGGT1_462968	putative ATPase family protein	-0.513815	5.25289	1.18607e-07	4.26114e-07	0.00520123	-1	583	460	476	757	976	755	30279	278	0	null	GO:0005524	ATP binding	null	null	null	3.6.1.3 (Adenosinetriphosphatase)
TGGT1_300040	ubiquitin-conjugating enzyme subfamily protein	-0.513775	7.34076	2.63805e-19	2.60926e-18	0.00198176	-1	2301	2013	2166	3584	3682	3373	26355	240	0	null	GO:0016881, GO:0004842	acid-amino acid ligase activity, ubiquitin-protein transferase activity	null	null	6.3.2.19 (Deleted entry)	6.3.2.19 (Deleted entry)
TGGT1_221295	hypothetical protein	-0.513389	5.07177	4.9479e-15	3.56229e-14	0.00132438	-1	485	417	435	774	752	669	21888	196	0	NN Sum: 0, NN D: .1, HMM Prob: .67	null	null	null	null	null	null
TGGT1_268985	hypothetical protein	-0.513381	3.42924	0.000155743	0.000375254	0.00750501	-1	141	114	169	248	204	243	11416	97	0	null	null	null	null	null	null	null
TGGT1_288560	hypothetical protein	-0.513291	6.04364	2.83725e-12	1.60078e-11	0.00297874	-1	997	795	843	1532	1532	1259	83735	758	0	NN Sum: 0, NN D: .24, HMM Prob: .77	null	null	null	null	null	null
TGGT1_278205	hypothetical protein	-0.513143	7.86711	3.06011e-19	3.01438e-18	0.00209475	-1	3349	2990	2997	5313	5113	4907	611807	5626	0	null	null	null	null	null	null	null
TGGT1_281650	hypothetical protein	-0.513084	5.5655	3.55395e-12	1.99428e-11	0.00266041	-1	712	600	575	978	1060	1053	70779	655	0	null	null	null	null	null	null	null
TGGT1_259720	hypothetical protein	-0.512952	5.47212	6.25214e-17	5.23419e-16	0.00137311	-1	622	529	617	978	1014	908	105879	976	0	null	null	null	null	null	null	null
TGGT1_226990	hypothetical protein	-0.512738	6.43082	1.71621e-17	1.49012e-16	0.00191879	-1	1259	1076	1111	2019	1830	1805	71637	676	0	null	null	null	null	null	null	null
TGGT1_222660	leucine rich repeat-containing protein	-0.512636	7.93484	4.62247e-18	4.15277e-17	0.00226876	-1	3459	3125	3201	5471	5600	5000	209970	1873	0	NN Sum: 0, NN D: .23, HMM Prob: .8	GO:0005515	protein binding	null	null	null	null
TGGT1_305180	Na+/H+ exchanger NHE3	-0.5121	6.27311	1.10549e-15	8.45446e-15	0.00217022	-1	1165	942	985	1682	1752	1628	167219	1565	10	null	GO:0015299	solute:proton antiporter activity	GO:0006812, GO:0055085	cation transport, transmembrane transport	null	null
TGGT1_322000	myosin-light-chain kinase	-0.51207	5.68933	4.05157e-16	3.18589e-15	0.00170698	-1	785	601	675	1227	1106	1043	22043	204	0	null	GO:0005524, GO:0004687, GO:0004672	ATP binding, myosin light chain kinase activity, protein kinase activity	GO:0006468	protein phosphorylation	2.7.11.18 ([Myosin light-chain] kinase)	2.7.11.18 ([Myosin light-chain] kinase)
TGGT1_256025	SPEF1 family protein	-0.511608	4.81165	4.91587e-12	2.72895e-11	0.00183634	-1	411	324	382	639	640	551	16399	146	0	null	GO:0005515	protein binding	null	null	null	null
TGGT1_240530	hypothetical protein	-0.51153	5.00266	1.52623e-10	7.36695e-10	0.00274167	-1	495	380	402	720	756	615	32798	301	0	NN Sum: 4, NN D: .73, HMM Prob: 1	null	null	null	null	null	null
TGGT1_231000	START domain-containing protein	-0.511355	5.73153	1.15598e-18	1.08984e-17	0.00131284	-1	775	609	738	1184	1173	1116	94358	857	1	null	GO:0008289	lipid binding	null	null	null	3.1.2.1 (Acetyl-CoA hydrolase)
TGGT1_314265	hypothetical protein	-0.511261	3.54905	0.000430082	0.000967751	0.0097856	-1	145	157	158	223	305	228	91747	864	0	null	null	null	null	null	null	null
TGGT1_222020	phosphoglycerate kinase PGKII	-0.510879	4.47555	7.30739e-08	2.68518e-07	0.00383174	-1	339	238	308	457	527	461	62977	593	0	null	GO:0004618	phosphoglycerate kinase activity	GO:0006096	glycolytic process	2.7.2.3 (Phosphoglycerate kinase)	2.7.2.3 (Phosphoglycerate kinase)
TGGT1_285980A	glucosephosphate-mutase GPM1	-0.50951	7.57549	4.38286e-18	3.9473e-17	0.00216908	-1	2826	2349	2474	4439	4199	3880	39307	361	0	null	GO:0016868, GO:0004614	intramolecular transferase activity, phosphotransferases, phosphoglucomutase activity	GO:0005975	carbohydrate metabolic process	5.4.2.2 (Phosphoglucomutase (alpha-D-glucose-1,6-bisphosphate-dependent))	5.4.2.2 (Phosphoglucomutase (alpha-D-glucose-1,6-bisphosphate-dependent))
TGGT1_244715	hypothetical protein	-0.509172	2.66992	0.00125751	0.0026138	0.0077889	-1	68	78	102	144	132	131	18871	163	0	null	null	null	null	null	null	null
TGGT1_219470	hypothetical protein	-0.508838	3.01768	0.000180405	0.000430675	0.00565646	-1	128	99	91	177	190	153	19063	171	0	NN Sum: 2, NN D: .4, HMM Prob: .68	null	null	null	null	null	null
TGGT1_299995	hypothetical protein	-0.508321	2.02991	0.00266452	0.00519994	0.00542513	-1	64	41	53	83	91	84	10933	96	0	null	null	null	null	null	null	null
TGGT1_249570	hypothetical protein	-0.508288	7.06486	1.0478e-15	8.03016e-15	0.00244306	-1	2053	1615	1706	3112	2792	2868	30251	262	1	NN Sum: 4, NN D: .74, HMM Prob: .99	null	null	null	null	null	null
TGGT1_224520	alveolin domain containing intermediate filament IMC8	-0.508141	7.18791	3.38532e-18	3.08724e-17	0.00204259	-1	2109	1838	1894	3301	3295	2961	22943	202	0	null	null	null	null	null	null	null
TGGT1_201760	hypothetical protein	-0.5079	6.71262	5.94713e-18	5.29292e-17	0.00192579	-1	1574	1242	1391	2332	2293	2239	37305	336	0	null	null	null	null	null	null	null
TGGT1_255420	hypothetical protein	-0.507417	6.2379	1.99148e-09	8.64049e-09	0.00436496	-1	1263	850	922	1682	1688	1564	30185	278	0	null	null	null	null	null	null	null
TGGT1_231815	hypothetical protein	-0.507384	4.13261	9.62335e-08	3.49721e-07	0.00313801	-1	276	194	227	381	372	383	432585	3996	0	null	null	null	null	null	null	null
TGGT1_224490	polyprenyl synthetase superfamily protein	-0.507142	4.14837	1.86712e-06	5.83476e-06	0.00467346	-1	267	234	202	375	419	355	69505	646	0	null	GO:0004311	farnesyltranstransferase activity	GO:0008299	isoprenoid biosynthetic process	2.5.1.29 (Geranylgeranyl diphosphate synthase)	2.5.1.- (Transferring alkyl or aryl groups, other than methyl groups.)
TGGT1_305860	calcium-dependent protein kinase CDPK3	-0.506811	7.00974	1.6516e-18	1.53909e-17	0.00193567	-1	1928	1559	1685	2957	2847	2638	60429	537	0	null	GO:0005524, GO:0005509, GO:0004683, GO:0004672	ATP binding, calcium ion binding, calmodulin-dependent protein kinase activity, protein kinase activity	GO:0006468	protein phosphorylation	2.7.11.17 (Calcium/calmodulin-dependent protein kinase)	2.7.11.17 (Calcium/calmodulin-dependent protein kinase)
TGGT1_311800	endonuclease/exonuclease/phosphatase family protein	-0.50604	6.87654	1.20048e-18	1.13032e-17	0.00186486	-1	1756	1436	1523	2681	2562	2449	73372	653	0	null	null	null	null	null	null	null
TGGT1_256020	putative EFHC1	-0.506015	4.58462	2.38333e-11	1.2503e-10	0.00165187	-1	340	278	337	547	531	481	86265	742	0	null	GO:0005509	calcium ion binding	null	null	null	null
TGGT1_206695	hypothetical protein	-0.505747	5.38063	2.53913e-15	1.88807e-14	0.00152836	-1	644	496	526	950	889	877	10213	91	0	null	null	null	null	null	null	null
TGGT1_226370	dgat2l1-prov protein	-0.505403	5.29422	1.55213e-11	8.26815e-11	0.00251254	-1	530	486	549	831	940	785	43642	380	2	NN Sum: 4, NN D: .67, HMM Prob: .95	GO:0004144, GO:0016747	diacylglycerol O-acyltransferase activity, transferase activity, transferring acyl groups other than amino-acyl groups	null	null	2.3.1.20 (Diacylglycerol O-acyltransferase)	2.3.1.20 (Diacylglycerol O-acyltransferase)
TGGT1_266980	hypothetical protein	-0.50533	3.81282	1.90802e-07	6.67947e-07	0.00244498	-1	185	173	198	315	301	292	30789	273	0	null	null	null	null	null	null	null
TGGT1_254860	hypothetical protein	-0.504995	3.42768	9.65505e-06	2.74614e-05	0.00372163	-1	166	131	128	233	246	214	195869	1799	0	null	null	null	null	null	null	null
TGGT1_320260	hypothetical protein	-0.504866	6.1014	4.95915e-16	3.866e-15	0.00192521	-1	997	805	950	1519	1529	1436	89204	878	6	NN Sum: 4, NN D: .84, HMM Prob: 1	null	null	null	null	null	null
TGGT1_301160	SAG-related sequence SRS19C	-0.504234	3.55807	4.24933e-06	1.26313e-05	0.00357021	-1	176	137	153	266	231	262	41854	396	1	NN Sum: 3, NN D: .48, HMM Prob: .98	null	null	null	null	null	null
TGGT1_248150	hypothetical protein	-0.504202	5.39113	3.07297e-10	1.43829e-09	0.00317378	-1	603	567	504	897	997	840	216898	2032	0	NN Sum: 1, NN D: .45, HMM Prob: .99	null	null	null	null	null	null
TGGT1_269885A	rhoptry metalloprotease toxolysin TLN1	-0.504073	7.47982	4.2009e-16	3.2926e-15	0.0024287	-1	2726	2110	2349	3908	4040	3736	142298	1291	1	NN Sum: 4, NN D: .72, HMM Prob: .68	GO:0003824, GO:0046872, GO:0004222, GO:0008270	catalytic activity, metal ion binding, metalloendopeptidase activity, zinc ion binding	GO:0006508	proteolysis	3.4.24.56 (Insulysin)	3.4.24.56 (Insulysin)
TGGT1_274110	glycoprotease family protein	-0.503557	5.35914	1.04288e-13	6.64662e-13	0.00186207	-1	606	483	553	874	962	837	182201	1659	0	NN Sum: 4, NN D: .79, HMM Prob: 1	GO:0004222	metalloendopeptidase activity	GO:0006508	proteolysis	3.4.24.57 (O-sialoglycoprotein endopeptidase)	3.4.24.57 (O-sialoglycoprotein endopeptidase)
TGGT1_288940	hypothetical protein	-0.503069	6.37794	3.19645e-16	2.54662e-15	0.00201985	-1	1271	1001	1068	1875	1805	1753	644782	6073	5	null	null	null	null	null	null	null
TGGT1_224310	DHHC zinc finger domain-containing protein	-0.50273	5.02459	2.62661e-08	1.02381e-07	0.00402426	-1	449	395	455	660	815	641	42841	391	4	null	GO:0008270	zinc ion binding	null	null	2.3.1.225 (Protein S-acyltransferase)	2.3.1.225 (Protein S-acyltransferase)
TGGT1_285860	SAG-related sequence SRS20C	-0.502307	3.32705	3.96726e-05	0.000103351	0.00477856	-1	159	108	130	210	235	200	34730	331	0	NN Sum: 4, NN D: .58, HMM Prob: 1	null	null	null	null	null	null
TGGT1_244165	hypothetical protein	-0.502209	4.89461	1.27153e-07	4.54789e-07	0.00450972	-1	469	344	377	606	738	588	38296	358	0	NN Sum: 3, NN D: .51, HMM Prob: 1	null	null	null	null	null	null
TGGT1_269885B	rhoptry metalloprotease toxolysin TLN1	-0.501466	6.10068	3.6039e-15	2.6286e-14	0.00206362	-1	1027	804	925	1491	1523	1462	62368	558	0	null	GO:0003824, GO:0046872, GO:0004222, GO:0008270	catalytic activity, metal ion binding, metalloendopeptidase activity, zinc ion binding	GO:0006508	proteolysis	3.4.24.56 (Insulysin)	3.4.24.56 (Insulysin)
TGGT1_311640	hypothetical protein	-0.501457	0.962506	0.0427252	0.0656324	0.00748038	0	25	22	26	39	47	33	20546	186	0	NN Sum: 2, NN D: .38, HMM Prob: .82	null	null	null	null	null	null
TGGT1_240300	zinc finger domain, LSD1 subclass domain-containing protein	-0.500285	4.87266	3.1476e-13	1.93883e-12	0.00136653	-1	420	357	393	631	661	610	111939	1059	0	null	null	null	null	null	null	null
TGGT1_315440	hypothetical protein	-0.500072	7.45232	2.72378e-14	1.82677e-13	0.00275463	-1	2320	2272	2432	3880	3968	3605	108970	981	8	NN Sum: 3, NN D: .6, HMM Prob: 1	null	null	null	null	null	null
TGGT1_271860	tRNA (Uracil-5-)-methyltransferase	-0.500063	4.22483	1.18147e-07	4.24673e-07	0.00324593	-1	302	207	237	423	402	385	74321	671	1	NN Sum: 3, NN D: .49, HMM Prob: .64	GO:0030697	S-adenosylmethionine-dependent tRNA (m5U54) methyltransferase activity	GO:0006396, GO:0008033	RNA processing, tRNA processing	2.1.1.35 (tRNA (uracil(54)-C(5))-methyltransferase)	2.1.1.35 (tRNA (uracil(54)-C(5))-methyltransferase)
TGGT1_273280	hypothetical protein	-0.499797	4.36132	3.37256e-09	1.42738e-08	0.0022348	-1	313	231	276	448	462	421	57942	531	0	null	null	null	null	null	null	null
TGGT1_259670	von Willebrand factor type A domain-containing protein	-0.499752	3.40903	3.14292e-06	9.51407e-06	0.00250234	-1	149	132	139	233	235	215	114130	1080	0	null	GO:0005515	protein binding	null	null	3.4.24.13 (IgA-specific metalloendopeptidase)	3.4.24.13 (IgA-specific metalloendopeptidase)
TGGT1_258090	hypothetical protein	-0.499745	7.04742	4.64405e-16	3.63208e-15	0.00227396	-1	1963	1612	1748	2797	2982	2857	106081	954	0	null	null	null	null	null	null	null
TGGT1_248540	hypothetical protein	-0.499635	4.28119	1.46012e-08	5.83888e-08	0.0025082	-1	303	235	237	425	416	417	400678	3726	0	NN Sum: 0, NN D: .32, HMM Prob: .99	null	null	null	null	null	null
TGGT1_230000	hypothetical protein	-0.499598	5.97377	2.92895e-09	1.24741e-08	0.00414277	-1	942	792	788	1232	1478	1380	691037	6668	0	null	GO:0005515	protein binding	null	null	null	null
TGGT1_238170	hypothetical protein	-0.499126	6.14059	3.45128e-16	2.72568e-15	0.00185409	-1	1041	869	923	1539	1560	1500	165968	1557	0	NN Sum: 0, NN D: .09, HMM Prob: .71	null	null	null	null	null	null
TGGT1_245770A	hypothetical protein	-0.499015	6.79839	6.78739e-19	6.50047e-18	0.00173529	-1	1568	1398	1505	2504	2439	2326	38732	349	0	NN Sum: 4, NN D: .66, HMM Prob: .98	null	null	null	null	null	null
TGGT1_225480	hypothetical protein	-0.498883	5.66664	3.83417e-14	2.54558e-13	0.0019765	-1	799	572	671	1145	1122	1042	91716	836	0	null	null	null	null	null	null	null
TGGT1_252200	cell cycle regulator with zn-finger domain-containing protein	-0.498675	5.67374	5.05546e-16	3.93685e-15	0.00156625	-1	747	607	694	1077	1158	1087	60368	537	4	null	GO:0008270	zinc ion binding	null	null	2.3.1.225 (Protein S-acyltransferase)	2.3.1.225 (Protein S-acyltransferase)
TGGT1_462972	hypothetical protein	-0.498093	4.54912	1.17309e-10	5.73493e-10	0.00174721	-1	345	301	288	533	499	485	23857	213	0	null	null	null	null	null	null	null
TGGT1_224130	hypothetical protein	-0.497974	9.42039	6.65891e-11	3.34793e-10	0.00408641	-1	11070	8521	8108	16110	14157	14595	16631	154	0	null	GO:0003676	nucleic acid binding	null	null	null	null
TGGT1_270300	hypothetical protein	-0.497716	6.10148	2.68001e-15	1.98875e-14	0.00198456	-1	999	845	914	1584	1534	1361	57950	520	0	null	GO:0005515, GO:0008270	protein binding, zinc ion binding	null	null	null	6.3.2.- (Acid--amino-acid ligases (peptide synthases).)
TGGT1_246930	calmodulin CAM1	-0.497631	6.22239	8.73862e-14	5.61658e-13	0.00240988	-1	1163	903	939	1725	1589	1556	19049	179	0	null	GO:0005509	calcium ion binding	null	null	null	null
TGGT1_217350	putative methyltransferase MTA70	-0.497451	4.77066	1.79076e-10	8.57533e-10	0.0021649	-1	365	358	366	588	630	552	88338	823	0	NN Sum: 0, NN D: .1, HMM Prob: .9	GO:0016422, GO:0008168	mRNA (2'-O-methyladenosine-N6-)-methyltransferase activity, methyltransferase activity	GO:0006139	nucleobase-containing compound metabolic process	2.1.1.62 (mRNA (2'-O-methyladenosine-N(6)-)-methyltransferase)	2.1.1.62 (mRNA (2'-O-methyladenosine-N(6)-)-methyltransferase)
TGGT1_408810	tRNA-Ala	-0.496695	3.5539	1.68389e-05	4.62081e-05	0.00427516	-1	155	153	157	287	229	240	null	null	null	null	null	null	null	null	null	null
TGGT1_309860	hypothetical protein	-0.496352	2.20775	0.00557369	0.0102535	0.00907864	-1	63	56	61	84	122	86	54783	492	0	null	null	null	null	null	null	null
TGGT1_308810A	rhoptry neck protein RON9	-0.496045	5.68158	5.59694e-14	3.66225e-13	0.00197167	-1	764	651	645	1232	1051	1059	62681	577	0	null	GO:0005515	protein binding	null	null	3.4.21.72 (IgA-specific serine endopeptidase)	3.4.21.72 (IgA-specific serine endopeptidase)
TGGT1_207590	protein phosphatase 2C domain-containing protein	-0.495978	5.36257	4.67556e-15	3.37292e-14	0.0014275	-1	572	544	531	904	908	861	57801	533	0	null	GO:0003824, GO:0004721	catalytic activity, phosphoprotein phosphatase activity	null	null	3.1.3.16 (Protein-serine/threonine phosphatase)	3.1.3.16 (Protein-serine/threonine phosphatase)
TGGT1_272670	peptidase family M3 protein	-0.495701	5.59828	2.16181e-13	1.35113e-12	0.00205954	-1	726	602	617	1021	1133	996	118135	1094	0	null	GO:0004222	metalloendopeptidase activity	GO:0006508	proteolysis	3.4.24.59 (Mitochondrial intermediate peptidase)	3.4.24.59 (Mitochondrial intermediate peptidase)
TGGT1_238400	endonuclease/exonuclease/phosphatase domain-containing protein	-0.494096	7.10694	3.2773e-18	2.99309e-17	0.0018854	-1	1999	1748	1806	3045	3003	2943	287686	2684	0	null	GO:0004439, GO:0042578	phosphatidylinositol-4,5-bisphosphate 5-phosphatase activity, phosphoric ester hydrolase activity	GO:0046856	phosphatidylinositol dephosphorylation	3.1.3.36 (Phosphoinositide 5-phosphatase)	3.1.3.36 (Phosphoinositide 5-phosphatase)
TGGT1_236960	transporter, major facilitator family protein	-0.494053	6.28368	4.62368e-15	3.34214e-14	0.00210282	-1	1197	921	1023	1737	1734	1605	46778	428	10	null	GO:0022857	transmembrane transporter activity	GO:0055085	transmembrane transport	null	null
TGGT1_259540	hypothetical protein	-0.493243	2.65592	0.000376455	0.000852905	0.0041923	-1	97	71	80	133	143	125	16927	150	0	NN Sum: 4, NN D: .79, HMM Prob: 1	null	null	null	null	null	null
TGGT1_243800	putative long-chain fatty acid CoA ligase	-0.493041	7.60046	4.58899e-16	3.59289e-15	0.00234062	-1	2790	2320	2726	4382	4395	3898	83507	758	0	null	GO:0003824, GO:0004467	catalytic activity, long-chain fatty acid-CoA ligase activity	GO:0008152	metabolic process	6.2.1.3 (Long-chain-fatty-acid--CoA ligase)	6.2.1.3 (Long-chain-fatty-acid--CoA ligase)
TGGT1_246600	ABC1 family protein	-0.492764	6.62832	7.55933e-17	6.31395e-16	0.00190896	-1	1442	1261	1281	2254	2093	2100	205317	1900	0	null	GO:0016772	transferase activity, transferring phosphorus-containing groups	null	null	null	2.7.11.- (Protein-serine/threonine kinases.)
TGGT1_311260	putative myosin light chain MLC1	-0.492734	5.13845	2.31013e-12	1.31155e-11	0.00187649	-1	549	418	448	829	748	710	14268	137	0	null	GO:0005509	calcium ion binding	null	null	null	null
TGGT1_209490	hypothetical protein	-0.49242	7.02173	4.42948e-19	4.30479e-18	0.00173056	-1	1888	1615	1737	2948	2853	2675	56703	505	0	NN Sum: 3, NN D: .41, HMM Prob: .01	null	null	null	null	null	null
TGGT1_313190	Rab18/RabC-family small GTPase	-0.492299	4.27343	3.38257e-08	1.29961e-07	0.00257443	-1	279	248	245	414	450	385	23464	212	0	null	GO:0005525, GO:0003924	GTP binding, GTPase activity	GO:0006886, GO:0006913, GO:0006184, GO:0007264	intracellular protein transport, nucleocytoplasmic transport, obsolete GTP catabolic process, small GTPase mediated signal transduction	null	null
TGGT1_280670	hypothetical protein	-0.492263	6.84556	9.47731e-13	5.58622e-12	0.00290427	-1	1816	1411	1419	2511	2492	2489	38909	369	10	NN Sum: 3, NN D: .59, HMM Prob: .87	GO:0015144	carbohydrate transmembrane transporter activity	GO:0034219	carbohydrate transmembrane transport	null	null
TGGT1_299790	hypothetical protein	-0.492239	6.1456	1.64236e-11	8.72953e-11	0.00298807	-1	934	878	1033	1677	1539	1397	10792	95	0	null	null	null	null	null	null	null
TGGT1_209160	myristoyl CoA:protein N-myristoyltransferase	-0.491324	5.90463	2.34252e-13	1.46155e-12	0.00225801	-1	940	676	802	1314	1356	1226	52376	463	0	null	GO:0004379	glycylpeptide N-tetradecanoyltransferase activity	GO:0006499	N-terminal protein myristoylation	2.3.1.97 (Glycylpeptide N-tetradecanoyltransferase)	2.3.1.97 (Glycylpeptide N-tetradecanoyltransferase)
TGGT1_248710	hypothetical protein	-0.49037	6.69125	3.32402e-16	2.63956e-15	0.00201919	-1	1442	1271	1453	2266	2327	2137	109796	1004	0	null	GO:0036459	ubiquitinyl hydrolase activity	GO:0006511	ubiquitin-dependent protein catabolic process	null	null
TGGT1_222710	putative IMP-specific 5'-nucleotidase 1	-0.489219	5.60402	1.58732e-16	1.29304e-15	0.00131946	-1	734	587	638	1082	1092	985	72954	683	0	null	GO:0000287, GO:0016791	magnesium ion binding, phosphatase activity	GO:0009117	nucleotide metabolic process	null	3.1.3.- (Phosphoric monoester hydrolases.)
TGGT1_411090	TPRX1 protein	-0.489149	2.02115	0.00645223	0.011724	0.0078161	-1	48	49	61	77	81	97	30001	307	0	null	null	null	null	null	null	null
TGGT1_289180	putative thioredoxin family redox-active protein	-0.488879	4.73293	4.29207e-12	2.38998e-11	0.00134531	-1	389	340	337	593	569	558	22673	208	0	null	GO:0047134	protein-disulfide reductase activity	null	null	1.8.1.8 (Protein-disulfide reductase)	1.8.1.8 (Protein-disulfide reductase)
TGGT1_222350	hypothetical protein	-0.488807	6.23262	2.30108e-15	1.71988e-14	0.00195056	-1	1133	932	969	1657	1624	1608	47897	410	0	null	null	null	null	null	null	null
TGGT1_313290	MORN repeat-containing protein	-0.488086	6.41479	2.02439e-17	1.74102e-16	0.00168225	-1	1245	1041	1158	1893	1877	1780	46040	429	0	null	GO:0018024	histone-lysine N-methyltransferase activity	null	null	2.1.1.43 (Histone-lysine N-methyltransferase)	2.1.1.43 (Histone-lysine N-methyltransferase)
TGGT1_363620	hypothetical protein	-0.487911	3.74039	1.38321e-06	4.38873e-06	0.00274938	-1	180	180	172	297	289	273	20832	182	0	null	null	null	null	null	null	null
TGGT1_247730	AP2 domain transcription factor AP2XII-5	-0.487507	5.81038	1.39721e-15	1.05739e-14	0.00161559	-1	813	737	709	1288	1237	1121	161740	1502	0	null	GO:0003700	transcription factor activity, sequence-specific DNA binding	GO:0006355	regulation of transcription, DNA-templated	null	null
TGGT1_268670	hypothetical protein	-0.487486	2.48905	0.00216917	0.00430038	0.00741017	-1	86	56	79	143	109	104	24142	226	5	null	null	null	null	null	null	null
TGGT1_273970	CorA family Mg2+ transporter protein	-0.486918	4.29588	8.36688e-05	0.000209316	0.00798544	-1	347	197	247	462	432	373	59767	537	2	null	null	null	null	null	null	null
TGGT1_232010	protein phosphatase 2C domain-containing protein	-0.485961	6.83126	1.51202e-14	1.03222e-13	0.00234874	-1	1659	1454	1487	2637	2306	2466	440416	4069	0	null	GO:0003824, GO:0004721	catalytic activity, phosphoprotein phosphatase activity	null	null	3.1.3.16 (Protein-serine/threonine phosphatase)	3.1.3.16 (Protein-serine/threonine phosphatase)
TGGT1_239795	hypothetical protein	-0.485635	5.26644	2.02313e-12	1.15222e-11	0.00188739	-1	560	462	528	935	787	774	35584	332	0	null	null	null	null	null	null	null
TGGT1_227030	hypothetical protein	-0.485598	6.28054	9.94014e-10	4.42394e-09	0.00378145	-1	1276	932	941	1805	1610	1638	18687	170	0	null	null	null	null	null	null	null
TGGT1_256060	nucleosome assembly protein (nap) protein	-0.485056	6.62737	2.75138e-15	2.03546e-14	0.00210681	-1	1461	1260	1274	2188	2239	2003	89452	812	0	null	null	null	GO:0006334	nucleosome assembly	null	null
TGGT1_202550	NLI interacting factor family phosphatase	-0.484536	5.98312	2.11314e-15	1.58267e-14	0.00174442	-1	925	794	834	1410	1370	1326	232948	2212	0	null	GO:0004721, GO:0005515	phosphoprotein phosphatase activity, protein binding	null	null	3.1.3.16 (Protein-serine/threonine phosphatase)	3.1.3.16 (Protein-serine/threonine phosphatase)
TGGT1_245740	hypothetical protein	-0.484364	3.6793	9.22558e-07	2.98329e-06	0.00224362	-1	178	159	174	276	279	267	18751	176	0	NN Sum: 2, NN D: .41, HMM Prob: .99	null	null	null	null	null	null
TGGT1_310740	hypothetical protein	-0.484358	5.59214	7.23673e-12	3.95674e-11	0.00237823	-1	770	561	619	1069	1101	959	87539	806	7	null	null	null	null	null	null	null
TGGT1_261955B	hypothetical protein	-0.482862	4.46677	3.68385e-10	1.70549e-09	0.00159188	-1	317	259	312	482	488	456	45744	399	0	null	null	null	null	null	null	null
TGGT1_262590	hypothetical protein	-0.48257	6.19031	1.92629e-12	1.10052e-11	0.00255398	-1	959	930	1056	1633	1575	1532	26304	228	0	null	null	null	null	null	null	null
TGGT1_313860	regulator of chromosome condensation (RCC1) repeat-containing protein	-0.482378	7.17293	9.17622e-17	7.60316e-16	0.00200341	-1	2018	1874	1942	3218	3116	3049	284113	2631	0	null	null	null	null	null	null	null
TGGT1_290170	kelch repeat domain containing/Serine/threonine protein phosphatase protein	-0.482105	6.84467	2.73205e-17	2.33165e-16	0.00181681	-1	1641	1478	1529	2555	2524	2391	103040	934	0	null	GO:0016787, GO:0004721, GO:0005515	hydrolase activity, phosphoprotein phosphatase activity, protein binding	null	null	3.1.3.16 (Protein-serine/threonine phosphatase)	3.1.3.16 (Protein-serine/threonine phosphatase)
TGGT1_235340	hypothetical protein	-0.481804	8.01062	8.49887e-13	5.03813e-12	0.00302893	-1	4093	3146	3245	5645	5573	5558	76653	720	0	null	null	null	null	null	null	null
TGGT1_249660	hypothetical protein	-0.481399	1.44976	0.021799	0.0357401	0.0080642	-1	29	33	43	60	61	48	73355	660	6	null	null	null	null	null	null	null
TGGT1_220310	hypothetical protein	-0.480927	1.83641	0.0113223	0.0196709	0.00783237	-1	50	43	46	63	90	70	17917	156	1	null	null	null	null	null	null	null
TGGT1_312580	hypothetical protein	-0.48048	6.45814	5.32568e-15	3.81203e-14	0.00203771	-1	1298	1138	1121	1939	1940	1828	96740	908	0	NN Sum: 4, NN D: .64, HMM Prob: .99	null	null	null	null	null	null
TGGT1_286750	MA3 domain-containing protein	-0.48043	6.53561	1.34138e-12	7.79247e-12	0.00266852	-1	1445	1084	1237	1973	2120	1928	58968	515	0	null	GO:0005488	binding	null	null	null	null
TGGT1_310420	hypothetical protein	-0.480309	8.15721	4.09553e-14	2.71413e-13	0.00269354	-1	4554	3474	3588	6432	6018	6122	22925	210	0	null	null	null	null	null	null	null
TGGT1_309850	insulin-degrading enzyme	-0.480075	5.77382	9.8975e-15	6.87985e-14	0.00168909	-1	821	648	745	1273	1214	1062	52030	456	4	null	null	null	null	null	null	null
TGGT1_320030	hypothetical protein	-0.479722	6.86166	2.14921e-13	1.34442e-12	0.00256491	-1	1830	1412	1481	2520	2547	2483	81714	752	0	null	null	null	null	null	null	null
TGGT1_221540	hypothetical protein	-0.479661	5.75595	3.06522e-16	2.44475e-15	0.00138229	-1	787	693	703	1154	1204	1141	126251	1153	0	null	GO:0004843	ubiquitin-specific protease activity	null	null	null	null
TGGT1_225340	hypothetical protein	-0.479263	7.00718	2.58856e-17	2.21309e-16	0.00184478	-1	1865	1571	1781	2886	2718	2751	229664	2041	0	null	null	null	null	null	null	null
TGGT1_408680	hypothetical protein	-0.479089	6.04184	5.84311e-11	2.95209e-10	0.00296167	-1	1041	755	878	1477	1348	1444	24614	222	0	NN Sum: 1, NN D: .28, HMM Prob: .56	null	null	null	null	null	null
TGGT1_260500	putative COPI associated protein	-0.479045	8.18584	8.57581e-17	7.12195e-16	0.00217697	-1	4546	3480	3828	6760	6169	6024	29923	270	4	null	null	null	null	null	null	null
TGGT1_255300	hypothetical protein	-0.478963	6.93213	2.71656e-15	2.01381e-14	0.00214847	-1	1702	1600	1639	2746	2560	2623	264529	2496	0	null	null	null	null	null	null	null
TGGT1_204110	eIF2 kinase IF2K-C	-0.478622	4.29983	5.54349e-09	2.2979e-08	0.00178122	-1	279	247	265	452	427	389	20634	182	0	null	null	null	null	null	null	null
TGGT1_203520	hypothetical protein	-0.47851	5.43156	8.49081e-13	5.03784e-12	0.00183213	-1	600	541	601	1020	948	827	221514	2079	0	null	null	null	null	null	null	null
TGGT1_248550	SPX domain-containing protein	-0.478496	5.3918	4.71511e-13	2.85109e-12	0.00173244	-1	632	532	532	972	929	817	95894	854	4	null	null	null	null	null	null	null
TGGT1_257430	hypothetical protein	-0.478173	7.20619	5.60398e-15	4.00213e-14	0.00229456	-1	2263	1727	2016	3233	3271	3087	238785	2250	0	null	null	null	null	null	null	null
TGGT1_225900	hypothetical protein	-0.478105	5.94242	1.77091e-14	1.19992e-13	0.0018382	-1	916	738	837	1410	1307	1269	160949	1461	0	null	null	null	null	null	null	null
TGGT1_216090	hypothetical protein	-0.477917	2.74745	0.00100644	0.00212484	0.00592956	-1	84	75	107	148	133	145	37397	350	0	NN Sum: 4, NN D: .87, HMM Prob: .99	null	null	null	null	null	null
TGGT1_253300	hypothetical protein	-0.477847	3.47604	0.00401351	0.00761129	0.0142951	-1	200	110	137	236	282	193	59179	534	4	null	null	null	null	null	null	null
TGGT1_217480	hypothetical protein	-0.476636	6.53839	1.0573e-14	7.32835e-14	0.00209078	-1	1302	1179	1284	2033	1957	2034	174699	1589	0	null	null	null	null	null	null	null
TGGT1_269438	hypothetical protein	-0.475324	6.04652	3.71392e-13	2.2684e-12	0.00218065	-1	1002	829	849	1543	1387	1353	7890	70	0	null	null	null	null	null	null	null
TGGT1_295100	hypothetical protein	-0.475247	8.45637	9.67126e-21	1.03876e-19	0.00169153	-1	5198	4286	4815	7628	7738	7451	207011	1868	0	null	null	null	null	null	null	null
TGGT1_218270	hypothetical protein	-0.475093	7.77463	9.06912e-14	5.8084e-13	0.00264777	-1	3373	2677	2867	5126	4496	4607	39047	363	8	NN Sum: 3, NN D: .58, HMM Prob: .04	null	null	null	null	null	null
TGGT1_271625B	serine--tRNA ligase	-0.47419	5.56414	3.4204e-10	1.58973e-09	0.00283197	-1	673	616	624	1023	1139	898	61627	559	0	null	GO:0005524, GO:0004812, GO:0004828	ATP binding, aminoacyl-tRNA ligase activity, serine-tRNA ligase activity	GO:0006418	tRNA aminoacylation for protein translation	6.1.1.11 (Serine--tRNA ligase)	6.1.1.11 (Serine--tRNA ligase)
TGGT1_285980B	glucosephosphate-mutase GPM1	-0.473696	7.575	6.74928e-15	4.76923e-14	0.00234817	-1	2958	2297	2516	4311	4173	3898	34480	307	0	null	GO:0016868, GO:0004614	intramolecular transferase activity, phosphotransferases, phosphoglucomutase activity	GO:0005975	carbohydrate metabolic process	5.4.2.2 (Phosphoglucomutase (alpha-D-glucose-1,6-bisphosphate-dependent))	5.4.2.2 (Phosphoglucomutase (alpha-D-glucose-1,6-bisphosphate-dependent))
TGGT1_287220	hypothetical protein	-0.47366	6.71276	1.27221e-15	9.67838e-15	0.00195315	-1	1500	1344	1412	2319	2364	2118	64716	601	0	null	null	null	null	null	null	null
TGGT1_246050	hypothetical protein	-0.473514	4.78519	6.05695e-12	3.33938e-11	0.00125529	-1	393	337	383	621	603	553	97102	894	0	null	null	null	null	null	null	null
TGGT1_248530	FATC domain-containing protein	-0.473232	5.12012	8.46818e-13	5.03232e-12	0.00144961	-1	513	418	476	815	711	719	246840	2245	0	null	GO:0016773, GO:0005515	phosphotransferase activity, alcohol group as acceptor, protein binding	null	null	2.7.11.1 (Non-specific serine/threonine protein kinase)	2.7.11.1 (Non-specific serine/threonine protein kinase)
TGGT1_216620	EF hand domain-containing protein	-0.473229	8.20414	1.94197e-17	1.67411e-16	0.00202655	-1	4351	3698	3955	6554	6060	6523	411938	3700	7	null	GO:0005509	calcium ion binding	null	null	null	null
TGGT1_313330	rhoptry kinase family protein ROP27	-0.47255	5.63183	1.87074e-16	1.5154e-15	0.00117575	-1	701	624	683	1081	1103	1020	106260	975	1	NN Sum: 2, NN D: .49, HMM Prob: .79	GO:0005524, GO:0004683, GO:0004672	ATP binding, calmodulin-dependent protein kinase activity, protein kinase activity	GO:0006468	protein phosphorylation	2.7.11.17 (Calcium/calmodulin-dependent protein kinase)	2.7.11.17 (Calcium/calmodulin-dependent protein kinase)
TGGT1_314000	putative peptide methionine sulfoxide reductase msrB	-0.47241	5.38602	1.10277e-14	7.61439e-14	0.0012723	-1	602	517	574	973	857	871	26856	242	0	null	GO:0033743, GO:0008113	peptide-methionine (R)-S-oxide reductase activity, peptide-methionine (S)-S-oxide reductase activity	GO:0055114	oxidation-reduction process	1.8.4.12 (Peptide-methionine (R)-S-oxide reductase)	1.8.4.12 (Peptide-methionine (R)-S-oxide reductase)
TGGT1_225850	peptidase, M28 family protein	-0.472369	7.1543	1.32355e-16	1.07948e-15	0.00192698	-1	2111	1812	1869	3188	3141	2911	167683	1555	9	null	GO:0008233	peptidase activity	GO:0006508	proteolysis	null	3.4.-.- (Acting on peptide bonds (peptidases).)
TGGT1_227320	hypothetical protein	-0.471682	4.69078	4.57918e-08	1.73363e-07	0.00308943	-1	426	289	331	580	572	511	131907	1229	0	null	null	null	null	null	null	null
TGGT1_248420	hypothetical protein	-0.470735	6.74628	1.26866e-16	1.03812e-15	0.00177667	-1	1583	1302	1484	2383	2301	2269	79034	728	10	null	null	null	null	null	null	null
TGGT1_225745	hypothetical protein	-0.470532	6.28273	1.4021e-14	9.59888e-14	0.00192196	-1	1099	1007	1053	1684	1694	1657	1320628	12207	2	null	null	null	null	null	null	null
TGGT1_268680	hypothetical protein	-0.470452	7.58529	1.07591e-14	7.45016e-14	0.00235164	-1	2886	2422	2515	4480	3966	4014	98247	888	0	null	null	null	null	null	null	null
TGGT1_226985	hypothetical protein	-0.469809	1.37206	0.0274365	0.0438912	0.00835327	-1	41	29	30	51	46	62	13883	130	0	NN Sum: 0, NN D: .3, HMM Prob: .91	null	null	null	null	null	null
TGGT1_219650	transporter, small conductance mechanosensitive ion channel (MscS) family protein	-0.468283	6.75841	3.58309e-14	2.38325e-13	0.00219387	-1	1540	1420	1440	2358	2453	2197	304391	2793	5	null	GO:0005509	calcium ion binding	GO:0055085	transmembrane transport	null	null
TGGT1_249670	cathepsin B	-0.467777	7.60673	1.35697e-14	9.2987e-14	0.00234859	-1	3026	2403	2530	4346	4243	4043	62178	569	1	NN Sum: 4, NN D: .75, HMM Prob: .99	GO:0008234	cysteine-type peptidase activity	GO:0006508	proteolysis	3.4.22.1 (Cathepsin B)	3.4.22.1 (Cathepsin B)
TGGT1_207410	tetratricopeptide repeat-containing protein	-0.46731	1.52789	0.0189944	0.031462	0.00613582	-1	46	34	32	61	59	58	72863	655	0	null	GO:0005515	protein binding	null	null	null	null
TGGT1_254340	hypothetical protein	-0.467067	2.46282	0.00404048	0.00765329	0.00782531	-1	97	64	58	116	111	120	16888	150	1	null	null	null	null	null	null	null
TGGT1_221280	hypothetical protein	-0.465533	6.09102	1.08601e-12	6.35989e-12	0.00220747	-1	1011	828	937	1602	1383	1420	438217	4037	0	null	null	null	null	null	null	null
TGGT1_243340	atypical MEK-related kinase (incomplete catalytic triad)	-0.46515	4.71606	8.29644e-11	4.11981e-10	0.00144587	-1	404	322	339	575	575	539	86622	790	0	null	GO:0005524, GO:0004683, GO:0004672	ATP binding, calmodulin-dependent protein kinase activity, protein kinase activity	GO:0006468	protein phosphorylation	2.7.11.17 (Calcium/calmodulin-dependent protein kinase)	2.7.11.17 (Calcium/calmodulin-dependent protein kinase)
TGGT1_315320	SAG-related sequence SRS52A	-0.465032	8.68193	1.99292e-15	1.49417e-14	0.00231826	-1	6426	5082	5299	9463	8496	8664	34235	329	1	NN Sum: 4, NN D: .79, HMM Prob: .91	null	null	null	null	null	null
TGGT1_209960	glycosyltransferase	-0.464427	5.97851	1.89057e-13	1.18672e-12	0.00193212	-1	920	754	894	1384	1356	1329	188884	1707	0	null	GO:0003844, GO:0043169, GO:0004553, GO:0009011	1,4-alpha-glucan branching enzyme activity, cation binding, hydrolase activity, hydrolyzing O-glycosyl compounds, starch synthase activity	GO:0009058, GO:0005975	biosynthetic process, carbohydrate metabolic process	2.4.1.18 (1,4-alpha-glucan branching enzyme); 2.4.1.21 (Starch synthase)	2.4.1.18 (1,4-alpha-glucan branching enzyme)
TGGT1_251510	Ulp1 protease family, C-terminal catalytic domain-containing protein	-0.46425	5.8771	2.63067e-13	1.62863e-12	0.00187603	-1	784	771	831	1335	1257	1201	193136	1770	0	NN Sum: 0, NN D: .23, HMM Prob: .92	GO:0008234	cysteine-type peptidase activity	GO:0006508	proteolysis	null	null
TGGT1_254555	histone lysine acetyltransferase GCN5-A	-0.464066	6.89136	9.02483e-14	5.78515e-13	0.00227818	-1	1651	1598	1580	2652	2591	2435	128263	1186	0	null	GO:0008080, GO:0004402, GO:0005515	N-acetyltransferase activity, histone acetyltransferase activity, protein binding	null	null	2.3.1.48 (Histone acetyltransferase)	2.3.1.48 (Histone acetyltransferase)
TGGT1_308810B	rhoptry neck protein RON9	-0.463626	7.38862	3.05003e-15	2.24267e-14	0.0021306	-1	2551	2050	2249	3622	3704	3513	115123	1086	1	null	GO:0005515	protein binding	null	null	3.4.21.72 (IgA-specific serine endopeptidase)	3.4.21.72 (IgA-specific serine endopeptidase)
TGGT1_223940	GAP45 protein	-0.463561	8.87268	5.93667e-16	4.59838e-15	0.00223083	-1	7231	5927	6021	10596	9713	10054	27317	245	0	null	null	null	null	null	null	null
TGGT1_262933	hypothetical protein	-0.463282	5.59791	1.10282e-12	6.45312e-12	0.00184357	-1	767	569	638	1069	1013	1039	72474	666	0	null	null	null	null	null	null	null
TGGT1_212140	hypothetical protein	-0.46248	5.3765	4.56249e-11	2.34098e-10	0.0021444	-1	662	478	553	894	939	842	186512	1708	0	NN Sum: 0, NN D: .28, HMM Prob: .7	null	null	null	null	null	null
TGGT1_237190	hypothetical protein	-0.462218	4.97711	1.19251e-10	5.81811e-10	0.00180106	-1	458	425	394	712	679	634	21897	200	0	null	null	null	null	null	null	null
TGGT1_278975	ICE family protease (caspase) p20 domain-containing protein	-0.46106	6.13119	4.19257e-13	2.55001e-12	0.00206787	-1	1051	858	951	1501	1589	1431	145046	1344	0	null	GO:0004197	cysteine-type endopeptidase activity	GO:0006508	proteolysis	null	null
TGGT1_241165	hypothetical protein	-0.460988	1.83199	0.0123477	0.021284	0.00688909	-1	57	33	50	69	76	76	33641	288	0	null	null	null	null	null	null	null
TGGT1_258710	T-complex protein 10 domain-containing protein	-0.460769	5.95608	1.56349e-12	9.03933e-12	0.00211093	-1	953	746	835	1327	1367	1307	189957	1731	0	null	null	null	null	null	null	null
TGGT1_230850	hypothetical protein	-0.460593	7.34972	6.18269e-14	4.02736e-13	0.00234286	-1	2485	2110	2072	3641	3537	3368	50544	476	0	null	null	null	null	null	null	null
TGGT1_246995	hypothetical protein	-0.46048	3.37941	9.58736e-05	0.000237717	0.00421358	-1	167	117	135	246	208	208	149836	1389	0	null	null	null	null	null	null	null
TGGT1_262860	putative ADP-ribosylation factor family protein 1	-0.460248	5.57163	2.11267e-11	1.11396e-10	0.00217148	-1	771	550	621	1072	1000	991	20175	180	0	null	GO:0005525	GTP binding	GO:0006886, GO:0007264	intracellular protein transport, small GTPase mediated signal transduction	null	null
TGGT1_229420	putative cytochrome c	-0.460059	5.74037	1.32367e-16	1.07948e-15	0.00112928	-1	813	650	717	1175	1152	1117	18100	163	0	null	GO:0009055, GO:0020037, GO:0005506	electron carrier activity, heme binding, iron ion binding	null	null	null	null
TGGT1_239830	TBC domain-containing protein	-0.459768	7.76538	5.08602e-13	3.06259e-12	0.00264025	-1	3350	2649	2917	4568	4813	4674	256934	2375	0	null	GO:0005096	GTPase activator activity	GO:0043087	regulation of GTPase activity	null	null
TGGT1_273595	hypothetical protein	-0.459608	5.66926	8.64651e-13	5.11732e-12	0.00181081	-1	779	630	666	1153	1148	979	236458	2214	0	null	null	null	null	null	null	null
TGGT1_295980	hypothetical protein	-0.459433	5.85993	1.37144e-15	1.04005e-14	0.00136636	-1	882	725	762	1268	1274	1200	109561	1013	2	NN Sum: 2, NN D: .43, HMM Prob: .76	null	null	null	null	null	null
TGGT1_260380	hypothetical protein	-0.459195	6.15556	1.65293e-13	1.04026e-12	0.00196155	-1	1092	892	927	1563	1550	1483	119273	1108	0	null	null	null	null	null	null	null
TGGT1_220360	FAD binding domain-containing protein	-0.458769	6.13192	1.80493e-12	1.03609e-11	0.00219845	-1	1014	896	950	1573	1417	1529	148621	1390	0	null	GO:0009055, GO:0018662	electron carrier activity, phenol 2-monooxygenase activity	GO:0055114	oxidation-reduction process	1.14.13.7 (Phenol 2-monooxygenase)	1.14.13.7 (Phenol 2-monooxygenase)
TGGT1_275840	protein phosphatase 2C domain-containing protein	-0.458372	4.27662	2.82364e-07	9.71128e-07	0.00260234	-1	283	244	258	406	452	382	80745	744	0	null	GO:0003824, GO:0004721	catalytic activity, phosphoprotein phosphatase activity	null	null	null	null
TGGT1_203160	hypothetical protein	-0.458156	5.69994	2.33728e-15	1.74513e-14	0.00127781	-1	794	638	689	1120	1142	1084	74768	666	0	null	null	null	null	null	null	null
TGGT1_272650	3'5'-cyclic nucleotide phosphodiesterase domain-containing protein	-0.457485	6.60507	1.363e-12	7.91172e-12	0.00238852	-1	1488	1236	1257	2073	2075	2126	141315	1294	6	null	GO:0004114	3',5'-cyclic-nucleotide phosphodiesterase activity	GO:0007165	signal transduction	3.1.4.17 (3',5'-cyclic-nucleotide phosphodiesterase)	3.1.4.17 (3',5'-cyclic-nucleotide phosphodiesterase)
TGGT1_318760	hypothetical protein	-0.456668	3.9918	2.09252e-06	6.50546e-06	0.00282694	-1	240	195	209	350	363	303	36339	318	0	null	null	null	null	null	null	null
TGGT1_296000	hypothetical protein	-0.456373	4.37229	3.98611e-07	1.3429e-06	0.00291265	-1	284	271	284	479	397	449	21214	194	0	null	GO:0005524, GO:0004672	ATP binding, protein kinase activity	GO:0006468	protein phosphorylation	null	null
TGGT1_216640	putative GHMP kinase	-0.456293	2.49011	0.00376021	0.00716654	0.00699402	-1	90	67	67	112	138	103	60659	573	0	null	GO:0005524, GO:0004413	ATP binding, homoserine kinase activity	null	null	2.7.1.39 (Homoserine kinase)	2.7.1.39 (Homoserine kinase)
TGGT1_255890	pyridine nucleotide-disulfide oxidoreductase domain-containing protein	-0.456115	5.14661	2.38387e-13	1.4848e-12	0.00112478	-1	535	442	466	779	775	721	85854	787	0	null	GO:0050660, GO:0016656, GO:0016491	flavin adenine dinucleotide binding, monodehydroascorbate reductase (NADH) activity, oxidoreductase activity	GO:0055114	oxidation-reduction process	1.6.5.4 (Monodehydroascorbate reductase (NADH))	1.6.5.4 (Monodehydroascorbate reductase (NADH))
TGGT1_315980	EREBP-4 family protein	-0.455091	4.85431	3.04551e-10	1.42635e-09	0.00172093	-1	443	350	385	624	655	576	33156	300	0	null	null	null	null	null	null	3.4.-.- (Acting on peptide bonds (peptidases).)
TGGT1_292950	hypothetical protein	-0.454951	7.75069	8.11141e-16	6.23624e-15	0.00201986	-1	3220	2630	2986	4771	4640	4495	210872	1979	0	null	null	null	null	null	null	null
TGGT1_294630	hypothetical protein	-0.45344	7.63261	5.42359e-14	3.55525e-13	0.00231026	-1	2857	2602	2666	4267	4441	4095	95708	880	0	null	null	null	null	null	null	null
TGGT1_315490	rhoptry protein ROP10	-0.453149	8.58733	3.30345e-15	2.42164e-14	0.00222271	-1	6006	4725	5086	8890	7871	8087	60883	586	0	NN Sum: 2, NN D: .45, HMM Prob: .95	null	null	null	null	null	null
TGGT1_308840	SAG-related sequence SRS51	-0.453086	10.6717	1.29615e-09	5.71946e-09	0.00396466	-1	26340	20864	19912	38501	32694	34278	38037	360	0	null	null	null	null	null	null	null
TGGT1_225690	hypothetical protein	-0.452856	8.37578	1.01934e-18	9.66039e-18	0.00171064	-1	5028	4177	4436	7360	7004	7076	194159	1816	0	null	null	null	null	null	null	null
TGGT1_209650A	RNA-directed DNA polymerase	-0.452695	3.41652	0.000233946	0.000549971	0.00513149	-1	156	130	145	219	207	251	160336	1467	0	null	GO:0003964	RNA-directed DNA polymerase activity	null	null	2.7.7.49 (RNA-directed DNA polymerase)	2.7.7.49 (RNA-directed DNA polymerase)
TGGT1_240575	type iib dna topoisomerase	-0.451972	4.06342	5.17141e-07	1.7167e-06	0.0022171	-1	248	215	215	354	361	351	39467	347	0	null	GO:0005524, GO:0003677, GO:0003918, GO:0003824	ATP binding, DNA binding, DNA topoisomerase type II (ATP-hydrolyzing) activity, catalytic activity	GO:0000737, GO:0006259	DNA catabolic process, endonucleolytic, DNA metabolic process	5.99.1.3 (DNA topoisomerase (ATP-hydrolyzing))	5.99.1.3 (DNA topoisomerase (ATP-hydrolyzing))
TGGT1_268765	hypothetical protein	-0.451768	5.38835	6.03455e-11	3.04457e-10	0.00203316	-1	679	501	534	940	905	845	11075	99	0	null	null	null	null	null	null	null
TGGT1_293730	DHHC zinc finger domain-containing protein	-0.451734	6.30215	5.11144e-13	3.07535e-12	0.0020704	-1	1204	943	1089	1693	1758	1627	107089	971	2	NN Sum: 1, NN D: .08, HMM Prob: .7	GO:0005515, GO:0008270	protein binding, zinc ion binding	null	null	null	2.3.1.225 (Protein S-acyltransferase)
TGGT1_216240	hypothetical protein	-0.450448	5.19723	9.59147e-12	5.17782e-11	0.0015353	-1	560	470	468	782	812	758	86671	804	0	null	null	null	null	null	null	null
TGGT1_308030	hypothetical protein	-0.45003	6.46716	5.93057e-12	3.27468e-11	0.00239885	-1	1243	1142	1236	1916	2033	1746	111411	1021	0	NN Sum: 0, NN D: .18, HMM Prob: .71	null	null	null	null	null	null
TGGT1_265080	Tubulin-tyrosine ligase family protein	-0.449673	6.91876	3.891e-15	2.82946e-14	0.00186742	-1	1850	1501	1618	2689	2636	2469	201181	1869	0	null	GO:0004835	tubulin-tyrosine ligase activity	GO:0006464	cellular protein modification process	null	null
TGGT1_305080	hypothetical protein	-0.449413	4.65549	9.48455e-08	3.4485e-07	0.0027504	-1	373	315	339	494	575	541	27630	288	0	null	null	null	null	null	null	null
TGGT1_408630	hypothetical protein	-0.449367	3.17205	0.000271114	0.000628268	0.00427045	-1	145	96	123	193	186	191	107924	1009	0	null	null	null	null	null	null	null
TGGT1_252380	hypothetical protein	-0.449087	6.56564	6.67644e-15	4.72697e-14	0.00176273	-1	1350	1196	1336	2112	2033	1951	135179	1214	1	NN Sum: 1, NN D: .3, HMM Prob: .96	null	null	null	null	null	3.1.3.1 (Alkaline phosphatase)
TGGT1_304670	leucine rich repeat-containing protein	-0.448618	7.34519	5.07334e-08	1.90283e-07	0.00450413	-1	2677	2094	1920	3627	3633	3221	38294	338	0	null	GO:0005515	protein binding	null	null	null	null
TGGT1_306490	hypothetical protein	-0.44802	7.78009	1.26367e-15	9.62353e-15	0.00198496	-1	3214	2763	3056	4859	4816	4492	120842	1117	0	null	null	null	null	null	null	null
TGGT1_236640	zinc finger, C3HC4 type (RING finger) domain-containing protein	-0.447805	6.222	2.48008e-11	1.29824e-10	0.00244781	-1	1172	925	968	1639	1682	1479	55617	511	2	null	GO:0005515, GO:0008270	protein binding, zinc ion binding	null	null	null	null
TGGT1_240730	hypothetical protein	-0.447575	3.43383	0.000270084	0.000626795	0.00500343	-1	146	156	134	220	242	223	23195	214	4	null	null	null	null	null	null	null
TGGT1_230400	hypothetical protein	-0.447493	7.0336	2.2453e-14	1.51709e-13	0.002016	-1	1879	1663	1835	2874	2726	2829	237409	2233	0	null	null	null	null	null	null	null
TGGT1_308075	hypothetical protein	-0.447397	5.49993	1.64384e-15	1.23886e-14	0.000966525	-1	671	568	613	1015	959	929	12866	114	0	null	null	null	null	null	null	null
TGGT1_307760	Tubulin-tyrosine ligase family protein	-0.44675	6.98694	3.25309e-15	2.38713e-14	0.00184678	-1	1937	1561	1719	2823	2744	2598	138310	1242	0	null	GO:0004835	tubulin-tyrosine ligase activity	GO:0006464	cellular protein modification process	6.3.2.25 (Tubulin--tyrosine ligase)	6.3.2.25 (Tubulin--tyrosine ligase)
TGGT1_269240	actin-like family protein	-0.446598	3.09946	0.000439111	0.00098562	0.00455716	-1	137	102	107	171	183	187	57825	528	0	null	null	null	null	null	null	null
TGGT1_221675A	hypothetical protein	-0.446555	4.47508	5.92235e-09	2.44516e-08	0.00158354	-1	344	272	291	494	465	461	62212	557	1	NN Sum: 3, NN D: .45, HMM Prob: .89	null	null	null	null	null	null
TGGT1_226030	AGC kinase	-0.446103	7.93703	8.16593e-13	4.85669e-12	0.00255034	-1	3885	3015	3204	5523	5141	5124	39410	343	0	null	GO:0005524, GO:0004691, GO:0004674	ATP binding, cAMP-dependent protein kinase activity, protein serine/threonine kinase activity	GO:0006468	protein phosphorylation	2.7.11.11 (cAMP-dependent protein kinase)	2.7.11.11 (cAMP-dependent protein kinase)
TGGT1_297910	hypothetical protein	-0.446037	2.08955	0.0125043	0.0215132	0.00752004	-1	54	45	70	98	93	74	40463	388	1	NN Sum: 4, NN D: .57, HMM Prob: .99	null	null	null	null	null	null
TGGT1_245730	phosphatidylinositol-4-phosphate 5-Kinase	-0.445882	6.32749	4.51253e-12	2.51081e-11	0.0022435	-1	1144	1042	1106	1674	1808	1675	232051	2139	0	null	GO:0016308, GO:0016309, GO:0016307	1-phosphatidylinositol-4-phosphate 5-kinase activity, 1-phosphatidylinositol-5-phosphate 4-kinase activity, phosphatidylinositol phosphate kinase activity	GO:0046488	phosphatidylinositol metabolic process	2.7.1.149 (1-phosphatidylinositol-5-phosphate 4-kinase); 2.7.1.68 (1-phosphatidylinositol-4-phosphate 5-kinase)	2.7.1.68 (1-phosphatidylinositol-4-phosphate 5-kinase)
TGGT1_315470	hypothetical protein	-0.445524	7.48954	8.1506e-15	5.70936e-14	0.00203857	-1	2756	2217	2428	3957	3866	3745	135786	1278	2	NN Sum: 2, NN D: .34, HMM Prob: 1	null	null	null	null	null	null
TGGT1_246190	hypothetical protein	-0.445333	5.34378	1.33876e-13	8.46211e-13	0.00115004	-1	603	519	540	893	844	864	530972	4888	0	null	null	null	null	null	null	null
TGGT1_262150	kelch repeat and K+ channel tetramerisation domain containing protein	-0.44502	5.51496	1.76736e-14	1.19863e-13	0.00113889	-1	697	572	605	994	995	942	88984	818	0	null	GO:0005515, GO:0005249	protein binding, voltage-gated potassium channel activity	GO:0006813, GO:0051260	potassium ion transport, protein homooligomerization	null	null
TGGT1_259040	hypothetical protein	-0.444579	5.10911	4.15555e-09	1.74654e-08	0.00242942	-1	567	396	453	750	759	700	28751	261	1	null	null	null	null	null	null	null
TGGT1_270090	hypothetical protein	-0.444543	6.1217	7.6203e-12	4.15392e-11	0.00217951	-1	1049	910	898	1517	1550	1404	207985	1935	0	null	null	null	null	null	null	null
TGGT1_257680	myosin light chain MLC1	-0.443999	9.85481	1.08908e-11	5.8618e-11	0.0030016	-1	14565	12046	11578	21496	18865	19337	24123	213	0	null	GO:0005509	calcium ion binding	null	null	null	null
TGGT1_270210	kinesin motor domain-containing protein	-0.443794	3.65197	0.00224603	0.00444061	0.0101809	-1	196	134	181	327	265	207	140644	1304	0	null	GO:0005524, GO:0008017, GO:0003777	ATP binding, microtubule binding, microtubule motor activity	GO:0007018	microtubule-based movement	null	null
TGGT1_244490	putative insulysin	-0.443518	2.98399	0.000478453	0.00106666	0.00382707	-1	119	98	102	187	160	152	63753	565	0	null	GO:0003824, GO:0046872	catalytic activity, metal ion binding	null	null	3.4.24.56 (Insulysin)	3.4.24.56 (Insulysin)
TGGT1_211675	hypothetical protein	-0.442397	3.00519	0.000443279	0.000994267	0.00384035	-1	125	103	96	170	172	164	29603	262	0	null	null	null	null	null	null	null
TGGT1_230490	phosphatidylinositol-4-phosphate 5-kinase	-0.441943	6.37986	3.80666e-13	2.31918e-12	0.00194624	-1	1165	1089	1164	1816	1784	1744	143178	1293	0	null	GO:0016308, GO:0005509, GO:0016307	1-phosphatidylinositol-4-phosphate 5-kinase activity, calcium ion binding, phosphatidylinositol phosphate kinase activity	GO:0046488	phosphatidylinositol metabolic process	2.7.1.68 (1-phosphatidylinositol-4-phosphate 5-kinase)	2.7.1.68 (1-phosphatidylinositol-4-phosphate 5-kinase)
TGGT1_234440	putative aminotransferase	-0.441747	4.69503	4.37433e-08	1.66128e-07	0.00240078	-1	397	311	352	559	602	493	45631	411	0	null	GO:0080130, GO:0008793, GO:0030170	L-phenylalanine:2-oxoglutarate aminotransferase activity, aromatic-amino-acid:2-oxoglutarate aminotransferase activity, pyridoxal phosphate binding	GO:0009058	biosynthetic process	2.6.1.57 (Aromatic-amino-acid transaminase)	2.6.1.57 (Aromatic-amino-acid transaminase)
TGGT1_277510	cytoplasmic dynein intermediate chain	-0.441705	5.85224	3.47213e-11	1.79807e-10	0.00217962	-1	847	691	836	1189	1314	1198	73467	678	0	null	GO:0005515	protein binding	null	null	null	null
TGGT1_237820	IMC sub-compartment protein ISP2	-0.441325	5.31339	2.0802e-11	1.09843e-10	0.0016441	-1	630	495	507	895	828	822	17396	160	0	null	null	null	null	null	null	null
TGGT1_230220	hypothetical protein	-0.441188	6.419	2.50165e-13	1.55282e-12	0.00191773	-1	1204	1099	1212	1865	1822	1803	136687	1241	0	null	null	null	GO:0006886, GO:0016192	intracellular protein transport, vesicle-mediated transport	null	null
TGGT1_248630	actin-related protein ARP1	-0.440805	5.927	2.02901e-11	1.07297e-10	0.00213824	-1	929	769	803	1325	1366	1210	42346	383	0	null	null	null	null	null	null	null
TGGT1_240570	hypothetical protein	-0.440748	6.96916	1.05563e-13	6.7193e-13	0.0020592	-1	1940	1528	1700	2722	2767	2560	57402	504	4	null	null	null	null	null	null	null
TGGT1_268660	hypothetical protein	-0.439974	2.75185	0.00148931	0.00304669	0.00443583	-1	98	91	82	152	129	142	11184	102	0	null	null	null	null	null	null	null
TGGT1_287170	hypothetical protein	-0.43945	5.9349	2.10575e-12	1.19833e-11	0.00184693	-1	922	783	810	1328	1313	1278	38521	363	0	null	null	null	null	null	null	null
TGGT1_228350	elongation factor Tu GTP binding domain-containing protein	-0.438364	5.00465	1.11619e-08	4.49825e-08	0.00236678	-1	456	434	424	660	739	650	199661	1879	0	null	GO:0005525, GO:0003924	GTP binding, GTPase activity	null	null	null	null
TGGT1_213670	hypothetical protein	-0.438288	6.2311	1.74511e-12	1.00413e-11	0.00199264	-1	1158	950	986	1671	1564	1580	85265	790	1	null	null	null	null	null	null	null
TGGT1_227000	hypothetical protein	-0.438225	6.82986	2.47462e-13	1.53978e-12	0.00206103	-1	1744	1386	1565	2440	2531	2329	119377	1082	0	null	null	null	null	null	null	null
TGGT1_263215	hypothetical protein	-0.438098	2.84316	0.00144597	0.00296725	0.00525351	-1	121	79	90	164	152	135	9108	80	0	null	null	null	null	null	null	null
TGGT1_305270	hypothetical protein	-0.437928	7.05226	2.58029e-14	1.73374e-13	0.00193411	-1	2042	1614	1825	2975	2802	2745	82340	738	0	NN Sum: 4, NN D: .87, HMM Prob: 1	null	null	null	null	null	null
TGGT1_305260	hypothetical protein	-0.43775	4.39661	3.61979e-08	1.38488e-07	0.00174744	-1	330	253	279	457	460	424	64092	594	0	null	null	null	null	null	null	3.1.1.5 (Lysophospholipase)
TGGT1_307010	histone lysine demethylase JMJC1/KDM5D/JARID1D	-0.437516	6.89609	2.39898e-11	1.2576e-10	0.00257991	-1	1659	1567	1674	2780	2387	2480	141780	1298	0	null	GO:0005515	protein binding	null	null	null	1.14.11.- (With 2-oxoglutarate as one donor, and incorporation of one atom each of oxygen into both donors.)
TGGT1_306950	RAP domain-containing protein	-0.437472	5.27128	1.81544e-12	1.03965e-11	0.00124328	-1	582	485	519	851	858	760	149483	1385	0	null	null	null	null	null	null	null
TGGT1_232020	hypothetical protein	-0.437359	6.89236	3.35773e-12	1.88856e-11	0.00234347	-1	1886	1473	1548	2648	2485	2490	135661	1258	1	null	null	null	null	null	null	null
TGGT1_286190	hypothetical protein	-0.437196	5.67062	4.89724e-14	3.22479e-13	0.00125724	-1	737	656	700	1168	1042	1050	151871	1423	1	null	null	null	null	null	null	null
TGGT1_250690	zinc finger (CCCH type) motif-containing protein	-0.436792	9.04436	3.20519e-15	2.35437e-14	0.00209282	-1	7904	6899	7001	11163	11858	10905	368055	3460	0	null	GO:0046872	metal ion binding	null	null	null	null
TGGT1_308860	hypothetical protein	-0.436562	9.36566	3.09691e-17	2.63528e-16	0.00183058	-1	10077	8470	8728	14944	13944	13541	69566	654	0	null	null	null	null	null	null	null
TGGT1_265420	hypothetical protein	-0.436348	6.47652	1.07504e-12	6.30078e-12	0.00203359	-1	1339	1172	1157	1984	1868	1856	28687	256	0	null	null	null	null	null	null	null
TGGT1_280800	SWI2/SNF2 SRCAP/Ino80	-0.436314	7.65038	1.02352e-12	6.01341e-12	0.00239724	-1	2959	2620	2709	4279	4237	4372	316983	2894	0	null	GO:0005524, GO:0003677, GO:0004386	ATP binding, DNA binding, helicase activity	null	null	null	3.6.4.12 (DNA helicase)
TGGT1_312150	hypothetical protein	-0.43621	7.91039	5.18384e-12	2.87331e-11	0.00262693	-1	3848	2977	3134	5430	5156	4874	60668	567	1	null	null	null	null	null	null	null
TGGT1_308060	hypothetical protein	-0.436164	5.31638	1.80995e-12	1.03732e-11	0.00128513	-1	622	483	534	882	865	800	200930	1856	0	null	null	null	null	null	null	null
TGGT1_285810	MYND finger domain-containing protein	-0.435524	5.19647	1.54028e-10	7.42981e-10	0.00171858	-1	551	471	484	754	824	762	133686	1189	0	null	GO:0008270	zinc ion binding	null	null	null	null
TGGT1_316540	IMC sub-compartment protein ISP3	-0.435514	6.3776	5.06579e-13	3.05295e-12	0.00190651	-1	1259	1015	1157	1911	1737	1683	18390	164	0	null	null	null	null	null	null	null
TGGT1_204100	eIF2 kinase IF2K-C	-0.435161	7.13134	1.48178e-13	9.34981e-13	0.0020669	-1	2009	1866	1902	3078	3074	2843	348540	3270	0	null	GO:0005524, GO:0004672	ATP binding, protein kinase activity	GO:0006468	protein phosphorylation	null	null
TGGT1_222880	hypothetical protein	-0.434285	4.07167	2.3774e-06	7.35368e-06	0.00249328	-1	250	214	223	387	363	318	80176	729	0	NN Sum: 4, NN D: .59, HMM Prob: .99	null	null	null	null	null	null
TGGT1_220230B	leucine rich repeat-containing protein	-0.433899	3.88627	3.71745e-06	1.11324e-05	0.00225415	-1	205	193	205	317	312	308	34552	324	0	null	GO:0005515	protein binding	null	null	null	null
TGGT1_213790	hypothetical protein	-0.431925	5.3291	7.98831e-11	3.98043e-10	0.00170462	-1	603	521	530	829	904	831	191547	1774	2	null	GO:0000062	fatty-acyl-CoA binding	null	null	null	null
TGGT1_260670	putative centrin	-0.431727	4.41946	3.86862e-07	1.30697e-06	0.0024443	-1	342	267	269	454	478	428	26581	238	0	null	GO:0005509	calcium ion binding	null	null	null	null
TGGT1_259630	hypothetical protein	-0.431592	8.54126	2.00636e-12	1.14356e-11	0.00254539	-1	5815	4794	4825	8740	7512	7673	18283	160	0	null	null	null	null	null	null	null
TGGT1_301310	hypothetical protein	-0.431299	5.05187	1.23835e-08	4.97673e-08	0.00231668	-1	472	447	443	692	769	653	68620	645	0	null	null	null	null	null	null	null
TGGT1_248740	hypothetical protein	-0.431098	8.12019	3.27795e-18	2.99309e-17	0.0015508	-1	4056	3600	3851	6141	5957	5749	140082	1283	0	null	null	null	null	null	null	null
TGGT1_221455	hypothetical protein	-0.431074	2.88895	0.00249048	0.00488924	0.00627816	-1	107	83	110	159	177	129	28356	251	0	null	null	null	null	null	null	null
TGGT1_297180	hypothetical protein	-0.431046	7.25004	1.88929e-10	9.0352e-10	0.00289414	-1	2191	2128	1957	3378	3211	3166	97610	871	0	null	null	null	null	null	null	null
TGGT1_257980	ribosome recycling factor protein	-0.430179	3.98732	5.19936e-06	1.52243e-05	0.0026383	-1	245	201	203	339	354	312	52073	468	2	NN Sum: 4, NN D: .7, HMM Prob: .96	null	null	null	null	null	null
TGGT1_409280	hypothetical protein	-0.430134	3.03417	0.00106197	0.00223168	0.00496487	-1	123	114	95	180	181	154	12685	105	0	null	null	null	null	null	null	3.1.13.4 (Poly(A)-specific ribonuclease)
TGGT1_310070	putative methyltransferase	-0.429651	5.27118	2.63636e-10	1.24438e-09	0.00181614	-1	617	449	528	880	808	776	25335	224	0	null	GO:0008119	thiopurine S-methyltransferase activity	GO:0008152	metabolic process	null	2.1.1.- (Methyltransferases.)
TGGT1_242720	aspartyl protease ASP5	-0.429248	5.50646	7.61525e-12	4.15392e-11	0.0015405	-1	718	568	590	972	982	946	107986	1012	1	null	GO:0004190	aspartic-type endopeptidase activity	GO:0006508	proteolysis	null	null
TGGT1_266290	hypothetical protein	-0.42878	2.55705	0.00729886	0.013134	0.0081555	-1	103	66	69	111	138	118	17176	156	0	NN Sum: 1, NN D: .17, HMM Prob: .82	null	null	null	null	null	null
TGGT1_285930	hypothetical protein	-0.428258	6.47254	1.89221e-11	1.00282e-10	0.00225427	-1	1262	1140	1266	1930	2009	1742	25865	228	0	null	null	null	null	null	null	null
TGGT1_257010	sporozoite developmental protein	-0.427769	3.88772	1.0106e-05	2.86316e-05	0.0027432	-1	217	174	215	342	299	296	114799	1023	0	NN Sum: 4, NN D: .86, HMM Prob: .99	GO:0003824, GO:0046872, GO:0004222, GO:0008270	catalytic activity, metal ion binding, metalloendopeptidase activity, zinc ion binding	GO:0006508	proteolysis	3.4.24.56 (Insulysin)	3.4.24.56 (Insulysin)
TGGT1_288850	hypothetical protein	-0.427649	3.91677	7.13115e-05	0.000179829	0.00420728	-1	213	209	195	360	319	278	10499	99	2	NN Sum: 3, NN D: .5, HMM Prob: .01	null	null	null	null	null	null
TGGT1_300130	apical membrane antigen 1 domain-containing protein	-0.426845	3.72082	0.000259924	0.000605543	0.00512585	-1	172	172	194	299	300	235	60694	553	1	NN Sum: 4, NN D: .65, HMM Prob: .99	null	null	GO:0009405	pathogenesis	null	null
TGGT1_312600	heat shock protein HSP21	-0.426682	7.86209	4.38742e-10	2.01321e-09	0.00310405	-1	3599	3001	3050	5614	4723	4588	21292	195	0	null	null	null	null	null	null	null
TGGT1_223960	ubiquitin interaction motif family protein	-0.426652	5.49546	7.02378e-10	3.17076e-09	0.00213857	-1	696	567	600	937	1047	892	41376	388	0	null	null	null	null	null	null	null
TGGT1_231160	hypothetical protein	-0.426251	7.52659	1.71948e-08	6.8258e-08	0.00379183	-1	3081	2175	2421	3868	4039	3887	18295	178	0	null	null	null	null	null	null	null
TGGT1_358240	hypothetical protein	-0.425584	3.15295	0.00312473	0.00603589	0.007676	-1	114	128	119	169	215	175	16592	142	0	null	null	null	null	null	null	null
TGGT1_233930	CAF1 family ribonuclease	-0.425494	4.69597	1.49133e-09	6.54486e-09	0.00128469	-1	392	324	351	561	569	517	111220	992	0	NN Sum: 0, NN D: .3, HMM Prob: .57	GO:0003676, GO:0004535	nucleic acid binding, poly(A)-specific ribonuclease activity	null	null	3.1.13.4 (Poly(A)-specific ribonuclease)	3.1.13.4 (Poly(A)-specific ribonuclease)
TGGT1_285180	hypothetical protein	-0.425395	7.20228	1.54165e-14	1.05146e-13	0.00180143	-1	2177	1885	2040	3261	3188	2975	69783	632	1	NN Sum: 4, NN D: .73, HMM Prob: .98	GO:0004519, GO:0003676	endonuclease activity, nucleic acid binding	GO:0006308	DNA catabolic process	null	null
TGGT1_242700	hypothetical protein	-0.42524	6.89685	4.31481e-11	2.21861e-10	0.00248605	-1	1690	1646	1587	2587	2527	2503	246355	2288	0	null	GO:0005515	protein binding	null	null	null	null
TGGT1_232030	hypothetical protein	-0.424658	8.69588	5.70152e-13	3.4162e-12	0.00235265	-1	6678	5163	5416	9307	8667	8590	23393	208	0	null	null	null	null	null	null	null
TGGT1_270190	protein phosphatase 2C domain-containing protein	-0.424332	6.06279	5.43622e-11	2.75805e-10	0.00212946	-1	1027	854	886	1406	1467	1391	154631	1432	0	null	GO:0003824, GO:0004721	catalytic activity, phosphoprotein phosphatase activity	null	null	null	null
TGGT1_224540	hypothetical protein	-0.424163	3.64549	0.000230915	0.000543375	0.00474383	-1	203	142	168	247	287	255	99468	969	0	null	null	null	null	null	null	null
TGGT1_262450	hypothetical protein	-0.423817	6.48181	9.67829e-11	4.77656e-10	0.00242687	-1	1383	1121	1202	1832	1981	1890	176293	1635	0	null	null	null	null	null	null	null
TGGT1_310480	flagellar/basal body protein, PACRG family protein	-0.42322	3.32838	0.00017417	0.000416881	0.00312818	-1	143	117	150	221	213	198	36277	322	0	null	GO:0005488	binding	null	null	null	null
TGGT1_305130	hypothetical protein	-0.423072	2.8682	0.00205631	0.00410017	0.00501385	-1	89	96	111	153	151	153	17574	158	1	NN Sum: 3, NN D: .62, HMM Prob: .51	null	null	null	null	null	null
TGGT1_263410	scavenger receptor cysteine-rich domain-containing protein	-0.422942	2.99461	0.00403488	0.00764581	0.00770252	-1	112	96	116	170	197	133	134517	1251	0	NN Sum: 4, NN D: .72, HMM Prob: 1	GO:0005515, GO:0005044	protein binding, scavenger receptor activity	null	null	3.4.21.84 (Limulus clotting factor C)	3.4.21.84 (Limulus clotting factor C)
TGGT1_262780	FHA domain-containing protein	-0.422717	6.3733	6.31098e-12	3.47152e-11	0.00201365	-1	1248	1013	1177	1791	1721	1777	196409	1864	0	null	GO:0005515	protein binding	null	null	null	null
TGGT1_274160	hypothetical protein	-0.421703	4.94825	3.45829e-09	1.46281e-08	0.00173665	-1	439	397	437	644	698	619	58450	522	0	null	null	null	null	null	null	null
TGGT1_274180	hypothetical protein	-0.420445	4.45521	2.53086e-06	7.79801e-06	0.0029921	-1	308	300	294	437	499	453	141600	1368	0	null	null	null	null	null	null	null
TGGT1_214295	hypothetical protein	-0.419915	1.1849	0.0637505	0.0944403	0.00674337	0	29	24	36	49	44	44	12916	115	1	null	null	null	null	null	null	null
TGGT1_220120	hypothetical protein	-0.419858	3.50286	0.000740103	0.00159363	0.0057544	-1	170	141	153	241	275	198	32921	317	0	null	null	null	GO:0000724, GO:0016197	double-strand break repair via homologous recombination, endosomal transport	null	null
TGGT1_314390	hypothetical protein	-0.419305	4.84493	2.79079e-08	1.0828e-07	0.00207256	-1	468	338	383	618	620	586	99163	939	0	null	null	null	null	null	null	null
TGGT1_304470	putative oxidoreductase	-0.418984	3.69938	0.000222091	0.00052363	0.00455372	-1	206	166	161	274	303	242	54562	503	2	NN Sum: 2, NN D: .46, HMM Prob: .83	GO:0047560, GO:0016491	3-dehydrosphinganine reductase activity, oxidoreductase activity	GO:0008152	metabolic process	1.1.1.102 (3-dehydrosphinganine reductase)	1.1.1.102 (3-dehydrosphinganine reductase)
TGGT1_226340	hypothetical protein	-0.418921	6.50313	1.72731e-12	9.95471e-12	0.00188995	-1	1414	1124	1232	2015	1895	1876	126804	1163	0	null	null	null	null	null	null	null
TGGT1_257700	hypothetical protein	-0.418462	4.04048	3.47163e-05	9.10612e-05	0.0037433	-1	272	195	211	337	364	338	111021	1048	0	null	null	null	null	null	null	null
TGGT1_269640	hypothetical protein	-0.418394	0.757993	0.113311	0.158679	0.00687525	0	24	20	21	35	35	30	19488	170	0	null	null	null	null	null	null	null
TGGT1_299015	hypothetical protein	-0.418259	4.38069	0.000287686	0.000661714	0.0066813	-1	313	253	293	418	533	368	13795	122	1	null	null	null	null	null	null	null
TGGT1_218740	putative membrane protein	-0.418254	6.99135	2.40167e-12	1.36245e-11	0.00209678	-1	1944	1601	1746	2953	2604	2570	20308	184	4	NN Sum: 2, NN D: .44, HMM Prob: .96	null	null	null	null	null	null
TGGT1_249860	hypothetical protein	-0.418155	6.97397	1.53608e-11	8.18868e-11	0.00228708	-1	1798	1676	1740	2788	2794	2446	90212	802	0	null	null	null	null	null	null	null
TGGT1_239880	hypothetical protein	-0.417903	2.30774	0.0127458	0.0218787	0.00758597	-1	71	49	80	108	113	86	134776	1261	1	NN Sum: 3, NN D: .66, HMM Prob: 1	null	null	null	null	null	null
TGGT1_221340	hypothetical protein	-0.417842	4.41342	5.4899e-06	1.60168e-05	0.00332984	-1	321	237	322	432	470	446	57057	515	0	null	null	null	null	null	null	null
TGGT1_281960	hypothetical protein	-0.417617	7.33281	1.63794e-09	7.17091e-09	0.0030774	-1	2450	2188	2058	3329	3522	3430	118355	1128	0	null	null	null	null	null	null	null
TGGT1_254080	metal cation transporter, ZIP family protein	-0.417432	7.10265	1.22215e-11	6.55371e-11	0.00230132	-1	2187	1691	1848	3119	2846	2810	51996	490	6	null	GO:0046873	metal ion transmembrane transporter activity	GO:0030001, GO:0055085	metal ion transport, transmembrane transport	null	null
TGGT1_255650	DHHC zinc finger domain-containing protein	-0.417414	6.46826	4.84145e-12	2.6897e-11	0.00195488	-1	1300	1141	1234	1889	1979	1776	53056	471	6	NN Sum: 4, NN D: .69, HMM Prob: .98	GO:0008270	zinc ion binding	null	null	2.3.1.225 (Protein S-acyltransferase)	2.3.1.- (Transferring groups other than amino-acyl groups.)
TGGT1_262920	trypsin domain-containing protein	-0.417372	7.56758	1.09139e-11	5.86986e-11	0.00240405	-1	3008	2352	2547	4191	3935	3985	104510	972	1	NN Sum: 4, NN D: .73, HMM Prob: .99	GO:0003824, GO:0004252	catalytic activity, serine-type endopeptidase activity	GO:0006508	proteolysis	null	3.4.21.- (Serine endopeptidases.)
TGGT1_205290	serine/threonine specific protein phosphatase	-0.417304	5.56776	1.66502e-12	9.61097e-12	0.00125941	-1	692	638	633	1043	994	979	57914	523	0	null	GO:0030246, GO:0008138	carbohydrate binding, protein tyrosine/serine/threonine phosphatase activity	GO:0006470	protein dephosphorylation	3.1.3.16 (Protein-serine/threonine phosphatase)	3.1.3.16 (Protein-serine/threonine phosphatase)
TGGT1_258480	hypothetical protein	-0.417218	6.146	6.1777e-09	2.5419e-08	0.00287567	-1	1100	891	951	1423	1620	1464	183913	1651	0	null	null	null	null	null	null	null
TGGT1_221675B	hypothetical protein	-0.416911	6.45257	1.446e-10	6.99835e-10	0.00236564	-1	1263	1109	1264	1875	1784	1918	115339	1060	0	null	null	null	null	null	null	null
TGGT1_268430	hypothetical protein	-0.416797	5.32992	3.07075e-09	1.30269e-08	0.00210442	-1	649	482	538	926	803	828	107829	997	0	null	null	null	null	null	null	null
TGGT1_219640	hypothetical protein	-0.416546	6.16601	9.9652e-11	4.90813e-10	0.00214688	-1	1003	973	998	1590	1534	1450	197340	1815	0	null	GO:0005515, GO:0008270	protein binding, zinc ion binding	null	null	null	null
TGGT1_272595	hypothetical protein	-0.415998	2.44369	0.00602083	0.010998	0.00503798	-1	76	74	70	116	124	98	18905	172	0	null	null	null	null	null	null	null
TGGT1_319600	putative alpha-tubulin N-acetyltransferase	-0.415316	5.44477	8.41482e-12	4.57327e-11	0.0013008	-1	641	556	608	940	975	853	98565	907	0	null	GO:0019799	tubulin N-acetyltransferase activity	GO:0071929	alpha-tubulin acetylation	null	2.3.1.108 (Alpha-tubulin N-acetyltransferase)
TGGT1_237835	hypothetical protein	-0.415003	1.72437	0.0340662	0.0535632	0.00776415	0	56	41	35	61	68	73	11665	101	0	NN Sum: 3, NN D: .44, HMM Prob: .05	null	null	null	null	null	null
TGGT1_411360	rhoptry kinase family protein	-0.414923	2.45609	0.00697293	0.0126132	0.00545685	-1	78	76	68	132	106	103	49500	456	0	NN Sum: 4, NN D: .7, HMM Prob: 1	GO:0005524, GO:0004672	ATP binding, protein kinase activity	GO:0006468	protein phosphorylation	null	2.7.11.18 ([Myosin light-chain] kinase)
TGGT1_269460	Ser/Thr phosphatase family protein	-0.414721	7.01983	4.74912e-10	2.17231e-09	0.00273253	-1	1920	1673	1805	2594	2909	2760	218505	2066	0	null	GO:0005509, GO:0016787, GO:0004721	calcium ion binding, hydrolase activity, phosphoprotein phosphatase activity	null	null	3.1.3.16 (Protein-serine/threonine phosphatase)	3.1.3.16 (Protein-serine/threonine phosphatase)
TGGT1_319610	eIF2 kinase IF2K-D (incomplete catalytic triad)	-0.414701	6.56187	3.97938e-11	2.05488e-10	0.00220437	-1	1369	1252	1302	1984	2118	1915	305508	2886	0	null	GO:0005524, GO:0008353, GO:0005515, GO:0004672	ATP binding, RNA polymerase II carboxy-terminal domain kinase activity, protein binding, protein kinase activity	GO:0006468	protein phosphorylation	2.7.11.23 ([RNA-polymerase]-subunit kinase)	2.7.11.23 ([RNA-polymerase]-subunit kinase)
TGGT1_203180	leucine rich repeat-containing protein	-0.414372	6.3288	8.50575e-13	5.03813e-12	0.00168117	-1	1212	1021	1109	1739	1741	1638	477218	4481	0	null	GO:0005515	protein binding	null	null	null	null
TGGT1_201630A	protein phosphatase 2C domain-containing protein	-0.414329	5.6825	1.97432e-10	9.41082e-10	0.00188509	-1	753	703	672	1106	1149	1010	12441	115	0	NN Sum: 4, NN D: .82, HMM Prob: 1	GO:0003824, GO:0004721	catalytic activity, phosphoprotein phosphatase activity	null	null	3.1.3.16 (Protein-serine/threonine phosphatase)	3.1.3.16 (Protein-serine/threonine phosphatase)
TGGT1_269390	CRAL/TRIO domain-containing protein	-0.414198	6.59464	4.27919e-13	2.59833e-12	0.00173814	-1	1421	1241	1356	2077	2081	1997	108338	994	0	null	null	null	GO:0006810	transport	null	null
TGGT1_246700	hypothetical protein	-0.41359	2.17447	0.0140943	0.0239698	0.00591785	-1	60	51	71	102	98	79	21709	189	0	null	null	null	null	null	null	null
TGGT1_292300	DNA-directed RNA polymerase III RPC8	-0.412252	6.2964	3.46904e-11	1.79775e-10	0.00202866	-1	1156	1044	1066	1656	1731	1612	124737	1165	0	NN Sum: 0, NN D: .29, HMM Prob: .85	GO:0003951	NAD+ kinase activity	GO:0008152	metabolic process	null	2.7.1.23 (NAD(+) kinase)
TGGT1_224920	hypothetical protein	-0.412152	5.83005	8.49136e-13	5.03784e-12	0.00135768	-1	882	710	774	1253	1231	1133	190641	1759	12	NN Sum: 4, NN D: .61, HMM Prob: .03	GO:0003824	catalytic activity	GO:0008152	metabolic process	null	null
TGGT1_311880	hypothetical protein	-0.412045	7.59905	8.09687e-13	4.81957e-12	0.00207496	-1	2813	2473	2792	4303	4177	3886	81435	728	0	null	null	null	null	null	null	null
TGGT1_233010	putative cell-cycle-assocaited protein kinase ERK7	-0.411903	5.81929	2.47639e-13	1.53978e-12	0.00122458	-1	824	754	766	1251	1217	1121	74437	692	0	null	GO:0005524, GO:0004707, GO:0004672	ATP binding, MAP kinase activity, protein kinase activity	GO:0006468	protein phosphorylation	2.7.11.24 (Mitogen-activated protein kinase)	2.7.11.24 (Mitogen-activated protein kinase)
TGGT1_221620	putative beta-tubulin	-0.411567	9.47525	5.76393e-11	2.91615e-10	0.00275405	-1	11610	8918	9263	15992	14516	14918	50036	449	0	null	GO:0005525, GO:0003924	GTP binding, GTPase activity	GO:0006184, GO:0051258	obsolete GTP catabolic process, protein polymerization	null	null
TGGT1_237195	hypothetical protein	-0.411172	5.31096	5.25923e-11	2.67013e-10	0.00133664	-1	604	522	521	847	834	836	100029	888	0	null	null	null	null	null	null	null
TGGT1_266900	cyclin, N-terminal domain-containing protein	-0.410913	7.07304	4.25328e-11	2.19008e-10	0.00235554	-1	2129	1674	1819	3095	2732	2754	29074	257	0	null	GO:0019901	protein kinase binding	GO:0000079	regulation of cyclin-dependent protein serine/threonine kinase activity	null	null
TGGT1_218550	PIK3R4 kinase-related protein	-0.410785	9.24642	1.63569e-16	1.33095e-15	0.0016858	-1	9157	7858	8342	13354	12598	12787	135313	1269	0	null	GO:0005524, GO:0008353, GO:0004672	ATP binding, RNA polymerase II carboxy-terminal domain kinase activity, protein kinase activity	GO:0006468	protein phosphorylation	2.7.11.23 ([RNA-polymerase]-subunit kinase)	2.7.11.23 ([RNA-polymerase]-subunit kinase)
TGGT1_227820	hypothetical protein	-0.410694	5.85655	3.06799e-12	1.72828e-11	0.00146638	-1	836	776	794	1253	1267	1161	213131	2006	0	null	null	null	null	null	null	null
TGGT1_263060	Proteasome/cyclosome repeat-containing protein	-0.410572	7.68457	2.30284e-12	1.30843e-11	0.00217551	-1	3144	2618	2825	4707	4220	4192	107189	988	0	null	GO:0005488	binding	null	null	null	null
TGGT1_258770	putative polypeptide n-acetylgalactosaminyltransferase 12	-0.410196	6.2322	9.75124e-12	5.26016e-11	0.00182981	-1	1154	940	1038	1608	1594	1576	78943	692	1	null	GO:0004653	polypeptide N-acetylgalactosaminyltransferase activity	GO:0005975	carbohydrate metabolic process	2.4.1.41 (Polypeptide N-acetylgalactosaminyltransferase)	2.4.1.41 (Polypeptide N-acetylgalactosaminyltransferase)
TGGT1_209520	WD domain, G-beta repeat-containing protein	-0.4096	6.2843	4.98395e-12	2.76462e-11	0.00176799	-1	1149	1025	1069	1752	1630	1575	254434	2341	0	null	GO:0005515	protein binding	null	null	null	null
TGGT1_285920	hypothetical protein	-0.408483	3.86127	3.58322e-05	9.38523e-05	0.0028661	-1	219	196	184	301	308	305	39426	353	0	null	GO:0005515	protein binding	null	null	null	2.5.1.18 (Glutathione transferase)
TGGT1_249365	hypothetical protein	-0.408481	2.23385	0.0217331	0.0356482	0.0094546	-1	62	58	70	122	96	73	25360	216	0	null	null	null	GO:0042073	intraciliary transport	null	null
TGGT1_280480	EF hand domain-containing protein	-0.408424	6.17997	1.37634e-09	6.06596e-09	0.00246322	-1	1135	871	1020	1634	1440	1533	34590	305	4	null	GO:0005509	calcium ion binding	null	null	null	null
TGGT1_250340	centrin 2	-0.408231	6.18882	3.8041e-11	1.96577e-10	0.00193849	-1	1135	898	1010	1655	1519	1464	19153	170	0	null	GO:0005509	calcium ion binding	null	null	null	null
TGGT1_216375	hypothetical protein	-0.407775	2.67797	0.0030941	0.00599312	0.00420815	-1	95	72	94	147	127	124	32237	305	1	null	null	null	null	null	null	null
TGGT1_269020	hypothetical protein	-0.407392	3.02231	0.00138306	0.00285187	0.00426119	-1	127	95	111	160	183	164	63805	595	1	null	null	null	null	null	null	null
TGGT1_293620	hypothetical protein	-0.406929	1.58837	0.0411726	0.0635379	0.00696642	0	46	32	42	70	64	49	98266	920	0	null	null	null	null	null	null	null
TGGT1_238390	hypothetical protein	-0.406759	7.6608	1.36496e-10	6.62823e-10	0.00259209	-1	2982	2648	2817	4156	4555	4162	231877	2122	10	null	null	null	null	null	null	null
TGGT1_293060	SPRY domain-containing protein	-0.406358	6.15402	1.22786e-09	5.43136e-09	0.00237144	-1	1006	963	993	1626	1524	1376	80290	740	0	null	GO:0005515	protein binding	null	null	null	null
TGGT1_233080	G-patch domain-containing protein	-0.406311	6.7163	2.00565e-09	8.69156e-09	0.00273294	-1	1577	1419	1387	2384	2061	2239	166734	1496	0	null	GO:0003677	DNA binding	GO:0006355	regulation of transcription, DNA-templated	null	null
TGGT1_248310	SNF7 family protein	-0.405972	3.73817	0.000260101	0.000605761	0.00437168	-1	190	173	187	261	315	262	48996	449	0	null	null	null	GO:0015031	protein transport	null	null
TGGT1_215050	hypothetical protein	-0.405961	3.36853	0.000293951	0.000675483	0.00318152	-1	166	126	133	229	218	200	24187	208	3	null	null	null	null	null	null	null
TGGT1_213380	hypothetical protein	-0.405885	2.73123	0.00345555	0.00662245	0.00472338	-1	100	87	84	137	154	122	26787	246	0	null	null	null	null	null	null	null
TGGT1_230480	hypothetical protein	-0.405491	6.12461	3.45178e-08	1.3248e-07	0.00303727	-1	1108	914	889	1597	1369	1464	18759	171	2	null	null	null	null	null	null	null
TGGT1_297220	AMP-binding enzyme domain-containing protein	-0.404877	3.86587	0.000138809	0.000337029	0.00387949	-1	194	199	208	291	324	301	100720	921	0	null	GO:0003824, GO:0004467	catalytic activity, long-chain fatty acid-CoA ligase activity	GO:0008152	metabolic process	6.2.1.3 (Long-chain-fatty-acid--CoA ligase)	6.2.1.3 (Long-chain-fatty-acid--CoA ligase)
TGGT1_248950	carrier superfamily protein	-0.404669	4.40456	1.81533e-05	4.94781e-05	0.00364457	-1	360	250	270	461	470	405	62998	593	0	null	null	null	null	null	null	null
TGGT1_320530A	hypothetical protein	-0.404552	2.20443	0.0230786	0.0375916	0.00920254	-1	68	44	75	90	111	83	32705	301	0	NN Sum: 4, NN D: .82, HMM Prob: 1	null	null	null	null	null	null
TGGT1_291960	rhoptry kinase family protein ROP40 (incomplete catalytic triad)	-0.404445	9.46588	2.8762e-10	1.35142e-09	0.00287286	-1	11523	8871	9286	16191	14127	14732	57904	525	0	NN Sum: 0, NN D: .23, HMM Prob: .83	GO:0016772	transferase activity, transferring phosphorus-containing groups	null	null	null	null
TGGT1_284530	hypothetical protein	-0.404411	6.48093	2.94073e-11	1.53053e-10	0.00199779	-1	1316	1153	1258	1877	1987	1807	100097	923	2	null	GO:0005242	inward rectifier potassium channel activity	GO:0006813	potassium ion transport	null	null
TGGT1_269850	putative protein c21orf59	-0.404354	0.963232	0.108963	0.153127	0.00894405	0	22	29	25	36	47	33	32524	286	0	null	null	null	null	null	null	null
TGGT1_225960	STE kinase	-0.40385	6.39738	7.76191e-12	4.22794e-11	0.00181031	-1	1290	1040	1193	1822	1824	1706	412890	3957	0	null	GO:0005524, GO:0004672	ATP binding, protein kinase activity	GO:0006468	protein phosphorylation	2.7.12.2 (Mitogen-activated protein kinase kinase)	2.7.11.1 (Non-specific serine/threonine protein kinase)
TGGT1_216700	hypothetical protein	-0.403442	3.03529	0.00192876	0.00386927	0.00505952	-1	137	90	110	175	160	176	48548	440	0	null	GO:0005506, GO:0042586	iron ion binding, peptide deformylase activity	null	null	3.5.1.88 (Peptide deformylase)	3.5.1.88 (Peptide deformylase)
TGGT1_275970	putative tubulin	-0.402815	2.28154	0.0132271	0.0226225	0.00590074	-1	64	73	60	100	95	105	15679	141	0	NN Sum: 3, NN D: .62, HMM Prob: .99	GO:0005525, GO:0003924	GTP binding, GTPase activity	GO:0006184, GO:0051258	obsolete GTP catabolic process, protein polymerization	null	null
TGGT1_313780	hypothetical protein	-0.402735	7.24025	1.28663e-10	6.26045e-10	0.00243302	-1	2411	1924	1998	3427	3095	3091	47313	463	0	null	null	null	null	null	null	null
TGGT1_252850	initiation factor, subunit 2 family protein	-0.402695	6.18919	5.10653e-11	2.59977e-10	0.00189914	-1	1125	915	1009	1577	1606	1447	74373	710	0	null	null	null	GO:0044237	cellular metabolic process	null	null
TGGT1_250360	alpha/beta hydrolase fold domain-containing protein	-0.402631	5.06382	2.45116e-10	1.16226e-09	0.00114179	-1	492	433	466	708	728	678	82706	757	0	null	GO:0016787, GO:0050253, GO:0004806	hydrolase activity, retinyl-palmitate esterase activity, triglyceride lipase activity	GO:0008152	metabolic process	3.1.1.3 (Triacylglycerol lipase)	3.1.1.3 (Triacylglycerol lipase)
TGGT1_227875	hypothetical protein	-0.402497	2.36048	0.00959766	0.0168809	0.00563277	-1	84	62	63	97	107	113	20795	200	0	NN Sum: 0, NN D: .19, HMM Prob: .92	null	null	null	null	null	null
TGGT1_201630B	protein phosphatase 2C domain-containing protein	-0.402428	6.67256	6.65812e-11	3.34793e-10	0.00216065	-1	1604	1254	1413	2149	2241	2085	29118	256	0	null	GO:0003824, GO:0004721	catalytic activity, phosphoprotein phosphatase activity	null	null	3.1.3.16 (Protein-serine/threonine phosphatase)	3.1.3.16 (Protein-serine/threonine phosphatase)
TGGT1_276100	hypothetical protein	-0.402136	4.88534	1.53109e-07	5.42542e-07	0.00222185	-1	422	360	447	606	658	602	76767	694	0	null	null	null	null	null	null	null
TGGT1_262020	hypothetical protein	-0.40207	2.26267	0.012747	0.0218787	0.00560449	-1	75	50	70	104	107	85	34436	301	0	null	null	null	null	null	null	null
TGGT1_229405	3'5'-cyclic nucleotide phosphodiesterase domain-containing protein	-0.402048	3.35871	0.00296831	0.00576024	0.00707992	-1	134	124	164	214	243	185	118028	1037	7	null	GO:0004114	3',5'-cyclic-nucleotide phosphodiesterase activity	GO:0007165	signal transduction	3.1.4.17 (3',5'-cyclic-nucleotide phosphodiesterase)	3.1.4.17 (3',5'-cyclic-nucleotide phosphodiesterase)
TGGT1_209580	RNA methylase family UPF0020 protein	-0.402017	5.483	2.45068e-09	1.05133e-08	0.00193544	-1	629	579	654	940	1013	878	85716	784	1	NN Sum: 0, NN D: .22, HMM Prob: .88	GO:0008990	rRNA (guanine-N2-)-methyltransferase activity	null	null	2.1.1.173 (23S rRNA (guanine(2445)-N(2))-methyltransferase)	2.1.1.173 (23S rRNA (guanine(2445)-N(2))-methyltransferase)
TGGT1_299060	sodium/hydrogen exchanger NHE2	-0.40189	6.68582	9.05115e-12	4.90073e-11	0.00192755	-1	1608	1278	1424	2311	2182	2047	91283	823	13	null	GO:0015299	solute:proton antiporter activity	GO:0006812, GO:0055085	cation transport, transmembrane transport	null	null
TGGT1_235670	hypothetical protein	-0.401534	3.38751	0.000803326	0.00171904	0.00446651	-1	165	142	124	232	227	196	59954	558	0	null	null	null	null	null	null	null
TGGT1_268280	'chromo' (CHRromatin Organization MOdifier) domain-containing protein	-0.40152	7.24926	3.76429e-12	2.10417e-11	0.00201219	-1	2250	2026	2083	3259	3309	3096	154295	1405	0	null	null	null	GO:0006508	proteolysis	3.4.19.3 (Pyroglutamyl-peptidase I)	3.4.19.3 (Pyroglutamyl-peptidase I)
TGGT1_234280	AMP deaminase	-0.401196	6.06654	1.84184e-09	8.01519e-09	0.00232479	-1	1029	843	929	1434	1519	1297	129124	1159	0	null	GO:0003876	AMP deaminase activity	GO:0032264, GO:0009168	IMP salvage, purine ribonucleoside monophosphate biosynthetic process	3.5.4.6 (AMP deaminase)	3.5.4.6 (AMP deaminase)
TGGT1_201700	WD domain, G-beta repeat-containing protein	-0.40072	5.46294	3.70828e-10	1.7157e-09	0.00161982	-1	681	540	620	903	954	932	67410	654	0	null	GO:0004402, GO:0005515	histone acetyltransferase activity, protein binding	null	null	2.3.1.48 (Histone acetyltransferase)	2.3.1.48 (Histone acetyltransferase)
TGGT1_232040	hypothetical protein	-0.399857	4.64209	2.83648e-06	8.66969e-06	0.00284344	-1	352	326	359	504	583	487	77492	703	2	null	null	null	null	null	null	null
TGGT1_246178	hypothetical protein	-0.399611	6.51328	2.85878e-12	1.61168e-11	0.00170894	-1	1371	1170	1280	1977	1983	1834	41473	380	6	null	null	null	null	null	null	null
TGGT1_286660	putative kinesin	-0.399459	2.48742	0.00948418	0.0166973	0.00627832	-1	96	66	67	133	110	104	76089	704	0	NN Sum: 2, NN D: .53, HMM Prob: .57	GO:0005524, GO:0008017, GO:0003777	ATP binding, microtubule binding, microtubule motor activity	GO:0007018	microtubule-based movement	null	null
TGGT1_225560	hypothetical protein	-0.399267	10.2237	8.90623e-14	5.71924e-13	0.00201021	-1	17428	16027	16620	25227	26027	24751	123696	1116	0	null	null	null	null	null	null	null
TGGT1_244080	hypothetical protein	-0.398978	6.33216	6.63903e-12	3.63817e-11	0.00170101	-1	1240	1020	1112	1755	1698	1654	39678	376	0	NN Sum: 2, NN D: .35, HMM Prob: .78	null	null	null	null	null	null
TGGT1_309220	GTPase activating protein for Arf protein	-0.398819	6.70415	2.25833e-12	1.28415e-11	0.00175355	-1	1523	1369	1468	2307	2201	2107	57152	557	0	null	GO:0005096, GO:0008270	GTPase activator activity, zinc ion binding	GO:0043087	regulation of GTPase activity	null	null
TGGT1_260820	IMC sub-compartment protein ISP1	-0.398743	7.47132	5.62142e-10	2.55519e-09	0.00264066	-1	2818	2278	2349	4099	3605	3573	19413	176	0	null	null	null	null	null	null	null
TGGT1_246020	SprT domain-containing protein	-0.398572	5.68434	9.35089e-12	5.05548e-11	0.00131369	-1	759	658	730	1076	1136	1041	90247	840	0	null	null	null	null	null	null	null
TGGT1_264600	hypothetical protein	-0.398251	6.24393	6.26317e-10	2.83446e-09	0.00220823	-1	1195	956	1023	1737	1530	1538	23870	217	4	null	null	null	null	null	null	null
TGGT1_278870	myosin F	-0.397603	8.29985	2.83005e-14	1.89279e-13	0.00177859	-1	4948	3999	4291	6895	6546	6573	216392	1953	0	null	GO:0005524, GO:0003774, GO:0005515	ATP binding, motor activity, protein binding	null	null	null	null
TGGT1_210715	hypothetical protein	-0.397345	2.52417	0.00832662	0.0148252	0.00555806	-1	89	71	75	125	133	98	8478	75	0	null	null	null	null	null	null	null
TGGT1_229390	hypothetical protein	-0.397327	5.85576	8.20754e-10	3.67086e-09	0.00198004	-1	798	754	865	1248	1264	1153	102965	964	0	null	null	null	null	null	null	null
TGGT1_285800	hypothetical protein	-0.397124	6.39545	1.40424e-08	5.62471e-08	0.0028053	-1	1167	1194	1150	1811	1769	1752	180719	1658	9	null	GO:0005328	neurotransmitter:sodium symporter activity	GO:0006836	neurotransmitter transport	null	null
TGGT1_246940	hypothetical protein	-0.397053	9.29869	8.59504e-14	5.53903e-13	0.00194121	-1	9633	8271	8531	14227	12751	13048	44542	393	0	null	null	null	null	null	null	null
TGGT1_232090	3-hydroxyacyl-CoA dehydrogenase, NAD binding domain-containing protein	-0.397039	6.07726	9.37619e-09	3.79974e-08	0.00256329	-1	1052	904	868	1416	1429	1427	53785	509	0	NN Sum: 0, NN D: .11, HMM Prob: .93	GO:0003857, GO:0008691	3-hydroxyacyl-CoA dehydrogenase activity, 3-hydroxybutyryl-CoA dehydrogenase activity	GO:0006631, GO:0055114	fatty acid metabolic process, oxidation-reduction process	1.1.1.157 (3-hydroxybutyryl-CoA dehydrogenase)	1.1.1.157 (3-hydroxybutyryl-CoA dehydrogenase)
TGGT1_290960	pyruvate phosphate dikinase, pep/pyruvate binding domain-containing protein	-0.396813	5.77133	4.56587e-09	1.91013e-08	0.00222958	-1	884	667	737	1135	1237	1083	135848	1239	0	null	GO:0005524, GO:0016301, GO:0051752, GO:2001070	ATP binding, kinase activity, phosphoglucan, water dikinase activity, starch binding	GO:0016310	phosphorylation	2.7.9.5 (Phosphoglucan, water dikinase)	2.7.9.5 (Phosphoglucan, water dikinase)
TGGT1_210270	hypothetical protein	-0.396509	6.26174	1.36203e-10	6.61847e-10	0.0019808	-1	1192	965	1058	1643	1585	1629	226814	2051	0	null	null	null	null	null	null	null
TGGT1_249702	putative MC family transporter	-0.396407	3.75844	8.34796e-05	0.000208915	0.00293769	-1	210	159	192	284	301	263	31170	287	0	null	null	null	null	null	null	null
TGGT1_223750	hypothetical protein	-0.396279	6.53852	5.17969e-11	2.63159e-10	0.00197882	-1	1351	1258	1278	1994	1972	1922	77770	681	0	null	null	null	null	null	null	null
TGGT1_246720	hypothetical protein	-0.396234	6.2579	4.94495e-10	2.25477e-09	0.00214835	-1	1181	970	1055	1762	1528	1559	55912	502	0	null	null	null	null	null	null	null
TGGT1_233760	hypothetical protein	-0.395272	5.31279	6.80394e-08	2.51676e-07	0.00238196	-1	610	484	568	822	924	764	52481	489	7	null	null	null	GO:0007186, GO:0019236	G-protein coupled receptor signaling pathway, response to pheromone	null	null
TGGT1_305200	tetratricopeptide repeat-containing protein	-0.395121	6.54944	3.03135e-10	1.42064e-09	0.00219136	-1	1351	1294	1271	2041	1994	1898	157714	1452	0	null	GO:0005515	protein binding	null	null	null	null
TGGT1_202070	hypothetical protein	-0.395038	6.64983	8.55395e-11	4.24187e-10	0.00207681	-1	1569	1320	1321	2212	2092	2058	847168	7952	0	null	null	null	null	null	null	null
TGGT1_209650B	RNA-directed DNA polymerase	-0.394754	4.93186	1.06289e-07	3.83763e-07	0.00205623	-1	487	374	414	642	618	663	332447	3027	0	null	GO:0003964	RNA-directed DNA polymerase activity	null	null	2.7.7.49 (RNA-directed DNA polymerase)	2.7.7.49 (RNA-directed DNA polymerase)
TGGT1_268330	hypothetical protein	-0.394681	6.45587	1.87707e-07	6.58382e-07	0.00344917	-1	1345	1173	1159	1711	1995	1845	311209	2958	1	null	null	null	null	null	null	null
TGGT1_216410	hypothetical protein	-0.394658	5.14001	1.75631e-09	7.67065e-09	0.00140963	-1	534	462	476	787	765	674	21225	188	0	null	null	null	null	null	null	null
TGGT1_217520	hypothetical protein	-0.394507	6.75859	1.48576e-09	6.5244e-09	0.00252151	-1	1722	1342	1485	2472	2139	2251	14469	134	0	NN Sum: 2, NN D: .6, HMM Prob: .93	null	null	null	null	null	null
TGGT1_284780	hypothetical protein	-0.39407	7.56819	8.11992e-12	4.41631e-11	0.00207985	-1	2955	2400	2622	4087	4114	3834	174838	1600	11	null	null	null	null	null	null	null
TGGT1_207040	hypothetical protein	-0.393937	4.30463	1.54076e-05	4.25543e-05	0.00296182	-1	317	245	261	417	450	375	129111	1173	0	null	null	null	null	null	null	null
TGGT1_218750	hypothetical protein	-0.393656	2.02728	0.0285772	0.0455851	0.0070825	-1	54	55	56	99	86	65	37464	335	0	null	null	null	null	null	null	null
TGGT1_260830	hypothetical protein	-0.393297	6.68857	4.67057e-11	2.39474e-10	0.00199159	-1	1515	1368	1439	2349	2098	2088	134228	1227	0	null	GO:0005515	protein binding	null	null	null	null
TGGT1_308940	hypothetical protein	-0.392835	4.75067	5.92143e-09	2.44516e-08	0.00108338	-1	402	342	379	589	562	544	148612	1340	0	null	null	null	null	null	null	null
TGGT1_319520	hypothetical protein	-0.392669	2.4617	0.00877147	0.0155446	0.00501112	-1	77	76	72	110	126	104	148760	1439	0	null	null	null	null	null	null	null
TGGT1_217870	DHHC zinc finger domain-containing protein	-0.39241	6.62736	5.10989e-11	2.59977e-10	0.00197275	-1	1534	1278	1338	2095	2159	2003	47156	430	4	NN Sum: 2, NN D: .59, HMM Prob: .01	GO:0008270	zinc ion binding	null	null	2.3.1.225 (Protein S-acyltransferase)	2.3.1.225 (Protein S-acyltransferase)
TGGT1_211670	S1 RNA binding domain-containing protein	-0.391309	6.69784	2.79043e-12	1.57559e-11	0.00168653	-1	1565	1355	1437	2277	2193	2101	42216	378	0	null	GO:0003723, GO:0004654, GO:0008270	RNA binding, polyribonucleotide nucleotidyltransferase activity, zinc ion binding	null	null	2.7.7.8 (Polyribonucleotide nucleotidyltransferase)	2.7.7.8 (Polyribonucleotide nucleotidyltransferase)
TGGT1_297520	proteophosphoglycan PPG1	-0.391184	6.39431	9.89237e-10	4.40539e-09	0.00224143	-1	1282	1116	1130	1825	1874	1624	160716	1495	0	NN Sum: 0, NN D: .06, HMM Prob: .59	null	null	GO:0007050	cell cycle arrest	null	null
TGGT1_265510	hypothetical protein	-0.391114	6.35041	4.40348e-10	2.01931e-09	0.00209267	-1	1166	1101	1150	1849	1683	1631	29706	272	0	null	null	null	null	null	null	null
TGGT1_310140	hypothetical protein	-0.39087	4.24298	5.1426e-06	1.50642e-05	0.0021757	-1	299	236	254	390	413	385	85109	774	9	NN Sum: 2, NN D: .52, HMM Prob: .09	null	null	null	null	null	null
TGGT1_216440	OTU family cysteine protease	-0.390653	5.15522	2.76016e-08	1.07241e-07	0.00188785	-1	500	456	533	739	789	717	68146	613	1	null	null	null	null	null	null	null
TGGT1_278250	hypothetical protein	-0.39046	3.86711	0.0001538	0.000371064	0.00354157	-1	233	173	201	322	325	267	75870	694	0	NN Sum: 2, NN D: .42, HMM Prob: .77	null	null	null	null	null	null
TGGT1_230910	hypothetical protein	-0.390419	3.52089	0.000447903	0.0010038	0.00369534	-1	179	137	160	250	258	209	49033	460	1	NN Sum: 1, NN D: .17, HMM Prob: .9	null	null	null	null	null	null
TGGT1_281580	putative PP2C	-0.390419	6.12155	7.15115e-10	3.22122e-09	0.00203809	-1	1038	913	968	1437	1507	1453	71855	673	0	null	GO:0003824, GO:0004721	catalytic activity, phosphoprotein phosphatase activity	null	null	3.1.3.16 (Protein-serine/threonine phosphatase)	3.1.3.16 (Protein-serine/threonine phosphatase)
TGGT1_213072	Sec1 family protein	-0.390062	6.61583	3.36536e-10	1.56805e-09	0.0021744	-1	1553	1274	1295	2103	2129	1972	114880	1046	0	null	null	null	GO:0006904	vesicle docking involved in exocytosis	null	null
TGGT1_291170	hypothetical protein	-0.389968	3.80705	6.88429e-05	0.000173967	0.00257557	-1	199	181	201	319	278	279	59285	533	0	null	null	null	null	null	null	null
TGGT1_305190	CorA family Mg2+ transporter protein	-0.388689	5.93335	1.21232e-09	5.36589e-09	0.00197234	-1	939	801	824	1373	1295	1193	91112	837	2	null	null	null	null	null	null	null
TGGT1_262870	hypothetical protein	-0.388582	2.80222	0.0035802	0.00683964	0.00391991	-1	96	84	107	149	140	143	20709	184	0	null	null	null	null	null	null	null
TGGT1_297320	hypothetical protein	-0.388405	5.7966	6.14711e-12	3.38651e-11	0.0012309	-1	842	732	757	1257	1164	1089	119176	1051	1	NN Sum: 2, NN D: .5, HMM Prob: .94	null	null	null	null	null	null
TGGT1_410300	hypothetical protein	-0.388055	1.41975	0.0590015	0.0880528	0.00665786	0	37	34	36	48	55	58	13107	113	0	null	null	null	null	null	null	3.1.13.4 (Poly(A)-specific ribonuclease)
TGGT1_283510	hypothetical protein	-0.387771	7.62401	2.17285e-11	1.14402e-10	0.00211399	-1	3047	2578	2680	4210	4244	4030	34741	314	0	null	null	null	null	null	null	null
TGGT1_294820	putative type I fatty acid synthase	-0.387675	2.41214	0.0382581	0.0595217	0.0132863	0	70	51	97	131	103	94	1093459	10021	0	null	GO:0004316, GO:0004314, GO:0050662, GO:0047879, GO:0008922, GO:0050637, GO:0050111, GO:0016491, GO:0031177, GO:0008146, GO:0016747, GO:0008270	3-oxoacyl-[acyl-carrier-protein] reductase (NADPH) activity, [acyl-carrier-protein] S-malonyltransferase activity, coenzyme binding, erythronolide synthase activity, long-chain fatty acid [acyl-carrier-protein] ligase activity, lovastatin nonaketide synthase activity, mycocerosate synthase activity,	GO:0044237, GO:0055114	cellular metabolic process, oxidation-reduction process	1.1.1.100 (3-oxoacyl-[acyl-carrier-protein] reductase); 2.3.1.111 (Mycocerosate synthase); 2.3.1.161 (Lovastatin nonaketide synthase); 2.3.1.39 ([Acyl-carrier-protein] S-malonyltransferase); 2.3.1.94 (6-deoxyerythronolide-B synthase); 6.2.1.20 (Long-chain-fatty-acid--[acyl-carrier-protein] ligase)	2.3.1.94 (6-deoxyerythronolide-B synthase)
TGGT1_259700	hypothetical protein	-0.387504	5.49869	2.65847e-08	1.03567e-07	0.00220848	-1	752	554	594	951	952	946	25675	226	3	null	null	null	null	null	null	null
TGGT1_294330	EGF family domain-containing protein	-0.387398	6.10217	2.78494e-10	1.3128e-09	0.00185766	-1	1077	867	944	1526	1427	1386	122810	1148	2	NN Sum: 3, NN D: .48, HMM Prob: .61	GO:0005515	protein binding	null	null	null	null
TGGT1_244130	hypothetical protein	-0.38738	6.19605	9.05753e-09	3.67266e-08	0.0024542	-1	1059	996	1019	1518	1525	1582	254337	2426	0	null	null	null	null	null	null	null
TGGT1_248870	SNARE associated Golgi protein	-0.386868	5.41635	3.00019e-09	1.27425e-08	0.00165497	-1	610	592	585	922	934	835	42012	404	5	null	null	null	null	null	null	null
TGGT1_271000	hypothetical protein	-0.386717	6.00236	1.41807e-09	6.24607e-09	0.00202192	-1	978	804	912	1340	1348	1355	155426	1430	0	null	null	null	null	null	null	null
TGGT1_212200	hypothetical protein	-0.38661	5.71784	1.08776e-08	4.38856e-08	0.00215673	-1	782	717	707	1095	1203	1021	44191	413	8	NN Sum: 3, NN D: .42, HMM Prob: .45	GO:0015095	magnesium ion transmembrane transporter activity	GO:0015693	magnesium ion transport	null	null
TGGT1_314515	hypothetical protein	-0.385817	5.26401	5.56866e-08	2.07466e-07	0.00206027	-1	521	525	561	854	774	791	187325	1765	0	null	null	null	null	null	null	null
TGGT1_295850	cyclic nucleotide-binding domain-containing protein	-0.385652	7.79968	1.64768e-10	7.92679e-10	0.00234951	-1	3257	3034	3078	4925	4565	4607	331485	3062	0	null	null	null	null	null	null	null
TGGT1_362420	hypothetical protein	-0.385416	4.97453	2.02765e-08	7.98937e-08	0.00153452	-1	506	397	415	674	660	643	13933	122	0	null	null	null	null	null	null	null
TGGT1_313445	hypothetical protein	-0.385339	6.51262	4.3028e-08	1.63583e-07	0.00289475	-1	1266	1304	1256	1946	1954	1865	91303	864	0	null	null	null	null	null	null	null
TGGT1_260400	hypothetical protein	-0.38519	6.17439	2.31297e-09	9.95784e-09	0.00218226	-1	1170	902	970	1576	1533	1450	27070	250	0	null	null	null	null	null	null	null
TGGT1_227050	ATPase/histidine kinase/DNA gyrase B/HSP90 domain-containing protein	-0.385186	5.80654	1.12334e-12	6.56263e-12	0.00105739	-1	858	728	765	1234	1181	1115	113226	1046	0	null	GO:0005524	ATP binding	null	null	null	null
TGGT1_273885	hypothetical protein	-0.384943	4.27684	4.57905e-05	0.000118438	0.00330882	-1	300	260	249	406	445	364	89404	824	0	NN Sum: 1, NN D: .17, HMM Prob: .57	null	null	null	null	null	null
TGGT1_297230	Vps53 family protein	-0.384487	5.50154	1.15294e-11	6.19172e-11	0.00100456	-1	677	594	630	1000	956	898	110268	1029	0	null	null	null	null	null	null	null
TGGT1_297643	hypothetical protein	-0.384078	3.47304	0.000346261	0.000787451	0.00275519	-1	164	142	155	242	242	208	13538	118	0	null	null	null	null	null	null	null
TGGT1_220500	UBX domain-containing protein	-0.383882	7.13608	1.12006e-10	5.49419e-10	0.00213014	-1	2231	1796	1907	3163	2956	2776	43132	387	0	null	GO:0005515	protein binding	null	null	null	null
TGGT1_291030	zinc finger, C3HC4 type (RING finger) domain-containing protein	-0.383855	5.19011	1.22768e-05	3.43788e-05	0.00389507	-1	560	516	453	734	851	711	109459	991	0	null	GO:0005515, GO:0008270	protein binding, zinc ion binding	null	null	null	null
TGGT1_267590	hypothetical protein	-0.38375	5.63633	2.26199e-10	1.07537e-09	0.00144041	-1	731	670	686	1036	1089	1007	101801	930	3	NN Sum: 4, NN D: .75, HMM Prob: 1	null	null	null	null	null	null
TGGT1_288440	NEK kinase	-0.383442	8.10996	2.79433e-14	1.87063e-13	0.00161358	-1	4255	3603	3798	6088	5720	5666	532113	4902	0	null	GO:0005524, GO:0000156, GO:0004672	ATP binding, phosphorelay response regulator activity, protein kinase activity	GO:0000160, GO:0006468, GO:0006355	phosphorelay signal transduction system, protein phosphorylation, regulation of transcription, DNA-templated	2.7.12.2 (Mitogen-activated protein kinase kinase)	2.7.12.2 (Mitogen-activated protein kinase kinase)
TGGT1_217830	hypothetical protein	-0.382111	6.9688	3.06022e-11	1.59044e-10	0.00190476	-1	1841	1678	1754	2736	2582	2590	203008	1917	0	null	null	null	null	null	null	null
TGGT1_263633	hypothetical protein	-0.3817	1.20968	0.106499	0.150072	0.0110266	0	24	28	40	38	54	46	9100	74	0	null	null	null	null	null	null	null
TGGT1_291020	myosin head (motor domain) domain-containing protein	-0.381636	6.5603	4.00458e-11	2.06642e-10	0.00177845	-1	1437	1229	1310	1996	2016	1940	277839	2484	0	null	GO:0005524, GO:0003774, GO:0005515	ATP binding, motor activity, protein binding	null	null	null	null
TGGT1_316620	WD domain, G-beta repeat-containing protein	-0.381565	5.96458	2.97262e-09	1.26328e-08	0.00203691	-1	952	775	903	1307	1366	1261	130429	1219	0	null	GO:0005515	protein binding	null	null	null	null
TGGT1_277540	hypothetical protein	-0.381443	4.40159	1.63521e-05	4.49232e-05	0.00283819	-1	344	271	270	439	476	409	256736	2407	0	null	GO:0017108	5'-flap endonuclease activity	GO:0006281, GO:0006260	DNA repair, DNA replication	null	null
TGGT1_228640	hypothetical protein	-0.381231	3.05937	0.00403043	0.00763937	0.00507829	-1	126	111	108	196	150	171	17851	156	0	null	null	null	null	null	null	null
TGGT1_245580	hypothetical protein	-0.381063	5.77826	7.94228e-10	3.55881e-09	0.00169092	-1	846	733	729	1127	1203	1124	246580	2313	0	null	GO:0005524, GO:0004672	ATP binding, protein kinase activity	GO:0006468	protein phosphorylation	null	null
TGGT1_254840	tetratricopeptide repeat-containing protein	-0.380628	2.53044	0.0256359	0.0413114	0.00946906	-1	75	86	76	110	144	102	75370	673	0	null	GO:0005515	protein binding	null	null	null	null
TGGT1_409030	hypothetical protein	-0.380595	2.64348	0.0146242	0.0247955	0.00777552	-1	99	65	94	138	108	139	14519	131	0	null	null	null	null	null	null	null
TGGT1_306410	hypothetical protein	-0.380584	5.25628	3.41325e-10	1.58832e-09	0.00110997	-1	589	487	530	802	816	784	114818	1040	0	null	null	null	GO:0006886	intracellular protein transport	null	null
TGGT1_311810	hypothetical protein	-0.380365	4.57454	2.56453e-05	6.84567e-05	0.00342952	-1	398	272	331	513	533	448	85978	778	0	null	null	null	null	null	null	null
TGGT1_217600	calcium-dependent protein kinase CDPK9	-0.380164	6.85594	2.52124e-10	1.19392e-09	0.00208774	-1	1770	1522	1593	2448	2573	2288	75600	666	0	null	GO:0005524, GO:0005509, GO:0004683, GO:0004672	ATP binding, calcium ion binding, calmodulin-dependent protein kinase activity, protein kinase activity	GO:0006468	protein phosphorylation	2.7.11.17 (Calcium/calmodulin-dependent protein kinase)	2.7.11.17 (Calcium/calmodulin-dependent protein kinase)
TGGT1_247310	cpw-wpc domain-containing protein	-0.380083	1.41379	0.0889314	0.127573	0.0097488	0	38	25	44	52	64	44	47603	428	0	null	null	null	null	null	null	null
TGGT1_313900	non-specific serine/threonine protein kinase	-0.379711	6.46558	1.60353e-10	7.71954e-10	0.00187212	-1	1351	1132	1244	1850	1864	1854	383443	3422	0	null	GO:0005515	protein binding	null	null	2.7.11.1 (Non-specific serine/threonine protein kinase)	2.7.11.1 (Non-specific serine/threonine protein kinase)
TGGT1_287490	hypothetical protein	-0.379657	2.78233	0.00380408	0.00723874	0.00353268	-1	97	86	101	152	136	137	45649	405	0	null	null	null	null	null	null	null
TGGT1_213065	hypothetical protein	-0.379557	2.74601	0.00465762	0.00872326	0.0039579	-1	101	82	94	140	129	145	10294	90	0	null	null	null	null	null	null	null
TGGT1_293570	putative translocation protein sec62	-0.379477	6.82562	4.54505e-10	2.08028e-09	0.00215042	-1	1786	1397	1611	2436	2488	2233	44899	390	2	null	GO:0008565	protein transporter activity	GO:0015031	protein transport	null	null
TGGT1_240380	hypothetical protein	-0.379241	8.22159	4.73529e-12	2.63274e-11	0.00196788	-1	4688	3773	4170	6449	6043	6353	544800	4955	0	null	null	null	null	null	null	null
TGGT1_202200	hypothetical protein	-0.379034	8.91056	4.12207e-12	2.30062e-11	0.00202731	-1	7763	6054	6572	10663	9935	9817	87160	793	0	null	null	null	null	null	null	null
TGGT1_273310	hypothetical protein	-0.37903	6.3079	5.28503e-10	2.4053e-09	0.0019337	-1	1222	1039	1079	1795	1613	1587	15436	144	0	null	null	null	null	null	null	null
TGGT1_217730	hypothetical protein	-0.378871	4.71858	6.77547e-07	2.22172e-06	0.00193262	-1	386	337	381	533	590	527	148666	1362	0	NN Sum: 0, NN D: .09, HMM Prob: .77	GO:0005515	protein binding	null	null	null	null
TGGT1_241175	hypothetical protein	-0.378504	3.72965	0.000520482	0.00115221	0.00401092	-1	182	162	209	282	293	252	14307	127	0	null	null	null	null	null	null	null
TGGT1_293180	NADP-specific glutamate dehydrogenase	-0.378294	8.4213	9.43761e-13	5.56735e-12	0.00184844	-1	5466	4368	4682	7601	7084	6973	63798	578	0	null	GO:0004354, GO:0016491	glutamate dehydrogenase (NADP+) activity, oxidoreductase activity	GO:0006520, GO:0055114	cellular amino acid metabolic process, oxidation-reduction process	1.4.1.4 (Glutamate dehydrogenase (NADP(+)))	1.4.1.4 (Glutamate dehydrogenase (NADP(+)))
TGGT1_265500	chloride transporter, chloride channel (ClC) family protein	-0.3782	6.02331	2.47321e-09	1.05974e-08	0.00198651	-1	978	852	910	1345	1391	1356	216832	2075	11	null	GO:0030554, GO:0018024, GO:0005247	adenyl nucleotide binding, histone-lysine N-methyltransferase activity, voltage-gated chloride channel activity	GO:0006821, GO:0055085	chloride transport, transmembrane transport	2.1.1.43 (Histone-lysine N-methyltransferase)	2.1.1.43 (Histone-lysine N-methyltransferase)
TGGT1_209170	hypothetical protein	-0.378176	5.86263	2.52476e-10	1.19481e-09	0.00157123	-1	939	727	789	1254	1221	1187	45506	416	0	NN Sum: 1, NN D: .34, HMM Prob: .97	null	null	null	null	null	null
TGGT1_244640	hypothetical protein	-0.377936	6.74852	5.75386e-11	2.91309e-10	0.00184906	-1	1688	1385	1469	2364	2237	2179	112418	1046	0	null	null	null	null	null	null	null
TGGT1_297725	hypothetical protein	-0.377731	0.962749	0.125029	0.172857	0.00892227	0	34	25	18	41	33	41	7983	70	0	null	null	null	null	null	null	null
TGGT1_315300	putative transcription factor IIB	-0.377491	4.86901	1.08002e-06	3.46313e-06	0.00232629	-1	486	349	395	607	626	599	22471	191	0	null	null	null	null	null	null	null
TGGT1_203150	hypothetical protein	-0.377455	5.57036	2.19405e-08	8.62627e-08	0.00201057	-1	683	652	662	1013	1069	906	187736	1797	0	null	null	null	null	null	null	null
TGGT1_297330	hypothetical protein	-0.377303	5.16585	1.46061e-07	5.19088e-07	0.00203622	-1	515	492	500	737	809	707	337347	3157	3	null	null	null	null	null	null	null
TGGT1_273540	putative phosphatidylserine synthase	-0.376831	5.28105	2.71989e-08	1.05733e-07	0.00181	-1	619	481	538	811	790	839	68152	614	8	null	null	null	GO:0006659	phosphatidylserine biosynthetic process	null	2.7.8.29 (L-serine-phosphatidylethanolamine phosphatidyltransferase)
TGGT1_289330	ubiquitin carboxyl-terminal hydrolase family 2 protein	-0.376816	7.42981	1.92282e-10	9.18343e-10	0.00217791	-1	2673	2236	2382	3594	3658	3616	247720	2291	0	null	GO:0004221, GO:0036459	obsolete ubiquitin thiolesterase activity, ubiquitinyl hydrolase activity	GO:0006511	ubiquitin-dependent protein catabolic process	3.1.2.15 (Deleted entry)	3.4.19.12 (Ubiquitinyl hydrolase 1)
TGGT1_257750	homocysteine s-methyltransferase domain-containing protein	-0.37681	7.27534	7.72399e-11	3.85137e-10	0.00203121	-1	2323	1996	2227	3345	3399	3030	46505	434	0	null	GO:0008898	S-adenosylmethionine-homocysteine S-methyltransferase activity	null	null	2.1.1.10 (Homocysteine S-methyltransferase)	2.1.1.10 (Homocysteine S-methyltransferase)
TGGT1_310720B	hypothetical protein	-0.376808	4.51481	2.04796e-06	6.36968e-06	0.00197005	-1	371	280	309	498	460	473	124733	1189	0	null	null	null	null	null	null	null
TGGT1_254010	serine carboxypeptidase s28 protein	-0.376289	6.71439	2.35458e-09	1.0125e-08	0.00229341	-1	1645	1400	1390	2351	2112	2155	81801	738	1	NN Sum: 1, NN D: .36, HMM Prob: .69	GO:0008236	serine-type peptidase activity	GO:0006508	proteolysis	3.4.16.2 (Lysosomal Pro-Xaa carboxypeptidase)	3.4.16.2 (Lysosomal Pro-Xaa carboxypeptidase)
TGGT1_260825	hypothetical protein	-0.376076	4.98701	2.11539e-05	5.72047e-05	0.0038094	-1	556	359	424	706	645	638	10250	92	0	null	null	null	null	null	null	null
TGGT1_314260	hypothetical protein	-0.375916	7.22975	1.2951e-07	4.62309e-07	0.00325483	-1	2490	1910	1960	3469	3012	2991	23839	213	1	null	null	null	null	null	null	null
TGGT1_219682	putative pyruvate dehydrogenase kinase	-0.375841	5.51555	1.42259e-10	6.89884e-10	0.00117144	-1	676	620	629	992	975	907	82074	756	0	null	GO:0004740	pyruvate dehydrogenase (acetyl-transferring) kinase activity	null	null	2.7.11.2 ([Pyruvate dehydrogenase (acetyl-transferring)] kinase)	2.7.11.2 ([Pyruvate dehydrogenase (acetyl-transferring)] kinase)
TGGT1_244300	hypothetical protein	-0.375768	4.31733	2.43028e-05	6.51368e-05	0.00263827	-1	305	274	256	411	440	395	129393	1172	0	null	null	null	null	null	null	null
TGGT1_218560	acetyl-coA carboxylase ACC2	-0.37569	7.37341	8.83115e-11	4.37335e-10	0.00205525	-1	2491	2223	2290	3525	3593	3336	365189	3400	0	null	GO:0005524, GO:0008716, GO:0003989, GO:0004075, GO:0046872, GO:0004658	ATP binding, D-alanine-D-alanine ligase activity, acetyl-CoA carboxylase activity, biotin carboxylase activity, metal ion binding, propionyl-CoA carboxylase activity	GO:0006633	fatty acid biosynthetic process	6.4.1.2 (Acetyl-CoA carboxylase); 6.4.1.3 (Propionyl-CoA carboxylase)	6.4.1.2 (Acetyl-CoA carboxylase)
TGGT1_212210	hypothetical protein	-0.375521	7.16554	4.67223e-09	1.95125e-08	0.00254277	-1	2266	1915	1889	3242	2878	2933	28870	280	0	null	null	null	null	null	null	null
TGGT1_225860	hypothetical protein	-0.375437	7.04751	7.59898e-11	3.79426e-10	0.00195059	-1	2044	1682	1870	2768	2868	2698	111471	1057	0	null	null	null	null	null	null	null
TGGT1_235170	ATPase, AAA family protein	-0.375372	7.59334	1.68617e-10	8.10121e-10	0.00217757	-1	2865	2487	2814	4071	4211	3894	138201	1260	0	null	GO:0005524, GO:0003689, GO:0003887	ATP binding, DNA clamp loader activity, DNA-directed DNA polymerase activity	GO:0006260	DNA replication	null	null
TGGT1_247652	hypothetical protein	-0.375232	4.91596	4.92744e-08	1.85386e-07	0.00145558	-1	481	389	400	661	640	592	85961	778	0	null	null	null	null	null	null	null
TGGT1_222800	putative glycogen synthase	-0.375211	6.18461	2.02057e-09	8.75099e-09	0.0019961	-1	1072	999	994	1598	1499	1480	325362	3004	0	null	GO:0009011	starch synthase activity	GO:0009058	biosynthetic process	2.4.1.21 (Starch synthase)	2.4.1.21 (Starch synthase)
TGGT1_263210	ubiquitin interaction motif domain-containing protein	-0.375136	5.78755	6.58399e-11	3.31754e-10	0.00131561	-1	836	679	816	1185	1190	1098	101701	923	0	null	null	null	null	null	null	null
TGGT1_213830	putative Ufm1-conjugating enzyme 1	-0.375006	5.06028	4.809e-09	2.0049e-08	0.0011857	-1	520	435	449	727	709	657	17889	157	0	null	null	null	null	null	null	null
TGGT1_264170	hypothetical protein	-0.374971	6.35843	2.25143e-07	7.8287e-07	0.00304253	-1	1183	1130	1144	1632	1854	1674	232101	2165	0	null	null	null	null	null	null	null
TGGT1_287970	hypothetical protein	-0.374574	6.66656	1.79459e-08	7.10582e-08	0.00261198	-1	1634	1218	1453	2239	2026	2131	249695	2300	0	null	null	null	null	null	null	null
TGGT1_310810	apyrase	-0.374201	5.12379	5.91057e-07	1.95135e-06	0.0023806	-1	590	411	471	757	729	701	66505	601	1	null	GO:0005509, GO:0016462	calcium ion binding, pyrophosphatase activity	null	null	3.6.1.5 (Apyrase)	3.6.1.5 (Apyrase)
TGGT1_321620	dynamin-related protein DRPB	-0.3733	8.63972	4.58786e-13	2.77646e-12	0.00176625	-1	6319	5116	5484	8749	8235	8174	95930	860	0	null	GO:0005525, GO:0003924	GTP binding, GTPase activity	null	null	3.6.5.5 (Dynamin GTPase)	3.6.5.5 (Dynamin GTPase)
TGGT1_261500	hydrolase	-0.372755	6.02664	1.00863e-09	4.48075e-09	0.00177484	-1	990	835	929	1451	1366	1283	53148	501	0	null	null	null	null	null	null	null
TGGT1_254960	hypothetical protein	-0.372261	3.77033	0.000192054	0.000456373	0.00266694	-1	196	190	184	292	276	281	157365	1465	0	null	null	null	null	null	null	null
TGGT1_213060	WD domain, G-beta repeat-containing protein	-0.371832	7.00512	4.45978e-08	1.69196e-07	0.00285098	-1	1825	1826	1767	2687	2802	2595	328307	3089	0	NN Sum: 3, NN D: .51, HMM Prob: .52	GO:0005515	protein binding	null	null	3.4.13.20 (Beta-Ala-His dipeptidase)	3.4.13.20 (Beta-Ala-His dipeptidase)
TGGT1_293040	hypothetical protein	-0.371672	4.74035	3.28205e-07	1.11955e-06	0.00156813	-1	384	367	372	565	575	532	33151	292	2	NN Sum: 4, NN D: .81, HMM Prob: .49	null	null	null	null	null	null
TGGT1_255700	hypothetical protein	-0.371181	6.49513	5.13493e-09	2.1371e-08	0.00226023	-1	1439	1089	1297	1931	1862	1878	404226	3695	0	null	null	null	null	null	null	null
TGGT1_410070	hypothetical protein	-0.370596	5.83551	1.94664e-10	9.2911e-10	0.00141922	-1	901	703	812	1225	1216	1145	246476	2250	0	null	null	null	null	null	null	null
TGGT1_277740	zinc finger, C3HC4 type (RING finger) domain-containing protein	-0.369803	8.69194	2.35326e-13	1.467e-12	0.00168802	-1	6136	5536	5850	8848	8891	8317	184185	1744	0	NN Sum: 0, NN D: .22, HMM Prob: .89	GO:0005515, GO:0004842, GO:0008270	protein binding, ubiquitin-protein transferase activity, zinc ion binding	null	null	null	null
TGGT1_230705	hypothetical protein	-0.369671	5.32265	2.18958e-08	8.61337e-08	0.001676	-1	634	495	562	919	793	798	28542	266	1	NN Sum: 3, NN D: .66, HMM Prob: .92	null	null	null	null	null	null
TGGT1_257685	hypothetical protein	-0.36939	7.88317	3.24854e-07	1.10885e-06	0.00351169	-1	3978	3009	3054	5258	4735	4874	14778	131	0	null	null	null	null	null	null	null
TGGT1_267760	hypothetical protein	-0.369038	5.73831	2.51096e-10	1.18983e-09	0.00133447	-1	764	717	772	1128	1138	1082	167643	1547	0	null	null	null	null	null	null	null
TGGT1_310440	membrane occupation and recognition nexus protein MORN1	-0.368998	6.1318	3.85287e-09	1.62214e-08	0.0019923	-1	1112	860	1000	1541	1450	1414	40889	363	0	null	GO:0018024	histone-lysine N-methyltransferase activity	null	null	2.1.1.43 (Histone-lysine N-methyltransferase)	2.1.1.43 (Histone-lysine N-methyltransferase)
TGGT1_266310	Alpha-1,3-mannosyl-glycoprotein 2-beta-N-acetylglucosaminyltransferase	-0.368783	4.75259	2.70996e-05	7.18887e-05	0.00333261	-1	433	376	326	582	589	515	65123	599	1	null	GO:0008375, GO:0003827	acetylglucosaminyltransferase activity, alpha-1,3-mannosylglycoprotein 2-beta-N-acetylglucosaminyltransferase activity	GO:0006487, GO:0006486	protein N-linked glycosylation, protein glycosylation	2.4.1.101 (Alpha-1,3-mannosyl-glycoprotein 2-beta-N-acetylglucosaminyltransferase)	2.4.1.101 (Alpha-1,3-mannosyl-glycoprotein 2-beta-N-acetylglucosaminyltransferase)
TGGT1_233490	hypothetical protein	-0.368518	6.60126	2.67654e-05	7.11063e-05	0.00491311	-1	1288	1238	1577	2235	2064	1813	125489	1179	0	null	null	null	null	null	null	null
TGGT1_207980	PIG-P protein	-0.368383	2.96573	0.00318113	0.00613383	0.00332797	-1	123	96	106	166	156	160	41744	399	2	NN Sum: 0, NN D: .08, HMM Prob: .81	null	null	null	null	null	2.4.1.198 (Phosphatidylinositol N-acetylglucosaminyltransferase)
TGGT1_213910	hypothetical protein	-0.368084	4.42387	0.000745466	0.00160375	0.00581138	-1	347	279	278	384	491	462	43610	403	2	null	null	null	null	null	null	null
TGGT1_410450	hypothetical protein	-0.36808	3.24576	0.00149768	0.00306209	0.00322265	-1	151	113	132	208	185	194	54693	507	0	null	null	null	null	null	null	null
TGGT1_278670	ubiquitin-conjugating enzyme subfamily protein	-0.367987	5.20105	3.77779e-08	1.44228e-07	0.00162839	-1	594	475	485	793	745	765	36993	338	1	null	GO:0016881, GO:0004842	acid-amino acid ligase activity, ubiquitin-protein transferase activity	null	null	6.3.2.19 (Deleted entry)	6.3.2.19 (Deleted entry)
TGGT1_220510	hypothetical protein	-0.367965	6.21071	2.10265e-09	9.0935e-09	0.00190987	-1	1079	1010	1041	1602	1538	1510	64306	612	0	null	null	null	null	null	null	null
TGGT1_239340	hypothetical protein	-0.367672	6.01852	3.70875e-09	1.5651e-08	0.00189088	-1	1023	843	879	1409	1352	1308	210489	1906	0	null	GO:0005525	GTP binding	null	null	null	null
TGGT1_204395	hypothetical protein	-0.367557	1.86021	0.0461713	0.0705534	0.00648158	0	42	50	56	77	69	74	12530	108	0	null	null	null	null	null	null	null
TGGT1_269730	myosin-light-chain kinase	-0.367106	7.97539	8.9501e-11	4.42621e-10	0.00206902	-1	3709	3337	3625	5622	5185	5038	193463	1794	0	null	GO:0005524, GO:0004687, GO:0004672	ATP binding, myosin light chain kinase activity, protein kinase activity	GO:0006468	protein phosphorylation	2.7.11.18 ([Myosin light-chain] kinase)	2.7.11.18 ([Myosin light-chain] kinase)
TGGT1_316610	hypothetical protein	-0.366637	5.24324	1.37537e-08	5.51518e-08	0.00143072	-1	558	518	522	816	761	793	170943	1563	0	null	null	null	null	null	null	null
TGGT1_267270	putative divalent metal transporter	-0.366505	6.61141	2.78777e-10	1.31327e-09	0.00182062	-1	1452	1299	1390	2089	2111	1942	133288	1232	11	null	GO:0005215	transporter activity	GO:0006810	transport	null	null
TGGT1_409540	protamine protein P1	-0.366485	3.09045	0.00198682	0.00397693	0.00295603	-1	132	108	115	179	177	170	103824	989	0	null	GO:0005515	protein binding	GO:0006302	double-strand break repair	null	null
TGGT1_201130	rhoptry kinase family protein ROP33	-0.365648	7.24432	1.777e-10	8.51504e-10	0.00197238	-1	2312	2020	2100	3388	3090	3056	80142	746	1	NN Sum: 3, NN D: .66, HMM Prob: 1	GO:0005524, GO:0004672	ATP binding, protein kinase activity	GO:0006468	protein phosphorylation	null	null
TGGT1_284190	pyruvate carboxylase	-0.365512	6.71316	5.48801e-09	2.27751e-08	0.00227114	-1	1666	1291	1502	2195	2303	2091	152079	1391	0	null	GO:0005524, GO:0004075, GO:0046872, GO:0004736	ATP binding, biotin carboxylase activity, metal ion binding, pyruvate carboxylase activity	GO:0006094	gluconeogenesis	6.4.1.1 (Pyruvate carboxylase)	6.4.1.1 (Pyruvate carboxylase)
TGGT1_295630	hypothetical protein	-0.364627	4.97939	1.68829e-06	5.30563e-06	0.00230951	-1	524	406	404	707	656	610	16481	155	1	null	null	null	null	null	null	null
TGGT1_271335	hypothetical protein	-0.364591	4.61697	1.17205e-05	3.28847e-05	0.00255938	-1	360	299	376	525	549	458	40955	361	0	null	null	null	null	null	null	null
TGGT1_270530	ubiquitin fusion degradation protein UFD1CY	-0.364478	4.97938	4.01686e-06	1.19845e-05	0.00262178	-1	493	405	435	648	733	591	36503	335	0	null	null	null	GO:0006511	ubiquitin-dependent protein catabolic process	null	null
TGGT1_266870	transporter, major facilitator family protein	-0.364456	5.57287	1.8121e-09	7.89527e-09	0.00138544	-1	684	658	669	1043	991	947	44906	418	12	null	null	null	GO:0055085	transmembrane transport	null	null
TGGT1_250780	Zn-finger in ubiquitin-hydrolases domain-containing protein	-0.364338	6.24631	7.43421e-08	2.7304e-07	0.00251118	-1	1121	1059	1032	1553	1654	1552	277434	2603	0	null	GO:0008270	zinc ion binding	null	null	null	null
TGGT1_273860	hypothetical protein	-0.364275	8.05553	5.64456e-11	2.85975e-10	0.00200045	-1	4158	3493	3660	6116	5360	5269	37859	343	0	null	null	null	null	null	null	null
TGGT1_225320	hypothetical protein	-0.364163	6.05098	3.91518e-08	1.49317e-07	0.00227617	-1	1075	863	875	1430	1380	1347	54414	504	0	NN Sum: 4, NN D: .78, HMM Prob: 1	null	null	null	null	null	null
TGGT1_213800	putative protein phosphatase 2b regulatory subunit	-0.364118	6.61445	5.24218e-08	1.96007e-07	0.00262201	-1	1615	1246	1305	2204	2059	1893	19994	177	0	null	GO:0047184, GO:0005509	1-acylglycerophosphocholine O-acyltransferase activity, calcium ion binding	null	null	2.3.1.23 (1-acylglycerophosphocholine O-acyltransferase)	2.3.1.23 (1-acylglycerophosphocholine O-acyltransferase)
TGGT1_225770	Tyrosine kinase-like (TKL) protein	-0.364106	5.69814	1.17138e-08	4.7128e-08	0.00180936	-1	823	650	728	1053	1154	1044	214435	2021	0	null	GO:0005524, GO:0004709, GO:0004672	ATP binding, MAP kinase kinase kinase activity, protein kinase activity	GO:0006468	protein phosphorylation	2.7.11.25 (Mitogen-activated protein kinase kinase kinase)	2.7.11.25 (Mitogen-activated protein kinase kinase kinase)
TGGT1_251460	hypothetical protein	-0.363914	5.97395	1.86066e-08	7.35942e-08	0.00206427	-1	942	865	853	1334	1331	1274	148143	1383	0	null	null	null	null	null	null	null
TGGT1_306940	hypothetical protein	-0.36388	1.66544	0.055697	0.0834994	0.00584029	0	43	43	43	59	68	64	10791	91	0	null	null	null	null	null	null	null
TGGT1_301330	hypothetical protein	-0.363447	3.68917	0.000538388	0.00118967	0.00324413	-1	182	158	201	273	260	267	26284	236	1	null	null	null	null	null	null	null
TGGT1_234560	hypothetical protein	-0.363262	5.57471	7.54069e-08	2.7667e-07	0.00204895	-1	736	627	655	940	1057	984	138868	1285	0	null	null	null	null	null	null	null
TGGT1_239885	hypothetical protein	-0.36303	6.20425	7.90512e-10	3.54435e-09	0.00170919	-1	1100	963	1063	1570	1548	1504	656509	6055	0	null	GO:0005524, GO:0004672	ATP binding, protein kinase activity	GO:0006468	protein phosphorylation	null	null
TGGT1_259050	hypothetical protein	-0.362758	3.48179	0.00209551	0.00416459	0.00464939	-1	172	144	152	230	262	200	31500	286	4	null	null	null	null	null	null	null
TGGT1_226420	peptidase family M3 protein	-0.362505	6.86645	1.75755e-09	7.67145e-09	0.00210687	-1	1788	1485	1686	2410	2567	2344	75441	667	0	NN Sum: 2, NN D: .33, HMM Prob: .97	GO:0004222, GO:0008270	metalloendopeptidase activity, zinc ion binding	GO:0006508	proteolysis	null	null
TGGT1_266810	hypothetical protein	-0.362408	6.30995	4.34251e-10	1.99513e-09	0.00168461	-1	1217	1018	1133	1745	1670	1562	34450	316	2	null	null	null	null	null	null	null
TGGT1_214430	hypothetical protein	-0.362195	4.77274	8.50687e-05	0.000212745	0.00387257	-1	385	377	390	670	537	502	55881	515	0	NN Sum: 0, NN D: .3, HMM Prob: .51	null	null	null	null	null	null
TGGT1_228200	vacuolar (h+)-atpase g subunit protein	-0.361774	5.38975	2.86416e-09	1.22148e-08	0.0012635	-1	637	548	590	877	922	823	52596	483	0	null	GO:0016820	hydrolase activity, acting on acid anhydrides, catalyzing transmembrane movement of substances	GO:0015992	proton transport	null	null
TGGT1_209190	ABC transporter transmembrane region domain-containing protein	-0.36171	5.17817	3.35875e-08	1.29183e-07	0.00147311	-1	560	452	521	739	789	734	85582	798	5	NN Sum: 0, NN D: .13, HMM Prob: .76	GO:0005524, GO:0042626, GO:0008559	ATP binding, ATPase activity, coupled to transmembrane movement of substances, xenobiotic-transporting ATPase activity	GO:0055085	transmembrane transport	3.6.3.44 (Xenobiotic-transporting ATPase)	3.6.3.44 (Xenobiotic-transporting ATPase)
TGGT1_295360	hypothetical protein	-0.361434	8.7917	3.67762e-10	1.70369e-09	0.00225837	-1	7059	5844	5974	10061	8804	9004	29549	268	0	null	null	null	null	null	null	null
TGGT1_304980	hypothetical protein	-0.361352	3.75574	0.000351655	0.000799215	0.00289534	-1	222	168	178	297	270	271	23589	216	0	null	null	null	null	null	null	null
TGGT1_257480	NADP-dependent succinate-semialdehyde dehydrogenase	-0.361244	5.56454	8.1073e-10	3.63051e-09	0.00125406	-1	756	608	643	1006	1000	955	76050	709	0	null	GO:0016491, GO:0004777	oxidoreductase activity, succinate-semialdehyde dehydrogenase (NAD+) activity	GO:0055114	oxidation-reduction process	1.2.1.24 (Succinate-semialdehyde dehydrogenase (NAD(+)))	1.2.1.24 (Succinate-semialdehyde dehydrogenase (NAD(+)))
TGGT1_285240	3-oxo-5-alpha-steroid 4-dehydrogenase	-0.361149	7.45934	2.07302e-09	8.97275e-09	0.00227951	-1	2792	2229	2475	3989	3655	3417	40101	347	4	NN Sum: 4, NN D: .63, HMM Prob: .97	GO:0016627	oxidoreductase activity, acting on the CH-CH group of donors	GO:0006629	lipid metabolic process	1.3.1.38 (Trans-2-enoyl-CoA reductase (NADPH))	1.3.1.38 (Trans-2-enoyl-CoA reductase (NADPH))
TGGT1_243690	hypothetical protein	-0.360548	8.05486	1.96942e-08	7.77263e-08	0.00274475	-1	4379	3455	3505	6021	5248	5440	44598	410	1	null	null	null	null	null	null	null
TGGT1_240540	hypothetical protein	-0.360523	6.19704	6.74758e-07	2.21458e-06	0.00298862	-1	1151	918	1050	1488	1694	1414	62029	553	0	null	null	null	null	null	null	null
TGGT1_268760	hypothetical protein	-0.360498	8.15754	5.51719e-10	2.50939e-09	0.00222484	-1	4684	3581	3921	6270	5780	5885	31988	292	1	NN Sum: 2, NN D: .4, HMM Prob: .84	null	null	null	null	null	null
TGGT1_320440A	hypothetical protein	-0.360227	3.74859	0.000598072	0.00131037	0.00346881	-1	198	164	203	284	259	290	65666	599	1	NN Sum: 4, NN D: .68, HMM Prob: .16	GO:0004527, GO:0003676	exonuclease activity, nucleic acid binding	null	null	null	null
TGGT1_305060	CAP-Gly domain-containing protein	-0.360205	6.54466	4.82489e-10	2.2028e-09	0.00178	-1	1438	1207	1323	1974	2013	1865	30480	273	0	null	GO:0005515	protein binding	null	null	null	null
TGGT1_244200	putative 2-oxoglutarate dehydrogenase e1 component, mitochondrial precursor	-0.359932	7.54592	1.90266e-09	8.26502e-09	0.00226624	-1	2896	2510	2543	4163	3766	3804	124249	1116	0	NN Sum: 0, NN D: .22, HMM Prob: .99	GO:0004591, GO:0030976	oxoglutarate dehydrogenase (succinyl-transferring) activity, thiamine pyrophosphate binding	GO:0008152, GO:0006099	metabolic process, tricarboxylic acid cycle	1.2.4.2 (Oxoglutarate dehydrogenase (succinyl-transferring))	1.2.4.2 (Oxoglutarate dehydrogenase (succinyl-transferring))
TGGT1_212130	phospholipase, patatin family protein	-0.359774	6.22608	1.13759e-08	4.58196e-08	0.00207369	-1	1156	974	1050	1547	1547	1591	109846	994	2	null	GO:0050253, GO:0004806	retinyl-palmitate esterase activity, triglyceride lipase activity	GO:0006629	lipid metabolic process	3.1.1.3 (Triacylglycerol lipase)	3.1.1.3 (Triacylglycerol lipase)
TGGT1_216030B	hypothetical protein	-0.359566	3.04965	0.00309876	0.00599733	0.00347397	-1	129	103	114	176	160	174	35001	340	0	null	null	null	null	null	null	null
TGGT1_410850	hypothetical protein	-0.358898	5.26082	1.36015e-08	5.45718e-08	0.00133601	-1	584	491	550	828	839	729	43062	378	0	null	null	null	null	null	null	null
TGGT1_254290	hypothetical protein	-0.358652	5.40361	3.55649e-09	1.50347e-08	0.0012707	-1	665	556	574	884	883	877	201249	1851	0	null	null	null	null	null	null	null
TGGT1_230880	hypothetical protein	-0.358535	5.22608	2.20748e-08	8.67439e-08	0.0013971	-1	602	466	520	824	752	762	112272	1048	0	null	null	null	null	null	null	null
TGGT1_225220	SCP family extracellular subfamily protein	-0.358433	6.44516	2.80661e-08	1.08812e-07	0.00231367	-1	1296	1158	1247	1900	1930	1633	90017	820	0	NN Sum: 4, NN D: .8, HMM Prob: 1	null	null	null	null	null	null
TGGT1_272390	hypothetical protein	-0.358214	4.05288	0.000123095	0.000301602	0.00268993	-1	263	208	229	341	333	356	132233	1258	1	NN Sum: 3, NN D: .45, HMM Prob: .01	null	null	null	null	null	null
TGGT1_219280	actin like protein ALP1	-0.357851	6.563	1.46699e-09	6.44978e-09	0.00189751	-1	1465	1210	1349	2041	2053	1832	46085	414	0	null	null	null	null	null	null	null
TGGT1_207460A	Rab5B protein	-0.357635	1.58488	0.0756688	0.110338	0.00593184	0	41	42	39	61	65	54	2445	26	0	null	GO:0005525, GO:0003924	GTP binding, GTPase activity	GO:0007264	small GTPase mediated signal transduction	null	null
TGGT1_286160A	non-specific serine/threonine protein kinase	-0.357618	2.6661	0.00896467	0.0158638	0.00353025	-1	92	81	91	131	135	123	24940	211	0	null	null	null	null	null	2.7.11.1 (Non-specific serine/threonine protein kinase)	3.1.13.4 (Poly(A)-specific ribonuclease)
TGGT1_305530	hypothetical protein	-0.357552	2.54863	0.0149574	0.0253071	0.00479632	-1	85	72	86	117	134	107	28178	250	0	NN Sum: 3, NN D: .46, HMM Prob: .47	null	null	null	null	null	null
TGGT1_243400	hypothetical protein	-0.357541	5.43087	2.63539e-07	9.08106e-07	0.00207391	-1	597	588	641	937	939	820	187998	1766	0	null	GO:0005515	protein binding	null	null	null	null
TGGT1_361650	proteasome/cyclosome repeat protein	-0.356716	4.51177	4.73055e-06	1.3953e-05	0.00175146	-1	340	303	321	516	447	457	18335	167	0	NN Sum: 0, NN D: .2, HMM Prob: .99	null	null	null	null	null	null
TGGT1_235183	PAN domain-containing protein	-0.356565	2.10967	0.0281153	0.0449176	0.00467664	-1	68	56	54	86	93	83	304396	2869	0	null	GO:0008061, GO:0005515	chitin binding, protein binding	GO:0007596, GO:0006030, GO:0006508	blood coagulation, chitin metabolic process, proteolysis	null	3.4.21.7 (Plasmin)
TGGT1_216020	peptidase family c78 protein	-0.356086	5.92769	1.09545e-07	3.95127e-07	0.00226228	-1	906	796	884	1259	1357	1190	91763	853	0	NN Sum: 1, NN D: .17, HMM Prob: .9	null	null	null	null	null	3.4.22.- (Cysteine endopeptidases.)
TGGT1_214620	putative hypoxia- inducible factor prolyl hydroxylase (phd2)	-0.355965	5.37539	8.57731e-09	3.48378e-08	0.0013299	-1	633	534	595	902	905	786	64087	577	0	null	GO:0031418, GO:0005506, GO:0016706	L-ascorbic acid binding, iron ion binding, oxidoreductase activity, acting on paired donors, with incorporation or reduction of molecular oxygen, 2-oxoglutarate as one donor, and incorporation of one atom each of oxygen into both donors	GO:0055114	oxidation-reduction process	null	null
TGGT1_266010	phosphatidylinositol 3- and 4-kinase	-0.355956	6.89057	5.7019e-10	2.58853e-09	0.00187582	-1	1766	1538	1747	2523	2462	2445	965504	8881	0	NN Sum: 0, NN D: .15, HMM Prob: .64	GO:0016773	phosphotransferase activity, alcohol group as acceptor	null	null	2.7.11.1 (Non-specific serine/threonine protein kinase)	2.7.11.1 (Non-specific serine/threonine protein kinase)
TGGT1_228250	elongation factor Tu GTP binding domain-containing protein	-0.355797	5.88471	6.49468e-09	2.66175e-08	0.00170392	-1	875	756	880	1281	1291	1124	122398	1118	0	NN Sum: 0, NN D: .24, HMM Prob: .94	GO:0005525, GO:0003924	GTP binding, GTPase activity	GO:0007264	small GTPase mediated signal transduction	null	null
TGGT1_267660	hypothetical protein	-0.355763	7.10108	1.4788e-10	7.14755e-10	0.00178859	-1	2075	1798	1974	2940	2838	2822	170474	1563	0	null	null	null	null	null	null	null
TGGT1_312622	DUF803 domain-containing protein	-0.355753	5.74739	2.59613e-07	8.96284e-07	0.00236208	-1	904	638	748	1114	1141	1101	86833	814	10	null	GO:0015095	magnesium ion transmembrane transporter activity	GO:0015693	magnesium ion transport	null	null
TGGT1_250700	hypothetical protein	-0.355435	7.44502	1.86605e-07	6.54832e-07	0.00300021	-1	2518	2398	2493	3528	3915	3473	160618	1509	0	null	null	null	null	null	null	null
TGGT1_286430	hypothetical protein	-0.35491	4.83993	4.86381e-06	1.43053e-05	0.00228182	-1	461	380	373	608	565	610	33570	302	0	null	null	null	null	null	null	null
TGGT1_360050	hypothetical protein	-0.354872	3.63786	0.000332418	0.000759304	0.00224828	-1	194	156	174	261	261	248	14770	125	0	null	null	null	null	null	null	null
TGGT1_297140	putative U6 snRNA-associated sm family protein Lsm2	-0.354853	3.68985	0.000680351	0.00147372	0.00325403	-1	209	151	184	287	271	241	11569	101	0	null	null	null	GO:0006397	mRNA processing	null	null
TGGT1_316680	RNA pseudouridine synthase superfamily protein	-0.354829	7.13995	5.49668e-09	2.2798e-08	0.00224135	-1	2071	1911	2019	2911	3071	2849	289366	2780	0	null	GO:0003723, GO:0009982	RNA binding, pseudouridine synthase activity	GO:0001522	pseudouridine synthesis	null	5.4.99.- (Transferring other groups.)
TGGT1_228730	hypothetical protein	-0.354811	5.78568	4.11866e-10	1.89709e-09	0.00124699	-1	840	739	765	1190	1192	1066	134290	1252	6	null	null	null	null	null	null	null
TGGT1_206400	FAD binding domain of DNA photolyase domain-containing protein	-0.354591	3.76781	0.00102054	0.00215022	0.00391881	-1	195	161	218	284	275	284	61326	548	0	null	GO:0003913, GO:0003904	DNA photolyase activity, deoxyribodipyrimidine photo-lyase activity	GO:0006281	DNA repair	4.1.99.3 (Deoxyribodipyrimidine photo-lyase)	4.1.99.3 (Deoxyribodipyrimidine photo-lyase)
TGGT1_249980	leucine rich repeat-containing protein	-0.354515	4.67548	5.40661e-06	1.57865e-05	0.00203101	-1	393	339	350	594	521	477	31448	282	0	null	GO:0005515	protein binding	null	null	null	null
TGGT1_281600	hypothetical protein	-0.354181	0.898217	0.158174	0.212876	0.00719604	0	22	27	25	38	36	35	25302	224	0	NN Sum: 3, NN D: .59, HMM Prob: .74	null	null	null	null	null	null
TGGT1_318430	malate dehydrogenase MDH	-0.353655	6.49925	7.42756e-06	2.13944e-05	0.0038456	-1	1584	1065	1224	1953	1884	1822	54760	511	0	null	GO:0030060	L-malate dehydrogenase activity	GO:0005975, GO:0006108, GO:0055114	carbohydrate metabolic process, malate metabolic process, oxidation-reduction process	1.1.1.37 (Malate dehydrogenase)	1.1.1.27 (L-lactate dehydrogenase)
TGGT1_249240	putative calmodulin	-0.353443	9.12133	7.41301e-11	3.71163e-10	0.00201248	-1	8894	7307	7604	12566	11452	10937	16804	149	0	null	GO:0047184, GO:0005509	1-acylglycerophosphocholine O-acyltransferase activity, calcium ion binding	null	null	2.3.1.23 (1-acylglycerophosphocholine O-acyltransferase)	2.3.1.23 (1-acylglycerophosphocholine O-acyltransferase)
TGGT1_310460	Rab6	-0.35316	5.26402	9.4533e-07	3.05285e-06	0.00219739	-1	619	525	488	794	813	788	23471	209	0	null	GO:0005525, GO:0003924	GTP binding, GTPase activity	GO:0006886, GO:0006913, GO:0006184, GO:0007264	intracellular protein transport, nucleocytoplasmic transport, obsolete GTP catabolic process, small GTPase mediated signal transduction	null	null
TGGT1_236630	hypothetical protein	-0.353029	7.88007	4.92924e-09	2.05385e-08	0.00237054	-1	3781	3026	3263	5349	4783	4642	39323	360	1	null	null	null	null	null	null	null
TGGT1_227930	hypothetical protein	-0.352948	6.44579	3.16548e-07	1.08152e-06	0.00274895	-1	1405	1192	1117	1903	1772	1777	169597	1554	0	NN Sum: 3, NN D: .46, HMM Prob: .87	null	null	null	null	null	null
TGGT1_260640	autophagy protein apg9 protein	-0.352665	6.91347	1.69934e-09	7.43524e-09	0.00197153	-1	1761	1617	1755	2672	2462	2413	184717	1660	6	null	null	null	null	null	null	null
TGGT1_312100	plasma membrane-type Ca(2+)-ATPase A1 PMCAA1	-0.352447	7.85684	1.4747e-08	5.89393e-08	0.00253221	-1	3763	3001	3148	4977	4675	4863	198984	1822	11	null	GO:0005388, GO:0019829, GO:0046872, GO:0000166	calcium-transporting ATPase activity, cation-transporting ATPase activity, metal ion binding, nucleotide binding	GO:0006812, GO:0008152	cation transport, metabolic process	3.6.3.8 (Calcium-transporting ATPase)	3.6.3.8 (Calcium-transporting ATPase)
TGGT1_316400A	alpha tubulin TUBA1	-0.352285	5.85371	2.68957e-06	8.25546e-06	0.00305259	-1	1001	704	765	1299	1193	1122	2096	20	0	null	GO:0005525, GO:0003924	GTP binding, GTPase activity	GO:0006184, GO:0051258	obsolete GTP catabolic process, protein polymerization	null	null
TGGT1_231800	putative helicase	-0.352282	3.22047	0.00200365	0.0040062	0.00284665	-1	133	120	138	194	194	186	244993	2275	0	null	GO:0005524, GO:0004003, GO:0003677	ATP binding, ATP-dependent DNA helicase activity, DNA binding	GO:0006139	nucleobase-containing compound metabolic process	null	null
TGGT1_297870	hypothetical protein	-0.352229	6.5639	2.25764e-08	8.85709e-08	0.00223815	-1	1439	1168	1430	1975	1990	1949	94770	872	0	null	null	null	null	null	null	null
TGGT1_211850	hypothetical protein	-0.352009	6.30421	4.78204e-08	1.80572e-07	0.00223584	-1	1173	1097	1091	1716	1576	1646	18449	173	0	null	null	null	null	null	null	null
TGGT1_250350	putative CRIPT	-0.351955	5.14439	2.27534e-08	8.91686e-08	0.0011899	-1	548	449	506	775	752	678	10076	90	0	null	null	null	null	null	null	null
TGGT1_227952	14-3-3 superfamily protein	-0.351772	6.5544	4.65884e-08	1.76103e-07	0.00236415	-1	1552	1170	1295	2070	1917	1892	47992	422	0	NN Sum: 1, NN D: .33, HMM Prob: .99	null	null	null	null	null	3.4.24.- (Metalloendopeptidases.)
TGGT1_304990	guanylate-binding protein, N-terminal domain-containing protein	-0.351634	6.4211	6.01913e-09	2.48088e-08	0.00194512	-1	1325	1094	1236	1812	1873	1673	142775	1281	4	null	GO:0005525, GO:0003924	GTP binding, GTPase activity	null	null	null	null
TGGT1_245710	putative phosphatidylinositol-4-phosphate 5-kinase	-0.35159	5.24367	8.94136e-07	2.89526e-06	0.00214174	-1	605	474	533	766	858	737	31258	273	0	null	GO:0018024	histone-lysine N-methyltransferase activity	null	null	2.1.1.43 (Histone-lysine N-methyltransferase)	2.1.1.43 (Histone-lysine N-methyltransferase)
TGGT1_211270	sushi domain (scr repeat) domain-containing protein	-0.35158	7.90418	5.52002e-06	1.60982e-05	0.00405247	-1	3432	3162	3619	5448	5343	4244	414909	3916	1	null	null	null	GO:0030154	cell differentiation	null	null
TGGT1_221460	phosphoglycerate mutase family protein	-0.351537	6.22521	6.85728e-09	2.80877e-08	0.00185989	-1	1144	973	1071	1613	1621	1443	48440	450	0	null	null	null	null	null	null	null
TGGT1_228460	hypothetical protein	-0.351471	5.76197	1.45495e-08	5.82142e-08	0.00170394	-1	882	652	781	1157	1114	1116	130657	1191	0	null	null	null	null	null	null	null
TGGT1_230920	adaptor complexes medium subunit family protein	-0.350575	4.33291	0.00025184	0.00058879	0.00371746	-1	348	230	278	448	410	393	66400	619	0	NN Sum: 3, NN D: .45, HMM Prob: .15	GO:0005515	protein binding	GO:0006886, GO:0016192	intracellular protein transport, vesicle-mediated transport	null	null
TGGT1_311920	GRAM domain-containing protein	-0.350136	7.7596	2.14649e-09	9.27416e-09	0.00218874	-1	3344	2879	3034	4531	4498	4526	272160	2528	3	null	null	null	null	null	null	null
TGGT1_257360	hypothetical protein	-0.350087	4.50854	7.77138e-06	2.23404e-05	0.00180514	-1	348	292	325	479	503	432	208531	1953	0	NN Sum: 0, NN D: .29, HMM Prob: .92	null	null	null	null	null	null
TGGT1_313310	DnaJ domain-containing protein	-0.349859	6.62714	1.49911e-08	5.98488e-08	0.00214314	-1	1451	1330	1431	2247	2018	1919	65713	608	0	null	GO:0031072	heat shock protein binding	null	null	null	null
TGGT1_218780	putative phosphoserine aminotransferase	-0.34985	7.98231	2.9297e-09	1.24741e-08	0.00226865	-1	4022	3122	3688	5428	5339	5065	52800	481	0	null	GO:0004648	O-phospho-L-serine:2-oxoglutarate aminotransferase activity	GO:0008152	metabolic process	2.6.1.52 (Phosphoserine transaminase)	2.6.1.52 (Phosphoserine transaminase)
TGGT1_293470	hypothetical protein	-0.349613	7.22906	1.37016e-09	6.04238e-09	0.00200599	-1	2363	1902	2151	3265	3039	3080	43491	400	0	null	null	null	null	null	null	null
TGGT1_239400	hypothetical protein	-0.349532	7.02956	1.48442e-09	6.52244e-09	0.00195452	-1	2048	1730	1802	2736	2799	2633	133933	1265	0	null	null	null	null	null	null	null
TGGT1_308850	hypothetical protein	-0.349231	4.37012	3.67654e-05	9.61229e-05	0.00234157	-1	346	246	286	435	429	419	88594	815	0	null	null	null	null	null	null	null
TGGT1_310530	SNF2 family N-terminal domain-containing protein	-0.349124	6.57657	7.34584e-09	2.99535e-08	0.00200267	-1	1460	1282	1329	1992	2084	1887	366829	3365	0	null	GO:0005524, GO:0003677, GO:0004386	ATP binding, DNA binding, helicase activity	null	null	null	null
TGGT1_214520	general transcription factor IIH polypeptide 4 GTF2H4	-0.349067	4.91151	1.04993e-07	3.79271e-07	0.00112918	-1	445	396	437	643	637	592	92510	865	0	null	GO:0004003	ATP-dependent DNA helicase activity	GO:0006289	nucleotide-excision repair	null	null
TGGT1_220190	hypothetical protein	-0.349047	3.89464	0.00124328	0.00258646	0.00431135	-1	208	191	229	293	340	287	60983	560	1	NN Sum: 0, NN D: .36, HMM Prob: 1	GO:0005515	protein binding	null	null	null	null
TGGT1_316400B	alpha tubulin TUBA1	-0.348924	10.6264	1.52022e-07	5.38954e-07	0.00313856	-1	27042	19210	21719	34423	32926	31700	47848	432	0	null	GO:0005525, GO:0003924	GTP binding, GTPase activity	GO:0006184, GO:0051258	obsolete GTP catabolic process, protein polymerization	null	null
TGGT1_410060	putative proteophosphoglycan ppg4, related protein	-0.34892	3.43833	0.00169164	0.00342868	0.00331862	-1	171	127	159	220	222	226	60444	590	0	null	null	null	null	null	null	null
TGGT1_231220	hypothetical protein	-0.348885	5.29969	4.47348e-08	1.69627e-07	0.00144589	-1	611	493	573	801	834	817	50646	451	5	NN Sum: 3, NN D: .48, HMM Prob: 0	null	null	null	null	null	null
TGGT1_256030	hypothetical protein	-0.348801	7.7056	2.38368e-08	9.32631e-08	0.0025293	-1	3428	2681	2832	4458	4425	4178	29222	256	0	null	null	null	GO:0035556	intracellular signal transduction	null	null
TGGT1_308070	hypothetical protein	-0.348639	5.52186	3.04627e-08	1.17664e-07	0.00156932	-1	722	622	612	946	972	944	140263	1272	0	NN Sum: 1, NN D: .17, HMM Prob: .9	null	null	null	null	null	null
TGGT1_363980	hypothetical protein	-0.348423	4.06979	0.000152157	0.000367467	0.00245863	-1	250	230	230	350	368	322	27802	264	0	null	null	null	null	null	null	null
TGGT1_227850	peptidyl-prolyl cis-trans isomerase, cyclophilin-type domain-containing protein	-0.34841	4.59755	1.71425e-05	4.69524e-05	0.0022825	-1	388	314	326	508	541	455	66237	592	0	null	GO:0003676, GO:0003755	nucleic acid binding, peptidyl-prolyl cis-trans isomerase activity	GO:0006457, GO:0000413	protein folding, protein peptidyl-prolyl isomerization	null	5.2.1.8 (Peptidylprolyl isomerase)
TGGT1_239290	hypothetical protein	-0.348311	4.49723	0.000109312	0.000269197	0.00327175	-1	380	251	330	489	470	443	193664	1802	0	null	null	null	null	null	null	null
TGGT1_201880	hypothetical protein	-0.348247	7.00627	2.44118e-06	7.54094e-06	0.00346858	-1	2114	1702	1683	2964	2456	2621	15269	128	0	null	null	null	GO:0006122	mitochondrial electron transport, ubiquinol to cytochrome c	null	null
TGGT1_253600	hypothetical protein	-0.347909	6.19784	3.01357e-09	1.27918e-08	0.0016728	-1	1108	965	1058	1567	1522	1492	97392	924	0	null	null	null	null	null	null	null
TGGT1_223780	hypothetical protein	-0.347844	5.20417	1.91438e-07	6.69849e-07	0.00162621	-1	601	479	490	767	770	757	207740	1881	0	null	GO:0005488	binding	null	null	null	null
TGGT1_213370	formin FRM3	-0.347455	6.26717	7.23918e-07	2.36628e-06	0.00276604	-1	1178	1072	1033	1540	1646	1616	298952	2849	0	null	null	null	null	null	null	null
TGGT1_278510	protein phosphatase 2C domain-containing protein	-0.347245	7.65078	6.24196e-09	2.56689e-08	0.00227756	-1	3219	2611	2775	4286	4338	3946	47192	428	1	NN Sum: 4, NN D: .66, HMM Prob: .97	GO:0003824, GO:0004721	catalytic activity, phosphoprotein phosphatase activity	null	null	3.1.3.16 (Protein-serine/threonine phosphatase)	3.1.3.16 (Protein-serine/threonine phosphatase)
TGGT1_286540	hypothetical protein	-0.34677	3.11537	0.0123171	0.021242	0.00640185	-1	111	127	125	205	163	165	49771	461	0	NN Sum: 3, NN D: .64, HMM Prob: 1	null	null	null	null	null	null
TGGT1_221922	NifU family domain-containing protein	-0.346592	4.76557	0.000175178	0.000419155	0.00398013	-1	442	336	380	530	644	515	51850	483	0	null	GO:0005506, GO:0051536	iron ion binding, iron-sulfur cluster binding	GO:0016226	iron-sulfur cluster assembly	null	null
TGGT1_271780	Filamin/ABP280 repeat-containing protein	-0.346537	6.23281	6.43468e-08	2.38626e-07	0.00217827	-1	1173	952	1089	1651	1471	1570	296731	2721	0	null	null	null	null	null	null	null
TGGT1_248860	hypothetical protein	-0.346477	5.10916	1.48829e-07	5.2841e-07	0.00141369	-1	537	458	474	781	690	677	50202	458	1	NN Sum: 1, NN D: .16, HMM Prob: .56	null	null	null	null	null	null
TGGT1_305290	putative vacuolar atp synthase subunit e	-0.346369	6.39433	3.73628e-07	1.26402e-06	0.00264684	-1	1397	1076	1127	1896	1741	1618	39128	345	0	null	GO:0046961	proton-transporting ATPase activity, rotational mechanism	GO:0015991	ATP hydrolysis coupled proton transport	null	3.6.3.14 (H(+)-transporting two-sector ATPase)
TGGT1_272645	hypothetical protein	-0.346359	3.11562	0.00745074	0.0133906	0.00475351	-1	131	122	111	173	169	190	11121	95	0	null	null	null	null	null	null	null
TGGT1_266630	hypothetical protein	-0.346311	7.30835	5.76473e-10	2.61378e-09	0.00187427	-1	2418	2109	2249	3372	3386	3148	67319	582	0	null	null	null	null	null	null	null
TGGT1_295970	hypothetical protein	-0.346103	2.81862	0.0120896	0.020864	0.0046468	-1	101	105	89	156	139	137	11966	102	0	null	null	null	null	null	null	null
TGGT1_299080	VTC domain-containing protein	-0.346098	6.42129	1.57579e-08	6.28755e-08	0.00200599	-1	1306	1162	1190	1775	1854	1718	138590	1230	2	null	null	null	null	null	null	null
TGGT1_314415	hypothetical protein	-0.346084	4.39427	3.64564e-05	9.53839e-05	0.00223405	-1	331	262	300	486	427	392	21369	200	0	null	null	null	null	null	null	null
TGGT1_237160	hypothetical protein	-0.345712	4.97978	6.32158e-06	1.82887e-05	0.00233311	-1	467	414	461	635	721	605	183691	1717	0	NN Sum: 1, NN D: .27, HMM Prob: .93	null	null	null	null	null	null
TGGT1_308000	Gpi16 subunit, GPI transamidase component protein	-0.34551	5.80849	3.57952e-10	1.65952e-09	0.00114428	-1	889	705	800	1219	1169	1106	83545	769	2	NN Sum: 2, NN D: .33, HMM Prob: .99	null	null	GO:0016255	attachment of GPI anchor to protein	null	null
TGGT1_294790	hypothetical protein	-0.345052	8.78075	5.47245e-08	2.03986e-07	0.00276601	-1	7367	5528	6006	9816	8671	9025	37699	351	0	null	null	null	null	null	null	null
TGGT1_248690	hypothetical protein	-0.345031	5.39083	2.85235e-08	1.10409e-07	0.00138956	-1	678	541	571	904	844	863	36192	340	0	null	null	null	null	null	null	null
TGGT1_246590	hypothetical protein	-0.344974	5.62581	6.01702e-09	2.48088e-08	0.00133802	-1	762	656	688	1031	1078	966	49112	447	0	null	null	null	null	null	null	null
TGGT1_249350	esterase/lipase/thioesterase domain-containing protein	-0.344671	6.74694	2.19415e-07	7.6332e-07	0.00262642	-1	1653	1484	1451	2337	2361	2012	45265	417	0	null	GO:0004177	aminopeptidase activity	GO:0006508	proteolysis	null	null
TGGT1_313570	regulator of chromosome condensation (RCC1) repeat-containing protein	-0.34453	5.3919	1.68635e-08	6.71022e-08	0.00127516	-1	654	562	574	921	891	802	71434	671	0	null	null	null	null	null	null	null
TGGT1_286270	hypothetical protein	-0.344485	8.07428	3.32712e-09	1.40897e-08	0.00221887	-1	4070	3754	3698	5527	5840	5469	619126	5711	0	null	null	null	null	null	null	null
TGGT1_207620	pyridine nucleotide-disulfide oxidoreductase domain-containing protein	-0.344355	7.40543	3.56532e-08	1.3662e-07	0.00246403	-1	2782	2170	2320	3776	3451	3369	71248	664	0	NN Sum: 0, NN D: .25, HMM Prob: .93	GO:0051537, GO:0008860, GO:0050660, GO:0016491	2 iron, 2 sulfur cluster binding, ferredoxin-NAD+ reductase activity, flavin adenine dinucleotide binding, oxidoreductase activity	GO:0055114	oxidation-reduction process	1.18.1.3 (Ferredoxin--NAD(+) reductase)	1.6.5.4 (Monodehydroascorbate reductase (NADH))
TGGT1_262010	calmodulin CAM2	-0.343895	6.56472	4.87702e-08	1.83776e-07	0.00223983	-1	1542	1226	1286	2093	1990	1827	15391	142	0	null	GO:0005509	calcium ion binding	null	null	null	null
TGGT1_267300	hypothetical protein	-0.343886	5.20557	1.39369e-07	4.95548e-07	0.00149673	-1	601	456	518	780	753	761	28915	265	4	null	null	null	null	null	null	null
TGGT1_305140	phospholipase, patatin family protein	-0.343773	7.3382	2.82605e-08	1.09462e-07	0.00238989	-1	2370	2166	2382	3620	3184	3304	276592	2574	0	null	GO:0050253, GO:0004806	retinyl-palmitate esterase activity, triglyceride lipase activity	GO:0008152	metabolic process	3.1.1.3 (Triacylglycerol lipase)	3.1.1.3 (Triacylglycerol lipase)
TGGT1_229350	HEAT repeat-containing protein	-0.343658	4.90858	1.52432e-06	4.8091e-06	0.0017051	-1	480	402	397	651	642	573	95225	871	0	NN Sum: 0, NN D: .17, HMM Prob: .57	GO:0005488	binding	null	null	null	null
TGGT1_260650	glycosyltransferase, group 2 family protein	-0.3435	5.14538	2.60693e-08	1.01669e-07	0.00107165	-1	536	465	507	753	757	690	193149	1801	0	NN Sum: 1, NN D: .24, HMM Prob: .92	null	null	null	null	null	null
TGGT1_310970	hypothetical protein	-0.343456	7.85506	1.21155e-09	5.36575e-09	0.00204164	-1	3536	3085	3293	4851	4787	4817	370606	3415	0	null	null	null	null	null	null	null
TGGT1_249380	DHHC zinc finger domain-containing protein	-0.34326	5.11224	3.42942e-07	1.16619e-06	0.00155124	-1	527	470	476	699	741	708	49906	465	4	null	GO:0008270	zinc ion binding	null	null	2.3.1.225 (Protein S-acyltransferase)	2.3.1.225 (Protein S-acyltransferase)
TGGT1_253380	AP2 domain transcription factor AP2III-2	-0.343085	7.44387	2.67731e-08	1.04245e-07	0.00240263	-1	2732	2217	2517	3610	3544	3707	165125	1670	0	null	GO:0003700	transcription factor activity, sequence-specific DNA binding	GO:0006355	regulation of transcription, DNA-templated	null	null
TGGT1_254370	guanylyl cyclase	-0.342752	9.03683	2.37284e-10	1.12733e-09	0.00199196	-1	7968	7195	7328	11497	10446	10881	477079	4367	19	null	GO:0019829, GO:0004383, GO:0046872, GO:0000166, GO:0004012, GO:0016849	cation-transporting ATPase activity, guanylate cyclase activity, metal ion binding, nucleotide binding, phospholipid-translocating ATPase activity, phosphorus-oxygen lyase activity	GO:0006812, GO:0009190, GO:0035556	cation transport, cyclic nucleotide biosynthetic process, intracellular signal transduction	3.6.3.1 (Phospholipid-translocating ATPase); 4.6.1.2 (Guanylate cyclase)	4.6.1.2 (Guanylate cyclase)
TGGT1_267500	hypothetical protein	-0.342574	8.30018	7.42412e-11	3.71462e-10	0.00180445	-1	5030	4143	4351	7016	6453	6237	25696	230	0	null	null	null	null	null	null	null
TGGT1_274090	hypothetical protein	-0.342261	2.37391	0.022608	0.0369494	0.00415379	-1	79	68	69	110	112	93	9794	86	0	null	null	null	null	null	null	null
TGGT1_292170	putative histone lysine methyltransferase, SET	-0.34215	4.58003	4.80944e-06	1.41569e-05	0.00156243	-1	382	309	327	512	510	461	175302	1599	0	null	GO:0005515	protein binding	null	null	null	2.1.1.43 (Histone-lysine N-methyltransferase)
TGGT1_204315	hypothetical protein	-0.341888	5.45853	5.07622e-08	1.90293e-07	0.00148722	-1	685	605	586	948	886	900	22718	197	0	null	null	null	null	null	null	null
TGGT1_214850	putative 1-deoxy-D-xylulose 5-phosphate reductoisomerase	-0.341337	3.27606	0.00303012	0.00587075	0.00345089	-1	152	112	145	200	207	188	68747	632	0	NN Sum: 4, NN D: .87, HMM Prob: 1	GO:0030604, GO:0070402, GO:0005515	1-deoxy-D-xylulose-5-phosphate reductoisomerase activity, NADPH binding, protein binding	GO:0055114	oxidation-reduction process	1.1.1.267 (1-deoxy-D-xylulose-5-phosphate reductoisomerase)	1.1.1.267 (1-deoxy-D-xylulose-5-phosphate reductoisomerase)
TGGT1_219270	multi-pass transmembrane protein	-0.341095	9.68221	2.2545e-11	1.18529e-10	0.00179895	-1	13105	10701	11492	17728	16756	16841	43033	389	6	null	null	null	null	null	null	null
TGGT1_261022	dynein heavy chain family protein	-0.340979	9.27647	5.65198e-12	3.128e-11	0.00166744	-1	9436	8115	9059	13016	13099	12613	446473	3987	0	null	GO:0005524, GO:0016887, GO:0003777, GO:0005515	ATP binding, ATPase activity, microtubule motor activity, protein binding	GO:0007018	microtubule-based movement	null	null
TGGT1_295105	putative rhoptry protein	-0.340775	4.53562	7.1621e-06	2.06692e-05	0.00160696	-1	356	299	332	479	470	487	10699	102	1	NN Sum: 4, NN D: .77, HMM Prob: .9	null	null	null	null	null	null
TGGT1_311010	hypothetical protein	-0.340729	6.7323	1.80903e-06	5.66788e-06	0.00310301	-1	1623	1452	1474	2484	1997	2153	21523	199	0	null	null	null	null	null	null	null
TGGT1_236080	replication factor-a protein 1 (rpa1) subfamily protein	-0.340452	6.7922	2.95377e-08	1.14273e-07	0.00217943	-1	1677	1461	1608	2323	2456	2132	98835	904	0	null	GO:0003676	nucleic acid binding	null	null	null	null
TGGT1_215680	SAG-related sequence SRS18	-0.340402	5.77272	2.52648e-08	9.86373e-08	0.00161826	-1	879	681	781	1233	1133	1039	39473	368	0	null	null	null	null	null	null	null
TGGT1_313410	proteasome 26S regulatory subunit	-0.340191	7.19839	6.40202e-09	2.62972e-08	0.00207377	-1	2366	1862	2079	3169	2994	2997	117677	1091	0	null	GO:0005488, GO:0030234	binding, enzyme regulator activity	GO:0042176	regulation of protein catabolic process	null	null
TGGT1_231950	hypothetical protein	-0.339283	6.7602	8.62482e-09	3.50112e-08	0.0019548	-1	1600	1410	1633	2344	2245	2167	41853	381	0	null	null	null	null	null	null	null
TGGT1_312630	putative anonymous antigen-1	-0.33884	9.62321	7.64717e-10	3.43294e-09	0.00210648	-1	12275	10594	10996	17285	15461	16484	286156	2639	0	null	GO:0005515	protein binding	null	null	null	null
TGGT1_276220	hypothetical protein	-0.338651	5.31746	3.33761e-06	1.00572e-05	0.00236295	-1	675	488	545	902	790	786	106314	1005	0	NN Sum: 4, NN D: .71, HMM Prob: 1	null	null	null	null	null	null
TGGT1_293820	calpain family cysteine protease domain-containing protein	-0.33856	7.568	6.05217e-09	2.49308e-08	0.00212569	-1	2891	2597	2645	4020	3928	3882	243957	2269	0	NN Sum: 0, NN D: .35, HMM Prob: .96	GO:0004198	calcium-dependent cysteine-type endopeptidase activity	GO:0006508	proteolysis	null	3.4.22.- (Cysteine endopeptidases.)
TGGT1_249450	hypothetical protein	-0.33831	4.7876	3.12437e-06	9.46185e-06	0.00161461	-1	403	389	384	580	577	554	101138	946	0	null	null	null	null	null	null	null
TGGT1_312660	hypothetical protein	-0.337707	5.04351	5.83364e-07	1.92859e-06	0.00152686	-1	536	410	464	684	680	681	66034	610	2	null	null	null	null	null	null	null
TGGT1_200270	PAN/Apple domain-containing protein	-0.337378	5.94329	1.33966e-07	4.77744e-07	0.00198786	-1	946	789	901	1341	1319	1169	39104	351	0	NN Sum: 4, NN D: .61, HMM Prob: .98	GO:0005515	protein binding	GO:0007596, GO:0006508	blood coagulation, proteolysis	null	null
TGGT1_289200	RAP domain-containing protein	-0.337037	3.65799	0.00125651	0.00261247	0.00298289	-1	191	164	180	258	282	237	98914	890	0	null	null	null	null	null	null	null
TGGT1_263140	SWI2/SNF2-containing protein RAD26	-0.337007	5.91504	2.78113e-07	9.56964e-07	0.0021158	-1	947	823	813	1265	1284	1202	175839	1596	0	null	GO:0005524, GO:0003677, GO:0004386	ATP binding, DNA binding, helicase activity	null	null	null	3.6.4.- (Acting on ATP; involved in cellular and subcellular movement.)
TGGT1_265290	hypothetical protein	-0.336746	2.91772	0.00948637	0.0166973	0.00382495	-1	108	94	116	170	148	144	40873	372	0	null	null	null	null	null	null	null
TGGT1_289310	cullin family protein	-0.336577	5.19169	4.7545e-06	1.40179e-05	0.00229472	-1	589	461	514	735	829	703	103682	916	0	NN Sum: 0, NN D: .08, HMM Prob: .55	GO:0031625	ubiquitin protein ligase binding	GO:0006511	ubiquitin-dependent protein catabolic process	null	null
TGGT1_297647	hypothetical protein	-0.336431	4.36681	3.72932e-05	9.74326e-05	0.00188756	-1	301	277	300	420	449	406	19321	172	0	null	null	null	null	null	null	null
TGGT1_214960	AP2 domain transcription factor AP2X-8	-0.335906	6.69297	5.16188e-07	1.71432e-06	0.00263988	-1	1537	1492	1398	2171	2164	2103	399591	3817	0	null	null	null	null	null	null	null
TGGT1_301270	Tyrosine kinase-like (TKL) protein	-0.335794	7.50321	1.71885e-08	6.8258e-08	0.00222282	-1	2645	2481	2651	3867	3753	3682	386163	3569	0	NN Sum: 0, NN D: .1, HMM Prob: .8	GO:0005524, GO:0004709, GO:0004672	ATP binding, MAP kinase kinase kinase activity, protein kinase activity	GO:0006468	protein phosphorylation	2.7.11.25 (Mitogen-activated protein kinase kinase kinase)	2.7.11.25 (Mitogen-activated protein kinase kinase kinase)
TGGT1_243545	hypothetical protein	-0.33574	8.65878	3.24956e-08	1.25182e-07	0.00250701	-1	6494	5500	5383	9135	7995	8090	11531	112	0	null	null	null	null	null	null	null
TGGT1_281950	putative membrane protein	-0.335079	4.82654	3.87962e-06	1.15941e-05	0.00167988	-1	434	390	387	628	596	534	37880	355	0	NN Sum: 0, NN D: .05, HMM Prob: .52	GO:0005524	ATP binding	GO:0006367	transcription initiation from RNA polymerase II promoter	null	null
TGGT1_236850	hypothetical protein	-0.334821	6.24985	4.96899e-08	1.86852e-07	0.00194697	-1	1192	971	1104	1582	1562	1585	295244	2752	0	null	null	null	null	null	null	null
TGGT1_360620	hypothetical protein	-0.334686	5.23962	1.58148e-07	5.59305e-07	0.00137581	-1	582	481	554	849	743	752	13604	120	0	NN Sum: 4, NN D: .5, HMM Prob: .6	null	null	null	null	null	null
TGGT1_258832	Vps52 / Sac2 family protein	-0.334553	4.85803	4.46712e-06	1.32298e-05	0.00180256	-1	475	377	388	608	623	565	86828	789	0	null	null	null	null	null	null	null
TGGT1_223950	hypothetical protein	-0.33446	4.5686	0.000133682	0.000325452	0.00307248	-1	411	290	314	506	471	490	94067	868	0	null	null	null	null	null	null	null
TGGT1_213240	hypothetical protein	-0.334352	5.64896	9.31935e-08	3.39524e-07	0.00166631	-1	814	608	732	1087	1061	969	82462	781	1	null	null	null	null	null	null	null
TGGT1_297780	ATPase/histidine kinase/DNA gyrase B/HSP90 domain-containing protein	-0.334341	5.7598	5.00998e-08	1.88199e-07	0.00163828	-1	892	664	771	1194	1110	1063	148237	1386	0	null	GO:0005524, GO:0003677, GO:0003918	ATP binding, DNA binding, DNA topoisomerase type II (ATP-hydrolyzing) activity	GO:0006265	DNA topological change	5.99.1.3 (DNA topoisomerase (ATP-hydrolyzing))	5.99.1.3 (DNA topoisomerase (ATP-hydrolyzing))
TGGT1_411430	rhoptry protein ROP5	-0.33401	9.53542	1.90109e-07	6.65839e-07	0.00287766	-1	12220	9769	9997	16863	14331	15097	51506	461	0	null	GO:0005524, GO:0004672	ATP binding, protein kinase activity	GO:0006468	protein phosphorylation	null	null
TGGT1_201160	hypothetical protein	-0.333822	3.20553	0.00352515	0.00674513	0.0028552	-1	145	122	123	191	192	182	20209	189	0	null	null	null	null	null	null	null
TGGT1_257790	histone deacetylase HDAC4	-0.333595	2.34177	0.0242713	0.0392959	0.00394007	-1	77	60	75	104	103	100	98214	931	0	NN Sum: 3, NN D: .64, HMM Prob: 1	GO:0032041, GO:0046969, GO:0046970	NAD-dependent histone deacetylase activity (H3-K14 specific), NAD-dependent histone deacetylase activity (H3-K9 specific), NAD-dependent histone deacetylase activity (H4-K16 specific)	null	null	3.5.1.98 (Histone deacetylase)	3.5.1.98 (Histone deacetylase)
TGGT1_213550	DHHC zinc finger domain-containing protein	-0.333566	6.94348	4.36425e-07	1.46553e-06	0.00265209	-1	1927	1739	1615	2620	2524	2513	146318	1362	4	null	GO:0008270	zinc ion binding	null	null	null	2.3.1.- (Transferring groups other than amino-acyl groups.)
TGGT1_259560	endonuclease/exonuclease/phosphatase family protein	-0.333472	6.06142	8.58818e-07	2.78837e-06	0.00241975	-1	1036	866	964	1424	1486	1242	164543	1558	0	null	GO:0004535	poly(A)-specific ribonuclease activity	null	null	3.1.13.4 (Poly(A)-specific ribonuclease)	3.1.13.4 (Poly(A)-specific ribonuclease)
TGGT1_264050	ubiquitin-conjugating enzyme subfamily protein	-0.333396	5.55577	2.94469e-07	1.01132e-06	0.0017922	-1	753	627	636	976	1039	904	34429	302	0	null	GO:0016881, GO:0004842	acid-amino acid ligase activity, ubiquitin-protein transferase activity	null	null	6.3.2.19 (Deleted entry)	6.3.2.19 (Deleted entry)
TGGT1_315820	hypothetical protein	-0.333253	4.64563	8.50864e-06	2.43344e-05	0.00168389	-1	396	308	366	551	527	471	60607	560	1	null	null	null	null	null	null	null
TGGT1_294390	putative myosin light chain MLC4	-0.333201	3.48415	0.0185298	0.0307769	0.0091521	-1	184	113	179	242	252	193	19684	172	0	null	null	null	null	null	null	null
TGGT1_204880	hypothetical protein	-0.332248	5.92713	1.60424e-07	5.67076e-07	0.00193295	-1	984	780	850	1322	1251	1206	96184	897	0	NN Sum: 1, NN D: .27, HMM Prob: .88	null	null	null	null	null	null
TGGT1_263710	acyl-CoA:cholesterol acyltransferase alpha ACAT1-alpha	-0.332146	6.1884	7.18173e-07	2.35068e-06	0.00242943	-1	1169	932	1034	1508	1626	1397	72681	650	8	null	GO:0034736	cholesterol O-acyltransferase activity	null	null	2.3.1.26 (Sterol O-acyltransferase)	2.3.1.26 (Sterol O-acyltransferase)
TGGT1_228080	dihydrouridine synthase (dus) protein	-0.332146	5.93059	2.50509e-06	7.72846e-06	0.00260442	-1	906	842	865	1212	1342	1230	131382	1220	0	null	GO:0050660, GO:0046872, GO:0017150	flavin adenine dinucleotide binding, metal ion binding, tRNA dihydrouridine synthase activity	GO:0055114, GO:0008033	oxidation-reduction process, tRNA processing	1.3.1.- (With NAD(+) or NADP(+) as acceptor.)	1.3.1.- (With NAD(+) or NADP(+) as acceptor.)
TGGT1_271770	hypothetical protein	-0.332129	5.83906	1.07202e-06	3.44053e-06	0.0023031	-1	864	750	841	1157	1303	1093	251768	2260	0	null	null	null	null	null	null	null
TGGT1_273100	3'-5' exonuclease domain-containing protein	-0.332043	3.62003	0.00571641	0.0104895	0.00547172	-1	191	161	170	258	289	209	69863	643	0	null	GO:0008408, GO:0003723, GO:0003676	3'-5' exonuclease activity, RNA binding, nucleic acid binding	GO:0006139	nucleobase-containing compound metabolic process	null	null
TGGT1_262390	TLD protein	-0.331426	7.11885	1.08886e-06	3.48994e-06	0.00289049	-1	1964	1984	2008	2864	2963	2814	148061	1392	0	null	null	null	null	null	null	null
TGGT1_201260	sugar transporter ST3	-0.331364	8.744	5.0379e-08	1.89051e-07	0.00251972	-1	6251	5767	6414	8756	9553	8387	74040	693	10	null	GO:0022857	transmembrane transporter activity	GO:0055085	transmembrane transport	null	null
TGGT1_273200	hypothetical protein	-0.331151	5.59933	2.26289e-06	7.01546e-06	0.00233536	-1	778	594	711	951	1064	989	74497	685	3	NN Sum: 4, NN D: .58, HMM Prob: .95	null	null	null	null	null	null
TGGT1_249180	bifunctional dihydrofolate reductase-thymidylate synthase	-0.330791	6.68786	3.53056e-07	1.19868e-06	0.00247485	-1	1722	1270	1454	2255	2108	2047	68751	610	0	null	GO:0004146, GO:0004799	dihydrofolate reductase activity, thymidylate synthase activity	GO:0006231, GO:0006545, GO:0006730, GO:0055114	dTMP biosynthetic process, glycine biosynthetic process, one-carbon metabolic process, oxidation-reduction process	1.5.1.3 (Dihydrofolate reductase); 2.1.1.45 (Thymidylate synthase)	2.1.1.45 (Thymidylate synthase)
TGGT1_226080B	polyA polymerase	-0.330448	2.57419	0.0262401	0.0422007	0.00498034	-1	90	82	78	139	119	104	15256	144	0	null	GO:0003723, GO:0004652	RNA binding, polynucleotide adenylyltransferase activity	GO:0031123, GO:0043631, GO:0006351	RNA 3'-end processing, RNA polyadenylation, transcription, DNA-templated	2.7.7.19 (Polynucleotide adenylyltransferase)	2.7.7.19 (Polynucleotide adenylyltransferase)
TGGT1_291690	hypothetical protein	-0.329849	4.67857	1.81368e-05	4.94517e-05	0.00191966	-1	387	360	347	526	558	498	90164	797	0	NN Sum: 4, NN D: .63, HMM Prob: .93	null	null	null	null	null	null
TGGT1_263323	putative tetratricopeptide repeat protein 11	-0.32984	3.76411	0.00076768	0.00164811	0.00247961	-1	205	175	198	275	294	266	16431	144	1	null	GO:0005515	protein binding	null	null	null	null
TGGT1_280660	HECT-domain (ubiquitin-transferase) domain-containing protein	-0.329795	8.32686	5.73115e-09	2.37027e-08	0.00212188	-1	4818	4322	4678	6904	6273	6794	1854412	17226	0	null	GO:0016881, GO:0004842	acid-amino acid ligase activity, ubiquitin-protein transferase activity	GO:0006464	cellular protein modification process	null	null
TGGT1_290210	hypothetical protein	-0.329421	0.934886	0.215197	0.279401	0.0126338	0	25	20	32	28	35	48	17773	159	0	null	null	null	null	null	null	null
TGGT1_245640	hypothetical protein	-0.328753	7.01845	1.782e-08	7.05985e-08	0.00200101	-1	2042	1661	1884	2712	2804	2541	46484	416	0	NN Sum: 0, NN D: .11, HMM Prob: .52	null	null	null	null	null	null
TGGT1_300220	hypothetical protein	-0.328679	8.04241	6.58933e-11	3.31754e-10	0.00160115	-1	4089	3393	3887	5581	5517	5299	205715	1823	4	NN Sum: 4, NN D: .54, HMM Prob: .5	null	null	null	null	null	null
TGGT1_201730	hypothetical protein	-0.328568	1.31809	0.120113	0.167144	0.0076763	0	41	26	35	48	44	55	23219	206	0	NN Sum: 4, NN D: .56, HMM Prob: .23	null	null	null	null	null	null
TGGT1_239690	hypothetical protein	-0.328227	4.08357	0.000237594	0.000557824	0.00215559	-1	255	226	242	356	367	321	16925	158	2	null	null	null	null	null	null	null
TGGT1_316280	transporter, major facilitator family protein	-0.327935	7.40175	4.14093e-06	1.23343e-05	0.00330465	-1	2894	2195	2216	3717	3451	3347	57876	531	8	null	null	null	GO:0055085	transmembrane transport	null	null
TGGT1_233710	inorganic anion transporter, sulfate permease (SulP) family protein	-0.327884	6.52163	4.95273e-07	1.64712e-06	0.00240823	-1	1376	1303	1266	1979	1825	1898	158726	1490	9	null	GO:0015116, GO:0005215	sulfate transmembrane transporter activity, transporter activity	GO:0008272, GO:0055085	sulfate transport, transmembrane transport	null	null
TGGT1_244590	katanin-like family protein	-0.327763	1.14885	0.173561	0.231054	0.0115627	0	29	30	31	33	58	39	60322	547	0	null	GO:0005524, GO:0008568	ATP binding, microtubule-severing ATPase activity	null	null	3.6.4.3 (Microtubule-severing ATPase)	3.6.4.3 (Microtubule-severing ATPase)
TGGT1_314490	hypothetical protein	-0.327641	6.64683	7.03438e-08	2.59671e-07	0.00206214	-1	1487	1382	1437	2172	2133	1920	12790	112	0	null	null	null	null	null	null	null
TGGT1_203175	hypothetical protein	-0.327617	1.63462	0.0902352	0.12922	0.00573414	0	43	45	40	67	61	57	30268	270	0	null	null	null	null	null	null	null
TGGT1_213325	TBC domain-containing protein	-0.327548	6.21348	5.93015e-06	1.72526e-05	0.00295597	-1	1144	1047	996	1561	1656	1389	292965	2721	2	null	GO:0005096	GTPase activator activity	GO:0043087	regulation of GTPase activity	null	null
TGGT1_225150	hypothetical protein	-0.327547	8.87765	2.4097e-09	1.03497e-08	0.00204302	-1	7647	6084	6592	9906	10203	9158	76849	691	2	NN Sum: 4, NN D: .83, HMM Prob: 1	null	null	null	null	null	null
TGGT1_315190	CAM kinase, SNF1 family	-0.327389	7.40226	3.56957e-09	1.50812e-08	0.00186455	-1	2611	2263	2413	3639	3483	3391	327700	3072	0	null	GO:0005524, GO:0004687, GO:0004672	ATP binding, myosin light chain kinase activity, protein kinase activity	GO:0006468	protein phosphorylation	2.7.11.18 ([Myosin light-chain] kinase)	2.7.11.18 ([Myosin light-chain] kinase)
TGGT1_216260	putative eukaryotic initiation factor-2B, gamma subunit	-0.327049	5.85958	3.04619e-06	9.25601e-06	0.00250274	-1	877	798	818	1218	1319	1064	58015	525	0	null	GO:0016779	nucleotidyltransferase activity	GO:0009058	biosynthetic process	null	2.7.7.- (Nucleotidyltransferases.)
TGGT1_278930	Tubulin-tyrosine ligase family protein	-0.326973	6.83319	3.33846e-08	1.2847e-07	0.00200614	-1	1724	1473	1714	2405	2447	2229	52215	449	0	null	GO:0004835	tubulin-tyrosine ligase activity	GO:0006464	cellular protein modification process	6.3.2.25 (Tubulin--tyrosine ligase)	6.3.2.25 (Tubulin--tyrosine ligase)
TGGT1_310090	hypothetical protein	-0.326467	1.72919	0.101406	0.143508	0.00816073	0	37	43	57	68	71	59	35038	310	0	null	null	null	null	null	null	null
TGGT1_213050	hypothetical protein	-0.326257	9.09071	5.39616e-06	1.57623e-05	0.00358965	-1	8518	7595	7389	12569	10027	11327	21191	192	0	null	null	null	null	null	null	null
TGGT1_205730	hypothetical protein	-0.325993	3.60998	0.00138273	0.00285187	0.00252313	-1	192	150	178	260	257	232	17361	152	0	null	null	null	null	null	null	null
TGGT1_220580	hypothetical protein	-0.32585	3.68136	0.00105856	0.00222515	0.00239937	-1	189	173	184	261	271	255	19337	166	0	null	null	null	null	null	null	null
TGGT1_293380	histone lysine acetyltransferase HAT1	-0.325795	3.63169	0.00166635	0.0033812	0.00282803	-1	177	174	176	255	251	254	82422	741	0	null	GO:0004402	histone acetyltransferase activity	GO:0016568	chromatin modification	2.3.1.48 (Histone acetyltransferase)	2.3.1.48 (Histone acetyltransferase)
TGGT1_222230	hypothetical protein	-0.325576	5.93018	1.15787e-07	4.16604e-07	0.00175161	-1	940	803	880	1277	1259	1241	265594	2494	0	null	null	null	null	null	null	null
TGGT1_267720	transporter, cation channel family protein	-0.325503	8.5568	6.43043e-09	2.6399e-08	0.0021031	-1	5466	5140	5611	7835	8053	7514	147269	1356	6	null	GO:0005216	ion channel activity	GO:0006811, GO:0055085	ion transport, transmembrane transport	null	null
TGGT1_247648	Sybindin family protein	-0.325427	2.99008	0.01821	0.0302735	0.00611588	-1	107	104	125	145	170	169	25998	246	0	null	null	null	GO:0006888	ER to Golgi vesicle-mediated transport	null	null
TGGT1_300350	cysteine desulfurase/selenocysteine lyase family PLP dependent transferase superfamily protein	-0.325182	5.51145	1.25009e-05	3.49523e-05	0.00271087	-1	776	594	594	922	997	903	79933	736	0	NN Sum: 2, NN D: .41, HMM Prob: .77	GO:0031071	cysteine desulfurase activity	GO:0008152	metabolic process	2.8.1.7 (Cysteine desulfurase)	2.8.1.7 (Cysteine desulfurase)
TGGT1_313673	hypothetical protein	-0.325176	3.56584	0.0044943	0.00843699	0.00438064	-1	196	134	175	253	257	216	12658	111	0	null	null	null	null	null	null	null
TGGT1_318750	deoxyribose-phosphate aldolase	-0.325071	3.69833	0.0123704	0.0213181	0.00750781	-1	233	169	152	301	262	234	30890	286	0	null	GO:0004139, GO:0016829	deoxyribose-phosphate aldolase activity, lyase activity	null	null	4.1.2.4 (Deoxyribose-phosphate aldolase)	4.1.2.4 (Deoxyribose-phosphate aldolase)
TGGT1_249480	tetratricopeptide repeat-containing protein	-0.324976	5.84221	7.64013e-07	2.4906e-06	0.00210602	-1	964	697	814	1216	1169	1168	126258	1161	0	null	GO:0005515	protein binding	null	null	null	null
TGGT1_235440	hypothetical protein	-0.32489	3.85015	0.00136504	0.00281872	0.00318554	-1	196	201	217	313	296	277	16912	151	0	null	null	null	null	null	null	null
TGGT1_235700	sedoheptulose-1,7-bisphosphatase	-0.324804	4.62154	4.28928e-05	0.000111221	0.00212779	-1	383	316	356	517	550	452	35772	330	0	null	GO:0042132, GO:0050278	fructose 1,6-bisphosphate 1-phosphatase activity, sedoheptulose-bisphosphatase activity	GO:0005975	carbohydrate metabolic process	3.1.3.37 (Sedoheptulose-bisphosphatase)	3.1.3.37 (Sedoheptulose-bisphosphatase)
TGGT1_232190	Sec7 domain-containing protein	-0.324672	6.65213	3.45904e-07	1.17517e-06	0.0023368	-1	1558	1334	1442	2007	2096	2128	353871	3288	0	null	GO:0005086	ARF guanyl-nucleotide exchange factor activity	GO:0032012	regulation of ARF protein signal transduction	null	null
TGGT1_315710	hypothetical protein	-0.32466	4.77835	5.13752e-06	1.50554e-05	0.00147836	-1	427	379	370	596	561	537	28582	261	0	null	null	null	null	null	null	null
TGGT1_226220	alveolin domain containing intermediate filament IMC9	-0.324487	6.13053	1.50797e-06	4.76166e-06	0.00244753	-1	1110	845	1068	1468	1470	1403	83291	756	0	null	null	null	null	null	null	null
TGGT1_409160	hypothetical protein	-0.324088	2.64022	0.022745	0.03714	0.00463871	-1	100	79	84	120	123	135	24940	225	0	null	null	null	null	null	null	3.1.13.4 (Poly(A)-specific ribonuclease)
TGGT1_241150	hypothetical protein	-0.323886	4.58903	3.39595e-05	8.92698e-05	0.00191711	-1	382	333	316	509	509	466	65175	592	0	null	null	null	null	null	null	null
TGGT1_208560	carrier superfamily protein	-0.323859	5.43422	2.24394e-06	6.96428e-06	0.00203414	-1	736	542	585	917	916	842	72330	670	1	null	null	null	null	null	null	null
TGGT1_223080	hypothetical protein	-0.323823	8.61176	7.50075e-10	3.3693e-09	0.00183946	-1	5874	5322	5676	8454	7791	8055	306604	2909	0	null	null	null	null	null	null	null
TGGT1_218240	hypothetical protein	-0.323358	7.5327	4.90176e-07	1.63092e-06	0.00265981	-1	3049	2331	2633	4032	3640	3821	132577	1249	1	NN Sum: 1, NN D: .3, HMM Prob: .96	null	null	null	null	null	null
TGGT1_292340	zinc finger, C3HC4 type (RING finger) domain-containing protein	-0.323306	6.07502	5.51051e-07	1.82592e-06	0.00213482	-1	1097	878	932	1389	1416	1369	128029	1167	2	null	GO:0005515, GO:0004842, GO:0008270	protein binding, ubiquitin-protein transferase activity, zinc ion binding	null	null	null	null
TGGT1_280740	signal peptidase	-0.322896	5.47361	3.78742e-05	9.88082e-05	0.0031297	-1	787	529	603	958	908	882	24663	223	1	null	GO:0008233	peptidase activity	GO:0006465	signal peptide processing	3.4.21.89 (Signal peptidase I)	3.4.21.89 (Signal peptidase I)
TGGT1_286130	hypothetical protein	-0.322405	5.19003	1.25842e-07	4.50324e-07	0.00105384	-1	551	495	522	791	736	728	59265	542	0	null	null	null	null	null	null	null
TGGT1_224710	hypothetical protein	-0.322402	4.20744	0.0166047	0.027886	0.00985298	-1	324	229	240	334	463	338	55943	501	1	null	null	null	null	null	null	null
TGGT1_226740	zinc finger, C3HC4 type (RING finger) domain-containing protein	-0.322028	7.32254	3.29982e-07	1.12423e-06	0.00248769	-1	2342	2226	2327	3371	3485	3077	37164	321	3	NN Sum: 2, NN D: .51, HMM Prob: .58	GO:0005515, GO:0008270	protein binding, zinc ion binding	null	null	null	6.3.2.- (Acid--amino-acid ligases (peptide synthases).)
TGGT1_283698	hypothetical protein	-0.321861	0.948272	0.167689	0.224432	0.00746276	0	34	19	25	40	38	34	37743	349	0	null	null	null	null	null	null	null
TGGT1_300230	putative nuclease	-0.321712	2.70253	0.0316807	0.050084	0.00671564	0	101	83	91	122	158	115	66468	629	1	NN Sum: 3, NN D: .43, HMM Prob: .14	GO:0016788, GO:0003676	hydrolase activity, acting on ester bonds, nucleic acid binding	null	null	null	null
TGGT1_269780	putative ADP-ribosylation factor	-0.321552	4.17408	0.0046312	0.00867826	0.00597906	-1	318	214	243	376	415	319	24510	222	0	null	GO:0005525	GTP binding	GO:0007264	small GTPase mediated signal transduction	null	null
TGGT1_204510	WD domain, G-beta repeat-containing protein	-0.321266	7.05058	3.04599e-08	1.17664e-07	0.00198093	-1	2120	1706	1905	2775	2842	2603	67890	619	0	null	GO:0005515	protein binding	null	null	null	null
TGGT1_305070	hypothetical protein	-0.321241	5.71099	3.19596e-08	1.23183e-07	0.00131015	-1	828	701	727	1073	1091	1074	16741	153	0	null	null	null	null	null	null	null
TGGT1_293050	sybindin family protein	-0.321225	4.19334	0.000545142	0.0012035	0.00291877	-1	272	237	274	354	400	370	16299	146	0	null	null	null	GO:0006888	ER to Golgi vesicle-mediated transport	null	null
TGGT1_246510	protein phosphatase 2a regulatory b subunit (b56 family) protein	-0.321109	6.31348	4.90211e-08	1.84625e-07	0.00175138	-1	1221	1077	1130	1657	1672	1595	64878	578	0	null	GO:0005488, GO:0008601	binding, protein phosphatase type 2A regulator activity	GO:0007165	signal transduction	null	null
TGGT1_226350	hypothetical protein	-0.319893	4.65111	0.000108438	0.000267225	0.00251759	-1	368	354	355	495	560	492	168083	1633	0	null	null	null	null	null	null	null
TGGT1_214400	hypothetical protein	-0.319775	5.47657	6.24779e-06	1.80896e-05	0.00229731	-1	742	564	615	1004	847	901	24891	222	0	null	null	null	null	null	null	null
TGGT1_215890	hypothetical protein	-0.319709	5.87228	1.37496e-07	4.89371e-07	0.00163787	-1	874	806	842	1185	1240	1195	155062	1427	0	null	null	null	null	null	null	null
TGGT1_289790	hypothetical protein	-0.319569	4.59822	2.12182e-05	5.73572e-05	0.00163626	-1	383	317	340	488	518	485	97638	914	0	null	null	null	null	null	null	null
TGGT1_309090	hypothetical protein	-0.319551	4.7881	5.29982e-06	1.54934e-05	0.00140383	-1	427	364	396	579	597	527	84175	787	0	null	null	null	null	null	null	null
TGGT1_214750	hypothetical protein	-0.319413	7.06205	5.1282e-07	1.70392e-06	0.00246669	-1	2092	1861	1815	2777	2910	2594	119998	1108	0	NN Sum: 0, NN D: .09, HMM Prob: .98	null	null	null	null	null	null
TGGT1_258360	hypothetical protein	-0.319406	7.66482	1.88498e-07	6.60836e-07	0.00241736	-1	3362	2596	2836	4377	4179	4030	58922	537	0	NN Sum: 4, NN D: .69, HMM Prob: .99	null	null	null	null	null	null
TGGT1_316340	hypothetical protein	-0.319169	9.81737	4.99788e-08	1.87842e-07	0.0024004	-1	14889	12066	12147	19759	18081	18172	26849	243	0	null	null	null	null	null	null	null
TGGT1_240860	acyltransferase domain-containing protein	-0.319156	5.89966	1.19779e-07	4.30111e-07	0.00163076	-1	935	772	869	1302	1283	1110	31851	281	1	NN Sum: 3, NN D: .66, HMM Prob: .12	GO:0003841, GO:0016746	1-acylglycerol-3-phosphate O-acyltransferase activity, transferase activity, transferring acyl groups	GO:0008152	metabolic process	2.3.1.51 (1-acylglycerol-3-phosphate O-acyltransferase)	2.3.1.51 (1-acylglycerol-3-phosphate O-acyltransferase)
TGGT1_236620	protein kinase (incomplete catalytic triad)	-0.318987	7.15367	4.61913e-07	1.54397e-06	0.00246385	-1	2116	1896	2136	2925	3140	2758	63226	556	0	null	GO:0005524, GO:0004672	ATP binding, protein kinase activity	GO:0006468	protein phosphorylation	null	null
TGGT1_260460	putative oxidoreductase	-0.318776	2.99518	0.022918	0.0373718	0.0061431	-1	115	113	110	168	139	178	37178	336	0	null	GO:0016491, GO:0016630	oxidoreductase activity, protochlorophyllide reductase activity	GO:0008152	metabolic process	1.3.1.33 (Protochlorophyllide reductase)	1.1.1.- (With NAD(+) or NADP(+) as acceptor.)
TGGT1_262160	hypothetical protein	-0.317818	1.74068	0.0872566	0.125543	0.00582343	0	57	37	45	69	70	60	24669	222	0	null	GO:0005515	protein binding	null	null	null	null
TGGT1_209130	regulator of chromosome condensation (RCC1) repeat-containing protein	-0.317529	4.20511	0.000205835	0.000487841	0.00200331	-1	296	245	250	391	386	356	101166	1000	0	NN Sum: 0, NN D: .19, HMM Prob: .79	null	null	null	null	null	6.3.2.- (Acid--amino-acid ligases (peptide synthases).)
TGGT1_222100	hypothetical protein	-0.317322	6.60439	7.10932e-08	2.6177e-07	0.00188923	-1	1537	1309	1359	2133	2022	1871	128219	1140	0	null	null	null	null	null	null	null
TGGT1_210420	hypothetical protein	-0.317291	6.43454	8.77809e-06	2.50514e-05	0.00299856	-1	1465	1081	1202	1745	1889	1715	36827	342	1	null	null	null	null	null	null	null
TGGT1_232210	hypothetical protein	-0.316864	4.44365	3.10754e-05	8.21651e-05	0.00146609	-1	343	273	319	463	439	436	33908	320	0	null	null	null	GO:0006367	transcription initiation from RNA polymerase II promoter	null	null
TGGT1_232035	hypothetical protein	-0.316549	5.09143	8.63026e-06	2.4653e-05	0.00194188	-1	580	431	460	724	701	677	15252	137	0	null	null	null	null	null	null	null
TGGT1_225090	hypothetical protein	-0.316454	5.38118	1.13116e-06	3.61593e-06	0.00163814	-1	652	527	619	859	917	796	266499	2472	0	null	GO:0005515	protein binding	null	null	null	null
TGGT1_228660	Sec7 domain-containing protein	-0.316382	7.60134	6.55091e-08	2.42564e-07	0.00216127	-1	2944	2681	2768	4057	4008	3959	384024	3547	0	null	GO:0005086, GO:0005488	ARF guanyl-nucleotide exchange factor activity, binding	GO:0032012	regulation of ARF protein signal transduction	null	null
TGGT1_200400	hypothetical protein	-0.316365	6.68614	4.50198e-08	1.70619e-07	0.00184136	-1	1664	1331	1463	2210	2112	2051	126411	1167	0	null	GO:0005509	calcium ion binding	null	null	null	null
TGGT1_231215	hypothetical protein	-0.316252	4.16179	0.00104625	0.00220055	0.00338087	-1	294	240	234	350	391	357	21051	184	0	null	null	null	null	null	null	null
TGGT1_262420	AP2 domain transcription factor APVIIb-1/ADA2-B	-0.316185	5.49416	9.77158e-08	3.5493e-07	0.00124247	-1	730	573	643	940	950	892	286895	2728	0	null	GO:0003677, GO:0003682, GO:0008270	DNA binding, chromatin binding, zinc ion binding	null	null	null	null
TGGT1_253890	peptidase M16 inactive domain-containing protein	-0.316159	7.12775	7.08153e-08	2.61278e-07	0.00205518	-1	2161	1832	2059	3020	3001	2644	176178	1604	0	NN Sum: 4, NN D: .68, HMM Prob: .23	GO:0003824, GO:0046872, GO:0004222, GO:0008270	catalytic activity, metal ion binding, metalloendopeptidase activity, zinc ion binding	GO:0006508	proteolysis	null	3.4.24.64 (Mitochondrial processing peptidase)
TGGT1_204090	eIF2 kinase IF2K-C	-0.315852	2.13099	0.0636878	0.0943668	0.00619213	0	77	48	59	99	88	76	16935	147	0	NN Sum: 3, NN D: .65, HMM Prob: .32	null	null	null	null	null	null
TGGT1_232620	hypothetical protein	-0.315836	5.28582	3.97588e-07	1.34008e-06	0.0012975	-1	638	509	536	817	813	776	96985	894	0	null	GO:0016791	phosphatase activity	GO:0016311	dephosphorylation	null	3.1.3.67 (Phosphatidylinositol-3,4,5-trisphosphate 3-phosphatase)
TGGT1_227015	hypothetical protein	-0.315752	2.23415	0.0551938	0.0828306	0.00616855	0	77	50	71	99	104	80	13311	120	0	null	null	null	null	null	null	null
TGGT1_270370	putative clathrin assembly protein AP19	-0.315546	4.52573	4.40511e-05	0.000114183	0.00175775	-1	373	289	329	468	489	459	19678	174	0	null	GO:0008565	protein transporter activity	GO:0015031	protein transport	null	null
TGGT1_247960	hypothetical protein	-0.315156	5.42721	4.05813e-05	0.000105643	0.00291144	-1	756	516	591	926	854	874	37493	351	1	NN Sum: 3, NN D: .51, HMM Prob: .42	null	null	null	null	null	null
TGGT1_254270	hypothetical protein	-0.31509	3.91015	0.00094268	0.00199429	0.00266941	-1	249	181	215	315	308	298	41080	369	8	NN Sum: 2, NN D: .42, HMM Prob: .77	null	null	null	null	null	null
TGGT1_216420	hypothetical protein	-0.31508	3.63593	0.00205786	0.00410214	0.0026671	-1	176	168	187	259	252	249	16926	153	0	null	null	null	null	null	null	null
TGGT1_276180	histone acetyltransferase TAF1/250	-0.314387	6.78008	1.09735e-06	3.51561e-06	0.00245763	-1	1755	1524	1475	2252	2292	2249	296181	2775	0	null	GO:0004402, GO:0005515	histone acetyltransferase activity, protein binding	null	null	2.3.1.48 (Histone acetyltransferase); 2.7.11.1 (Non-specific serine/threonine protein kinase)	null
TGGT1_273330	hypothetical protein	-0.31421	4.35902	0.000126609	0.000309375	0.00191074	-1	312	286	283	425	436	399	121032	1104	0	null	null	null	null	null	null	null
TGGT1_207830	MORN repeat-containing protein	-0.31395	5.05733	6.30227e-07	2.075e-06	0.00108372	-1	519	448	468	706	700	645	39833	366	0	null	null	null	null	null	null	null
TGGT1_205020	hypothetical protein	-0.31373	4.54258	0.000157511	0.00037901	0.00238804	-1	338	300	364	503	500	430	42213	382	0	null	null	null	null	null	null	null
TGGT1_206710	hypothetical protein	-0.313643	5.37437	1.13635e-06	3.63091e-06	0.00156458	-1	665	568	557	881	885	792	77116	675	0	null	null	null	null	null	null	null
TGGT1_260250	cyclin domain protein, cyclin H family protein	-0.313633	5.78753	5.30856e-08	1.98285e-07	0.00133268	-1	888	726	774	1212	1088	1110	65713	601	0	null	null	null	null	null	null	null
TGGT1_310100	mannosyltransferase (pig-m) protein	-0.313556	4.17759	0.00140251	0.00288787	0.00368135	-1	281	215	282	350	390	369	63189	576	8	null	GO:0016758	transferase activity, transferring hexosyl groups	GO:0006506	GPI anchor biosynthetic process	null	2.4.1.- (Hexosyltransferases.)
TGGT1_229440	zinc finger, C3HC4 type (RING finger) domain-containing protein	-0.313404	6.25232	7.49628e-07	2.44701e-06	0.00210438	-1	1131	1037	1125	1637	1633	1442	123377	1203	5	null	GO:0005515, GO:0008270	protein binding, zinc ion binding	null	null	null	null
TGGT1_310560	hypothetical protein	-0.313165	5.17902	1.93352e-05	5.25745e-05	0.00223861	-1	569	498	495	704	760	765	237484	2191	14	null	null	null	null	null	null	null
TGGT1_244720	hypothetical protein	-0.313064	4.87742	1.06171e-05	2.99625e-05	0.00162076	-1	465	407	394	611	602	595	304387	2818	0	null	null	null	null	null	null	null
TGGT1_313150	DUF89/Fructose bisphosphatase	-0.313019	6.33581	4.89184e-06	1.43819e-05	0.00265105	-1	1339	1059	1102	1838	1589	1568	61986	551	0	null	null	null	null	null	null	null
TGGT1_316670	Toxoplasma gondii family D protein	-0.312978	2.23527	0.0482646	0.0734044	0.00435273	0	68	64	66	94	102	87	72878	644	1	NN Sum: 3, NN D: .61, HMM Prob: .98	null	null	null	null	null	null
TGGT1_201240	hypothetical protein	-0.312791	3.24981	0.0392968	0.0609416	0.00996335	0	132	108	166	177	223	179	66329	631	0	null	null	null	null	null	null	null
TGGT1_257760	hypothetical protein	-0.312703	6.64593	5.17162e-08	1.93669e-07	0.00178201	-1	1521	1358	1453	2114	2115	1961	133877	1242	1	null	null	null	null	null	null	null
TGGT1_227910	hypothetical protein	-0.312433	6.80358	7.84569e-07	2.55646e-06	0.00235125	-1	1789	1510	1540	2504	2174	2231	14373	122	0	null	null	null	null	null	null	null
TGGT1_251430	hypothetical protein	-0.312321	2.95652	0.0214371	0.0352185	0.00580579	-1	139	87	105	156	167	148	56327	530	0	null	null	null	null	null	null	null
TGGT1_258750	hypothetical protein	-0.312035	4.03105	0.00191909	0.00385092	0.0035612	-1	244	226	231	378	301	323	44196	418	0	null	null	null	null	null	null	null
TGGT1_277940	hypothetical protein	-0.312024	5.91111	1.99017e-05	5.40605e-05	0.00288865	-1	1017	756	836	1294	1166	1252	311784	2889	0	null	null	null	null	null	null	null
TGGT1_230340	hypothetical protein	-0.31148	7.8798	8.60099e-07	2.79128e-06	0.00263271	-1	3854	3207	3161	4878	4967	4722	102382	949	0	null	null	null	null	null	null	null
TGGT1_310370	hypothetical protein	-0.311466	5.6671	1.27852e-07	4.5684e-07	0.00135372	-1	800	668	729	1042	1028	1061	63694	595	11	null	null	null	null	null	null	null
TGGT1_231230	hypothetical protein	-0.310848	3.14669	0.0143303	0.0243198	0.00483916	-1	137	107	134	163	190	185	12722	117	0	null	null	null	null	null	null	null
TGGT1_305510	hypothetical protein	-0.309975	6.51979	3.82279e-06	1.1429e-05	0.00261221	-1	1544	1125	1320	1907	1885	1871	45203	417	0	NN Sum: 3, NN D: .44, HMM Prob: .86	null	null	null	null	null	null
TGGT1_223920	rhoptry neck protein RON3	-0.309968	9.96699	1.00836e-09	4.48075e-09	0.00179422	-1	15834	12931	14761	21240	20203	20480	223029	1958	1	NN Sum: 4, NN D: .84, HMM Prob: .99	null	null	null	null	null	null
TGGT1_234250	hypothetical protein	-0.309819	7.52972	4.82086e-07	1.60583e-06	0.0024082	-1	2918	2491	2609	3872	3649	3893	248559	2276	0	null	null	null	null	null	null	null
TGGT1_285470	patched family protein	-0.309686	8.66956	2.72418e-09	1.16452e-08	0.00180765	-1	6613	5287	5811	8902	8186	8111	212630	1933	11	null	GO:0008158	hedgehog receptor activity	null	null	null	null
TGGT1_226610	hypothetical protein	-0.309553	0.890561	0.222703	0.28827	0.00678513	0	27	25	23	38	37	32	83264	738	0	null	null	null	null	null	null	null
TGGT1_316240	hypothetical protein	-0.309366	4.71402	0.000116962	0.000287254	0.00238508	-1	414	347	371	524	594	494	74855	689	0	null	null	null	null	null	null	null
TGGT1_357490	hypothetical protein	-0.309347	4.53085	0.000273283	0.000632398	0.00266105	-1	390	307	300	465	485	468	13985	121	0	null	null	null	null	null	null	null
TGGT1_301420	hypothetical protein	-0.309289	6.77115	3.78721e-06	1.13366e-05	0.00269474	-1	1833	1349	1569	2285	2190	2266	29493	263	0	null	null	null	null	null	null	null
TGGT1_223110	glycolipid transfer protein GLTP	-0.309049	7.06587	2.66432e-05	7.08336e-05	0.00346365	-1	2327	1669	1839	3018	2644	2621	25338	230	0	null	GO:0051861, GO:0017089	glycolipid binding, glycolipid transporter activity	GO:0046836	glycolipid transport	null	null
TGGT1_309290	hypothetical protein	-0.308725	5.10364	2.78196e-06	8.52821e-06	0.00140315	-1	510	444	531	733	714	668	33627	305	0	null	null	null	null	null	null	null
TGGT1_247970	hypothetical protein	-0.308567	2.18159	0.0510328	0.0772094	0.00419303	0	70	61	60	93	89	90	135989	1237	2	NN Sum: 3, NN D: .5, HMM Prob: .13	null	null	null	null	null	null
TGGT1_226680	hypothetical protein	-0.308268	6.45434	1.76484e-07	6.22026e-07	0.00184237	-1	1420	1145	1241	1843	1837	1731	98015	899	0	null	null	null	null	null	null	null
TGGT1_214130	hypothetical protein	-0.308136	6.26962	4.78736e-07	1.59652e-06	0.00193764	-1	1201	994	1151	1653	1528	1577	176357	1638	0	null	null	null	null	null	null	null
TGGT1_309095	hypothetical protein	-0.307963	1.53354	0.117346	0.163575	0.0056379	0	40	39	41	61	57	53	15920	141	0	null	null	null	null	null	null	null
TGGT1_274130	TBC domain-containing protein	-0.307492	4.61096	2.05431e-05	5.56152e-05	0.00133737	-1	384	326	344	498	513	488	226658	2118	0	null	GO:0005096	GTPase activator activity	GO:0043087	regulation of GTPase activity	null	null
TGGT1_225410	histone H3 centromeric CENH3	-0.307353	3.93165	0.00119486	0.00249288	0.00247354	-1	226	218	211	327	312	294	23252	216	0	null	GO:0003677, GO:0046982	DNA binding, protein heterodimerization activity	null	null	null	null
TGGT1_244250	hypothetical protein	-0.307209	8.17295	5.18678e-08	1.94136e-07	0.00208947	-1	4827	3745	3998	6202	5931	5707	62845	616	0	null	null	null	null	null	null	null
TGGT1_253140	hypothetical protein	-0.307177	5.74468	1.50556e-06	4.75614e-06	0.00186025	-1	910	667	751	1146	1082	1075	164731	1519	0	null	null	null	null	null	null	null
TGGT1_203810	kelch repeat-containing protein	-0.306434	6.99741	2.97669e-07	1.02086e-06	0.00210982	-1	1918	1702	1924	2652	2752	2482	58046	531	0	null	GO:0005515	protein binding	null	null	null	null
TGGT1_263760	hypothetical protein	-0.306289	4.31623	0.000155357	0.000374448	0.00171937	-1	298	267	293	411	420	389	184796	1727	0	NN Sum: 1, NN D: .3, HMM Prob: .96	null	null	null	null	null	null
TGGT1_209000	HECT-domain (ubiquitin-transferase) domain-containing protein	-0.306274	7.62495	2.37224e-07	8.23696e-07	0.00223225	-1	3187	2594	2806	4141	3971	4072	1311974	12302	0	NN Sum: 0, NN D: .06, HMM Prob: .55	GO:0016881, GO:0005515, GO:0004842	acid-amino acid ligase activity, protein binding, ubiquitin-protein transferase activity	GO:0006464	cellular protein modification process	null	2.1.3.1 (Methylmalonyl-CoA carboxytransferase)
TGGT1_234900	PHD-finger domain-containing protein	-0.306088	8.00649	7.89522e-06	2.26784e-05	0.00314489	-1	3851	3559	3748	4979	5573	5310	475120	4608	0	null	GO:0005515, GO:0008270	protein binding, zinc ion binding	null	null	null	null
TGGT1_235130	transmembrane protein	-0.305961	6.86	4.73309e-07	1.57915e-06	0.00215023	-1	1848	1534	1665	2417	2538	2214	55098	487	0	NN Sum: 1, NN D: .38, HMM Prob: .93	null	null	null	null	null	null
TGGT1_235020	putative COPI protein	-0.305724	6.77974	5.88371e-08	2.18641e-07	0.00175522	-1	1758	1454	1562	2349	2253	2177	137055	1256	0	null	GO:0004402, GO:0005515, GO:0005198	histone acetyltransferase activity, protein binding, structural molecule activity	GO:0006886, GO:0016192	intracellular protein transport, vesicle-mediated transport	2.3.1.48 (Histone acetyltransferase)	2.3.1.48 (Histone acetyltransferase)
TGGT1_259000	hypothetical protein	-0.305637	2.96079	0.0187798	0.0311351	0.00430252	-1	125	105	102	167	168	137	24271	229	2	null	null	null	null	null	null	null
TGGT1_265780	flagellar/basal body protein	-0.305118	4.67625	0.00119742	0.00249749	0.00406896	-1	392	344	368	473	515	577	297924	2805	0	NN Sum: 0, NN D: .17, HMM Prob: .5	GO:0004181, GO:0008270	metallocarboxypeptidase activity, zinc ion binding	GO:0006508	proteolysis	null	3.4.17.- (Metallocarboxypeptidases.)
TGGT1_201120	ELMO/CED-12 family protein	-0.305036	7.18583	7.49071e-07	2.44629e-06	0.00232148	-1	2153	2076	2081	3150	3006	2832	243561	2257	0	null	null	null	GO:0006909	phagocytosis	null	null
TGGT1_220320	BSD domain-containing protein	-0.304515	3.86297	0.00142563	0.00293132	0.00238955	-1	234	190	202	296	293	299	34236	319	0	null	null	null	null	null	null	null
TGGT1_293870	putative thioredoxin	-0.304508	7.97004	2.62759e-06	8.07889e-06	0.00278857	-1	4153	3328	3441	5666	4981	4850	12035	106	0	null	GO:0016209, GO:0015035, GO:0047134	antioxidant activity, protein disulfide oxidoreductase activity, protein-disulfide reductase activity	GO:0045454, GO:0006662, GO:0055114	cell redox homeostasis, glycerol ether metabolic process, oxidation-reduction process	1.8.1.8 (Protein-disulfide reductase)	1.8.1.8 (Protein-disulfide reductase)
TGGT1_301260	hypothetical protein	-0.304459	2.8724	0.0326953	0.0515419	0.00628674	0	110	99	103	160	122	161	18920	165	0	null	null	null	null	null	null	null
TGGT1_309770	hypothetical protein	-0.304199	6.42416	4.40884e-06	1.30733e-05	0.00247866	-1	1309	1090	1332	1725	1818	1745	185889	1734	1	null	GO:0005525	GTP binding	GO:0007049	cell cycle	null	null
TGGT1_221330	DNA gyrase/topoisomerase IV, A subunit domain-containing protein	-0.303557	7.27361	1.36523e-07	4.86382e-07	0.00200656	-1	2333	2060	2331	3238	3170	3133	175834	1594	0	NN Sum: 4, NN D: .69, HMM Prob: .99	GO:0005524, GO:0003677, GO:0003918	ATP binding, DNA binding, DNA topoisomerase type II (ATP-hydrolyzing) activity	GO:0006265	DNA topological change	5.99.1.3 (DNA topoisomerase (ATP-hydrolyzing))	5.99.1.3 (DNA topoisomerase (ATP-hydrolyzing))
TGGT1_225555	hypothetical protein	-0.303524	7.35043	4.60439e-06	1.36141e-05	0.00280052	-1	2730	2097	2287	3687	3192	3197	7372	67	1	null	null	null	null	null	null	null
TGGT1_210820	hypothetical protein	-0.303225	6.42332	1.76298e-06	5.52598e-06	0.00221635	-1	1408	1153	1170	1768	1783	1734	113015	1062	10	null	null	null	null	null	null	null
TGGT1_293000	3'5'-cyclic nucleotide phosphodiesterase domain-containing protein	-0.303104	7.99631	2.74028e-06	8.40398e-06	0.0027711	-1	3824	3646	3613	5381	5039	5328	243906	2238	0	null	GO:0004114	3',5'-cyclic-nucleotide phosphodiesterase activity	GO:0007165	signal transduction	3.1.4.- (Phosphoric diester hydrolases.); 3.1.4.17 (3',5'-cyclic-nucleotide phosphodiesterase)	3.1.4.17 (3',5'-cyclic-nucleotide phosphodiesterase)
TGGT1_293430	hypothetical protein	-0.302775	8.76394	3.53156e-07	1.19868e-06	0.00240957	-1	7184	5561	6230	9581	8373	8886	44582	411	4	null	null	null	null	null	null	null
TGGT1_220230A	leucine rich repeat-containing protein	-0.30266	4.78148	2.29264e-05	6.1653e-05	0.00149708	-1	405	383	400	571	580	535	97222	912	0	NN Sum: 0, NN D: .16, HMM Prob: .95	GO:0005515	protein binding	null	null	null	null
TGGT1_210380	hypothetical protein	-0.30241	7.03795	2.20965e-06	6.8608e-06	0.00248387	-1	1990	1818	1899	2696	2907	2499	70878	657	6	null	null	null	null	null	null	null
TGGT1_227640	hypothetical protein	-0.302219	3.7066	0.00411125	0.00777428	0.00345448	-1	212	162	188	257	259	279	14624	136	0	NN Sum: 4, NN D: .61, HMM Prob: .99	null	null	null	null	null	null
TGGT1_226010	pterin-4-alpha-carbinolamine dehydratase	-0.302167	3.60229	0.00578962	0.010605	0.00361289	-1	200	162	160	276	233	231	11935	104	0	null	GO:0008124	4-alpha-hydroxytetrahydrobiopterin dehydratase activity	GO:0006729	tetrahydrobiopterin biosynthetic process	4.2.1.96 (4a-hydroxytetrahydrobiopterin dehydratase)	4.2.1.96 (4a-hydroxytetrahydrobiopterin dehydratase)
TGGT1_253460	hypothetical protein	-0.302118	1.77336	0.120183	0.167177	0.00695204	0	53	44	46	84	63	56	21140	193	0	NN Sum: 4, NN D: .63, HMM Prob: 1	null	null	null	null	null	null
TGGT1_229000	kelch repeat-containing protein	-0.301922	8.21905	7.08397e-09	2.89345e-08	0.00176073	-1	4738	3950	4295	6247	6404	5739	68156	620	0	null	null	null	null	null	null	null
TGGT1_230950	hypothetical protein	-0.301557	6.15202	1.39804e-06	4.42997e-06	0.00197421	-1	1079	994	1012	1468	1492	1415	240495	2239	0	NN Sum: 1, NN D: .31, HMM Prob: .98	null	null	null	null	null	null
TGGT1_310240	hypothetical protein	-0.301353	7.29656	6.48053e-08	2.40204e-07	0.00186484	-1	2504	2072	2271	3391	3173	3129	54983	508	2	null	null	null	null	null	null	null
TGGT1_293258	hypothetical protein	-0.301295	4.03587	0.00251536	0.00492797	0.0033309	-1	225	222	259	356	333	313	169011	1571	0	NN Sum: 0, NN D: .13, HMM Prob: .91	null	null	null	null	null	null
TGGT1_304750	zinc finger, C3HC4 type (RING finger) domain-containing protein	-0.301118	4.80991	7.06766e-05	0.000178414	0.00202378	-1	440	374	400	559	623	537	105092	975	7	null	GO:0005515, GO:0008270	protein binding, zinc ion binding	null	null	null	null
TGGT1_267290	hypothetical protein	-0.300867	4.12355	0.000885814	0.00188222	0.00254149	-1	285	211	257	365	369	331	28068	246	0	null	null	null	null	null	null	null
TGGT1_363030	rhoptry protein ROP8	-0.300594	10.6829	1.14766e-06	3.6622e-06	0.00271125	-1	27915	21274	22695	36353	32476	32686	64031	561	1	NN Sum: 4, NN D: .68, HMM Prob: .97	GO:0005524, GO:0004672	ATP binding, protein kinase activity	GO:0006468	protein phosphorylation	null	null
TGGT1_209060	thrombospondin type 1 domain-containing protein	-0.300529	4.50049	0.00495107	0.00921809	0.00565667	-1	416	281	285	464	501	420	93643	876	1	NN Sum: 4, NN D: .67, HMM Prob: .97	null	null	null	null	null	null
TGGT1_258700	transporter, major facilitator family protein	-0.300394	7.1087	9.37046e-08	3.40872e-07	0.00185404	-1	2198	1844	1968	2949	2769	2785	83076	775	11	null	null	null	GO:0055085	transmembrane transport	null	null
TGGT1_214220	hypothetical protein	-0.300053	9.55794	1.11431e-07	4.01727e-07	0.00222145	-1	12239	10282	10354	16745	14919	14871	23413	212	0	null	null	null	null	null	null	null
TGGT1_236660	START domain-containing protein	-0.299543	6.33462	2.35512e-05	6.33096e-05	0.00287718	-1	1237	1122	1147	1550	1743	1666	150423	1424	0	null	GO:0008289	lipid binding	null	null	null	null
TGGT1_280690	DNA polymerase epsilon subunit B protein	-0.299138	4.55522	0.000508867	0.00112926	0.00285608	-1	390	289	340	459	521	458	96216	864	0	null	GO:0003677, GO:0003887	DNA binding, DNA-directed DNA polymerase activity	GO:0006260	DNA replication	2.7.7.7 (DNA-directed DNA polymerase)	2.7.7.7 (DNA-directed DNA polymerase)
TGGT1_240460	AP2 domain transcription factor AP2VI-1	-0.298847	3.99198	0.00108244	0.00227206	0.00231133	-1	257	199	231	349	316	306	13890	126	0	null	null	null	null	null	null	null
TGGT1_251958	SAG-related sequence SRS59B	-0.298697	2.40883	0.065681	0.0971216	0.0066766	0	66	72	87	110	117	92	62855	570	2	NN Sum: 4, NN D: .82, HMM Prob: .98	null	null	null	null	null	null
TGGT1_227840	Memo family protein	-0.298639	6.81555	1.07362e-06	3.44415e-06	0.00217846	-1	1809	1493	1606	2286	2445	2201	33336	302	0	null	null	null	null	null	null	null
TGGT1_226510	Sec23/Sec24 trunk domain-containing protein	-0.298578	6.38872	1.81099e-05	4.93968e-05	0.00278122	-1	1231	1148	1261	1634	1781	1733	165244	1540	0	null	GO:0008270	zinc ion binding	GO:0006888, GO:0006886	ER to Golgi vesicle-mediated transport, intracellular protein transport	null	null
TGGT1_232060	hypothetical protein	-0.298463	5.56159	3.40577e-07	1.15924e-06	0.00122806	-1	758	630	664	966	987	946	48482	469	0	null	null	null	null	null	null	null
TGGT1_258450	hypothetical protein	-0.298183	6.59233	6.59024e-07	2.1649e-06	0.00198149	-1	1512	1259	1432	2052	1897	1986	249696	2344	0	null	null	null	null	null	null	null
TGGT1_265000	phosphotransferase enzyme family protein	-0.298014	4.13846	0.000616824	0.00134739	0.0020036	-1	267	248	245	373	358	344	91076	827	0	null	GO:0004305, GO:0016772	ethanolamine kinase activity, transferase activity, transferring phosphorus-containing groups	null	null	2.7.1.82 (Ethanolamine kinase)	2.7.1.82 (Ethanolamine kinase)
TGGT1_319710	kinesin motor domain-containing protein	-0.298	5.66259	9.52063e-07	3.07185e-06	0.00150492	-1	803	684	714	1026	1024	1058	143559	1316	0	null	GO:0005524, GO:0008017, GO:0003777	ATP binding, microtubule binding, microtubule motor activity	GO:0007018	microtubule-based movement	null	null
TGGT1_221470	hypothetical protein	-0.297797	7.47	1.30868e-05	3.64922e-05	0.00303315	-1	3042	2235	2478	3764	3773	3387	61616	552	0	null	null	null	null	null	null	null
TGGT1_224840	3'5'-cyclic nucleotide phosphodiesterase domain-containing protein	-0.29779	5.42798	3.2979e-05	8.68814e-05	0.00234089	-1	672	568	630	817	949	873	146746	1324	7	null	GO:0004114, GO:0046872	3',5'-cyclic-nucleotide phosphodiesterase activity, metal ion binding	GO:0007165	signal transduction	3.1.4.- (Phosphoric diester hydrolases.); 3.1.4.17 (3',5'-cyclic-nucleotide phosphodiesterase)	3.1.4.17 (3',5'-cyclic-nucleotide phosphodiesterase)
TGGT1_261000	MutS domain V domain-containing protein	-0.2975	6.27732	1.44196e-05	3.99932e-05	0.00263015	-1	1294	1036	1050	1633	1676	1462	102293	936	0	null	GO:0005524, GO:0030983	ATP binding, mismatched DNA binding	GO:0006298	mismatch repair	null	null
TGGT1_261410	protein-tyrosine-phosphatase	-0.297484	4.01699	0.00166882	0.00338432	0.00277835	-1	253	212	234	344	303	340	47783	440	0	null	GO:0031072, GO:0004725	heat shock protein binding, protein tyrosine phosphatase activity	null	null	3.1.3.48 (Protein-tyrosine-phosphatase)	3.1.3.48 (Protein-tyrosine-phosphatase)
TGGT1_217665	hypothetical protein	-0.297399	2.58542	0.0412584	0.0636568	0.00504022	0	105	69	82	129	113	119	20820	195	0	null	null	null	null	null	null	null
TGGT1_248670	V-type H(+)-translocating pyrophosphatase VP1	-0.297345	7.82469	1.49251e-07	5.2939e-07	0.00204433	-1	3498	3106	3274	4737	4717	4508	85280	816	17	NN Sum: 3, NN D: .5, HMM Prob: .96	GO:0009678, GO:0004427	hydrogen-translocating pyrophosphatase activity, inorganic diphosphatase activity	GO:0015992	proton transport	3.6.1.1 (Inorganic diphosphatase)	3.6.1.1 (Inorganic diphosphatase)
TGGT1_269000	ABC transporter family protein	-0.297144	5.72663	1.90515e-06	5.94591e-06	0.00168852	-1	836	733	732	1053	1125	1071	120979	1133	4	null	GO:0005524, GO:0042626, GO:0008559	ATP binding, ATPase activity, coupled to transmembrane movement of substances, xenobiotic-transporting ATPase activity	GO:0055085	transmembrane transport	3.6.3.44 (Xenobiotic-transporting ATPase)	3.6.3.44 (Xenobiotic-transporting ATPase)
TGGT1_297690	hypothetical protein	-0.297064	5.69106	9.81906e-07	3.16111e-06	0.00152132	-1	840	693	714	1054	1052	1064	218821	2132	0	null	null	null	null	null	null	null
TGGT1_245550	hypothetical protein	-0.296592	4.78855	2.41328e-05	6.47051e-05	0.00142897	-1	443	355	401	601	540	551	20530	192	4	NN Sum: 3, NN D: .69, HMM Prob: .89	null	null	null	null	null	3.1.3.56 (Inositol-polyphosphate 5-phosphatase)
TGGT1_220350	tRNA ligases class II (D, K and N) domain-containing protein	-0.296591	6.10357	2.55529e-06	7.8666e-06	0.00201434	-1	1136	898	963	1458	1424	1344	127275	1170	1	NN Sum: 2, NN D: .39, HMM Prob: .94	GO:0005524, GO:0004812, GO:0004824	ATP binding, aminoacyl-tRNA ligase activity, lysine-tRNA ligase activity	GO:0006418	tRNA aminoacylation for protein translation	6.1.1.6 (Lysine--tRNA ligase)	6.1.1.6 (Lysine--tRNA ligase)
TGGT1_315240	hypothetical protein	-0.296541	1.6388	0.143147	0.195115	0.00677888	0	43	43	44	72	63	49	44769	417	0	NN Sum: 4, NN D: .7, HMM Prob: 1	null	null	null	null	null	null
TGGT1_223650	hypothetical protein	-0.296417	2.84572	0.028987	0.0461982	0.00461689	-1	99	95	113	148	157	129	31341	297	2	null	null	null	null	null	null	null
TGGT1_202410	hypothetical protein	-0.29598	5.66739	3.47846e-06	1.04643e-05	0.0017848	-1	815	626	773	1083	1082	956	209343	1948	0	NN Sum: 0, NN D: .07, HMM Prob: .58	null	null	null	null	null	null
TGGT1_243200	hypothetical protein	-0.295942	8.88295	2.73478e-07	9.41459e-07	0.00226234	-1	7928	5992	6754	9806	9645	9618	133419	1258	0	null	null	null	null	null	null	null
TGGT1_257310	hypothetical protein	-0.2959	5.29306	1.91496e-06	5.97396e-06	0.00127709	-1	619	515	570	840	834	731	39370	355	0	null	null	null	null	null	null	null
TGGT1_310720A	hypothetical protein	-0.295614	3.75831	0.00856014	0.015211	0.00459953	-1	214	196	173	287	297	240	91700	858	0	null	null	null	null	null	null	null
TGGT1_216390	RNA methyltransferase, TrmH family protein	-0.29526	4.96895	0.000173432	0.000415252	0.00252635	-1	466	428	464	666	697	556	89522	840	0	NN Sum: 0, NN D: .27, HMM Prob: .93	GO:0003723, GO:0008173	RNA binding, RNA methyltransferase activity	GO:0006396	RNA processing	null	2.1.1.- (Methyltransferases.)
TGGT1_226620	hypothetical protein	-0.295238	5.42299	1.48429e-05	4.11044e-05	0.00196953	-1	681	600	583	849	886	893	395124	3747	0	null	null	null	null	null	null	null
TGGT1_274150	hypothetical protein	-0.295216	6.25195	5.53344e-07	1.83185e-06	0.00173083	-1	1174	1001	1145	1624	1564	1495	81739	735	0	NN Sum: 3, NN D: .57, HMM Prob: .99	null	null	null	null	null	null
TGGT1_220570	hypothetical protein	-0.295207	6.11816	2.25665e-06	7.00072e-06	0.00195926	-1	1114	917	996	1487	1473	1309	76131	700	1	null	GO:0005515, GO:0008270	protein binding, zinc ion binding	null	null	null	null
TGGT1_204540	DUF367 domain-containing protein	-0.295146	7.71027	6.2008e-07	2.04252e-06	0.00224196	-1	3380	2828	2936	4579	4169	4147	63602	586	0	null	null	null	null	null	null	null
TGGT1_278700	hypothetical protein	-0.295133	5.87731	3.70949e-07	1.25613e-06	0.00143364	-1	926	747	888	1251	1230	1129	50081	447	1	null	null	null	null	null	null	null
TGGT1_277710	hypothetical protein	-0.294968	6.3949	1.02181e-06	3.2852e-06	0.00191432	-1	1268	1177	1216	1752	1728	1689	78870	703	0	null	null	null	null	null	null	null
TGGT1_224060	putative thioredoxin	-0.2949	7.6276	3.90024e-07	1.31581e-06	0.00213136	-1	3085	2729	2810	4309	3940	3925	68947	622	0	NN Sum: 3, NN D: .63, HMM Prob: 1	GO:0004579	dolichyl-diphosphooligosaccharide-protein glycotransferase activity	GO:0045454	cell redox homeostasis	2.4.99.18 (Dolichyl-diphosphooligosaccharide--protein glycotransferase)	2.4.99.18 (Dolichyl-diphosphooligosaccharide--protein glycotransferase)
TGGT1_245510	phospholipid-translocating P-type ATPase, flippase subfamily protein	-0.294672	7.44204	3.44095e-07	1.16957e-06	0.00206602	-1	2729	2381	2475	3586	3577	3530	265765	2427	8	NN Sum: 4, NN D: .51, HMM Prob: .5	GO:0005388, GO:0019829, GO:0046872, GO:0000166, GO:0004012	calcium-transporting ATPase activity, cation-transporting ATPase activity, metal ion binding, nucleotide binding, phospholipid-translocating ATPase activity	GO:0006812	cation transport	3.6.3.1 (Phospholipid-translocating ATPase); 3.6.3.8 (Calcium-transporting ATPase)	3.6.3.1 (Phospholipid-translocating ATPase)
TGGT1_231625	hypothetical protein	-0.294567	5.25121	1.01197e-05	2.86592e-05	0.00167777	-1	617	487	553	809	731	793	51728	464	2	NN Sum: 4, NN D: .83, HMM Prob: .89	null	null	null	null	null	null
TGGT1_272210	hypothetical protein	-0.294092	4.8547	0.000149351	0.000360931	0.00226484	-1	424	384	447	585	637	548	104527	946	0	NN Sum: 2, NN D: .46, HMM Prob: .53	GO:0008168	methyltransferase activity	GO:0031167	rRNA methylation	null	2.1.1.- (Methyltransferases.)
TGGT1_314220	hypothetical protein	-0.293957	5.90961	1.45193e-06	4.59272e-06	0.00169779	-1	932	812	873	1268	1234	1187	118985	1127	0	null	null	null	null	null	null	null
TGGT1_289990	hypothetical protein	-0.293729	6.08512	4.05386e-06	1.20849e-05	0.00206733	-1	1097	869	996	1448	1335	1384	84241	753	0	null	null	null	null	null	null	null
TGGT1_276130	cathepsin CPC2	-0.293692	6.39147	5.63158e-06	1.64169e-05	0.0023225	-1	1408	1090	1169	1721	1733	1700	83014	753	0	NN Sum: 2, NN D: .42, HMM Prob: .99	GO:0008234	cysteine-type peptidase activity	GO:0006508	proteolysis	3.4.14.1 (Dipeptidyl-peptidase I)	3.4.14.1 (Dipeptidyl-peptidase I)
TGGT1_360000	hypothetical protein	-0.293527	4.05111	0.00108654	0.00227934	0.00224903	-1	251	210	256	352	329	329	13654	120	0	null	null	null	null	null	null	null
TGGT1_256070	CMGC kinase	-0.292753	6.39934	6.51407e-07	2.14181e-06	0.00179275	-1	1335	1146	1200	1817	1756	1613	101002	916	0	null	GO:0005524, GO:0008353, GO:0004672	ATP binding, RNA polymerase II carboxy-terminal domain kinase activity, protein kinase activity	GO:0006468	protein phosphorylation	2.7.11.23 ([RNA-polymerase]-subunit kinase)	2.7.11.23 ([RNA-polymerase]-subunit kinase)
TGGT1_210300	hypothetical protein	-0.292535	7.75757	2.87659e-07	9.88871e-07	0.00206531	-1	3387	2989	3071	4583	4484	4244	259727	2469	0	null	null	null	null	null	null	null
TGGT1_294610	putative histone lysine methyltransferase, SET	-0.292236	9.65823	4.5254e-08	1.71417e-07	0.00198238	-1	13379	10614	11408	17228	16249	16252	189783	1737	0	null	GO:0005515	protein binding	null	null	null	2.1.1.43 (Histone-lysine N-methyltransferase)
TGGT1_201230	kinesin motor domain-containing protein	-0.292205	4.71386	0.000550345	0.00121314	0.00284252	-1	373	348	417	599	509	497	135891	1249	0	null	GO:0005524, GO:0008017, GO:0003777	ATP binding, microtubule binding, microtubule motor activity	GO:0007018	microtubule-based movement	null	null
TGGT1_258780	OTU family cysteine protease	-0.292089	6.02897	1.06868e-05	3.01357e-05	0.00227982	-1	1054	826	971	1312	1386	1306	40671	363	0	null	null	null	null	null	null	null
TGGT1_316260	hypothetical protein	-0.291836	8.17153	2.09416e-07	7.29937e-07	0.00207377	-1	4839	3718	4078	6252	5848	5642	96176	873	7	null	null	null	null	null	null	null
TGGT1_234260	hypothetical protein	-0.291762	1.37784	0.170634	0.227742	0.00678059	0	36	29	43	53	48	51	12007	108	0	null	null	null	null	null	null	null
TGGT1_204310	hypothetical protein	-0.291563	8.61993	3.69249e-08	1.41195e-07	0.00186707	-1	5963	5545	5660	8351	7914	7932	242423	2209	2	null	null	null	null	null	null	null
TGGT1_269480	adaptor complexes medium subunit family protein	-0.291201	5.03985	4.36218e-06	1.29402e-05	0.00109407	-1	499	440	491	686	686	640	57647	547	0	null	GO:0005515	protein binding	GO:0006886, GO:0016192	intracellular protein transport, vesicle-mediated transport	null	null
TGGT1_272600	adaptin c-terminal domain-containing protein	-0.291189	6.89539	1.28313e-07	4.58259e-07	0.00169404	-1	1872	1601	1726	2536	2456	2322	182872	1672	0	null	null	null	GO:0006886, GO:0016192	intracellular protein transport, vesicle-mediated transport	null	null
TGGT1_202255	hypothetical protein	-0.290946	3.66662	0.0033701	0.00647237	0.00231569	-1	189	172	187	265	251	255	41508	371	0	null	null	null	null	null	null	null
TGGT1_314500	subtilisin SUB2	-0.290919	9.41292	2.41744e-07	8.38587e-07	0.00219601	-1	10027	9325	10413	14087	14482	13362	141512	1300	2	NN Sum: 4, NN D: .72, HMM Prob: 1	GO:0004252	serine-type endopeptidase activity	GO:0006508	proteolysis	3.4.21.66 (Thermitase)	3.4.21.66 (Thermitase)
TGGT1_257520	synaptobrevin protein	-0.290747	6.43819	4.12851e-06	1.23024e-05	0.00219316	-1	1429	1156	1204	1919	1739	1668	28921	266	1	NN Sum: 0, NN D: .17, HMM Prob: .9	null	null	GO:0016192	vesicle-mediated transport	null	null
TGGT1_238130	hypothetical protein	-0.29063	5.515	1.35693e-05	3.77794e-05	0.00189106	-1	673	672	642	971	915	914	41465	385	7	null	null	null	null	null	null	null
TGGT1_257290	RNA 2'-phosphotransferase, Tpt1/KptA family protein	-0.290288	6.117	1.64767e-05	4.52484e-05	0.00240281	-1	1052	984	987	1471	1496	1292	139220	1288	0	null	GO:0000215, GO:0016772	tRNA 2'-phosphotransferase activity, transferase activity, transferring phosphorus-containing groups	GO:0006388	tRNA splicing, via endonucleolytic cleavage and ligation	2.7.1.160 (2'-phosphotransferase)	2.7.1.160 (2'-phosphotransferase)
TGGT1_288260	hypothetical protein	-0.290272	6.27984	5.75444e-07	1.90327e-06	0.00166837	-1	1222	1048	1121	1659	1602	1507	59041	548	0	null	GO:0005525	GTP binding	GO:0007264	small GTPase mediated signal transduction	null	null
TGGT1_206640	hypothetical protein	-0.290027	7.4554	1.85576e-06	5.80424e-06	0.00232077	-1	2581	2457	2617	3698	3654	3432	144064	1282	0	null	null	null	null	null	null	null
TGGT1_277895	ubiquitin carboxyl-terminal hydrolase	-0.290016	5.81451	4.81119e-08	1.81578e-07	0.000994379	-1	891	741	823	1183	1152	1114	329406	3087	0	null	GO:0004221, GO:0036459	obsolete ubiquitin thiolesterase activity, ubiquitinyl hydrolase activity	GO:0006511	ubiquitin-dependent protein catabolic process	3.1.2.15 (Deleted entry)	3.1.2.15 (Deleted entry)
TGGT1_262950	hypothetical protein	-0.289695	6.85873	1.26902e-06	4.03704e-06	0.00207344	-1	1853	1473	1753	2395	2439	2290	113030	1024	0	null	null	null	null	null	null	null
TGGT1_206415	myosin K	-0.289583	5.72354	2.13348e-05	5.76508e-05	0.00225555	-1	907	648	756	1133	1034	1070	263058	2416	0	null	GO:0005524, GO:0003774, GO:0005515	ATP binding, motor activity, protein binding	null	null	null	null
TGGT1_207700	rhoptry kinase family protein ROP22 (incomplete catalytic triad)	-0.289349	2.37388	0.0613707	0.0912319	0.00541764	0	84	57	80	100	114	96	68340	611	0	NN Sum: 3, NN D: .55, HMM Prob: .96	GO:0005524, GO:0004672	ATP binding, protein kinase activity	GO:0006468	protein phosphorylation	null	null
TGGT1_229700	hypothetical protein	-0.289344	3.50077	0.00787182	0.0140776	0.0031359	-1	168	159	161	222	243	221	23795	209	0	null	null	null	null	null	null	null
TGGT1_225570	hypothetical protein	-0.289275	1.84576	0.145894	0.198449	0.00839067	0	43	61	47	71	72	70	82164	717	0	null	null	null	null	null	null	null
TGGT1_267610	hypothetical protein	-0.288877	4.98611	4.4326e-05	0.000114855	0.00172548	-1	473	411	495	696	647	595	17381	152	0	null	null	null	null	null	null	null
TGGT1_216920	mediator complex subunit MED8	-0.288577	5.53109	9.73553e-06	2.76361e-05	0.00179197	-1	737	593	688	1048	936	850	24777	221	0	null	null	null	null	null	null	null
TGGT1_224190	cation-transporting atpase family protein	-0.288306	6.04732	2.86365e-06	8.74905e-06	0.00183984	-1	1031	902	953	1353	1371	1327	140258	1261	10	null	GO:0005524, GO:0019829, GO:0000287, GO:0046872, GO:0000166, GO:0004012	ATP binding, cation-transporting ATPase activity, magnesium ion binding, metal ion binding, nucleotide binding, phospholipid-translocating ATPase activity	GO:0006812, GO:0008152, GO:0015914	cation transport, metabolic process, phospholipid transport	3.6.3.1 (Phospholipid-translocating ATPase)	3.6.3.1 (Phospholipid-translocating ATPase)
TGGT1_258860	hypothetical protein	-0.288212	6.74112	1.68281e-06	5.29069e-06	0.00204985	-1	1613	1515	1539	2220	2203	2138	104627	976	1	NN Sum: 2, NN D: .48, HMM Prob: .89	null	null	null	null	null	null
TGGT1_320750	hypothetical protein	-0.288154	4.13331	0.00467172	0.00874741	0.00411387	-1	309	234	219	371	357	340	148604	1377	0	null	null	null	null	null	null	null
TGGT1_222948	hypothetical protein	-0.288046	5.10985	4.98476e-06	1.46195e-05	0.00117548	-1	549	440	516	734	691	686	13894	124	0	null	null	null	null	null	null	null
TGGT1_213920	hypothetical protein	-0.287857	6.55964	7.94826e-06	2.28037e-05	0.00237274	-1	1542	1253	1332	1886	1926	1967	125272	1148	0	null	null	null	null	null	null	null
TGGT1_211630	hypothetical protein	-0.287421	9.21344	2.544e-07	8.79543e-07	0.00213708	-1	9197	8245	8532	13254	11459	11789	23612	213	0	null	null	null	null	null	null	null
TGGT1_216220	AP2 domain transcription factor AP2XI-5	-0.287408	6.39234	2.68313e-06	8.23919e-06	0.00199264	-1	1303	1176	1188	1774	1666	1708	89485	868	0	null	GO:0003700	transcription factor activity, sequence-specific DNA binding	GO:0006355	regulation of transcription, DNA-templated	null	null
TGGT1_287200	hypothetical protein	-0.287389	4.67831	0.00045101	0.00101014	0.00256829	-1	449	323	344	538	514	510	23479	211	4	null	null	null	null	null	null	null
TGGT1_223672	3'(2'),5'-bisphosphate nucleotidase	-0.287309	4.90872	4.0834e-05	0.000106224	0.00159264	-1	498	388	423	608	633	593	35960	327	0	null	GO:0008441	3'(2'),5'-bisphosphate nucleotidase activity	GO:0046854	phosphatidylinositol phosphorylation	3.1.3.7 (3'(2'),5'-bisphosphate nucleotidase)	3.1.3.7 (3'(2'),5'-bisphosphate nucleotidase)
TGGT1_227140	hypothetical protein	-0.286968	4.13282	0.00590505	0.0108056	0.00443505	-1	268	232	261	317	390	359	117766	1094	0	null	null	null	null	null	null	null
TGGT1_202220	hypothetical protein	-0.28675	6.21513	4.24464e-06	1.26225e-05	0.00201503	-1	1213	977	1060	1546	1480	1524	122018	1148	0	null	null	null	null	null	null	null
TGGT1_286240	putative kelch repeat protein	-0.286504	7.28329	4.60605e-07	1.54034e-06	0.00194341	-1	2422	2170	2219	3298	3165	3095	67394	625	0	null	GO:0005515	protein binding	null	null	null	null
TGGT1_243265	protamine P1 protein	-0.28612	4.9668	3.9465e-05	0.000102847	0.00160615	-1	492	423	447	638	614	656	314477	2909	0	null	GO:0005515	protein binding	GO:0000724	double-strand break repair via homologous recombination	null	null
TGGT1_274010	hypothetical protein	-0.286108	5.82406	1.08764e-05	3.0611e-05	0.00198897	-1	835	806	828	1171	1116	1178	432792	4008	0	null	null	null	null	null	null	null
TGGT1_202250	hypothetical protein	-0.286082	5.51659	5.25094e-07	1.7423e-06	0.00105986	-1	710	600	688	973	917	910	110356	1041	2	null	null	null	null	null	null	null
TGGT1_221360	hypothetical protein	-0.285571	5.27716	0.000146358	0.000354526	0.00256519	-1	669	517	508	800	831	739	70755	644	0	null	null	null	GO:0006914	autophagy	null	null
TGGT1_305910	hypothetical protein	-0.28524	4.21455	0.00112422	0.00235566	0.0023131	-1	291	255	260	416	360	354	68962	636	0	NN Sum: 4, NN D: .48, HMM Prob: .96	null	null	null	null	null	2.8.1.1 (Thiosulfate sulfurtransferase)
TGGT1_270925	hypothetical protein	-0.285179	1.29613	0.205907	0.268693	0.00606576	0	36	32	34	50	48	45	12228	109	0	null	null	null	null	null	null	null
TGGT1_301460	hypothetical protein	-0.285089	3.49978	0.00871561	0.0154608	0.0030808	-1	179	149	161	232	247	206	77326	700	0	NN Sum: 2, NN D: .3, HMM Prob: .78	null	null	null	null	null	null
TGGT1_311625	WD domain, G-beta repeat-containing protein	-0.284963	5.7051	1.79048e-07	6.30144e-07	0.00101963	-1	827	701	751	1121	1051	1020	502230	4667	0	null	GO:0005515, GO:0008270	protein binding, zinc ion binding	null	null	null	null
TGGT1_290020	cyclin dependent kinase binding protein	-0.284938	5.47717	4.71707e-07	1.57453e-06	0.000980962	-1	685	597	662	935	911	877	98245	912	0	null	null	null	null	null	null	null
TGGT1_224340	hypothetical protein	-0.284026	4.7664	6.24218e-05	0.000159016	0.00145224	-1	437	363	386	598	531	531	28485	266	1	NN Sum: 0, NN D: .26, HMM Prob: .92	null	null	null	null	null	null
TGGT1_315940	putative rhoptry protein	-0.283725	6.17525	6.27931e-06	1.81737e-05	0.00202608	-1	1161	981	1020	1568	1404	1452	118324	1063	9	null	null	null	null	null	null	3.4.21.72 (IgA-specific serine endopeptidase)
TGGT1_280760	RUB1 conjugating enzyme	-0.283668	4.02497	0.00218194	0.00432215	0.00252642	-1	250	202	255	343	337	309	24238	222	0	null	GO:0016881, GO:0004842	acid-amino acid ligase activity, ubiquitin-protein transferase activity	null	null	6.3.2.19 (Deleted entry)	6.3.2.- (Acid--amino-acid ligases (peptide synthases).)
TGGT1_227410	hypothetical protein	-0.283511	4.31166	0.00789636	0.0141111	0.0052296	-1	354	268	243	388	421	398	117211	1117	2	NN Sum: 3, NN D: .47, HMM Prob: .8	null	null	null	null	null	null
TGGT1_220180	hypothetical protein	-0.28293	2.16364	0.12064	0.167653	0.00915807	0	64	74	52	106	82	79	9902	84	0	null	null	null	null	null	null	null
TGGT1_213820	hypothetical protein	-0.282891	5.59763	1.87123e-05	5.0944e-05	0.00195253	-1	821	627	672	998	960	1000	94782	882	0	null	null	null	null	null	null	null
TGGT1_320530B	hypothetical protein	-0.282104	2.95954	0.0293652	0.0467598	0.00431382	-1	125	101	109	167	139	162	44057	397	0	null	null	null	null	null	null	null
TGGT1_292110	formate/nitrite transporter protein	-0.282097	6.00718	5.09779e-05	0.000131246	0.00254915	-1	933	923	951	1351	1364	1220	50772	463	6	null	GO:0005215	transporter activity	GO:0006810	transport	null	null
TGGT1_230350	hypothetical protein	-0.281738	8.7087	3.40325e-08	1.30686e-07	0.00173599	-1	6861	5573	5953	8846	8508	8306	139078	1254	6	null	GO:0005509	calcium ion binding	null	null	null	null
TGGT1_246950	hypothetical protein	-0.281692	5.61459	3.85531e-07	1.30308e-06	0.00101445	-1	758	657	727	1043	1001	950	48639	452	0	null	null	null	null	null	null	null
TGGT1_257330	hypothetical protein	-0.281442	6.8045	1.39256e-06	4.41648e-06	0.00191486	-1	1712	1559	1622	2406	2311	2131	117325	1083	0	null	null	null	null	null	null	null
TGGT1_320100	RNA recognition motif-containing protein	-0.281388	6.89599	1.49635e-05	4.14067e-05	0.00253687	-1	1750	1683	1775	2409	2560	2322	128921	1216	0	null	GO:0003676	nucleic acid binding	null	null	null	null
TGGT1_253080	hypothetical protein	-0.281309	4.17979	0.00460859	0.00864483	0.00380033	-1	311	242	236	366	397	338	28747	278	0	null	null	null	null	null	null	null
TGGT1_264900	hypothetical protein	-0.281195	6.20706	1.26296e-05	3.52851e-05	0.00219492	-1	1195	991	1051	1465	1545	1505	94807	887	0	null	null	null	null	null	null	null
TGGT1_217460	glutaminyl-tRNA synthetase (GlnRS)	-0.281043	8.53372	2.48633e-08	9.71221e-08	0.0016715	-1	6001	5020	5257	7856	7513	7354	95498	860	0	NN Sum: 4, NN D: .47, HMM Prob: .75	GO:0005524, GO:0004819	ATP binding, glutamine-tRNA ligase activity	GO:0006425, GO:0006418	glutaminyl-tRNA aminoacylation, tRNA aminoacylation for protein translation	6.1.1.18 (Glutamine--tRNA ligase)	6.1.1.18 (Glutamine--tRNA ligase)
TGGT1_274050	hypothetical protein	-0.280934	5.05477	9.03466e-05	0.000224781	0.00189424	-1	472	456	521	712	669	646	34820	304	0	null	null	null	null	null	null	null
TGGT1_321340	putative membrane protein	-0.280761	6.50754	1.73492e-06	5.4451e-06	0.00183835	-1	1431	1181	1378	1960	1818	1791	417061	3808	3	null	null	null	null	null	null	null
TGGT1_212250	XPG N-terminal domain-containing protein	-0.280752	7.85781	7.27928e-07	2.37831e-06	0.00205519	-1	3593	3256	3318	4931	4789	4500	86943	767	0	null	GO:0004518	nuclease activity	GO:0006281	DNA repair	null	null
TGGT1_214470	Ulp1 protease family, C-terminal catalytic domain-containing protein	-0.280319	5.32296	6.56711e-05	0.000166649	0.00205211	-1	623	567	558	844	873	727	85251	771	0	null	GO:0008234	cysteine-type peptidase activity	GO:0006508	proteolysis	3.4.22.68 (Ulp1 peptidase)	3.4.22.68 (Ulp1 peptidase)
TGGT1_288240	hypothetical protein	-0.280145	4.51598	0.000378752	0.000857573	0.00183187	-1	336	318	342	479	484	429	97875	921	0	null	GO:0005515	protein binding	GO:0000042	protein targeting to Golgi	null	null
TGGT1_312850	hypothetical protein	-0.280124	3.2772	0.0124562	0.0214404	0.00273271	-1	154	132	133	206	191	188	14231	127	0	null	null	null	null	null	null	null
TGGT1_291880	hypothetical protein	-0.279841	7.65177	2.02469e-05	5.49159e-05	0.00281194	-1	3377	2715	2748	4108	4280	3928	80259	783	0	null	null	null	null	null	null	null
TGGT1_208842	DEAD/DEAH box helicase domain-containing protein	-0.278978	7.43661	1.75318e-05	4.791e-05	0.00270433	-1	2935	2233	2458	3513	3676	3414	202965	1844	0	null	GO:0005524, GO:0008026, GO:0003677, GO:0003676	ATP binding, ATP-dependent helicase activity, DNA binding, nucleic acid binding	null	null	null	3.6.4.12 (DNA helicase)
TGGT1_275755	hypothetical protein	-0.278777	4.1519	0.00423503	0.00799167	0.00341153	-1	281	255	237	405	350	325	9459	86	0	null	null	null	null	null	null	null
TGGT1_247420	hypothetical protein	-0.278613	6.92236	2.87828e-06	8.78634e-06	0.00205957	-1	1830	1711	1772	2511	2548	2362	69332	648	3	null	null	null	null	null	null	null
TGGT1_264430	hypothetical protein	-0.278594	2.57608	0.0992707	0.140761	0.0088471	0	71	90	94	112	135	110	118586	1151	0	null	null	null	null	null	null	null
TGGT1_215690	hypothetical protein	-0.278316	5.27524	3.28649e-06	9.91553e-06	0.00104858	-1	605	537	551	817	777	767	171116	1544	1	NN Sum: 3, NN D: .43, HMM Prob: .08	null	null	null	null	null	null
TGGT1_271260	hypothetical protein	-0.278257	7.22179	4.9009e-06	1.44027e-05	0.00228211	-1	2505	1942	2121	3086	3070	2977	68790	645	0	NN Sum: 1, NN D: .32, HMM Prob: .78	null	null	null	null	null	null
TGGT1_240780	hypothetical protein	-0.278179	4.38467	0.00143325	0.00294614	0.00254907	-1	305	299	305	449	446	375	13512	116	1	null	null	null	null	null	null	null
TGGT1_247450	hypothetical protein	-0.278157	7.33675	0.000130868	0.000319029	0.00344189	-1	2600	2230	2268	3051	3555	3274	245886	2303	0	null	GO:0046872	metal ion binding	null	null	null	null
TGGT1_222160	aldehyde dehydrogenase	-0.277979	5.36358	0.000204079	0.000483837	0.00263595	-1	730	518	559	855	859	797	53729	497	0	null	GO:0008802, GO:0016491	betaine-aldehyde dehydrogenase activity, oxidoreductase activity	GO:0055114	oxidation-reduction process	1.2.1.8 (Betaine-aldehyde dehydrogenase)	1.2.1.3 (Aldehyde dehydrogenase (NAD(+)))
TGGT1_272320	DHHC zinc finger domain-containing protein	-0.277764	5.73054	3.30012e-06	9.95253e-06	0.00144497	-1	788	748	786	1082	1089	1068	101381	943	3	null	GO:0005515, GO:0008270	protein binding, zinc ion binding	null	null	null	2.3.1.- (Transferring groups other than amino-acyl groups.)
TGGT1_217510	hypothetical protein	-0.277304	9.52812	5.69748e-08	2.11938e-07	0.00179793	-1	11451	10283	10697	15491	14761	14962	42114	380	0	null	null	null	null	null	null	null
TGGT1_218730	hypothetical protein	-0.277296	5.95491	0.000103608	0.000256105	0.00270416	-1	984	889	843	1383	1258	1151	27496	256	2	NN Sum: 2, NN D: .31, HMM Prob: .56	null	null	null	null	null	null
TGGT1_239780	hypothetical protein	-0.277198	6.33359	9.25697e-06	2.63809e-05	0.00208021	-1	1292	1134	1110	1671	1655	1601	45216	411	1	NN Sum: 4, NN D: .55, HMM Prob: .95	null	null	null	null	null	null
TGGT1_258760	hypothetical protein	-0.276868	4.01297	0.00309507	0.0059934	0.00249012	-1	246	228	228	358	316	305	68732	640	0	NN Sum: 0, NN D: .24, HMM Prob: .92	null	null	null	null	null	null
TGGT1_210810	hypothetical protein	-0.276649	5.9561	5.1784e-05	0.000133227	0.00241721	-1	1034	832	859	1380	1216	1197	11928	107	0	null	null	null	null	null	null	null
TGGT1_232540	FAD binding domain-containing protein	-0.276519	5.40116	0.000237818	0.000557987	0.00272128	-1	736	504	617	921	822	834	132736	1205	1	NN Sum: 2, NN D: .36, HMM Prob: .91	null	null	null	null	null	1.14.13.- (With NADH or NADPH as one donor, and incorporation of one atom of oxygen.)
TGGT1_209890	hypothetical protein	-0.275966	7.03948	4.90478e-06	1.44083e-05	0.00217399	-1	2068	1835	1872	2924	2580	2546	22011	193	0	NN Sum: 0, NN D: .25, HMM Prob: .7	null	null	null	null	null	null
TGGT1_409120	putative vacuolar type H+-ATPase proteolipid subunit	-0.275872	1.92339	0.120904	0.167954	0.00525402	0	56	48	57	71	73	80	10988	105	2	null	GO:0015078	hydrogen ion transmembrane transporter activity	GO:0015991	ATP hydrolysis coupled proton transport	null	3.6.3.14 (H(+)-transporting two-sector ATPase)
TGGT1_296010	phosphatidylinositol 3- and 4-kinase	-0.275764	7.88889	4.48596e-07	1.50501e-06	0.00190206	-1	3791	3161	3477	4928	4881	4692	169557	1583	0	null	GO:0004430, GO:0005488, GO:0035004, GO:0016773	1-phosphatidylinositol 4-kinase activity, binding, phosphatidylinositol 3-kinase activity, phosphotransferase activity, alcohol group as acceptor	null	null	2.7.1.67 (1-phosphatidylinositol 4-kinase)	2.7.1.67 (1-phosphatidylinositol 4-kinase)
TGGT1_206490	ICE family protease (caspase) p20 domain-containing protein	-0.275644	4.53496	0.00133626	0.0027648	0.00280387	-1	404	300	310	464	489	455	80337	742	0	null	GO:0004197, GO:0005515	cysteine-type endopeptidase activity, protein binding	GO:0006508	proteolysis	null	3.4.22.- (Cysteine endopeptidases.)
TGGT1_217340	hypothetical protein	-0.275487	5.07062	2.40722e-05	6.45665e-05	0.001282	-1	515	478	476	713	687	646	84907	785	6	null	null	null	null	null	null	null
TGGT1_321420	kelch repeat-containing protein	-0.275446	6.37102	6.52631e-05	0.000165787	0.00270243	-1	1304	1169	1157	1880	1572	1608	61026	554	0	null	null	null	null	null	null	3.4.21.72 (IgA-specific serine endopeptidase)
TGGT1_215450	aquaporin 1	-0.275383	4.16703	0.00175387	0.0035472	0.0022269	-1	287	243	253	396	364	330	28115	263	6	null	GO:0005215	transporter activity	GO:0006810	transport	null	null
TGGT1_219530	hypothetical protein	-0.275264	4.0564	0.00772011	0.0138336	0.00385	-1	231	241	251	355	355	299	29253	256	0	null	null	null	null	null	null	null
TGGT1_268340	glycosyltransferase family 28 C-terminal domain-containing protein	-0.275065	3.88353	0.00634064	0.0115415	0.00328871	-1	239	180	224	325	305	264	61777	577	0	null	GO:0004577, GO:0030246, GO:0016758	N-acetylglucosaminyldiphosphodolichol N-acetylglucosaminyltransferase activity, carbohydrate binding, transferase activity, transferring hexosyl groups	GO:0030259	lipid glycosylation	2.4.1.141 (N-acetylglucosaminyldiphosphodolichol N-acetylglucosaminyltransferase)	2.4.1.141 (N-acetylglucosaminyldiphosphodolichol N-acetylglucosaminyltransferase)
TGGT1_273905	hypothetical protein	-0.274636	5.71265	1.22299e-06	3.89403e-06	0.00119294	-1	841	678	783	1136	1066	998	41123	373	0	null	GO:0005488	binding	null	null	null	null
TGGT1_205370	hypothetical protein	-0.274536	6.14647	2.70526e-05	7.17904e-05	0.00224188	-1	1078	984	1044	1481	1370	1470	78712	741	4	null	null	null	null	null	null	null
TGGT1_238995	ion channel protein	-0.2743	5.7321	4.78971e-06	1.41103e-05	0.00150054	-1	895	694	746	1094	1098	1049	278063	2540	8	NN Sum: 3, NN D: .58, HMM Prob: .09	GO:0015269	calcium-activated potassium channel activity	GO:0006813	potassium ion transport	null	null
TGGT1_221940	adaptin n terminal region domain-containing protein	-0.274001	5.74309	7.1078e-06	2.05305e-05	0.0015873	-1	870	717	764	1088	1163	1015	147526	1348	0	null	GO:0005515	protein binding	GO:0006886, GO:0016192	intracellular protein transport, vesicle-mediated transport	null	null
TGGT1_235160	hypothetical protein	-0.273947	7.60333	9.71134e-07	3.12921e-06	0.00195044	-1	3110	2633	2814	4104	3923	3862	168110	1545	0	NN Sum: 1, NN D: .13, HMM Prob: .56	GO:0005488	binding	null	null	null	null
TGGT1_257580	hypothetical protein	-0.273921	4.04493	0.00491864	0.00917892	0.00317614	-1	243	218	258	318	342	339	66427	641	0	null	null	null	null	null	null	null
TGGT1_269170	hypothetical protein	-0.273419	1.22097	0.224806	0.29068	0.00787981	0	35	30	32	52	49	34	32015	295	0	NN Sum: 4, NN D: .8, HMM Prob: .98	null	null	null	null	null	null
TGGT1_205360	hypothetical protein	-0.273369	7.2187	1.62919e-05	4.47749e-05	0.00250865	-1	2468	1880	2221	2998	3099	2999	293286	2607	2	NN Sum: 3, NN D: .6, HMM Prob: .98	null	null	null	null	null	null
TGGT1_221585	hypothetical protein	-0.273309	3.43031	0.013888	0.0236691	0.00332437	-1	170	139	159	235	197	218	11730	102	0	null	null	null	null	null	null	null
TGGT1_409720	hypothetical protein	-0.273298	6.07537	2.15486e-05	5.82068e-05	0.00211386	-1	1091	886	987	1441	1298	1374	28461	275	0	null	null	null	null	null	null	null
TGGT1_262030	ALG6, ALG8 glycosyltransferase family protein	-0.27313	4.95187	0.000206173	0.000488483	0.00195346	-1	468	424	462	687	643	554	174817	1580	9	null	GO:0016758	transferase activity, transferring hexosyl groups	null	null	null	2.4.1.267 (Dolichyl-P-Glc:Man(9)GlcNAc(2)-PP-dolichol alpha-1,3-glucosyltransferase)
TGGT1_240950	hypothetical protein	-0.272881	3.65819	0.00863884	0.0153396	0.00293667	-1	193	163	193	280	255	228	52610	483	0	null	GO:0005525	GTP binding	GO:0007264	small GTPase mediated signal transduction	null	null
TGGT1_306920	hypothetical protein	-0.272604	5.99673	0.000151025	0.000364855	0.00279312	-1	971	855	977	1316	1415	1165	49798	475	0	null	null	null	null	null	null	null
TGGT1_240220	hypothetical protein	-0.27234	6.12477	9.31815e-06	2.65344e-05	0.00186605	-1	1083	958	1023	1530	1402	1327	168234	1539	0	null	null	null	null	null	null	null
TGGT1_289820	TBC domain-containing protein	-0.272132	6.40268	5.29732e-06	1.54924e-05	0.00187563	-1	1322	1122	1276	1856	1686	1624	114307	1047	0	null	GO:0005096	GTPase activator activity	GO:0043087	regulation of GTPase activity	null	null
TGGT1_260490	hypothetical protein	-0.272086	4.1734	0.00236652	0.00466229	0.00244632	-1	303	242	243	379	355	359	182747	1694	0	null	null	null	null	null	null	null
TGGT1_313970	Phytanoyl-CoA dioxygenase (PhyH) superfamily protein	-0.272077	4.37147	0.000494231	0.00109947	0.00151378	-1	316	278	310	420	433	402	96024	890	1	NN Sum: 1, NN D: .13, HMM Prob: .6	null	null	null	null	null	null
TGGT1_251610	hypothetical protein	-0.271931	5.64126	8.53113e-06	2.43891e-05	0.00149563	-1	744	690	754	1006	1051	982	152260	1421	0	null	null	null	null	null	null	null
TGGT1_217540	RNA recognition motif-containing protein	-0.271831	6.95354	1.50952e-06	4.76448e-06	0.00181989	-1	1921	1726	1801	2656	2524	2391	38115	351	0	null	GO:0003676	nucleic acid binding	null	null	null	null
TGGT1_254040	hypothetical protein	-0.271731	2.09382	0.12675	0.174836	0.00710534	0	66	59	57	104	70	79	18145	157	0	NN Sum: 3, NN D: .55, HMM Prob: .4	null	null	null	null	null	null
TGGT1_248160	hypothetical protein	-0.271237	5.40965	1.49714e-05	4.14126e-05	0.00145842	-1	709	563	595	862	890	835	122351	1103	4	null	GO:0003677	DNA binding	GO:0006303	double-strand break repair via nonhomologous end joining	null	3.6.4.12 (DNA helicase)
TGGT1_229710	OTU family cysteine protease	-0.271179	6.01862	5.36143e-05	0.000137643	0.00231802	-1	1002	938	904	1363	1357	1233	106499	987	1	NN Sum: 4, NN D: .72, HMM Prob: .99	null	null	null	null	null	null
TGGT1_251650	hypothetical protein	-0.271162	1.99094	0.137594	0.188376	0.00699471	0	55	60	54	76	92	67	17788	157	0	null	null	null	null	null	null	null
TGGT1_281980	phosphatidate cytidylyltransferase	-0.270787	6.55636	2.61716e-05	6.98103e-05	0.0023481	-1	1450	1352	1331	2075	1835	1835	114673	1068	7	null	GO:0004605, GO:0016772	phosphatidate cytidylyltransferase activity, transferase activity, transferring phosphorus-containing groups	null	null	2.7.7.41 (Phosphatidate cytidylyltransferase)	2.7.7.41 (Phosphatidate cytidylyltransferase)
TGGT1_244190	hypothetical protein	-0.270709	7.03461	1.28505e-06	4.08444e-06	0.00179806	-1	2026	1806	1935	2774	2713	2519	67001	634	0	null	null	null	null	null	null	null
TGGT1_243770	hypothetical protein	-0.270685	1.23337	0.220794	0.286156	0.00694754	0	31	30	37	44	45	47	18006	159	0	null	null	null	null	null	null	null
TGGT1_315495	hypothetical protein	-0.27059	5.13938	0.00024883	0.000582693	0.00224808	-1	568	476	502	794	645	705	20851	182	0	null	null	null	null	null	null	null
TGGT1_263480	sodium/hydrogen exchanger 3 protein	-0.270408	6.16464	2.9922e-05	7.92019e-05	0.00220786	-1	1155	959	1042	1410	1499	1460	91349	853	12	NN Sum: 1, NN D: .25, HMM Prob: .52	GO:0015299	solute:proton antiporter activity	GO:0006812, GO:0055085	cation transport, transmembrane transport	null	null
TGGT1_281575	hypothetical protein	-0.270292	2.73113	0.0580239	0.0867188	0.00565153	0	113	70	104	141	133	123	10776	100	0	null	null	null	null	null	null	null
TGGT1_312330	hypothetical protein	-0.269929	5.55154	6.11426e-06	1.77243e-05	0.0013157	-1	733	620	707	943	996	915	208311	1893	1	null	null	null	null	null	null	null
TGGT1_246330	CRAL/TRIO domain-containing protein	-0.269848	5.44898	6.23348e-06	1.80554e-05	0.00123563	-1	712	563	645	912	915	832	48816	433	0	null	null	null	null	null	null	null
TGGT1_239680	hypothetical protein	-0.269737	6.06353	1.05061e-05	2.9684e-05	0.00182447	-1	1076	869	999	1432	1350	1295	65462	601	1	NN Sum: 4, NN D: .52, HMM Prob: .85	null	null	null	null	null	null
TGGT1_229010	rhoptry neck protein RON4	-0.269387	9.381	3.33677e-06	1.00572e-05	0.00232984	-1	11398	8698	9398	13966	13441	13328	107338	984	0	NN Sum: 4, NN D: .81, HMM Prob: 1	null	null	null	null	null	null
TGGT1_248450	zinc finger, C3HC4 type (RING finger) domain-containing protein	-0.269286	6.70832	3.57405e-06	1.0734e-05	0.00186361	-1	1635	1446	1520	2192	2200	1988	86843	794	5	null	GO:0005515, GO:0008270	protein binding, zinc ion binding	null	null	null	6.3.2.- (Acid--amino-acid ligases (peptide synthases).)
TGGT1_244470	hypothetical protein	-0.269239	7.53906	5.29622e-06	1.54924e-05	0.00219907	-1	2880	2594	2713	3764	3822	3760	290305	2595	0	null	null	null	null	null	null	null
TGGT1_275780	hypothetical protein	-0.26911	4.44721	0.00158173	0.00322211	0.0024957	-1	335	299	320	412	466	443	105280	979	0	null	GO:0005515	protein binding	null	null	null	null
TGGT1_310000	putative membrane protein	-0.269064	6.8182	1.10931e-06	3.55078e-06	0.00167509	-1	1772	1527	1670	2379	2297	2208	79253	719	8	null	null	null	null	null	null	null
TGGT1_288900	Yos1 family protein	-0.268924	2.17819	0.104479	0.147482	0.0061214	0	81	51	62	83	95	90	8507	77	2	NN Sum: 4, NN D: .74, HMM Prob: 1	null	null	null	null	null	null
TGGT1_265190	Ulp1 protease family, C-terminal catalytic domain-containing protein	-0.268507	7.38269	4.59353e-06	1.35931e-05	0.00211912	-1	2592	2219	2545	3572	3263	3349	329927	3028	0	null	GO:0008234	cysteine-type peptidase activity	GO:0006508	proteolysis	3.4.22.68 (Ulp1 peptidase)	3.4.22.68 (Ulp1 peptidase)
TGGT1_218880	putative SF-assemblin	-0.26847	5.73166	1.69481e-05	4.64726e-05	0.0017045	-1	879	696	764	1189	1024	1024	30649	268	0	null	null	null	null	null	null	1.9.3.1 (Cytochrome-c oxidase)
TGGT1_205670	SF-assemblin/beta giardin protein	-0.268469	5.85625	2.54216e-05	6.79345e-05	0.00193215	-1	948	713	892	1219	1149	1159	30051	262	0	null	null	null	null	null	null	null
TGGT1_288845	hypothetical protein	-0.26824	3.71579	0.0237852	0.0386469	0.00562012	-1	230	157	187	304	236	253	13520	120	0	null	null	null	null	null	null	null
TGGT1_225830	hypothetical protein	-0.268158	6.76266	4.3421e-06	1.28912e-05	0.00190861	-1	1687	1465	1630	2371	2128	2125	101738	962	0	NN Sum: 3, NN D: .67, HMM Prob: 1	null	null	null	null	null	null
TGGT1_320005	hypothetical protein	-0.268146	4.44455	0.000821651	0.00175411	0.0018571	-1	318	302	332	442	454	423	39361	352	0	NN Sum: 1, NN D: .29, HMM Prob: .64	null	null	null	null	null	null
TGGT1_323020	KRUF family protein	-0.268061	4.67717	0.000581184	0.00127491	0.00206204	-1	392	336	393	534	482	535	67614	632	0	null	null	null	null	null	null	null
TGGT1_410860	hypothetical protein	-0.268042	3.52024	0.0199068	0.0328757	0.00437945	-1	179	133	188	229	241	221	29166	261	0	null	null	null	null	null	null	null
TGGT1_215010	hypothetical protein	-0.268039	5.90095	2.82514e-06	8.64504e-06	0.00138377	-1	963	790	877	1207	1253	1177	81635	777	3	NN Sum: 0, NN D: .07, HMM Prob: .78	GO:0008233	peptidase activity	null	null	null	null
TGGT1_217555	hypothetical protein	-0.268021	5.87977	1.16107e-05	3.26016e-05	0.00170557	-1	992	772	830	1210	1235	1140	11563	108	0	null	null	null	null	null	null	null
TGGT1_287980	FHA domain-containing protein	-0.267867	6.27431	4.53912e-05	0.000117447	0.00233091	-1	1154	1091	1156	1584	1662	1470	118157	1141	0	null	GO:0005515, GO:0008270	protein binding, zinc ion binding	null	null	null	2.7.10.2 (Non-specific protein-tyrosine kinase)
TGGT1_218850	ribosomal protein RPS9	-0.267833	4.78762	0.000256426	0.00059797	0.00176983	-1	468	346	399	576	553	547	30197	271	1	NN Sum: 3, NN D: .58, HMM Prob: .88	GO:0003735	structural constituent of ribosome	GO:0006412	translation	null	null
TGGT1_264760	Oxysterol-binding protein	-0.267553	5.36903	1.02275e-05	2.89306e-05	0.00123429	-1	653	548	615	832	836	843	138749	1308	0	null	GO:0005543, GO:0005515	phospholipid binding, protein binding	null	null	null	null
TGGT1_202380	putative rab GDI alpha	-0.267357	7.33887	8.33585e-06	2.38779e-05	0.00223015	-1	2630	2133	2384	3353	3473	3053	51021	456	0	null	null	null	null	null	null	null
TGGT1_211640	hypothetical protein	-0.267286	6.40213	5.4109e-06	1.57927e-05	0.00179339	-1	1334	1108	1285	1804	1728	1623	311583	2874	4	NN Sum: 3, NN D: .58, HMM Prob: 1	null	null	null	null	null	null
TGGT1_219510	putative GTP binding protein 7 isoform 2 family protein	-0.26717	5.0373	0.000124604	0.000304888	0.00169173	-1	525	456	460	647	701	645	49638	459	0	null	GO:0005525	GTP binding	null	null	null	null
TGGT1_246690	alpha amylase, catalytic domain-containing protein	-0.267	3.34727	0.0462478	0.0706333	0.00731769	0	189	122	133	189	210	212	99962	901	0	null	GO:0003844, GO:0003824, GO:0043169	1,4-alpha-glucan branching enzyme activity, catalytic activity, cation binding	GO:0005975	carbohydrate metabolic process	2.4.1.18 (1,4-alpha-glucan branching enzyme)	2.4.1.18 (1,4-alpha-glucan branching enzyme)
TGGT1_312590	hypothetical protein	-0.266968	5.14737	0.000428247	0.00096452	0.00250268	-1	613	469	477	700	725	726	156271	1475	0	null	GO:0005488	binding	null	null	null	null
TGGT1_237870	FYVE zinc finger domain-containing protein	-0.266277	4.04421	0.0120663	0.0208337	0.00437473	-1	238	232	250	319	374	304	57024	518	0	null	GO:0046872	metal ion binding	null	null	null	null
TGGT1_201150	heavy metal translocating P-type ATPase subfamily protein	-0.266232	7.04142	2.60241e-05	6.94423e-05	0.0024385	-1	2120	1826	1862	2585	2766	2671	206638	1965	7	null	GO:0005388, GO:0019829, GO:0004008, GO:0046872, GO:0000166	calcium-transporting ATPase activity, cation-transporting ATPase activity, copper-exporting ATPase activity, metal ion binding, nucleotide binding	GO:0008152, GO:0030001	metabolic process, metal ion transport	3.6.3.4 (Cu(2+)-exporting ATPase); 3.6.3.8 (Calcium-transporting ATPase)	3.6.3.4 (Cu(2+)-exporting ATPase)
TGGT1_314418	clathrin adaptor complex small chain family protein	-0.265661	3.80045	0.00698696	0.0126354	0.0025854	-1	215	190	203	311	270	260	16976	145	0	null	GO:0008565	protein transporter activity	GO:0015031	protein transport	null	null
TGGT1_258828	hypothetical protein	-0.265587	1.42442	0.201215	0.263132	0.0072254	0	48	31	34	58	46	52	15105	133	2	NN Sum: 3, NN D: .52, HMM Prob: .96	null	null	null	null	null	null
TGGT1_219690	hypothetical protein	-0.26555	8.79985	5.42937e-07	1.79986e-06	0.00188847	-1	6967	6172	6528	9884	8751	8586	23361	208	0	NN Sum: 3, NN D: .48, HMM Prob: .95	null	null	null	null	null	null
TGGT1_314890	ThiF family protein	-0.265537	5.22067	1.74133e-05	4.76221e-05	0.00117784	-1	598	504	537	782	728	754	299515	2778	1	NN Sum: 3, NN D: .64, HMM Prob: .94	GO:0005524, GO:0008641	ATP binding, small protein activating enzyme activity	GO:0006464	cellular protein modification process	null	null
TGGT1_294225	hypothetical protein	-0.265369	1.75379	0.159275	0.214238	0.00603974	0	45	46	52	76	65	57	10199	89	1	null	null	null	null	null	null	null
TGGT1_228720	hypothetical protein	-0.265117	4.5805	0.000564418	0.00124076	0.00177659	-1	374	323	352	509	451	489	53661	507	0	null	GO:0003723, GO:0004540	RNA binding, ribonuclease activity	GO:0006379, GO:0006364, GO:0008033	mRNA cleavage, rRNA processing, tRNA processing	null	null
TGGT1_291180	hypothetical protein	-0.264925	9.08922	8.49286e-06	2.42988e-05	0.00243849	-1	8284	7717	8012	11442	10402	11365	578816	5394	0	null	null	null	null	null	null	null
TGGT1_254915	hypothetical protein	-0.264914	3.20543	0.042046	0.064748	0.0059575	0	165	106	131	172	196	185	22149	204	0	null	null	null	null	null	null	null
TGGT1_260210	DnaJ domain-containing protein	-0.264835	4.98229	0.000467487	0.00104318	0.0021983	-1	459	469	457	640	663	614	113680	1036	0	null	GO:0005525, GO:0004517	GTP binding, nitric-oxide synthase activity	null	null	1.14.13.39 (Nitric-oxide synthase (NADPH))	1.14.13.39 (Nitric-oxide synthase (NADPH))
TGGT1_275370	SAG-related sequence SRS47C	-0.264748	3.9359	0.0298282	0.0474034	0.00682026	-1	277	170	225	293	303	326	38528	357	2	NN Sum: 3, NN D: .54, HMM Prob: .81	null	null	null	null	null	null
TGGT1_251570A	CAAX amino terminal protease family protein	-0.264605	2.78343	0.0535299	0.0805839	0.00482688	0	106	85	107	125	146	140	81796	778	0	NN Sum: 4, NN D: .85, HMM Prob: 1	null	null	null	null	null	null
TGGT1_232160	zinc finger, C3HC4 type (RING finger) domain-containing protein	-0.264194	6.28778	1.74649e-05	4.77452e-05	0.00196232	-1	1217	1095	1129	1698	1521	1537	66575	615	4	null	GO:0005515, GO:0008270	protein binding, zinc ion binding	null	null	null	null
TGGT1_359210	hypothetical protein	-0.263977	4.00456	0.0782663	0.113736	0.0125373	0	272	195	237	277	415	276	19792	178	0	null	null	null	null	null	null	null
TGGT1_225200	hypothetical protein	-0.263896	8.31795	1.1658e-07	4.19247e-07	0.00160256	-1	5138	4302	4667	6603	6448	6401	158296	1445	0	NN Sum: 4, NN D: .77, HMM Prob: 1	null	null	null	null	null	null
TGGT1_218200	UDP-sugar pyrophospharylase	-0.263831	6.49978	5.65518e-06	1.64791e-05	0.001788	-1	1440	1179	1376	1894	1845	1770	67894	623	0	null	GO:0051748, GO:0070569	UTP-monosaccharide-1-phosphate uridylyltransferase activity, uridylyltransferase activity	GO:0008152	metabolic process	2.7.7.64 (UTP-monosaccharide-1-phosphate uridylyltransferase)	2.7.7.64 (UTP-monosaccharide-1-phosphate uridylyltransferase)
TGGT1_205190	hypothetical protein	-0.263521	6.03763	6.18865e-05	0.000157818	0.00220722	-1	992	907	993	1357	1405	1234	183533	1682	0	NN Sum: 1, NN D: .1, HMM Prob: .72	null	null	null	null	null	null
TGGT1_274000	hypothetical protein	-0.263072	5.7255	8.11611e-06	2.3276e-05	0.00137838	-1	808	747	773	1070	1116	1028	437950	3906	0	null	null	null	null	null	null	null
TGGT1_229500	hypothetical protein	-0.262921	5.45208	1.56039e-05	4.30474e-05	0.00133427	-1	718	575	636	949	846	864	32594	297	3	null	null	null	null	null	null	null
TGGT1_242850	hypothetical protein	-0.262181	4.59063	0.000825208	0.00176067	0.00198776	-1	402	312	345	532	460	467	13606	116	2	null	null	null	null	null	null	null
TGGT1_213030	hypothetical protein	-0.262087	6.166	1.99334e-05	5.41059e-05	0.0018991	-1	1170	988	1010	1488	1484	1394	35226	324	0	null	GO:0005198	structural molecule activity	GO:0006886, GO:0016192	intracellular protein transport, vesicle-mediated transport	null	null
TGGT1_208760	hypothetical protein	-0.261926	1.72028	0.182166	0.241137	0.00787219	0	50	37	53	66	76	51	70172	639	0	null	null	null	null	null	null	null
TGGT1_237520	hypothetical protein	-0.261846	5.78075	3.01445e-06	9.16342e-06	0.00119322	-1	868	749	806	1180	1065	1095	114650	1147	0	NN Sum: 0, NN D: .09, HMM Prob: .66	GO:0003677	DNA binding	null	null	null	null
TGGT1_208080	hypothetical protein	-0.261702	2.04841	0.112668	0.157874	0.00434688	0	64	56	57	82	82	80	17821	155	0	null	null	null	null	null	null	null
TGGT1_300100	rhoptry neck protein RON2	-0.261632	9.73874	1.14247e-06	3.64887e-06	0.00201261	-1	13953	11577	12299	18464	16478	17150	166444	1479	3	NN Sum: 4, NN D: .7, HMM Prob: 1	null	null	null	null	null	null
TGGT1_238950	putative fatty acyl-CoA desaturase	-0.261483	7.37028	2.56212e-05	6.84175e-05	0.00242683	-1	2799	2199	2328	3538	3257	3281	117192	1042	14	NN Sum: 3, NN D: .47, HMM Prob: 0	GO:0004768	stearoyl-CoA 9-desaturase activity	GO:0006629	lipid metabolic process	1.14.19.1 (Stearoyl-CoA 9-desaturase)	1.14.19.1 (Stearoyl-CoA 9-desaturase)
TGGT1_244280	hypothetical protein	-0.261418	9.00091	1.83336e-07	6.44299e-07	0.00169481	-1	8316	6715	7666	10960	10304	9973	14236	129	1	NN Sum: 4, NN D: .62, HMM Prob: .42	null	null	null	null	null	null
TGGT1_257595	hypothetical protein	-0.26138	5.00968	0.0004164	0.000939298	0.00206483	-1	457	461	496	674	639	639	154875	1416	0	NN Sum: 0, NN D: .08, HMM Prob: .53	null	null	null	null	null	null
TGGT1_233838	PET112 family, C terminal region domain-containing protein	-0.260509	4.53096	0.000774583	0.00166097	0.0017852	-1	366	294	356	465	487	446	113554	1068	1	NN Sum: 2, NN D: .57, HMM Prob: 1	GO:0016884	carbon-nitrogen ligase activity, with glutamine as amido-N-donor	null	null	null	6.3.5.- (Carbon--nitrogen ligases with glutamine as amido-N-donor.)
TGGT1_300180	hypothetical protein	-0.260227	4.11828	0.00685618	0.0124144	0.0031152	-1	281	244	236	388	351	310	34491	329	0	NN Sum: 0, NN D: .07, HMM Prob: 1	null	null	null	null	null	null
TGGT1_408980	hypothetical protein	-0.259874	4.82854	0.00179162	0.00361919	0.00290477	-1	491	391	369	599	598	524	21406	190	0	null	null	null	null	null	null	null
TGGT1_264940	kelch repeat-containing protein	-0.259869	6.71995	4.15694e-06	1.23769e-05	0.00173551	-1	1681	1455	1521	2216	2122	2073	215787	2048	0	null	GO:0005515	protein binding	null	null	null	null
TGGT1_306540	phosphotransferase enzyme family protein	-0.259645	4.23927	0.0031024	0.00600118	0.00245073	-1	323	235	272	386	376	378	59848	547	0	null	GO:0004305, GO:0016772	ethanolamine kinase activity, transferase activity, transferring phosphorus-containing groups	null	null	2.7.1.82 (Ethanolamine kinase)	2.7.1.82 (Ethanolamine kinase)
TGGT1_204325	hypothetical protein	-0.25952	2.27952	0.167774	0.224504	0.0107384	0	52	75	81	108	90	90	11491	106	0	null	GO:0003755	peptidyl-prolyl cis-trans isomerase activity	GO:0006457, GO:0000413	protein folding, protein peptidyl-prolyl isomerization	null	5.2.1.8 (Peptidylprolyl isomerase)
TGGT1_217692	hypothetical protein	-0.259447	3.65108	0.0109623	0.0190958	0.00269834	-1	195	171	183	266	265	225	144302	1327	0	null	null	null	null	null	null	null
TGGT1_266820	hypothetical protein	-0.258931	2.47388	0.0801414	0.116252	0.00474514	0	89	65	86	123	105	102	15888	148	0	null	null	null	null	null	null	null
TGGT1_263720	HMG (high mobility group) box domain-containing protein	-0.258924	4.84078	0.000663321	0.00144157	0.00209988	-1	478	384	400	644	559	533	16574	145	0	null	GO:0005515	protein binding	null	null	null	null
TGGT1_297350	hypothetical protein	-0.25884	1.06559	0.29288	0.365407	0.0078128	0	27	31	29	44	45	31	49561	440	0	NN Sum: 4, NN D: .78, HMM Prob: 1	null	null	null	null	null	null
TGGT1_310010	rhoptry neck protein RON1	-0.258838	8.71612	2.05724e-07	7.18101e-07	0.00164949	-1	6846	5562	6236	8738	8513	8352	127539	1158	1	NN Sum: 2, NN D: .41, HMM Prob: .98	null	null	null	null	null	null
TGGT1_239752	hypothetical protein	-0.258821	7.32954	9.52146e-05	0.000236244	0.00280876	-1	2796	2054	2290	3387	3322	3080	102142	905	0	null	GO:0016757	transferase activity, transferring glycosyl groups	null	null	null	null
TGGT1_202500	GAPM1a	-0.258721	9.33586	4.60846e-06	1.36206e-05	0.00220446	-1	10895	8786	8979	13547	13425	12396	33534	305	6	null	null	null	null	null	null	null
TGGT1_271930	hypothetical protein	-0.258656	9.32435	1.02643e-05	2.90234e-05	0.00238365	-1	11004	8575	8879	13503	13078	12469	26144	234	0	null	null	null	null	null	null	null
TGGT1_315580	hypothetical protein	-0.258643	6.4021	3.05448e-05	8.07916e-05	0.00207777	-1	1386	1167	1185	1722	1706	1708	138030	1292	0	null	null	null	null	null	null	null
TGGT1_289340	hypothetical protein	-0.258585	4.64799	0.00140559	0.00289257	0.00237619	-1	420	346	337	490	513	512	40965	355	0	null	null	null	null	null	null	null
TGGT1_411590	nucleoside-triphosphatase	-0.258577	7.34154	0.000519253	0.00114984	0.00362105	-1	2446	2352	2358	3691	2960	3224	46331	417	0	NN Sum: 4, NN D: .81, HMM Prob: 1	GO:0016787	hydrolase activity	null	null	null	3.6.1.15 (Nucleoside-triphosphate phosphatase)
TGGT1_237090	AP2 domain transcription factor AP2X-5	-0.258538	7.64159	1.09374e-05	3.07707e-05	0.00219461	-1	3184	2711	2943	4069	3979	4093	211314	1972	0	null	null	null	null	null	null	null
TGGT1_239630	cytidine and deoxycytidylate deaminase zinc-binding region domain-containing protein	-0.25846	4.68674	0.000598486	0.00131088	0.00179632	-1	412	345	376	502	554	501	47429	445	0	null	GO:0004126, GO:0008270	cytidine deaminase activity, zinc ion binding	GO:0009972	cytidine deamination	3.5.4.5 (Cytidine deaminase)	3.5.4.5 (Cytidine deaminase)
TGGT1_209500	hypothetical protein	-0.258336	7.35077	1.61826e-05	4.44914e-05	0.00221927	-1	2494	2306	2410	3383	3222	3319	313038	2936	0	null	null	null	null	null	null	null
TGGT1_313677	hypothetical protein	-0.257918	1.30715	0.237605	0.30473	0.00728912	0	35	27	42	53	45	45	11476	102	0	null	null	null	null	null	null	null
TGGT1_281480	WD domain, G-beta repeat-containing protein	-0.257913	4.7159	0.000179698	0.000429261	0.00116048	-1	412	359	385	535	540	514	69958	661	0	null	GO:0005515	protein binding	null	null	null	null
TGGT1_203730	hypothetical protein	-0.257849	5.69707	1.93402e-05	5.25745e-05	0.00150145	-1	832	686	773	1018	1083	1044	133436	1246	0	null	null	null	null	null	null	null
TGGT1_270170	hypothetical protein	-0.257642	5.92307	0.000123677	0.000302926	0.00225612	-1	943	870	863	1311	1169	1203	21289	223	0	NN Sum: 3, NN D: .6, HMM Prob: .99	null	null	null	null	null	null
TGGT1_224570	hypothetical protein	-0.257502	5.23765	0.000109289	0.000269197	0.00165301	-1	645	494	527	774	783	729	63193	602	8	null	null	null	null	null	null	null
TGGT1_287040	hypothetical protein	-0.257491	6.95163	2.28214e-05	6.14162e-05	0.00218418	-1	2023	1743	1709	2573	2527	2424	35040	336	0	NN Sum: 4, NN D: .69, HMM Prob: 1	null	null	null	null	null	null
TGGT1_309560	nmda receptor glutamate-binding chain	-0.257444	8.02915	3.16305e-05	8.35414e-05	0.00253282	-1	4440	3421	3736	5665	5223	5017	29275	265	7	null	null	null	null	null	null	null
TGGT1_301450	FG-GAP repeat-containing protein	-0.257355	5.74202	1.01336e-05	2.86762e-05	0.0013444	-1	856	750	756	1087	1125	1034	178531	1684	2	null	null	null	null	null	null	null
TGGT1_411440	hypothetical protein	-0.257187	1.07831	0.258879	0.328411	0.0066165	0	34	27	27	45	42	34	36394	340	0	null	null	null	null	null	null	null
TGGT1_260660	putative 50S ribosomal protein L23	-0.257034	5.65996	1.31978e-05	3.67873e-05	0.00134472	-1	832	694	707	1056	1050	961	29171	253	0	null	GO:0003735	structural constituent of ribosome	GO:0006412	translation	null	null
TGGT1_253410	hypothetical protein	-0.256427	5.05668	0.000245399	0.000575029	0.00171355	-1	517	489	459	698	659	657	51034	463	1	null	null	null	null	null	null	null
TGGT1_261080	kringle domain-containing protein	-0.25613	8.25081	7.20272e-07	2.35648e-06	0.0017285	-1	4685	4200	4599	6507	5975	6048	337635	3051	9	null	null	null	null	null	3.4.21.7 (Plasmin)	3.4.21.7 (Plasmin)
TGGT1_243730	rhoptry protein ROP9	-0.255858	10.2866	4.80932e-06	1.41569e-05	0.00220561	-1	19885	17109	18385	27783	23701	24584	37701	353	1	NN Sum: 1, NN D: .32, HMM Prob: .6	null	null	null	null	null	null
TGGT1_284680	hypothetical protein	-0.255802	1.53879	0.197254	0.258717	0.00614678	0	41	42	40	53	61	55	17872	159	0	null	null	null	null	null	null	null
TGGT1_262430	4-hydroxy-3-methylbut-2-en-1-yl diphosphate synthase	-0.255525	6.0389	7.86145e-05	0.000197353	0.00211214	-1	1048	926	931	1412	1271	1306	140649	1283	1	null	GO:0046429	4-hydroxy-3-methylbut-2-en-1-yl diphosphate synthase activity	GO:0055114, GO:0016114	oxidation-reduction process, terpenoid biosynthetic process	1.17.7.1 ((E)-4-hydroxy-3-methylbut-2-enyl-diphosphate synthase (ferredoxin))	1.17.7.1 ((E)-4-hydroxy-3-methylbut-2-enyl-diphosphate synthase (ferredoxin))
TGGT1_215040	HEAT repeat-containing protein	-0.255484	6.42711	9.25187e-05	0.00022987	0.00240193	-1	1388	1115	1309	1698	1739	1781	181911	1697	0	null	GO:0005488	binding	null	null	null	null
TGGT1_257500	hypothetical protein	-0.255451	5.2917	2.50355e-05	6.69769e-05	0.00114671	-1	629	528	572	799	825	748	133079	1235	0	NN Sum: 0, NN D: .32, HMM Prob: 1	null	null	null	null	null	null
TGGT1_309240	CorA family Mg2+ transporter protein	-0.255423	5.39549	6.64514e-05	0.000168511	0.00152989	-1	636	609	610	846	867	835	172033	1550	3	null	null	null	null	null	null	null
TGGT1_297700	hypothetical protein	-0.255238	1.12351	0.269623	0.339918	0.00661105	0	32	29	30	43	47	35	22038	191	0	null	null	null	null	null	null	null
TGGT1_256980	glycerol-3-phosphate-acyltransferase	-0.255175	6.13153	5.42691e-05	0.000139275	0.00204922	-1	1181	919	1006	1492	1407	1356	110252	1002	4	NN Sum: 4, NN D: .68, HMM Prob: .44	GO:0016287, GO:0016746	glycerone-phosphate O-acyltransferase activity, transferase activity, transferring acyl groups	GO:0008152	metabolic process	2.3.1.42 (Glycerone-phosphate O-acyltransferase)	2.3.1.42 (Glycerone-phosphate O-acyltransferase)
TGGT1_254420	phospholipase, patatin family protein	-0.255007	6.29706	0.000134614	0.00032739	0.00244613	-1	1151	1111	1209	1612	1660	1500	127249	1173	0	null	null	null	GO:0008152	metabolic process	null	3.1.1.4 (Phospholipase A(2))
TGGT1_286510	hypothetical protein	-0.254935	4.51273	0.00136551	0.00281889	0.00199268	-1	387	295	324	494	462	423	53183	496	5	null	null	null	GO:0006506	GPI anchor biosynthetic process	null	null
TGGT1_255450	hypothetical protein	-0.254813	8.02188	1.938e-05	5.26632e-05	0.00233781	-1	4335	3477	3727	5344	5177	5271	68362	625	0	null	null	null	null	null	null	null
TGGT1_219320	acid phosphatase GAP50	-0.254409	9.94034	1.95248e-06	6.07798e-06	0.00199817	-1	16371	13264	14014	20953	19274	19541	46605	431	2	NN Sum: 1, NN D: .35, HMM Prob: .98	null	null	null	null	null	3.1.3.2 (Acid phosphatase)
TGGT1_295610	putative histone lysine methyltransferase, SET	-0.254363	5.86536	0.000108086	0.00026663	0.00212348	-1	1011	734	840	1211	1208	1116	557600	5175	0	null	GO:0018024, GO:0005515	histone-lysine N-methyltransferase activity, protein binding	null	null	2.1.1.43 (Histone-lysine N-methyltransferase)	2.1.1.43 (Histone-lysine N-methyltransferase)
TGGT1_231210	sarcalumenin/eps15 family protein	-0.254317	6.36593	1.53557e-05	4.24433e-05	0.00178269	-1	1347	1108	1198	1702	1713	1590	66864	594	0	null	GO:0005525, GO:0003924, GO:0005509, GO:0005515	GTP binding, GTPase activity, calcium ion binding, protein binding	null	null	null	null
TGGT1_283702	FATC domain-containing protein	-0.254268	5.82294	0.000887004	0.0018842	0.00320098	-1	951	714	844	1092	1104	1229	647489	6012	0	NN Sum: 2, NN D: .51, HMM Prob: .98	GO:0016773, GO:0005515	phosphotransferase activity, alcohol group as acceptor, protein binding	null	null	2.7.11.1 (Non-specific serine/threonine protein kinase)	2.7.11.1 (Non-specific serine/threonine protein kinase)
TGGT1_247670	ribulose-phosphate 3 epimerase family protein	-0.254124	4.53417	0.000739936	0.00159363	0.00150726	-1	355	309	356	493	473	433	44679	409	0	null	GO:0016857, GO:0004750	racemase and epimerase activity, acting on carbohydrates and derivatives, ribulose-phosphate 3-epimerase activity	GO:0005975	carbohydrate metabolic process	5.1.3.1 (Ribulose-phosphate 3-epimerase)	5.1.3.1 (Ribulose-phosphate 3-epimerase)
TGGT1_237830	DNA polymerase I domain-containing protein	-0.254016	5.63846	1.07298e-05	3.02453e-05	0.00121623	-1	800	694	707	1015	1022	980	170419	1580	0	NN Sum: 1, NN D: .38, HMM Prob: .98	GO:0003677, GO:0003887	DNA binding, DNA-directed DNA polymerase activity	GO:0006260	DNA replication	2.7.7.7 (DNA-directed DNA polymerase)	2.7.7.7 (DNA-directed DNA polymerase)
TGGT1_309200	zinc finger (CCCH type) motif-containing protein	-0.253666	6.36552	3.38664e-05	8.90574e-05	0.00197628	-1	1312	1171	1164	1688	1698	1615	101647	1050	0	null	GO:0046872, GO:0003676, GO:0008270	metal ion binding, nucleic acid binding, zinc ion binding	null	null	null	null
TGGT1_244500	Tubulin-tyrosine ligase family protein	-0.25324	7.07168	8.44612e-06	2.41842e-05	0.00189643	-1	2185	1755	2030	2806	2702	2659	259956	2376	0	null	GO:0004835	tubulin-tyrosine ligase activity	GO:0006464	cellular protein modification process	6.3.2.25 (Tubulin--tyrosine ligase)	6.3.2.25 (Tubulin--tyrosine ligase)
TGGT1_288040	hypothetical protein	-0.253137	6.82563	1.30644e-05	3.64437e-05	0.00190964	-1	1823	1542	1662	2353	2395	2139	138121	1287	0	null	null	null	null	null	null	null
TGGT1_207460B	Rab5B protein	-0.253078	5.32187	9.7496e-05	0.000241574	0.00154391	-1	625	575	565	810	846	764	22133	201	0	null	GO:0005525, GO:0003924	GTP binding, GTPase activity	GO:0006184, GO:0015031, GO:0007264	obsolete GTP catabolic process, protein transport, small GTPase mediated signal transduction	null	null
TGGT1_222990	putative ribosomal protein S18	-0.252964	5.9865	0.000572629	0.00125767	0.00296041	-1	1040	835	934	1253	1416	1174	84292	738	0	null	GO:0003735	structural constituent of ribosome	GO:0006412	translation	null	null
TGGT1_230140	vacuolar sorting protein 9 (vps9) domain-containing protein	-0.252941	5.93143	4.14342e-05	0.000107593	0.00178236	-1	988	814	900	1294	1203	1202	140042	1326	0	null	null	null	null	null	null	null
TGGT1_316730	Sma protein	-0.252845	7.69264	1.59642e-05	4.39576e-05	0.00218567	-1	3289	2922	2956	4264	4177	4121	306144	2739	0	null	GO:0005515	protein binding	null	null	null	null
TGGT1_230420	sarco/endoplasmic reticulum Ca2+-ATPase	-0.252365	7.98017	1.23436e-05	3.45393e-05	0.00216908	-1	4214	3370	3637	5220	5191	4927	118923	1093	7	null	GO:0005388, GO:0019829, GO:0046872, GO:0000166	calcium-transporting ATPase activity, cation-transporting ATPase activity, metal ion binding, nucleotide binding	GO:0006812, GO:0008152	cation transport, metabolic process	3.6.3.8 (Calcium-transporting ATPase)	3.6.3.8 (Calcium-transporting ATPase)
TGGT1_310770	hypothetical protein	-0.252246	6.62457	2.38721e-05	6.4101e-05	0.00196648	-1	1573	1351	1448	2177	1941	1873	38867	342	1	NN Sum: 3, NN D: .67, HMM Prob: .97	null	null	null	null	null	null
TGGT1_233170	hypothetical protein	-0.252174	4.37574	0.00135703	0.00280467	0.00157553	-1	330	285	299	446	424	382	18242	160	0	null	null	null	null	null	null	null
TGGT1_213388	hypothetical protein	-0.251951	5.34539	0.000315667	0.000723321	0.00208617	-1	668	547	583	779	884	795	145463	1342	0	null	null	null	null	null	null	null
TGGT1_225940	hypothetical protein	-0.251834	6.22903	6.54586e-05	0.000166226	0.00209274	-1	1267	973	1089	1586	1533	1430	33734	315	0	null	null	null	null	null	null	null
TGGT1_277880	hypothetical protein	-0.251752	4.80935	0.000710295	0.00153446	0.00185402	-1	445	383	409	585	604	505	41762	391	2	NN Sum: 0, NN D: .07, HMM Prob: 1	null	null	null	null	null	null
TGGT1_224480	putative cell-cycle-associated protein kinase CLK	-0.251745	6.70009	0.000125259	0.000306283	0.00252551	-1	1533	1458	1608	2076	2187	2041	188935	1699	0	null	GO:0005524, GO:0004672, GO:0004712	ATP binding, protein kinase activity, protein serine/threonine/tyrosine kinase activity	GO:0006468	protein phosphorylation	2.7.12.1 (Dual-specificity kinase)	2.7.12.1 (Dual-specificity kinase)
TGGT1_213069	hypothetical protein	-0.251501	3.74369	0.0118776	0.020547	0.00269864	-1	221	181	186	268	263	273	12702	110	0	null	null	null	null	null	null	null
TGGT1_320440B	hypothetical protein	-0.25133	5.54069	1.30436e-05	3.63995e-05	0.00113587	-1	748	635	676	953	924	939	180765	1690	0	null	null	null	null	null	null	null
TGGT1_224110	putative adhesion regulating molecule region protein	-0.251215	6.10185	0.000607523	0.00132867	0.00302629	-1	1202	866	984	1515	1350	1300	43169	396	0	null	null	null	null	null	null	null
TGGT1_216430	TBC domain-containing protein	-0.25115	8.35395	2.94529e-06	8.972e-06	0.0018968	-1	5061	4620	4823	6569	6704	6583	358137	3409	0	null	GO:0005096	GTPase activator activity	GO:0043087	regulation of GTPase activity	null	null
TGGT1_261750	rhoptry neck protein RON10	-0.251135	7.97161	1.61355e-05	4.43786e-05	0.00220886	-1	4149	3354	3654	5191	5286	4769	91331	835	0	null	null	null	null	null	null	null
TGGT1_215520	hypothetical protein	-0.251114	5.60079	0.000126899	0.000309979	0.00191078	-1	833	616	703	987	965	984	46888	462	0	NN Sum: 2, NN D: .53, HMM Prob: 1	null	null	null	null	null	2.1.1.- (Methyltransferases.)
TGGT1_264160	DEAD/DEAH box helicase domain-containing protein	-0.250959	5.58066	0.000657086	0.00142888	0.00265301	-1	711	687	715	902	1032	959	120188	1082	0	null	GO:0005524, GO:0008026, GO:0003677, GO:0003676	ATP binding, ATP-dependent helicase activity, DNA binding, nucleic acid binding	null	null	null	null
TGGT1_364330	hypothetical protein	-0.25066	3.85678	0.017249	0.0288478	0.0037561	-1	218	196	222	303	318	250	29030	264	0	null	null	null	null	null	null	null
TGGT1_262600	hypothetical protein	-0.250659	6.46647	0.000229952	0.00054146	0.0026561	-1	1323	1210	1382	1976	1681	1708	127900	1171	0	NN Sum: 0, NN D: .32, HMM Prob: .64	null	null	null	null	null	null
TGGT1_203990	rhoptry protein ROP12	-0.250261	7.02947	0.000333109	0.000760403	0.00306374	-1	2311	1684	1822	2684	2629	2608	25454	236	1	NN Sum: 4, NN D: .7, HMM Prob: .98	null	null	null	null	null	null
TGGT1_239870	CBS domain-containing protein	-0.250042	6.02207	0.000217032	0.000512373	0.00236303	-1	1003	957	913	1377	1291	1268	98035	924	0	null	GO:0030554, GO:0005515	adenyl nucleotide binding, protein binding	null	null	null	null
TGGT1_269015	hypothetical protein	-0.249839	1.17963	0.28573	0.357594	0.00740194	0	36	35	24	44	43	43	10749	100	0	NN Sum: 4, NN D: .45, HMM Prob: .42	null	null	null	null	null	null
TGGT1_308880	ImpB/MucB/SamB family protein	-0.249705	5.78765	8.21165e-05	0.000205788	0.00182735	-1	867	749	830	1094	1211	1038	189644	1778	0	null	GO:0003887, GO:0003684	DNA-directed DNA polymerase activity, damaged DNA binding	GO:0006281	DNA repair	2.7.7.7 (DNA-directed DNA polymerase)	2.7.7.7 (DNA-directed DNA polymerase)
TGGT1_223580	mediator complex subunit MED4	-0.249649	4.19924	0.0039734	0.00753917	0.00211263	-1	300	252	257	396	370	340	55720	519	0	null	null	null	null	null	null	null
TGGT1_318550	hypothetical protein	-0.24951	4.6231	0.0044232	0.00831643	0.00321976	-1	439	294	358	491	500	494	24269	219	1	NN Sum: 2, NN D: .41, HMM Prob: .59	null	null	null	null	null	null
TGGT1_208800	mediator complex subunit MED18	-0.249489	6.54899	9.9317e-05	0.000245834	0.00233273	-1	1572	1252	1335	2066	1871	1744	33787	302	0	null	null	null	null	null	null	null
TGGT1_216930	cholinephosphate cytidylyltransferase	-0.249237	6.95319	0.00016764	0.000401914	0.00269161	-1	2146	1598	1772	2706	2450	2363	37746	329	0	null	GO:0003824, GO:0004105	catalytic activity, choline-phosphate cytidylyltransferase activity	GO:0009058	biosynthetic process	2.7.7.15 (Choline-phosphate cytidylyltransferase)	2.7.7.15 (Choline-phosphate cytidylyltransferase)
TGGT1_294860	hypothetical protein	-0.249217	5.17462	0.000601465	0.00131701	0.00221302	-1	629	456	516	717	741	723	254850	2457	0	null	null	null	null	null	null	null
TGGT1_242670	hypothetical protein	-0.248943	4.43995	0.00166609	0.0033812	0.00182688	-1	356	279	323	428	446	433	148295	1383	0	NN Sum: 0, NN D: .1, HMM Prob: .67	null	null	null	null	null	null
TGGT1_314240	general transcription factor IIIC polypeptide 3 GTF3C3	-0.248862	7.36264	6.02329e-05	0.00015398	0.00240484	-1	2432	2326	2533	3495	3282	3207	163646	1484	0	null	GO:0005515	protein binding	null	null	null	null
TGGT1_262730	rhoptry protein ROP16	-0.248411	8.5975	1.06314e-05	2.99912e-05	0.00214167	-1	6602	5020	5645	8290	7650	7576	76134	707	0	NN Sum: 4, NN D: .88, HMM Prob: 1	GO:0005524, GO:0004672	ATP binding, protein kinase activity	GO:0006468	protein phosphorylation	null	null
TGGT1_462965	formin domain-containing protein	-0.24829	6.93546	3.73583e-05	9.75677e-05	0.00213699	-1	1976	1594	1871	2522	2401	2492	514542	4707	0	null	null	null	null	null	null	null
TGGT1_226690	hypothetical protein	-0.24822	5.77496	5.18842e-05	0.000133437	0.00164392	-1	902	704	824	1209	1092	1015	113808	1017	1	null	null	null	null	null	null	null
TGGT1_264440	signal recognition particle receptor beta subunit protein	-0.24818	5.25394	3.99458e-05	0.000104025	0.00108625	-1	620	519	550	802	785	719	37468	347	1	null	GO:0005525, GO:0003924	GTP binding, GTPase activity	GO:0007264	small GTPase mediated signal transduction	null	null
TGGT1_211040	Sec61beta family protein	-0.248093	6.474	0.000601836	0.00131743	0.0031106	-1	1543	1186	1224	1946	1674	1766	10103	99	1	null	null	null	null	null	null	null
TGGT1_264020	hypothetical protein	-0.24809	5.70887	1.22992e-05	3.44283e-05	0.00118767	-1	833	739	744	1076	1071	1016	67569	647	0	null	GO:0005515	protein binding	null	null	null	null
TGGT1_222970	putative inositol(myo)-1(or 4)-monophosphatase 2	-0.24804	5.78704	1.5139e-05	4.18603e-05	0.00129212	-1	874	784	787	1134	1150	1056	32347	297	0	null	GO:0008934, GO:0052832, GO:0052833	inositol monophosphate 1-phosphatase activity, inositol monophosphate 3-phosphatase activity, inositol monophosphate 4-phosphatase activity	GO:0046854	phosphatidylinositol phosphorylation	3.1.3.25 (Inositol-phosphate phosphatase)	3.1.3.25 (Inositol-phosphate phosphatase)
TGGT1_301130	hypothetical protein	-0.247924	4.24754	0.00299139	0.00580191	0.00181317	-1	305	266	266	398	387	358	13507	127	2	NN Sum: 4, NN D: .74, HMM Prob: .5	null	null	null	null	null	null
TGGT1_218930	BTB/POZ domain-containing protein	-0.247565	0.890952	0.394023	0.468768	0.0162345	0	21	18	38	35	27	43	51364	448	0	null	GO:0005515	protein binding	null	null	null	null
TGGT1_252260	hypothetical protein	-0.247493	3.38588	0.043831	0.0672396	0.00528162	0	171	119	169	206	227	192	60038	531	0	null	null	null	null	null	null	null
TGGT1_245770B	hypothetical protein	-0.247287	3.71831	0.0230606	0.0375706	0.00379167	-1	208	186	184	303	251	236	27723	257	0	null	null	null	null	null	null	null
TGGT1_214250	hypothetical protein	-0.247232	6.36838	0.000388696	0.000878991	0.00279042	-1	1425	1099	1150	1835	1611	1561	9444	80	1	null	null	null	null	null	null	null
TGGT1_254910	hypothetical protein	-0.247001	5.3369	0.000217357	0.000512969	0.00177768	-1	661	535	595	793	802	844	102069	965	0	NN Sum: 0, NN D: .14, HMM Prob: .96	null	null	null	null	null	null
TGGT1_310005	hypothetical protein	-0.246885	4.68282	0.000725914	0.0015668	0.00152294	-1	407	344	384	560	522	467	11902	106	0	NN Sum: 4, NN D: .46, HMM Prob: .91	null	null	null	null	null	null
TGGT1_305950	tetratricopeptide repeat-containing protein	-0.246846	4.35183	0.00340421	0.0065327	0.00224603	-1	350	265	287	436	397	396	103258	936	0	null	GO:0005515	protein binding	null	null	null	null
TGGT1_221410	actin-like protein ALP4	-0.246828	5.02234	0.000119174	0.000292391	0.00114278	-1	513	435	490	700	652	610	52128	473	0	null	null	null	null	null	null	null
TGGT1_216510	putative thioredoxin	-0.246796	6.10025	0.000185771	0.000442893	0.00226461	-1	1035	948	1057	1492	1399	1264	78990	714	1	NN Sum: 1, NN D: .31, HMM Prob: .99	null	null	null	null	null	null
TGGT1_224960	hypothetical protein	-0.246737	5.05134	0.000256421	0.00059797	0.00147988	-1	493	450	523	699	659	643	28676	247	1	NN Sum: 3, NN D: .64, HMM Prob: .64	null	null	null	null	null	null
TGGT1_278600	hypothetical protein	-0.246149	5.97223	0.00012844	0.000313426	0.0020461	-1	1000	825	962	1254	1293	1248	142436	1311	0	null	null	null	null	null	null	null
TGGT1_221660	DEAD/DEAH box helicase domain-containing protein	-0.246087	6.4657	0.000130957	0.000319138	0.00229915	-1	1336	1291	1288	1798	1839	1712	202024	1850	0	null	GO:0005524, GO:0008026, GO:0003676	ATP binding, ATP-dependent helicase activity, nucleic acid binding	null	null	null	3.6.4.13 (RNA helicase)
TGGT1_315530	hypothetical protein	-0.245865	5.47218	0.00638817	0.0116163	0.00455567	-1	771	566	636	795	999	883	125913	1145	0	null	GO:0030695, GO:0005515	GTPase regulator activity, protein binding	GO:0006886, GO:0016192	intracellular protein transport, vesicle-mediated transport	null	null
TGGT1_307000	hypothetical protein	-0.245719	4.03526	0.0168024	0.0281855	0.00385219	-1	253	223	246	378	327	281	35741	306	0	null	null	null	null	null	null	null
TGGT1_408860	hypothetical protein	-0.245584	1.79004	0.19156	0.251778	0.00562764	0	53	49	46	75	70	57	11917	107	0	NN Sum: 4, NN D: .43, HMM Prob: .07	null	null	null	null	null	3.1.13.4 (Poly(A)-specific ribonuclease)
TGGT1_254540	CDP-alcohol phosphatidyltransferase superfamily protein	-0.245437	5.03069	0.00247815	0.00486767	0.00287239	-1	494	481	469	650	728	594	109277	1028	0	null	GO:0008444, GO:0016780	CDP-diacylglycerol-glycerol-3-phosphate 3-phosphatidyltransferase activity, phosphotransferase activity, for other substituted phosphate groups	GO:0008654	phospholipid biosynthetic process	2.7.8.5 (CDP-diacylglycerol--glycerol-3-phosphate 3-phosphatidyltransferase)	2.7.8.5 (CDP-diacylglycerol--glycerol-3-phosphate 3-phosphatidyltransferase)
TGGT1_254450	putative Pelota	-0.245382	4.44322	0.00240216	0.00472866	0.00193916	-1	339	308	313	437	466	406	44539	398	0	null	null	null	GO:0071025, GO:0070966, GO:0070481	RNA surveillance, nuclear-transcribed mRNA catabolic process, no-go decay, nuclear-transcribed mRNA catabolic process, non-stop decay	3.1.-.- (Acting on ester bonds.)	3.1.-.- (Acting on ester bonds.)
TGGT1_295450	sjoegren syndrome nuclear autoantigen 1 family protein	-0.245279	5.87442	0.00181498	0.00366228	0.00347804	-1	1073	735	806	1272	1153	1123	16926	150	0	null	null	null	null	null	null	null
TGGT1_238380	hypothetical protein	-0.245088	8.28558	1.42258e-06	4.50183e-06	0.00167315	-1	5070	4248	4574	6398	6226	6281	96606	880	0	null	null	null	null	null	null	null
TGGT1_293170	hypothetical protein	-0.245066	6.77093	0.000280636	0.000647759	0.00274884	-1	1880	1437	1548	2279	2093	2236	359611	3263	0	null	GO:0005515	protein binding	null	null	null	null
TGGT1_277690	hypothetical protein	-0.245027	4.76038	0.000592303	0.00129812	0.00145759	-1	428	384	386	579	524	530	61232	551	0	null	null	null	null	null	null	null
TGGT1_321360	clustered-asparagine-rich protein	-0.244756	4.41789	0.00212309	0.0042171	0.00180716	-1	338	289	317	417	432	436	30655	274	0	null	GO:0003676, GO:0005515	nucleic acid binding, protein binding	null	null	null	null
TGGT1_308830	dual specificity protein phosphatase	-0.244695	3.95188	0.0130726	0.0223854	0.00300402	-1	237	224	220	322	330	277	19739	172	0	null	GO:0008138	protein tyrosine/serine/threonine phosphatase activity	GO:0006470	protein dephosphorylation	3.1.3.16 (Protein-serine/threonine phosphatase)	3.1.3.16 (Protein-serine/threonine phosphatase)
TGGT1_218860	hypothetical protein	-0.244681	3.71209	0.0199341	0.0329057	0.00345698	-1	228	177	172	265	267	253	37398	350	0	NN Sum: 4, NN D: .74, HMM Prob: 1	null	null	null	null	null	null
TGGT1_289910	hypothetical protein	-0.244062	8.19051	1.1043e-05	3.10556e-05	0.00201923	-1	4903	4041	4071	6136	5860	5708	64511	610	0	null	null	null	null	null	null	null
TGGT1_255930	hypothetical protein	-0.243766	5.27282	0.000183022	0.000436484	0.00156102	-1	650	504	562	767	809	756	47783	439	0	null	null	null	null	null	null	null
TGGT1_207080	histone lysine acetyltransferase MYST-B	-0.243518	5.10247	0.000326158	0.000745944	0.00154711	-1	508	488	524	736	689	647	121034	1087	0	null	GO:0004402, GO:0016747	histone acetyltransferase activity, transferase activity, transferring acyl groups other than amino-acyl groups	GO:0006355	regulation of transcription, DNA-templated	2.3.1.48 (Histone acetyltransferase)	2.3.1.48 (Histone acetyltransferase)
TGGT1_270865	putative adenylate cyclase	-0.243269	8.70292	1.12732e-06	3.60683e-06	0.00165547	-1	6480	5874	6180	8678	8405	8166	222696	2040	0	null	GO:0004016, GO:0016849	adenylate cyclase activity, phosphorus-oxygen lyase activity	GO:0009190, GO:0035556	cyclic nucleotide biosynthetic process, intracellular signal transduction	4.6.1.1 (Adenylate cyclase)	4.6.1.1 (Adenylate cyclase)
TGGT1_313470	helix-hairpin-helix motif domain-containing protein	-0.243176	4.75984	0.00215864	0.00428067	0.00236011	-1	446	337	418	591	558	484	94042	860	0	null	GO:0003906, GO:0003824	DNA-(apurinic or apyrimidinic site) lyase activity, catalytic activity	GO:0006284	base-excision repair	4.2.99.18 (DNA-(apurinic or apyrimidinic site) lyase)	4.2.99.18 (DNA-(apurinic or apyrimidinic site) lyase)
TGGT1_228175	hypothetical protein	-0.242713	3.07236	0.0475471	0.0724367	0.00311413	0	127	118	123	179	164	158	71068	666	0	null	null	null	null	null	null	null
TGGT1_312840	hypothetical protein	-0.242624	5.70606	8.63602e-05	0.000215603	0.00160588	-1	814	748	753	1059	1114	979	120379	1112	0	null	GO:0005515	protein binding	null	null	null	null
TGGT1_313590A	hypothetical protein	-0.242582	6.1685	8.5983e-05	0.000214809	0.00193012	-1	1126	975	1095	1435	1493	1417	186773	1716	0	null	null	null	null	null	null	1.6.2.2 (Cytochrome-b5 reductase)
TGGT1_265400	hypothetical protein	-0.242327	5.59724	3.22354e-05	8.5046e-05	0.00124003	-1	785	649	716	1025	931	966	90208	822	0	null	null	null	null	null	null	null
TGGT1_248680	hypothetical protein	-0.242053	5.98994	0.000114852	0.000282168	0.00190197	-1	1003	878	942	1335	1324	1182	161055	1519	0	null	null	null	null	null	null	null
TGGT1_235470	myosin A	-0.241898	10.4421	6.86823e-06	1.98464e-05	0.00204	-1	23141	18964	19977	29901	26992	27422	93332	831	0	null	GO:0005524, GO:0003774	ATP binding, motor activity	null	null	null	3.6.4.1 (Myosin ATPase)
TGGT1_235380	hypothetical protein	-0.241892	6.89108	2.49935e-05	6.69139e-05	0.00188253	-1	1958	1572	1759	2482	2345	2352	65215	583	0	null	null	null	null	null	null	null
TGGT1_320060	DnaJ domain-containing protein	-0.241751	5.21415	7.8819e-05	0.000197729	0.00113632	-1	610	482	556	765	747	726	71045	645	0	NN Sum: 0, NN D: .22, HMM Prob: .64	GO:0031072	heat shock protein binding	null	null	null	null
TGGT1_225190	hypothetical protein	-0.241731	5.44603	0.000118893	0.0002918	0.00147951	-1	699	597	639	939	909	784	116225	1077	0	null	GO:0005524, GO:0035299	ATP binding, inositol pentakisphosphate 2-kinase activity	null	null	null	null
TGGT1_315330	SAG-related sequence SRS52D	-0.241666	1.37778	0.290832	0.363164	0.00922477	0	38	38	34	65	46	39	14589	137	0	null	null	null	null	null	null	null
TGGT1_290270	SPRY domain-containing protein	-0.24132	5.79214	3.44353e-05	9.04223e-05	0.00137871	-1	877	784	799	1130	1087	1126	71480	655	0	null	GO:0005515	protein binding	null	null	null	null
TGGT1_254530	hypothetical protein	-0.241305	4.26136	0.00563173	0.0103498	0.00234152	-1	307	275	265	376	396	379	197826	1867	0	NN Sum: 0, NN D: .18, HMM Prob: .83	null	null	null	null	null	null
TGGT1_258730	hypothetical protein	-0.240694	6.16486	0.000152967	0.0003693	0.00209974	-1	1220	957	1019	1515	1440	1380	16684	151	1	null	null	null	null	null	null	null
TGGT1_262550	hypothetical protein	-0.240626	3.82766	0.03957	0.0613128	0.00559298	0	227	195	204	261	332	257	138675	1303	0	null	null	null	null	null	null	null
TGGT1_309060	ubiquitin carboxyl-terminal hydrolase	-0.24053	4.66952	0.00183224	0.00369609	0.00191583	-1	390	361	375	522	547	462	137359	1251	0	null	GO:0004221, GO:0036459	obsolete ubiquitin thiolesterase activity, ubiquitinyl hydrolase activity	GO:0006511	ubiquitin-dependent protein catabolic process	null	null
TGGT1_264175	hypothetical protein	-0.24044	2.99473	0.0541397	0.0814342	0.00356768	0	128	107	114	173	146	155	15014	135	0	null	null	null	null	null	null	null
TGGT1_254490	Sel1 repeat-containing protein	-0.240055	5.26895	0.000856123	0.00182213	0.00216157	-1	590	576	542	770	819	734	162424	1528	2	null	null	null	null	null	null	null
TGGT1_229680	hypothetical protein	-0.239992	5.27964	0.000269945	0.000626673	0.00159038	-1	584	550	588	778	769	792	17804	160	4	NN Sum: 4, NN D: .79, HMM Prob: .87	null	null	null	null	null	null
TGGT1_244290	adapter-related protein	-0.23994	5.70868	2.66839e-05	7.09159e-05	0.00123117	-1	840	704	781	1054	1102	999	119961	1116	0	null	GO:0005488	binding	GO:0006886, GO:0016192	intracellular protein transport, vesicle-mediated transport	null	null
TGGT1_300320	dimethyladenosine transferase	-0.239884	4.11478	0.0203795	0.0335798	0.00418356	-1	286	254	225	340	377	322	101026	914	0	NN Sum: 3, NN D: .49, HMM Prob: 1	GO:0000179	rRNA (adenine-N6,N6-)-dimethyltransferase activity	GO:0000154	rRNA modification	2.1.1.- (Methyltransferases.); 2.1.1.182 (16S rRNA (adenine(1518)-N(6)/adenine(1519)-N(6))-dimethyltransferase)	2.1.1.- (Methyltransferases.)
TGGT1_280410	3'5'-cyclic nucleotide phosphodiesterase domain-containing protein	-0.239468	5.97123	0.000134464	0.000327135	0.00188535	-1	991	888	909	1283	1291	1212	121590	1085	6	null	GO:0004114	3',5'-cyclic-nucleotide phosphodiesterase activity	GO:0007165	signal transduction	3.1.4.- (Phosphoric diester hydrolases.); 3.1.4.17 (3',5'-cyclic-nucleotide phosphodiesterase)	3.1.4.17 (3',5'-cyclic-nucleotide phosphodiesterase)
TGGT1_216230	hypothetical protein	-0.239377	4.85855	0.000364254	0.000826038	0.00119275	-1	455	401	430	619	578	549	15754	142	0	null	null	null	null	null	null	null
TGGT1_251670	putative werner helicase interacting protein 1	-0.239142	5.04201	0.000395616	0.000893629	0.0014927	-1	537	455	470	654	698	631	116322	1081	0	null	GO:0005524, GO:0016887, GO:0003677, GO:0003887, GO:0009378	ATP binding, ATPase activity, DNA binding, DNA-directed DNA polymerase activity, four-way junction helicase activity	GO:0006310, GO:0006281, GO:0006260	DNA recombination, DNA repair, DNA replication	2.7.7.7 (DNA-directed DNA polymerase)	2.7.7.7 (DNA-directed DNA polymerase)
TGGT1_255635	hypothetical protein	-0.238953	4.67343	0.00151625	0.00309832	0.00170153	-1	383	376	370	538	507	489	68393	642	0	NN Sum: 0, NN D: .02, HMM Prob: .67	null	null	null	null	null	null
TGGT1_225780	hypothetical protein	-0.238864	5.84078	2.03039e-05	5.50194e-05	0.00123831	-1	932	779	839	1210	1166	1083	51996	474	1	null	null	null	null	null	null	null
TGGT1_294030	hypothetical protein	-0.23835	3.54605	0.0373248	0.0582446	0.00420949	0	182	171	161	221	229	247	12374	108	0	null	null	null	null	null	null	null
TGGT1_299990	archease family protein	-0.23827	4.26119	0.00987883	0.017346	0.00308109	-1	338	245	267	411	392	348	32293	293	0	null	null	null	null	null	null	null
TGGT1_232180	UBA/TS-N domain-containing protein	-0.23791	6.91252	3.32493e-05	8.75619e-05	0.00187927	-1	1885	1622	1862	2484	2400	2392	206848	1865	1	null	GO:0005515	protein binding	GO:0016255	attachment of GPI anchor to protein	null	null
TGGT1_233870	hypothetical protein	-0.237861	5.69378	0.00369941	0.00705251	0.00373081	-1	951	665	695	1083	985	1051	164269	1535	0	null	null	null	null	null	null	null
TGGT1_274100	hypothetical protein	-0.237567	4.68397	0.00244828	0.00481031	0.00208981	-1	382	347	410	557	486	502	56690	511	0	NN Sum: 3, NN D: .54, HMM Prob: .94	null	null	null	null	null	null
TGGT1_258930	peptidylprolyl isomerase	-0.237355	4.75265	0.00250579	0.00491132	0.00228348	-1	467	346	385	587	510	524	13002	116	0	null	GO:0016853, GO:0003755	isomerase activity, peptidyl-prolyl cis-trans isomerase activity	null	null	5.2.1.8 (Peptidylprolyl isomerase)	5.2.1.8 (Peptidylprolyl isomerase)
TGGT1_264770	hypothetical protein	-0.237242	5.65372	9.04205e-05	0.000224888	0.00147905	-1	834	700	706	1058	974	1002	39570	377	0	null	null	null	null	null	null	null
TGGT1_203400	hypothetical protein	-0.237224	5.58618	0.000191791	0.000455896	0.00168744	-1	807	664	667	1047	944	906	30043	265	1	null	null	null	null	null	null	null
TGGT1_262930	hypothetical protein	-0.237208	4.7326	0.00319187	0.0061529	0.00243723	-1	454	369	357	572	501	525	12660	114	2	NN Sum: 3, NN D: .63, HMM Prob: .93	null	null	null	null	null	null
TGGT1_226870B	tubulin gamma chain	-0.237202	4.38127	0.0061728	0.0112529	0.00262007	-1	359	253	313	434	433	384	14750	129	0	null	GO:0005525, GO:0003924	GTP binding, GTPase activity	GO:0006184, GO:0051258	obsolete GTP catabolic process, protein polymerization	null	null
TGGT1_265060	hypothetical protein	-0.237162	1.33552	0.268589	0.338773	0.00722785	0	36	35	36	44	46	55	16747	158	0	null	null	null	null	null	null	null
TGGT1_310730	hypothetical protein	-0.237048	5.14612	0.00535177	0.00989048	0.00358308	-1	626	461	490	675	787	668	68454	622	0	null	null	null	null	null	null	null
TGGT1_226072	Ser/Thr phosphatase family protein	-0.237015	7.89477	6.71378e-05	0.000170073	0.00229294	-1	3705	3434	3461	5142	4734	4521	88651	807	0	null	GO:0004767	sphingomyelin phosphodiesterase activity	null	null	3.1.4.12 (Sphingomyelin phosphodiesterase)	3.1.4.12 (Sphingomyelin phosphodiesterase)
TGGT1_232650	hypothetical protein	-0.237009	5.34425	6.68769e-05	0.000169531	0.00108791	-1	650	573	582	846	805	795	48188	442	0	null	null	null	null	null	null	null
[truncated: 5,473 more rows]

## Sheet: Differentially expressed Transc
TGGT1_220420	3'5'-cyclic nucleotide phosphodiesterase domain-containing protein				Enriched in WT sample
[truncated: 450 more rows]
