# Supplementary material for: Multi-omics analysis delineates the distinct functions of sub-cellular acetyl-CoA pools in Toxoplasma gondii
Source: BMC Biol. 2020 Jun 16;18:67. doi: 10.1186/s12915-020-00791-7 (PMC7296777; doi:10.1186/s12915-020-00791-7)
Supplement: Supplementary file 10 — Additional file 10 : Table S5. ΔACL/iΔACS proteome. Excel spreadheet summarising the proteome data set from the nano-LC-MS/MS analysis. Proteins which are significantly up- or downregulated in ΔACL/iΔACS parasites are highlighted. Abbreviations: ACL: ATP-citrate lyase; ACS: acetyl-CoA synthetase; LC-MS/MS: liquid chromatography-tandem mass spectrometry. [file 12915_2020_791_MOESM10_ESM.xlsx]

## Sheet: Proteome
Additional file 10- Table S5: Differential analysis of total proteomes from ΔACL/iΔACS and ΔKU80 strains.
Majority protein IDs	Protein names	Gene names	Razor + unique peptides	limma p-value	log2(FC ΔACL/iΔACS Vs ΔKU80)
TGME49_266640-t26_1-p1	Acetyl-coenzyme A synthetase 2, putative	TGME49_266640	28	2.75398e-08	-9.98929			Enriched in WT sample
TGME49_225790-t26_1-p1	PDI family protein	TGME49_225790	3	4.60451e-08	-3.3877			Enriched in KO sample
TGME49_223840-t26_1-p1	ATP-citrate lyase, putative	TGME49_223840	14	1.87613e-08	-2.98657
TGME49_306040-t26_1-p1	CHY zinc finger protein	TGME49_306040	6	0.0494605	-2.84277
TGME49_295350-t26_1-p1	nucleoside diphosphate kinase, putative	TGME49_295350	9	1.06132e-06	-2.83176
TGME49_229140-t26_1-p1	MaoC family domain-containing protein	TGME49_229140	13	6.21744e-07	-2.60763
TGME49_252390-t26_1-p1	hypothetical protein	TGME49_252390	2	1.64263e-07	-2.09607
TGME49_280760-t26_1-p1	RUB1 conjugating enzyme	TGME49_280760	2	1.26496e-07	-2.00053
TGME49_255450-t26_1-p1	hypothetical protein	TGME49_255450	7	0.00777761	-1.92038
TGME49_282070-t26_1-p1	hypothetical protein	TGME49_282070	3	6.77558e-08	-1.87838
TGME49_239260-t26_1-p1	histone H4	TGME49_239260	6	3.08356e-05	-1.74909
TGME49_295630-t26_1-p1	hypothetical protein	TGME49_295630	3	0.000452472	-1.68197
TGME49_254720-t26_1-p1	dense granule protein GRA8	TGME49_254720	1	0.170967	-1.67242
TGME49_244440-t26_1-p1	nucleoside transporter protein	TGME49_244440	3	0.00171409	-1.65707
TGME49_207400-t26_1-p1	hypothetical protein	TGME49_207400	4	0.000112615	-1.6384
TGME49_227790-t26_1-p1	glycosyltransferase, group 1 family protein	TGME49_227790	2	0.0162775	-1.62135
TGME49_271360-t26_1-p1	hypothetical protein	TGME49_271360	5	0.0415425	-1.61626
TGME49_234930-t26_1-p1	SAG-related sequence SRS43	TGME49_234930	2	0.00502791	-1.61358
TGME49_293440-t26_1-p1	hypothetical protein	TGME49_293440	11	1.25554e-06	-1.59106
TGME49_269990-t26_1-p1	hypothetical protein	TGME49_269990	17	0.00235099	-1.52297
TGME49_263730-t26_1-p1	FAD-dependent glycerol-3-phosphate dehydrogenase	TGME49_263730	8	0.00126309	-1.47703
TGME49_265420-t26_1-p1	hypothetical protein	TGME49_265420	7	0.000509226	-1.43671
TGME49_226420-t26_1-p1	peptidase family M3 protein	TGME49_226420	6	0.064082	-1.43427
TGME49_214370-t26_1-p1	hypothetical protein	TGME49_214370	2	0.26133	-1.43116
TGME49_260180-t26_1-p1	hypothetical protein	TGME49_260180	4	0.0826323	-1.3995
TGME49_244320-t26_1-p1	ribosomal protein RPL24	TGME49_244320	2	5.57907e-06	-1.3907
TGME49_247648-t26_1-p1	Sybindin family protein	TGME49_247648	5	0.0248843	-1.39027
TGME49_275750-t26_1-p1	small nuclear ribonucleoprotein E, putative	TGME49_275750	2	0.0273827	-1.39012
TGME49_263720-t26_1-p1	HMG (high mobility group) box domain-containing protein	TGME49_263720	3	0.000230425	-1.35986
TGME49_238940-t26_1-p1	GDP mannose 4,6-dehydratase, putative	TGME49_238940	7	0.001108	-1.359
TGME49_259650-t26_1-p1	hypothetical protein	TGME49_259650	3	6.30003e-07	-1.35382
TGME49_318750-t26_1-p1	deoxyribose-phosphate aldolase	TGME49_318750	3	0.310767	-1.34052
TGME49_261080-t26_1-p1	kringle domain-containing protein	TGME49_261080	8	0.00676441	-1.31779
TGME49_239890-t26_1-p1	SCP family extracellular subfamily protein	TGME49_239890	3	0.00857448	-1.31133
TGME49_257470-t26_1-p1	myosin J	TGME49_257470	15	0.00441231	-1.2981
TGME49_295450-t26_1-p1	sjoegren syndrome nuclear autoantigen 1 family protein	TGME49_295450	4	0.001601	-1.29234
TGME49_293180-t26_1-p1	NADP-specific glutamate dehydrogenase	TGME49_293180	20	9.57136e-07	-1.28581
TGME49_239480-t26_1-p1	RNB family domain-containing protein	TGME49_239480	13	0.000108667	-1.26684
TGME49_316330-t26_1-p1	superoxide dismutase SOD2	TGME49_316330	8	1.08749e-05	-1.26142
TGME49_269442-t26_1-p1	calmodulin, putative	TGME49_269442	2	0.0169752	-1.24065
TGME49_286530-t26_1-p1	hypothetical protein	TGME49_286530	2	7.85316e-07	-1.23649
TGME49_316310-t26_1-p1	superoxide dismutase	TGME49_316310	12	5.92247e-06	-1.21287
TGME49_320480-t26_1-p1	Rab11b	TGME49_320480	2	0.0175964	-1.21187
TGME49_208780-t26_1-p1	ubiquitin-conjugating enzyme subfamily protein	TGME49_208780	2	0.0500413	-1.20872
TGME49_269460-t26_1-p1	Ser/Thr phosphatase family protein	TGME49_269460	6	0.00033873	-1.19737
TGME49_312270-t26_1-p1	rhoptry protein ROP13	TGME49_312270	3	2.19668e-06	-1.19045
TGME49_267060-t26_1-p1	ribosomal protein RPL14	TGME49_267060	4	0.000169411	-1.1842
TGME49_247195-t26_1-p1	microneme protein MIC15	TGME49_247195	10	0.0243741	-1.16948
TGME49_306190-t26_1-p1	hypothetical protein	TGME49_306190	4	1.78581e-06	-1.16305
TGME49_271610-t26_1-p1	pyrroline-5-carboxylate reductase	TGME49_271610	3	0.00777451	-1.16098
TGME49_217560-t26_1-p1	DNA-directed RNA polymerase II RPB10	TGME49_217560	3	0.000969785	-1.15203
TGME49_294610-t26_1-p1	histone lysine methyltransferase, SET, putative	TGME49_294610	25	8.96399e-05	-1.13668
TGME49_211850-t26_1-p1	hypothetical protein	TGME49_211850	2	0.0094394	-1.12629
TGME49_247770-t26_1-p1	hypothetical protein	TGME49_247770	3	0.000611632	-1.12366
TGME49_293430-t26_1-p1	hypothetical protein	TGME49_293430	10	4.27955e-06	-1.09417
TGME49_312160-t26_1-p1	hypothetical protein	TGME49_312160	3	0.00546288	-1.09284
TGME49_310180-t26_1-p1	hypothetical protein	TGME49_310180	2	0.0296345	-1.09207
TGME49_288000-t26_1-p1	hypothetical protein	TGME49_288000	8	0.0698431	-1.0798
TGME49_226040-t26_1-p1	EF hand domain-containing protein	TGME49_226040	6	1.44572e-05	-1.07634
TGME49_200250-t26_1-p1;TGME49_200240-t26_1-p1;TGME49_200230-t26_1-p1	microneme protein MIC17A	TGME49_200250	9	1.52879e-06	-1.07576
TGME49_291620-t26_1-p1	hypothetical protein	TGME49_291620	11	0.00248741	-1.0741
TGME49_211230-t26_1-p1	eukaryotic initiation factor-2B, alpha subunit, putative	TGME49_211230	5	0.000353185	-1.06909
TGME49_255680-t26_1-p1	YbaK/proline-tRNA ligase associated domain-containing protein	TGME49_255680	3	0.000924378	-1.06743
TGME49_258130-t26_1-p1	Rab1 protein	TGME49_258130	5	2.79686e-06	-1.05235
TGME49_297870-t26_1-p1	hypothetical protein	TGME49_297870	3	0.000165491	-1.04965
TGME49_294280-t26_1-p1	E3 ubiquitin-protein ligase, putative	TGME49_294280	14	0.00204204	-1.04889
TGME49_208750-t26_1-p1	RWD domain-containing protein	TGME49_208750	3	0.127605	-1.04399
TGME49_216080-t26_1-p1	apical complex lysine methyltransferase	TGME49_216080	12	5.39451e-06	-1.04291
TGME49_316730-t26_1-p1	Sma protein	TGME49_316730	5	0.00486917	-1.0368
TGME49_271430-t26_1-p1	hypothetical protein	TGME49_271430	9	0.0520378	-1.03229
TGME49_204320-t26_1-p1	hypothetical protein	TGME49_204320	4	0.02734	-1.03051
TGME49_212770-t26_1-p1	hypothetical protein	TGME49_212770	10	4.82632e-05	-1.02298
TGME49_214575-t26_1-p1	hypothetical protein	TGME49_214575	3	4.17228e-05	-1.01504
TGME49_305810-t26_1-p1	hypothetical protein	TGME49_305810	2	0.0214566	-1.01414
TGME49_224130-t26_1-p1	hypothetical protein	TGME49_224130	4	0.000190121	-1.01235
TGME49_260190-t26_1-p1	microneme protein MIC13	TGME49_260190	5	9.82335e-05	-1.0045
TGME49_208400-t26_1-p1	hypothetical protein	TGME49_208400	18	0.00127847	-0.999944
TGME49_221390-t26_1-p1	hypothetical protein	TGME49_221390	6	0.00308382	-0.998041
TGME49_297160-t26_1-p1	hypothetical protein	TGME49_297160	4	0.00365453	-0.998038
TGME49_309040-t26_1-p1	hypothetical protein	TGME49_309040	4	0.0276802	-0.996635
TGME49_262935-t26_1-p1	hypothetical protein	TGME49_262935	5	0.00224249	-0.986547
TGME49_202390-t26_1-p1	S15 sporozoite-expressed protein	TGME49_202390	14	5.55489e-06	-0.983282
TGME49_297180-t26_1-p1	hypothetical protein	TGME49_297180	6	0.0720081	-0.978469
TGME49_240860-t26_1-p1	acyltransferase domain-containing protein	TGME49_240860	4	0.143117	-0.976574
TGME49_223940-t26_1-p1	GAP45	TGME49_223940	3	1.89671e-05	-0.976463
TGME49_239800-t26_1-p1	hypothetical protein	TGME49_239800	3	9.27082e-06	-0.976332
TGME49_266970-t26_1-p1	hypothetical protein	TGME49_266970	7	0.000250729	-0.974416
TGME49_214810-t26_1-p1	hypothetical protein	TGME49_214810	2	0.0018511	-0.963725
TGME49_320140-t26_1-p1	ubiquinol-cytochrome c reductase hinge protein, putative	TGME49_320140	4	0.000672043	-0.962873
TGME49_311100-t26_1-p1	zinc finger (CCCH type) motif-containing protein	TGME49_311100	9	0.0100211	-0.961312
TGME49_320080-t26_1-p1	hypothetical protein	TGME49_320080	11	0.0435099	-0.960807
TGME49_246930-t26_1-p1	calmodulin CAM1	TGME49_246930	9	1.58243e-05	-0.960582
TGME49_246940-t26_1-p1	hypothetical protein	TGME49_246940	4	0.00116069	-0.955168
TGME49_311770-t26_1-p1	hypothetical protein	TGME49_311770	6	0.00314743	-0.954017
TGME49_254870-t26_1-p1	hypothetical protein	TGME49_254870	11	6.10957e-06	-0.947837
TGME49_225120-t26_1-p1	hypothetical protein	TGME49_225120	2	0.000759712	-0.935108
TGME49_258060-t26_1-p1	myosin heavy chain, putative	TGME49_258060	5	0.00157732	-0.931594
TGME49_216180-t26_1-p1	hypothetical protein	TGME49_216180	2	0.0814091	-0.928979
TGME49_248110-t26_1-p1	hypothetical protein	TGME49_248110	5	0.0789972	-0.927782
TGME49_274130-t26_1-p1	TBC domain-containing protein	TGME49_274130	9	0.0115895	-0.922394
TGME49_219720-t26_1-p1	Ras-related protein Rab-5C, putative	TGME49_219720	2	0.00834702	-0.920888
TGME49_270530-t26_1-p1	ubiquitin fusion degradation protein UFD1CY	TGME49_270530	6	6.61054e-05	-0.913822
TGME49_231210-t26_1-p1	sarcalumenin/eps15 family protein	TGME49_231210	20	0.000135508	-0.912267
TGME49_298970-t26_1-p1	LSM3, U6 small nuclear RNA associated isoform 2 family protein	TGME49_298970	2	0.288591	-0.909839
TGME49_227650-t26_1-p1	microtubule-associated protein RP/EB family, putative	TGME49_227650	11	5.81535e-06	-0.904736
TGME49_286240-t26_1-p1	kelch repeat protein, putative	TGME49_286240	9	0.195863	-0.888283
TGME49_277680-t26_1-p1	hypothetical protein	TGME49_277680	2	0.0664172	-0.887164
TGME49_226690-t26_1-p1	hypothetical protein	TGME49_226690	5	0.119512	-0.886365
TGME49_236560-t26_1-p1	hypothetical protein	TGME49_236560	16	0.000305564	-0.878936
TGME49_257530-t26_1-p1	transporter, major facilitator family protein	TGME49_257530	4	0.000113419	-0.868239
TGME49_267500-t26_1-p1	hypothetical protein	TGME49_267500	7	0.00440846	-0.86748
TGME49_201800-t26_1-p1	hypothetical protein	TGME49_201800	7	3.63221e-05	-0.864809
TGME49_202490-t26_1-p1	AP2 domain transcription factor AP2VIIa-7	TGME49_202490	9	0.00108156	-0.864316
TGME49_318880-t26_1-p1	hypothetical protein	TGME49_318880	3	0.0392504	-0.860651
TGME49_269980-t26_1-p1	preprotein translocase Sec61, putative	TGME49_269980	5	9.87018e-05	-0.858781
TGME49_293510-t26_1-p1	poly(ADP-ribose) polymerase and DNA-Ligase Zn-finger region domain-containing protein	TGME49_293510	7	1.33847e-05	-0.85624
TGME49_289970-t26_1-p1	hypothetical protein	TGME49_289970	2	0.00298778	-0.850777
TGME49_263180-t26_1-p1	myosin D	TGME49_263180	31	3.44642e-06	-0.848542
TGME49_248100-t26_1-p1	synaptobrevin protein	TGME49_248100	3	0.0931418	-0.846849
TGME49_211630-t26_1-p1	hypothetical protein	TGME49_211630	2	0.0992086	-0.834928
TGME49_271970-t26_1-p1	glideosome-associated protein with multiple-membrane spans GAPM3	TGME49_271970	3	0.0672761	-0.83282
TGME49_280730-t26_1-p1	cytosolic fe-s cluster assembling factor nbp35, putative	TGME49_280730	3	0.0414967	-0.825054
TGME49_211670-t26_1-p1	S1 RNA binding domain-containing protein	TGME49_211670	5	0.00476884	-0.817426
TGME49_312190-t26_1-p1	hypothetical protein	TGME49_312190	8	0.0325285	-0.814434
TGME49_219170-t26_1-p1	hypothetical protein	TGME49_219170	4	0.000763435	-0.803914
TGME49_316650-t26_1-p1	hypothetical protein	TGME49_316650	7	2.06763e-05	-0.800442
TGME49_276130-t26_1-p1	cathepsin CPC2	TGME49_276130	5	0.0124191	-0.800101
TGME49_291810-t26_1-p1	thioredoxin domain-containing protein	TGME49_291810	3	0.000216245	-0.795454
TGME49_267300-t26_1-p1	hypothetical protein	TGME49_267300	4	0.00631497	-0.795262
TGME49_264420-t26_1-p1;TGME49_264430-t26_1-p1	lipoprotein, putative	TGME49_264420	7	0.000576432	-0.794075
TGME49_311290-t26_1-p1	protein tyrosine phosphatase family protein, ptpla protein	TGME49_311290	2	1.90663e-05	-0.793489
TGME49_289050-t26_1-p1	FIKK kinase, putative	TGME49_289050	5	0.0376428	-0.79158
TGME49_295690-t26_1-p1	ubiquinone/menaquinone biosynthesis methyltransferase subfamily protein	TGME49_295690	4	0.00036403	-0.790865
TGME49_258832-t26_1-p1	Vps52 / Sac2 family protein	TGME49_258832	7	0.0738476	-0.789792
TGME49_272010-t26_1-p1	Gar1 protein RNA binding region protein	TGME49_272010	4	8.76267e-05	-0.785822
TGME49_297470-t26_1-p1	myosin light chain 2, putative	TGME49_297470	13	1.46945e-05	-0.775109
TGME49_306670-t26_1-p1	hypothetical protein	TGME49_306670	2	0.00978909	-0.774942
TGME49_245450-t26_1-p1	hypothetical protein	TGME49_245450	3	0.000263194	-0.77232
TGME49_277710-t26_1-p1	hypothetical protein	TGME49_277710	5	0.0399537	-0.770266
TGME49_315610-t26_1-p1	hypothetical protein	TGME49_315610	2	0.000185397	-0.769946
TGME49_215170-t26_1-p1	serine/threonine-protein phosphatase 2A catalytic subunit beta isoform, putative	TGME49_215170	5	0.0929479	-0.766991
TGME49_263430-t26_1-p1	3-hydroxyisobutyrate dehydrogenase	TGME49_263430	3	0.323593	-0.766042
TGME49_225860-t26_1-p1	hypothetical protein	TGME49_225860	17	5.02688e-05	-0.765997
TGME49_287170-t26_1-p1	hypothetical protein	TGME49_287170	10	4.87527e-05	-0.765104
TGME49_221460-t26_1-p1	phosphoglycerate mutase family protein	TGME49_221460	7	0.093282	-0.763393
TGME49_220510-t26_1-p1	hypothetical protein	TGME49_220510	4	0.427333	-0.762933
TGME49_224540-t26_1-p1	hypothetical protein	TGME49_224540	5	0.0156502	-0.762785
TGME49_214470-t26_1-p1	Ulp1 protease family, C-terminal catalytic domain-containing protein	TGME49_214470	5	9.27377e-05	-0.760091
TGME49_254420-t26_1-p1	phospholipase, patatin family protein	TGME49_254420	4	9.91556e-05	-0.758902
TGME49_227850-t26_1-p1	peptidyl-prolyl cis-trans isomerase, cyclophilin-type domain-containing protein	TGME49_227850	4	0.000920885	-0.756433
TGME49_288580-t26_1-p1	RNA methylase, putative	TGME49_288580	4	0.00362683	-0.755508
TGME49_230880-t26_1-p1	hypothetical protein	TGME49_230880	9	0.000470624	-0.753865
TGME49_226860-t26_1-p1	SAG-related sequence SRS67	TGME49_226860	5	0.000191323	-0.753727
TGME49_202500-t26_1-p1	GAPM1a	TGME49_202500	3	0.00115449	-0.752358
TGME49_233905-t26_1-p1	histone kinase SNF1, putative	TGME49_233905	5	0.128768	-0.752073
TGME49_260630-t26_1-p1	DnaJ family Sec63 protein	TGME49_260630	4	0.0451534	-0.747036
TGME49_223855-t26_1-p1	RNA recognition motif-containing protein	TGME49_223855	3	0.00494473	-0.746042
TGME49_315780-t26_1-p1	myosin regulatory light chain, putative	TGME49_315780	9	6.43306e-06	-0.742781
TGME49_242570-t26_1-p1	hypothetical protein	TGME49_242570	10	0.000529524	-0.742641
TGME49_229650-t26_1-p1	josephin protein	TGME49_229650	17	1.4094e-05	-0.742086
TGME49_293730-t26_1-p1	DHHC zinc finger domain-containing protein	TGME49_293730	6	0.0498477	-0.73966
TGME49_263080-t26_1-p1	hypothetical protein	TGME49_263080	6	5.83285e-05	-0.739192
TGME49_253380-t26_1-p1	AP2 domain transcription factor AP2III-2	TGME49_253380	4	0.00307917	-0.737734
TGME49_266830-t26_1-p1	Sec7 domain-containing protein	TGME49_266830	7	0.0627055	-0.736228
TGME49_217430-t26_1-p1	protease inhibitor PI1	TGME49_217430	11	0.00023026	-0.731879
TGME49_286720-t26_1-p1	heat shock protein HSP28	TGME49_286720	11	0.000368244	-0.727207
TGME49_305290-t26_1-p1	vacuolar atp synthase subunit e, putative	TGME49_305290	9	0.000465037	-0.723254
TGME49_246080-t26_1-p1	NAD dependent epimerase/dehydratase family protein	TGME49_246080	10	9.05661e-05	-0.717614
TGME49_269330-t26_1-p1	hypothetical protein	TGME49_269330	4	0.0169079	-0.716093
TGME49_314422-t26_1-p1	rhodanese family domain-containing protein	TGME49_314422	2	0.00689321	-0.711845
TGME49_301010-t26_1-p1	serine/threonine protein phosphatase, putative	TGME49_301010	9	0.00426078	-0.707812
TGME49_233930-t26_1-p1	CAF1 family ribonuclease	TGME49_233930	9	6.35806e-05	-0.703753
TGME49_203910-t26_1-p1	TBC domain-containing protein	TGME49_203910	5	0.00819184	-0.702432
TGME49_314260-t26_1-p1	hypothetical protein	TGME49_314260	2	0.000677417	-0.702247
TGME49_220360-t26_1-p1	FAD binding domain-containing protein	TGME49_220360	4	0.0619072	-0.699765
TGME49_252850-t26_1-p1;TGME49_252620-t26_1-p1	initiation factor, subunit 2 family protein	TGME49_252850	7	0.00155537	-0.697048
TGME49_227030-t26_1-p1	hypothetical protein	TGME49_227030	9	5.74334e-05	-0.693203
TGME49_313290-t26_1-p1	MORN repeat-containing protein	TGME49_313290	4	6.12264e-05	-0.689885
TGME49_225320-t26_1-p1	hypothetical protein	TGME49_225320	6	0.00171587	-0.688406
TGME49_232620-t26_1-p1	hypothetical protein	TGME49_232620	7	0.0102414	-0.688338
TGME49_213680-t26_1-p1	MmgE/PrpD family protein	TGME49_213680	4	0.000463563	-0.687937
TGME49_270310-t26_1-p1	hypothetical protein	TGME49_270310	1	2.84907e-05	-0.685526
TGME49_213660-t26_1-p1	zinc finger (CCCH type) motif-containing protein	TGME49_213660	6	7.0235e-05	-0.685245
TGME49_268720-t26_1-p1	Hrf1 family protein	TGME49_268720	2	0.0205285	-0.684039
TGME49_203820-t26_1-p1	hypothetical protein	TGME49_203820	3	6.84154e-05	-0.68358
TGME49_278440-t26_1-p1	SWI2/SNF2 Brahma-like putative	TGME49_278440	8	0.0395023	-0.680669
TGME49_222160-t26_1-p1	aldehyde dehydrogenase	TGME49_222160	20	1.02507e-05	-0.676467
TGME49_257750-t26_1-p1	homocysteine s-methyltransferase domain-containing protein	TGME49_257750	10	0.0001794	-0.675015
TGME49_265000-t26_1-p1	phosphotransferase enzyme family protein	TGME49_265000	5	0.00109413	-0.674087
TGME49_238380-t26_1-p1	hypothetical protein	TGME49_238380	3	0.00982831	-0.673963
TGME49_294220-t26_1-p1	hypothetical protein	TGME49_294220	4	0.0908804	-0.673753
TGME49_262910-t26_1-p1	NADH-cytochrome b5 reductase 1, putative	TGME49_262910	3	0.0208636	-0.673633
TGME49_310400-t26_1-p1	glycosyl transferase family 8 protein	TGME49_310400	3	0.134325	-0.668503
TGME49_249350-t26_1-p1	esterase/lipase/thioesterase domain-containing protein	TGME49_249350	4	0.000870938	-0.667514
TGME49_230400-t26_1-p1	hypothetical protein	TGME49_230400	15	0.000127978	-0.667257
TGME49_280480-t26_1-p1	EF hand domain-containing protein	TGME49_280480	4	0.000179316	-0.665658
TGME49_310040-t26_1-p1	ubiquitin conjugating enzyme E2, putative	TGME49_310040	7	0.000112855	-0.661462
TGME49_223490-t26_1-p1	hypothetical protein	TGME49_223490	2	0.00410806	-0.661401
TGME49_271800-t26_1-p1	serine esterase (DUF676) protein	TGME49_271800	6	0.0448681	-0.661017
TGME49_293360-t26_1-p1	hypothetical protein	TGME49_293360	10	6.46396e-05	-0.653077
TGME49_270780-t26_1-p1	DNA-directed RNA polymerase II RPB6	TGME49_270780	4	0.367229	-0.652485
TGME49_233300-t26_1-p1	RhoGAP domain-containing protein	TGME49_233300	5	0.000571407	-0.651486
TGME49_258458-t26_1-p1	hypothetical protein	TGME49_258458	4	0.2627	-0.651273
TGME49_232650-t26_1-p1	hypothetical protein	TGME49_232650	5	0.00114235	-0.647271
TGME49_234230-t26_1-p1	hypothetical protein	TGME49_234230	30	0.00345538	-0.644095
TGME49_285180-t26_1-p1	hypothetical protein	TGME49_285180	8	0.00024458	-0.643143
TGME49_209150-t26_1-p1	non-proton pumping type-II NADH dehydrogenase I	TGME49_209150	15	7.7494e-05	-0.641717
TGME49_209450-t26_1-p1	TLD protein	TGME49_209450	12	7.95728e-05	-0.638606
TGME49_243690-t26_1-p1	hypothetical protein	TGME49_243690	4	0.168757	-0.638108
TGME49_233450-t26_1-p1	SAG-related sequence SRS29A	TGME49_233450	13	3.35264e-05	-0.637322
TGME49_318730-t26_1-p1	glycosyl transferase	TGME49_318730	4	0.0380033	-0.636387
TGME49_292190-t26_1-p1	hypothetical protein	TGME49_292190	5	0.0304405	-0.635071
TGME49_315320-t26_1-p1	SAG-related sequence SRS52A	TGME49_315320	6	0.000121839	-0.633208
TGME49_288685-t26_1-p1	Fe-S protein assembly co-chaperone HscB protein	TGME49_288685	3	0.405142	-0.632804
TGME49_260510-t26_1-p1	ubiquitin thioesterase otubain-like family protein	TGME49_260510	3	0.00131544	-0.63243
TGME49_226340-t26_1-p1	hypothetical protein	TGME49_226340	16	0.000686982	-0.632369
TGME49_314780-t26_1-p1	myosin G	TGME49_314780	27	0.000275811	-0.627383
TGME49_313480-t26_1-p1	hypothetical protein	TGME49_313480	16	0.000989735	-0.626779
TGME49_209910-t26_1-p1	histone H2Bv	TGME49_209910	5	0.009016	-0.625949
TGME49_240810-t26_1-p1	hypothetical protein	TGME49_240810	5	0.0969336	-0.625528
TGME49_221910-t26_1-p1	AN1 family Zinc finger domain-containing protein	TGME49_221910	4	0.000401741	-0.625383
TGME49_217890-t26_1-p1	alkyl hydroperoxide reductase/ Thiol specific antioxidant/ Mal allergen, putative	TGME49_217890	9	0.000187717	-0.624568
TGME49_313780-t26_1-p1	hypothetical protein	TGME49_313780	3	0.116715	-0.623965
TGME49_261030-t26_1-p1	pyridine nucleotide-disulfide oxidoreductase domain-containing protein	TGME49_261030	7	0.0839655	-0.6194
TGME49_268830-t26_1-p1	hypothetical protein	TGME49_268830	18	6.97749e-05	-0.618913
TGME49_311920-t26_1-p1	GRAM domain-containing protein	TGME49_311920	9	0.00752888	-0.617795
TGME49_313150-t26_1-p1	DUF89/Fructose bisphosphatase	TGME49_313150	6	0.000104146	-0.617215
TGME49_258580-t26_1-p1	rhoptry protein ROP17	TGME49_258580	14	0.0002486	-0.616894
TGME49_224210-t26_1-p1	hypothetical protein	TGME49_224210	4	0.0168321	-0.614404
TGME49_221580-t26_1-p1	ribosomal RNA large subunit methyltransferase J protein	TGME49_221580	4	0.000346849	-0.606648
TGME49_229250-t26_1-p1	ribosomal protein RPL28	TGME49_229250	4	0.00018699	-0.605757
TGME49_246040-t26_1-p1	MIF4G domain-containing protein	TGME49_246040	9	0.00510454	-0.604147
TGME49_215785-t26_1-p1	rhoptry protein ROP2A	TGME49_215785	2	0.0122364	-0.603608
TGME49_260500-t26_1-p1	COPI associated protein, putative	TGME49_260500	3	0.00056354	-0.602968
TGME49_249480-t26_1-p1	tetratricopeptide repeat-containing protein	TGME49_249480	25	0.000451493	-0.602862
TGME49_304770-t26_1-p1	ubiquitin-conjugating enzyme subfamily protein	TGME49_304770	9	0.00768618	-0.601086
TGME49_201250-t26_1-p1	histone lysine methyltransferase, SET, putative	TGME49_201250	4	0.00791301	-0.601054
TGME49_209090-t26_1-p1	proteasome maturation factor ump1 protein	TGME49_209090	3	0.508791	-0.600625
TGME49_289880-t26_1-p1	hypothetical protein	TGME49_289880	4	0.000603405	-0.595889
TGME49_294630-t26_1-p1	hypothetical protein	TGME49_294630	15	0.000267427	-0.595582
TGME49_243200-t26_1-p1	hypothetical protein	TGME49_243200	25	0.000185588	-0.595012
TGME49_216480-t26_1-p1	NMD3 family protein	TGME49_216480	9	0.00654933	-0.592832
TGME49_321300-t26_1-p1	autophagy-related 12 variant 1, putative	TGME49_321300	4	0.00432029	-0.592238
TGME49_256060-t26_1-p1	nucleosome assembly protein (nap) protein	TGME49_256060	15	0.00101238	-0.59119
TGME49_315210-t26_1-p1	rhoptry protein, putative	TGME49_315210	7	0.00159719	-0.590417
TGME49_222240-t26_1-p1	hypothetical protein	TGME49_222240	4	0.070025	-0.589395
TGME49_294790-t26_1-p1	hypothetical protein	TGME49_294790	7	0.00120806	-0.588558
TGME49_221940-t26_1-p1	adaptin n terminal region domain-containing protein	TGME49_221940	12	0.234156	-0.588408
TGME49_231040-t26_1-p1	3' exoribonuclease family, domain 1 domain-containing protein	TGME49_231040	5	0.40677	-0.587959
TGME49_249170-t26_1-p1	Ras family protein	TGME49_249170	14	0.000979527	-0.586882
TGME49_217480-t26_1-p1	hypothetical protein	TGME49_217480	12	0.000333937	-0.585305
TGME49_258770-t26_1-p1	polypeptide n-acetylgalactosaminyltransferase 12, putative	TGME49_258770	11	0.000528258	-0.583464
TGME49_225470-t26_1-p1	peptide methionine sulfoxide reductase	TGME49_225470	6	0.000185401	-0.579673
TGME49_314070-t26_1-p1	hypothetical protein	TGME49_314070	8	0.000117021	-0.578906
TGME49_219760-t26_1-p1	N-acetyltransferase family protein	TGME49_219760	2	0.00053344	-0.576848
TGME49_213050-t26_1-p1	hypothetical protein	TGME49_213050	3	0.00112983	-0.575221
TGME49_221410-t26_1-p1	actin-like protein ALP4	TGME49_221410	9	0.00434753	-0.572558
TGME49_273930-t26_1-p1	DNA topoisomerase domain-containing protein	TGME49_273930	3	0.00330537	-0.571375
TGME49_232150-t26_1-p1	hypothetical protein	TGME49_232150	18	0.000474926	-0.570598
TGME49_234270-t26_1-p1	hypothetical protein	TGME49_234270	15	0.000469484	-0.569464
TGME49_319090-t26_1-p1	IgA-specific serine endopeptidase	TGME49_319090	3	0.00665919	-0.566528
TGME49_223040-t26_1-p1	hypothetical protein	TGME49_223040	4	0.032921	-0.564522
TGME49_209060-t26_1-p1	thrombospondin type 1 domain-containing protein	TGME49_209060	8	0.000723178	-0.561494
TGME49_231410-t26_1-p1	hypothetical protein	TGME49_231410	14	0.000286861	-0.561138
TGME49_311890-t26_1-p1	hypothetical protein	TGME49_311890	8	0.000119817	-0.560686
TGME49_297340-t26_1-p1	hypothetical protein	TGME49_297340	6	0.110189	-0.558464
TGME49_273070-t26_1-p1	GTPase activating protein for adp ribosylation factor, putative	TGME49_273070	7	0.00223703	-0.557898
TGME49_310900-t26_1-p1	AP2 domain transcription factor AP2XI-2	TGME49_310900	28	0.00104081	-0.557688
TGME49_235700-t26_1-p1	sedoheptulose-1,7-bisphosphatase	TGME49_235700	14	0.00318681	-0.556827
TGME49_277840-t26_1-p1	Ras family protein	TGME49_277840	3	0.00089757	-0.554008
TGME49_263130-t26_1-p1	citrate synthase, putative	TGME49_263130	8	0.00147138	-0.553546
TGME49_242790-t26_1-p1	trichohyalin, putative	TGME49_242790	17	0.0172519	-0.552388
TGME49_203390-t26_1-p1	CRAL/TRIO domain-containing protein	TGME49_203390	11	0.00190315	-0.552211
TGME49_301430-t26_1-p1	septum formation protein maf, putative	TGME49_301430	3	0.00553538	-0.550902
TGME49_289730-t26_1-p1	Pep3/Vps18/deep orange family protein	TGME49_289730	9	0.00484192	-0.550099
TGME49_218720-t26_1-p1	calcium-dependent protein kinase CDPK6	TGME49_218720	15	0.00241582	-0.546974
TGME49_243250-t26_1-p1	myosin H	TGME49_243250	36	0.00026169	-0.546761
TGME49_249870-t26_1-p1	hypothetical protein	TGME49_249870	8	0.0900166	-0.545677
TGME49_308840-t26_1-p1	SAG-related sequence SRS51	TGME49_308840	11	5.14101e-05	-0.545364
TGME49_262670-t26_1-p1	ribosomal protein RPL18A	TGME49_262670	7	0.000367578	-0.544127
TGME49_233480-t26_1-p1	SAG-related sequence SRS29C	TGME49_233480	5	0.000116762	-0.542604
TGME49_246740-t26_1-p1	hypothetical protein	TGME49_246740	17	0.000101519	-0.542017
TGME49_213830-t26_1-p1	Ufm1-conjugating enzyme 1, putative	TGME49_213830	4	0.000104494	-0.540638
TGME49_214440-t26_1-p1	4'-phosphopantetheinyl transferase superfamily protein	TGME49_214440	13	0.000114205	-0.540274
TGME49_316680-t26_1-p1	RNA pseudouridine synthase superfamily protein	TGME49_316680	9	0.0103326	-0.538221
TGME49_240280-t26_1-p1	S1/P1nuclease	TGME49_240280	11	0.000648264	-0.538031
TGME49_218520-t26_1-p1	microneme protein MIC6	TGME49_218520	10	8.87559e-05	-0.537018
TGME49_219810-t26_1-p1	hypothetical protein	TGME49_219810	21	0.00049124	-0.53612
TGME49_251885-t26_1-p1	hypothetical protein	TGME49_251885	3	0.0015434	-0.53571
TGME49_265360-t26_1-p1	hypothetical protein	TGME49_265360	5	0.000712771	-0.535499
TGME49_246720-t26_1-p1	hypothetical protein	TGME49_246720	19	0.000192474	-0.534964
TGME49_304680-t26_1-p1	ubiquitin family protein	TGME49_304680	12	0.000428066	-0.533175
TGME49_252510-t26_1-p1	hypothetical protein	TGME49_252510	21	0.000183826	-0.533036
TGME49_305800-t26_1-p1	6-pyruvoyl tetrahydrobiopterin synthase	TGME49_305800	8	0.000301924	-0.53211
TGME49_250740-t26_1-p1	Yip1 domain-containing protein	TGME49_250740	2	0.00841848	-0.530635
TGME49_225330-t26_1-p1	hypothetical protein	TGME49_225330	10	0.00118292	-0.529852
TGME49_209570-t26_1-p1	suppressor of mitotic defects protein	TGME49_209570	4	0.19053	-0.52985
TGME49_218940-t26_1-p1	hypothetical protein	TGME49_218940	3	0.0002408	-0.529774
TGME49_220230-t26_1-p1	leucine rich repeat-containing protein	TGME49_220230	8	0.0714042	-0.528217
TGME49_250340-t26_1-p1	centrin 2	TGME49_250340	9	0.000509811	-0.527827
TGME49_293470-t26_1-p1	hypothetical protein	TGME49_293470	12	0.000436948	-0.527632
TGME49_281580-t26_1-p1	PP2C, putative	TGME49_281580	4	0.0103302	-0.526269
TGME49_254220-t26_1-p1	hypothetical protein	TGME49_254220	3	0.000338882	-0.525724
TGME49_229940-t26_1-p1	cyclophilin, putative	TGME49_229940	12	0.000668163	-0.525291
TGME49_286260-t26_1-p1	tetratricopeptide repeat-containing protein	TGME49_286260	8	0.0155795	-0.52355
TGME49_318490-t26_1-p1	hypothetical protein	TGME49_318490	6	0.00337016	-0.523128
TGME49_267440-t26_1-p1	RING zinc finger protein	TGME49_267440	6	0.00153929	-0.523104
TGME49_249630-t26_1-p1	glutathione S-transferase, N-terminal domain-containing protein	TGME49_249630	7	0.00128108	-0.522674
TGME49_289100-t26_1-p1	hypothetical protein	TGME49_289100	16	0.000213654	-0.522436
TGME49_261780-t26_1-p1	microneme protein MIC7	TGME49_261780	12	0.00063357	-0.522117
TGME49_249620-t26_1-p1	histone deacetylase HDAC2	TGME49_249620	9	0.00524288	-0.520338
TGME49_223620-t26_1-p1	golgi SNARE, putative	TGME49_223620	4	0.0106575	-0.520179
TGME49_243570-t26_1-p1	ribosomal protein RPS26	TGME49_243570	3	0.0102595	-0.519967
TGME49_222430-t26_1-p1	HECT-domain (ubiquitin-transferase) domain-containing protein	TGME49_222430	21	0.000490155	-0.519228
TGME49_236920-t26_1-p1	hypothetical protein	TGME49_236920	2	0.0413288	-0.518499
TGME49_239070-t26_1-p1	hypothetical protein	TGME49_239070	4	0.00397265	-0.517576
TGME49_312380-t26_1-p1	tetratricopeptide repeat-containing protein	TGME49_312380	4	0.044045	-0.517487
TGME49_208560-t26_1-p1	carrier superfamily protein	TGME49_208560	13	0.000320379	-0.51707
TGME49_267450-t26_1-p1	alpha-tubulin suppressor protein	TGME49_267450	3	0.0156818	-0.515956
TGME49_230980-t26_1-p1	myosin I	TGME49_230980	7	0.00115555	-0.514608
TGME49_228750-t26_1-p1	calcium dependent protein kinase CDPK7	TGME49_228750	21	0.000218834	-0.514534
TGME49_216060-t26_1-p1	hypothetical protein	TGME49_216060	10	0.0242238	-0.513881
TGME49_308020-t26_1-p1	SAG-related sequence SRS57	TGME49_308020	6	0.00233937	-0.513753
TGME49_231080-t26_1-p1	ribosomal protein RPL38	TGME49_231080	2	0.000214545	-0.512863
TGME49_217600-t26_1-p1	calcium-dependent protein kinase CDPK9	TGME49_217600	16	0.00251805	-0.512612
TGME49_205240-t26_1-p1	cleft lip and palate transmembrane protein 1 (clptm1) protein	TGME49_205240	5	0.293449	-0.512483
TGME49_239530-t26_1-p1	alanine-glyoxylate aminotransferase	TGME49_239530	9	0.0101842	-0.511081
TGME49_292120-t26_1-p1	membrane occupation and recognition nexus protein MORN2	TGME49_292120	7	0.000613187	-0.510837
TGME49_300200-t26_1-p1	histone H2AZ	TGME49_300200	4	0.00149995	-0.507909
TGME49_237820-t26_1-p1	IMC sub-compartment protein ISP2	TGME49_237820	3	0.114339	-0.507835
TGME49_217665-t26_1-p1	hypothetical protein	TGME49_217665	2	0.0532796	-0.507561
TGME49_214140-t26_1-p1	hypothetical protein	TGME49_214140	22	0.00321127	-0.507284
TGME49_262010-t26_1-p1	calmodulin CAM2	TGME49_262010	6	0.000131011	-0.506852
TGME49_278130-t26_1-p1	hypothetical protein	TGME49_278130	4	0.0172086	-0.505989
TGME49_310170-t26_1-p1	hypothetical protein	TGME49_310170	16	0.000152169	-0.505421
TGME49_270120-t26_1-p1	thioredoxin-like protein TLP1	TGME49_270120	2	0.118918	-0.504623
TGME49_219250-t26_1-p1	acetyltransferase, GNAT family protein	TGME49_219250	14	9.41645e-05	-0.502453
TGME49_282180-t26_1-p1	hypothetical protein	TGME49_282180	3	0.0153235	-0.501848
TGME49_255880-t26_1-p1	hypothetical protein	TGME49_255880	5	0.00156328	-0.501705
TGME49_214620-t26_1-p1	hypoxia- inducible factor prolyl hydroxylase (phd2), putative	TGME49_214620	8	0.00345975	-0.497916
TGME49_227840-t26_1-p1	Memo family protein	TGME49_227840	9	0.000130737	-0.496189
TGME49_257020-t26_1-p1	hypothetical protein	TGME49_257020	3	0.0503747	-0.495295
TGME49_255510-t26_1-p1	ankyrin repeat-containing protein	TGME49_255510	7	0.0564144	-0.495289
TGME49_312150-t26_1-p1	hypothetical protein	TGME49_312150	10	0.000398173	-0.493933
TGME49_204390-t26_1-p1	hypothetical protein	TGME49_204390	7	0.0241168	-0.493403
TGME49_235690-t26_1-p1	hypothetical protein	TGME49_235690	4	0.00624571	-0.492211
TGME49_319350-t26_1-p1	SAG-related sequence SRS17B	TGME49_319350	6	0.000896347	-0.491833
TGME49_242230-t26_1-p1;TGME49_242118-t26_1-p1	rhoptry kinase family protein ROP29	TGME49_242230	5	0.00824154	-0.491759
TGME49_279400-t26_1-p1	glutaredoxin, putative	TGME49_279400	2	0.00987428	-0.490758
TGME49_320020-t26_1-p1	transporter, major facilitator family protein	TGME49_320020	7	0.00329024	-0.490437
TGME49_304670-t26_1-p1	leucine rich repeat-containing protein	TGME49_304670	3	0.000411389	-0.490109
TGME49_267620-t26_1-p1	multi-pass transmembrane protein	TGME49_267620	6	0.0496152	-0.490047
TGME49_267140-t26_1-p1;TGME49_267160-t26_1-p1	SAG-related sequence SRS38B	TGME49_267140	3	0.0164338	-0.489757
TGME49_293060-t26_1-p1	SPRY domain-containing protein	TGME49_293060	14	0.000246436	-0.489292
TGME49_240590-t26_1-p1	DNA-directed RNA polymerase II RPB5	TGME49_240590	6	0.0308705	-0.489227
TGME49_236620-t26_1-p1	protein kinase (incomplete catalytic triad)	TGME49_236620	4	0.259534	-0.48893
TGME49_209890-t26_1-p1	hypothetical protein	TGME49_209890	8	0.000218717	-0.487753
TGME49_293380-t26_1-p1	histone lysine acetyltransferase HAT1	TGME49_293380	7	0.00468141	-0.487494
TGME49_254900-t26_1-p1	proteasome subunit beta type 2, putative	TGME49_254900	11	0.00303132	-0.487442
TGME49_225970-t26_1-p1	mediator complex subunit MED31	TGME49_225970	2	0.142512	-0.487323
TGME49_270380-t26_1-p1	ribosomal protein RPS13	TGME49_270380	9	0.000949532	-0.486567
TGME49_250730-t26_1-p1	60S ribosomal protein L7-B, putative	TGME49_250730	3	0.173099	-0.486536
TGME49_209600-t26_1-p1	hypothetical protein	TGME49_209600	17	0.00053493	-0.484353
TGME49_309220-t26_1-p1	GTPase activating protein for Arf protein	TGME49_309220	11	0.000802701	-0.484272
TGME49_227800-t26_1-p1	EF hand domain-containing protein	TGME49_227800	14	0.000158421	-0.481777
TGME49_205380-t26_1-p1	fructose-bisphospatase I	TGME49_205380	16	0.000177567	-0.481012
TGME49_216130-t26_1-p1	ubiquitin conjugating enzyme E2, putative	TGME49_216130	2	0.00198442	-0.480913
TGME49_258780-t26_1-p1	OTU family cysteine protease	TGME49_258780	6	0.0216282	-0.480562
TGME49_248250-t26_1-p1	translation initiation factor IF-2, putative	TGME49_248250	2	0.0124369	-0.480207
TGME49_212250-t26_1-p1	XPG N-terminal domain-containing protein	TGME49_212250	21	0.000357663	-0.479898
TGME49_262780-t26_1-p1	FHA domain-containing protein	TGME49_262780	8	0.000749067	-0.479107
TGME49_257480-t26_1-p1	NADP-dependent succinate-semialdehyde dehydrogenase	TGME49_257480	11	0.00330828	-0.47898
TGME49_316240-t26_1-p1	hypothetical protein	TGME49_316240	7	0.00679762	-0.477712
TGME49_285210-t26_1-p1	hypothetical protein	TGME49_285210	7	0.0186025	-0.477349
TGME49_246330-t26_1-p1	CRAL/TRIO domain-containing protein	TGME49_246330	8	0.00343141	-0.477069
TGME49_301410-t26_1-p1	hypothetical protein	TGME49_301410	17	0.00597188	-0.473964
TGME49_310420-t26_1-p1	hypothetical protein	TGME49_310420	2	0.0176215	-0.47388
TGME49_236130-t26_1-p1	signal recognition particle (SRP9) domain-containing protein	TGME49_236130	2	0.281888	-0.473648
TGME49_290030-t26_1-p1	hypothetical protein	TGME49_290030	3	0.394373	-0.473588
TGME49_257310-t26_1-p1	hypothetical protein	TGME49_257310	7	0.00120454	-0.472501
TGME49_280540-t26_1-p1	HEAT repeat-containing protein	TGME49_280540	29	0.000794921	-0.47232
TGME49_306460-t26_1-p1	bromodomain-containing protein	TGME49_306460	7	0.079397	-0.47101
TGME49_209100-t26_1-p1	PUB domain-containing protein	TGME49_209100	14	0.000259358	-0.470317
TGME49_239620-t26_1-p1	5'-nucleotidase, C-terminal domain-containing protein	TGME49_239620	21	0.00132928	-0.469813
TGME49_224090-t26_1-p1	enoyl-CoA hydratase/isomerase family protein	TGME49_224090	8	0.0225864	-0.469188
TGME49_290960-t26_1-p1	pyruvate phosphate dikinase, pep/pyruvate binding domain-containing protein	TGME49_290960	10	0.0941149	-0.468914
TGME49_278500-t26_1-p1	ribosomal RNA large subunit methyltransferase J protein	TGME49_278500	7	0.171512	-0.468739
TGME49_222900-t26_1-p1	phosphoserine phosphatase	TGME49_222900	19	0.000292642	-0.466875
TGME49_236000-t26_1-p1	ferredoxin, putative	TGME49_236000	4	0.203413	-0.466814
TGME49_257680-t26_1-p1	myosin light chain MLC1	TGME49_257680	6	0.0286713	-0.466003
TGME49_313770-t26_1-p1	hypothetical protein	TGME49_313770	12	0.0357684	-0.464606
TGME49_305920-t26_1-p1	endonuclease III family 1 protein	TGME49_305920	4	0.401169	-0.464316
TGME49_308050-t26_1-p1	thioredoxin domain-containing protein	TGME49_308050	5	0.00406064	-0.464297
TGME49_252360-t26_1-p1	rhoptry kinase family protein ROP24 (incomplete catalytic triad)	TGME49_252360	10	0.000202182	-0.463145
TGME49_221675-t26_1-p1	hypothetical protein	TGME49_221675	5	0.0517108	-0.462185
TGME49_227600-t26_1-p1	ribosomal protein RPL34	TGME49_227600	2	0.00215737	-0.461483
TGME49_255160-t26_1-p1	hypothetical protein	TGME49_255160	6	0.0144326	-0.461474
TGME49_275350-t26_1-p1	TBC domain-containing protein	TGME49_275350	9	0.00388856	-0.461004
TGME49_290310-t26_1-p1	hypothetical protein	TGME49_290310	8	0.168909	-0.460236
TGME49_272720-t26_1-p1	methyltransferase domain-containing protein	TGME49_272720	11	0.0559226	-0.459851
TGME49_226240-t26_1-p1	bud site selection protein, putative	TGME49_226240	3	0.0149654	-0.459633
TGME49_232550-t26_1-p1	hypothetical protein	TGME49_232550	5	0.00602421	-0.459309
TGME49_270770-t26_1-p1	PWI domain-containing protein	TGME49_270770	16	0.00185522	-0.458487
TGME49_300120-t26_1-p1	aminotransferase, class V superfamily protein	TGME49_300120	19	0.000116048	-0.458076
TGME49_293570-t26_1-p1	translocation protein sec62, putative	TGME49_293570	7	0.00478796	-0.457846
TGME49_269960-t26_1-p1	14-3-3 superfamily protein	TGME49_269960	12	0.000461385	-0.456052
TGME49_310930-t26_1-p1	hypothetical protein	TGME49_310930	5	0.00614015	-0.456028
TGME49_210690-t26_1-p1	ribosomal protein RPS6	TGME49_210690	7	0.000277571	-0.455484
TGME49_289600-t26_1-p1	heat shock protein HSP29	TGME49_289600	11	0.000273819	-0.454812
TGME49_263500-t26_1-p1	vacuolar protein sorting-associated protein 26, putative	TGME49_263500	9	0.0022792	-0.454265
TGME49_247930-t26_1-p1	SNARE domain-containing protein	TGME49_247930	6	0.0722719	-0.451731
TGME49_251550-t26_1-p1	acyl-coa-binding protein	TGME49_251550	2	0.0123892	-0.451097
TGME49_249650-t26_1-p1	apolipoprotein A-I binding protein, putative	TGME49_249650	5	0.0025857	-0.451021
TGME49_274120-t26_1-p1	hypothetical protein	TGME49_274120	7	0.0968822	-0.449605
TGME49_216680-t26_1-p1	ankyrin repeat-containing protein	TGME49_216680	3	0.0150764	-0.44933
TGME49_226680-t26_1-p1	hypothetical protein	TGME49_226680	23	0.000729665	-0.448855
TGME49_240640-t26_1-p1	casein kinase I	TGME49_240640	6	0.0532156	-0.448259
TGME49_272600-t26_1-p1	adaptin c-terminal domain-containing protein	TGME49_272600	12	0.106026	-0.448103
TGME49_241000-t26_1-p1	hypothetical protein	TGME49_241000	2	0.0612459	-0.447255
TGME49_253910-t26_1-p1	hypothetical protein	TGME49_253910	7	0.00759344	-0.44621
TGME49_312140-t26_1-p1	hypothetical protein	TGME49_312140	5	0.0484692	-0.446151
TGME49_309250-t26_1-p1	hypothetical protein	TGME49_309250	19	0.0905454	-0.444417
TGME49_234440-t26_1-p1	aminotransferase, putative	TGME49_234440	3	0.0215774	-0.442839
TGME49_258850-t26_1-p1	hypothetical protein	TGME49_258850	5	0.0898252	-0.44171
TGME49_254120-t26_1-p1	autophagy-related protein 8 atg8, putative	TGME49_254120	5	0.0130079	-0.441531
TGME49_291880-t26_1-p1	hypothetical protein	TGME49_291880	6	0.161802	-0.439571
TGME49_230850-t26_1-p1	hypothetical protein	TGME49_230850	3	0.00186268	-0.439567
TGME49_305860-t26_1-p1	calcium-dependent protein kinase CDPK3	TGME49_305860	14	0.000391763	-0.439387
TGME49_201130-t26_1-p1	rhoptry kinase family protein ROP33	TGME49_201130	5	0.00386213	-0.438785
TGME49_263470-t26_1-p1	ubiquitin carboxyl-terminal hydrolase UCHL3	TGME49_263470	7	0.00119753	-0.438402
TGME49_246060-t26_1-p1	DNA-dependent RNA polymerase	TGME49_246060	2	0.309812	-0.438226
TGME49_288720-t26_1-p1	ribosomal protein RPL10	TGME49_288720	6	0.00827171	-0.438123
TGME49_304720-t26_1-p1	hypothetical protein	TGME49_304720	5	0.0948214	-0.43712
TGME49_315930-t26_1-p1	integral membrane protein, DUF56 family protein, putative	TGME49_315930	2	0.0270593	-0.436381
TGME49_218960-t26_1-p1	AP2 domain transcription factor AP2XII-1	TGME49_218960	40	0.000663681	-0.434235
TGME49_238100-t26_1-p1	transmembrane protein	TGME49_238100	7	0.313815	-0.43277
TGME49_305030-t26_1-p1	kinase, pfkB family protein	TGME49_305030	12	0.102808	-0.431877
TGME49_245660-t26_1-p1	hypothetical protein	TGME49_245660	7	0.298819	-0.431341
TGME49_289250-t26_1-p1	cyclophilin, putative	TGME49_289250	6	0.00171316	-0.4303
TGME49_219190-t26_1-p1	nuclear movement protein domain containing protein	TGME49_219190	6	0.0229455	-0.430221
TGME49_217460-t26_1-p1	glutaminyl-tRNA synthetase (GlnRS)	TGME49_217460	37	0.000346717	-0.429348
TGME49_288600-t26_1-p1	WD domain, G-beta repeat-containing protein	TGME49_288600	12	0.0365759	-0.428713
TGME49_272640-t26_1-p1	eukaryotic initiation factor-2B, epsilon subunit, putative	TGME49_272640	17	0.000166569	-0.426901
TGME49_237090-t26_1-p1	AP2 domain transcription factor AP2X-5	TGME49_237090	4	0.0532065	-0.426525
TGME49_271740-t26_1-p1	hypothetical protein	TGME49_271740	12	0.0326583	-0.426498
TGME49_223110-t26_1-p1	glycolipid transfer protein GLTP	TGME49_223110	8	0.000951674	-0.426133
TGME49_305270-t26_1-p1	hypothetical protein	TGME49_305270	15	0.00353754	-0.426012
TGME49_290200-t26_1-p1	NAD/NADP octopine/nopaline dehydrogenase, alpha-helical domain-containing protein	TGME49_290200	18	0.000244152	-0.425958
TGME49_265010-t26_1-p1	glutamate 5-kinase domain-containing protein	TGME49_265010	7	0.017388	-0.425491
TGME49_253700-t26_1-p1	transporter, major facilitator family protein	TGME49_253700	10	0.00590179	-0.424631
TGME49_206320-t26_1-p1	hypothetical protein	TGME49_206320	4	0.00238188	-0.424467
TGME49_247000-t26_1-p1	tetratricopeptide repeat-containing protein	TGME49_247000	8	0.0109345	-0.424313
TGME49_240500-t26_1-p1	hypothetical protein	TGME49_240500	7	0.00277639	-0.42431
TGME49_243800-t26_1-p1	long-chain fatty acid CoA ligase, putative	TGME49_243800	28	0.000588129	-0.422507
TGME49_270960-t26_1-p1	hypothetical protein	TGME49_270960	13	0.00166428	-0.42183
TGME49_289560-t26_1-p1	RNA recognition motif-containing protein	TGME49_289560	3	0.496178	-0.421606
TGME49_265460-t26_1-p1	hypothetical protein	TGME49_265460	3	0.256108	-0.419416
TGME49_320050-t26_1-p1	ribosomal protein RPL5	TGME49_320050	12	0.000410353	-0.417479
TGME49_261450-t26_1-p1	hypothetical protein	TGME49_261450	11	0.00130425	-0.416714
TGME49_245490-t26_1-p1	microneme protein MIC8	TGME49_245490	24	0.000584021	-0.416575
TGME49_230420-t26_1-p1	sarco/endoplasmic reticulum Ca2+-ATPase	TGME49_230420	24	0.00276803	-0.415563
TGME49_218270-t26_1-p1	hypothetical protein	TGME49_218270	2	0.0558203	-0.415343
TGME49_225060-t26_1-p1	nucleoredoxin family protein	TGME49_225060	7	0.00566071	-0.415181
TGME49_304990-t26_1-p1	guanylate-binding protein, N-terminal domain-containing protein	TGME49_304990	8	0.0103373	-0.414703
TGME49_316540-t26_1-p1	IMC sub-compartment protein ISP3	TGME49_316540	4	0.0145587	-0.414665
TGME49_208530-t26_1-p1	nicotinate phosphoribosyltransferase	TGME49_208530	18	0.00169243	-0.414272
TGME49_294550-t26_1-p1	dynein heavy chain	TGME49_294550	91	0.000300529	-0.414215
TGME49_238950-t26_1-p1	fatty acyl-CoA desaturase, putative	TGME49_238950	3	0.168215	-0.414128
TGME49_224110-t26_1-p1	adhesion regulating molecule region protein, putative	TGME49_224110	8	0.00250962	-0.413367
TGME49_294560-t26_1-p1	rhoptry kinase family protein ROP37 (incomplete catalytic triad)	TGME49_294560	11	0.0012102	-0.413099
TGME49_310440-t26_1-p1	membrane occupation and recognition nexus protein MORN1	TGME49_310440	16	0.00194276	-0.412602
TGME49_292130-t26_1-p1	ribosomal protein RPL13A	TGME49_292130	9	0.000347636	-0.41174
TGME49_238400-t26_1-p1	endonuclease/exonuclease/phosphatase domain-containing protein	TGME49_238400	13	0.613382	-0.410567
TGME49_209960-t26_1-p1	glycosyltransferase	TGME49_209960	30	0.00124292	-0.410374
TGME49_297690-t26_1-p1	hypothetical protein	TGME49_297690	9	0.271941	-0.409741
TGME49_268260-t26_1-p1	hypothetical protein	TGME49_268260	5	0.000899409	-0.409458
TGME49_270790-t26_1-p1	hypothetical protein	TGME49_270790	4	0.00296021	-0.408926
TGME49_206450-t26_1-p1	autophagy-related cysteine peptidase atg4, putative	TGME49_206450	22	0.00304679	-0.408565
TGME49_246580-t26_1-p1	hypothetical protein	TGME49_246580	9	0.00505598	-0.408298
TGME49_209420-t26_1-p1	hypothetical protein	TGME49_209420	7	0.0134154	-0.40734
TGME49_246520-t26_1-p1	hypothetical protein	TGME49_246520	4	0.0541261	-0.407236
TGME49_308090-t26_1-p1	rhoptry protein ROP5	TGME49_308090	18	0.000691938	-0.406968
TGME49_248460-t26_1-p1	ubiquitin, putative	TGME49_248460	7	0.00154368	-0.406276
TGME49_215460-t26_1-p1	ribosomal protein RPS24	TGME49_215460	4	0.00720639	-0.405019
TGME49_212090-t26_1-p1	hypothetical protein	TGME49_212090	7	0.0165722	-0.404269
TGME49_233010-t26_1-p1	cell-cycle-assocaited protein kinase ERK7, putative	TGME49_233010	12	0.000369014	-0.403897
TGME49_255190-t26_1-p1	myosin C	TGME49_255190	29	0.000750893	-0.403176
TGME49_235380-t26_1-p1	hypothetical protein	TGME49_235380	15	0.00756845	-0.402272
TGME49_315230-t26_1-p1	hypothetical protein	TGME49_315230	4	0.189048	-0.401872
TGME49_262450-t26_1-p1	hypothetical protein	TGME49_262450	13	0.00548826	-0.401652
TGME49_257990-t26_1-p1	heat shock protein 101, putative	TGME49_257990	33	0.000674306	-0.400884
TGME49_260680-t26_1-p1	small subunit DNA primase, putative	TGME49_260680	3	0.0751678	-0.400115
TGME49_259010-t26_1-p1	vacuolar ATP synthase subunit d, putative	TGME49_259010	11	0.00792715	-0.399925
TGME49_244530-t26_1-p1	hypothetical protein	TGME49_244530	9	0.00208168	-0.399737
TGME49_208790-t26_1-p1	MC family transporter, putative	TGME49_208790	6	0.000754488	-0.399658
TGME49_214750-t26_1-p1	hypothetical protein	TGME49_214750	20	0.00122768	-0.397851
TGME49_288210-t26_1-p1	PUL domain-containing protein	TGME49_288210	20	0.00117431	-0.397166
TGME49_222970-t26_1-p1	inositol(myo)-1(or 4)-monophosphatase 2, putative	TGME49_222970	8	0.0490535	-0.394574
TGME49_300000-t26_1-p1	ribosomal protein RPL18	TGME49_300000	4	0.00804511	-0.394462
TGME49_247510-t26_1-p1	fructose-bisphospatase II	TGME49_247510	12	0.000838723	-0.394179
TGME49_292020-t26_1-p1	GCC2 and GCC3 domain-containing protein	TGME49_292020	37	0.0165031	-0.393883
TGME49_216435-t26_1-p1	hypothetical protein	TGME49_216435	4	0.0758442	-0.393789
TGME49_282190-t26_1-p1	hydrolase, NUDIX family protein	TGME49_282190	8	0.0110929	-0.393414
TGME49_315220-t26_1-p1	rhoptry protein ROP14	TGME49_315220	7	0.020657	-0.393106
TGME49_312100-t26_1-p1	plasma membrane-type Ca(2+)-ATPase A1 PMCAA1	TGME49_312100	4	0.00877734	-0.393043
TGME49_217900-t26_1-p1	hypothetical protein	TGME49_217900	5	0.00222266	-0.39297
TGME49_242330-t26_1-p1	ribosomal protein RPS5	TGME49_242330	8	0.00680791	-0.392371
TGME49_220500-t26_1-p1	UBX domain-containing protein	TGME49_220500	10	0.000265539	-0.390948
TGME49_290940-t26_1-p1	EMP/nonaspanin domain family protein	TGME49_290940	9	0.00293973	-0.390718
TGME49_255300-t26_1-p1	hypothetical protein	TGME49_255300	26	0.000839949	-0.39026
TGME49_316140-t26_1-p1	hypothetical protein	TGME49_316140	2	0.00361635	-0.389613
TGME49_248270-t26_1-p1	zinc finger (CCCH type) motif-containing protein	TGME49_248270	6	0.502351	-0.389243
TGME49_253890-t26_1-p1	peptidase M16 inactive domain-containing protein	TGME49_253890	7	0.196944	-0.388943
TGME49_214240-t26_1-p1	bromodomain-containing protein	TGME49_214240	7	0.321458	-0.388822
TGME49_263300-t26_1-p1	eukaryotic porin protein	TGME49_263300	12	0.00193831	-0.388753
TGME49_289820-t26_1-p1	TBC domain-containing protein	TGME49_289820	12	0.00941011	-0.388574
TGME49_213800-t26_1-p1	protein phosphatase 2b regulatory subunit, putative	TGME49_213800	11	0.000474641	-0.388398
TGME49_229470-t26_1-p1	hypothetical protein	TGME49_229470	4	0.00469963	-0.388244
TGME49_224350-t26_1-p1	aminopeptidase N, putative	TGME49_224350	42	0.000543514	-0.387127
TGME49_278975-t26_1-p1	ICE family protease (caspase) p20 domain-containing protein	TGME49_278975	5	0.00791321	-0.386957
TGME49_310820-t26_1-p1	SLU7 splicing factor, putative	TGME49_310820	7	0.0523149	-0.386658
TGME49_261580-t26_1-p1	histone H2AX	TGME49_261580	2	0.188262	-0.38518
TGME49_271760-t26_1-p1	seryl-tRNA synthetase (SerRS2)	TGME49_271760	4	0.0902546	-0.384941
TGME49_245460-t26_1-p1	ribosomal protein RPS8	TGME49_245460	9	0.00146052	-0.384409
TGME49_264050-t26_1-p1	ubiquitin-conjugating enzyme subfamily protein	TGME49_264050	6	0.00316501	-0.382815
TGME49_212210-t26_1-p1	hypothetical protein	TGME49_212210	6	0.00262579	-0.381708
TGME49_308970-t26_1-p1	hypothetical protein	TGME49_308970	5	0.0734687	-0.381329
TGME49_310000-t26_1-p1	membrane protein, putative	TGME49_310000	9	0.00158444	-0.380583
TGME49_273130-t26_1-p1	SAG-related sequence SRS30A	TGME49_273130	9	0.0146095	-0.3805
TGME49_269290-t26_1-p1	hypothetical protein	TGME49_269290	41	0.00376698	-0.380263
TGME49_305560-t26_1-p1	Vps51/Vps67 protein	TGME49_305560	16	0.00145219	-0.379607
TGME49_247300-t26_1-p1	hypothetical protein	TGME49_247300	14	0.0903405	-0.37733
TGME49_255220-t26_1-p1	AP2 domain transcription factor AP2VIIb-3	TGME49_255220	5	0.0230458	-0.377091
TGME49_283540-t26_1-p1	hypothetical protein	TGME49_283540	9	0.00181422	-0.376076
TGME49_218240-t26_1-p1	hypothetical protein	TGME49_218240	17	0.0223724	-0.374433
TGME49_206480-t26_1-p1	hypothetical protein	TGME49_206480	2	0.00711239	-0.37417
TGME49_313310-t26_1-p1	DnaJ domain-containing protein	TGME49_313310	8	0.00319414	-0.374007
TGME49_276220-t26_1-p1	hypothetical protein	TGME49_276220	4	0.0735956	-0.373886
TGME49_230430-t26_1-p1	vesicle-associated membrane protein, putative	TGME49_230430	5	0.00649577	-0.372933
TGME49_307850-t26_1-p1	6-phosphogluconate dehydrogenase	TGME49_307850	16	0.000483816	-0.372378
TGME49_263990-t26_1-p1	hypothetical protein	TGME49_263990	2	0.00308636	-0.371836
TGME49_313400-t26_1-p1	DnaJ domain-containing protein	TGME49_313400	6	0.00229885	-0.371539
TGME49_208030-t26_1-p1	microneme protein MIC4	TGME49_208030	18	0.0013614	-0.371528
TGME49_311220-t26_1-p1	hypothetical protein	TGME49_311220	7	0.127952	-0.371199
TGME49_297810-t26_1-p1	hypothetical protein	TGME49_297810	12	0.000854299	-0.370902
TGME49_255660-t26_1-p1	EF hand domain-containing protein	TGME49_255660	4	0.0214141	-0.370321
TGME49_267840-t26_1-p1	tetratricopeptide repeat-containing protein	TGME49_267840	6	0.00892319	-0.36989
TGME49_245650-t26_1-p1	hypothetical protein	TGME49_245650	4	0.0441375	-0.369394
TGME49_299050-t26_1-p1	ribosomal protein RPL17	TGME49_299050	7	0.00381917	-0.369131
TGME49_274070-t26_1-p1	ThiF family protein	TGME49_274070	11	0.00522364	-0.36874
TGME49_321420-t26_1-p1	kelch repeat-containing protein	TGME49_321420	14	0.000560574	-0.368641
TGME49_226800-t26_1-p1	eukaryotic glutathione synthase, atp binding domain-containing protein	TGME49_226800	2	0.0948613	-0.368524
TGME49_286210-t26_1-p1	protein phosphatase 4, catalytic subunit	TGME49_286210	7	0.0025013	-0.368195
TGME49_214930-t26_1-p1	hypothetical protein	TGME49_214930	7	0.00236362	-0.368165
TGME49_216530-t26_1-p1	ribosome recycling factor protein	TGME49_216530	4	0.0152344	-0.366685
TGME49_305750-t26_1-p1	nucleolar gtp-binding protein 2, putative	TGME49_305750	8	0.202033	-0.366155
TGME49_231380-t26_1-p1	DNA-directed RNA polymerase II RPB4	TGME49_231380	5	0.0196255	-0.365226
TGME49_283510-t26_1-p1	hypothetical protein	TGME49_283510	6	0.00887284	-0.364317
TGME49_215040-t26_1-p1	HEAT repeat-containing protein	TGME49_215040	33	0.00147469	-0.364271
TGME49_257640-t26_1-p1	hypothetical protein	TGME49_257640	5	0.238722	-0.363362
TGME49_237560-t26_1-p1	iron-sulfur cluster protein ISCU	TGME49_237560	6	0.0093309	-0.362418
TGME49_262690-t26_1-p1	ribosomal protein RPL27	TGME49_262690	8	0.0425186	-0.362299
TGME49_227830-t26_1-p1	mitochondrial inner membrane translocase TIM44, putative	TGME49_227830	4	0.125528	-0.361536
TGME49_202980-t26_1-p1	hypothetical protein	TGME49_202980	6	0.00542997	-0.361336
TGME49_313860-t26_1-p1	regulator of chromosome condensation (RCC1) repeat-containing protein	TGME49_313860	28	0.0510156	-0.360736
TGME49_216450-t26_1-p1	peptidase, T1 family protein	TGME49_216450	14	0.00586446	-0.360701
TGME49_253140-t26_1-p1	hypothetical protein	TGME49_253140	6	0.00277199	-0.360305
TGME49_291960-t26_1-p1	rhoptry kinase family protein ROP40 (incomplete catalytic triad)	TGME49_291960	14	0.000804174	-0.359672
TGME49_288910-t26_1-p1	DUF866 domain-containing protein	TGME49_288910	4	0.0123122	-0.359541
TGME49_305600-t26_1-p1	hypothetical protein	TGME49_305600	2	0.246876	-0.359133
TGME49_248810-t26_1-p1	nuclear factor NF7	TGME49_248810	23	0.00124856	-0.359106
TGME49_286750-t26_1-p1	MA3 domain-containing protein	TGME49_286750	25	0.00218061	-0.358857
TGME49_313060-t26_1-p1	eukaryotic translation initiation factor 2B, putative	TGME49_313060	9	0.00863324	-0.357275
TGME49_224580-t26_1-p1	RNA recognition motif-containing protein	TGME49_224580	8	0.00333218	-0.357006
TGME49_267660-t26_1-p1	hypothetical protein	TGME49_267660	21	0.00700509	-0.356531
TGME49_291330-t26_1-p1	RNA recognition motif-containing protein	TGME49_291330	6	0.00148014	-0.356186
TGME49_237290-t26_1-p1	hypothetical protein	TGME49_237290	18	0.044583	-0.355413
TGME49_310490-t26_1-p1	ribosomal protein RPL27A	TGME49_310490	3	0.00125939	-0.354887
TGME49_309600-t26_1-p1	hypothetical protein	TGME49_309600	17	0.00131592	-0.354425
TGME49_260610-t26_1-p1	methyltransferase	TGME49_260610	5	0.00279738	-0.353962
TGME49_223270-t26_1-p1	hypothetical protein	TGME49_223270	5	0.253119	-0.353731
TGME49_217000-t26_1-p1	hypothetical protein	TGME49_217000	6	0.0728176	-0.353468
TGME49_286550-t26_1-p1	hypothetical protein	TGME49_286550	3	0.142061	-0.353274
TGME49_226710-t26_1-p1	hypothetical protein	TGME49_226710	2	0.265372	-0.352302
TGME49_237140-t26_1-p1	ethylene inducible protein, putative	TGME49_237140	12	0.00317365	-0.352119
TGME49_230350-t26_1-p1	hypothetical protein	TGME49_230350	11	0.00154323	-0.352016
TGME49_201840-t26_1-p1	aspartyl protease ASP1	TGME49_201840	7	0.0453527	-0.35109
TGME49_202300-t26_1-p1	inosine triphosphate pyrophosphatase, putative	TGME49_202300	7	0.00782074	-0.350961
TGME49_309560-t26_1-p1	nmda receptor glutamate-binding chain	TGME49_309560	1	0.103792	-0.350325
TGME49_269900-t26_1-p1	WD domain, G-beta repeat-containing protein	TGME49_269900	13	0.00360053	-0.350209
TGME49_285510-t26_1-p1	hypothetical protein	TGME49_285510	4	0.00545123	-0.348268
TGME49_285220-t26_1-p1	CAP-Gly domain-containing protein	TGME49_285220	8	0.338161	-0.347982
TGME49_207060-t26_1-p1	ribonucleoside-diphosphate reductase small subunit	TGME49_207060	10	0.00573166	-0.347837
TGME49_297745-t26_1-p1	hypothetical protein	TGME49_297745	16	0.165325	-0.347752
TGME49_301340-t26_1-p1	DnaJ domain-containing protein	TGME49_301340	2	0.138718	-0.347564
TGME49_239630-t26_1-p1	cytidine and deoxycytidylate deaminase zinc-binding region domain-containing protein	TGME49_239630	6	0.00292228	-0.347389
TGME49_229930-t26_1-p1	p25-alpha family protein	TGME49_229930	8	0.000958493	-0.347376
TGME49_222020-t26_1-p1	phosphoglycerate kinase PGKII	TGME49_222020	18	0.00362091	-0.346714
TGME49_226540-t26_1-p1	protein kinase	TGME49_226540	3	0.0182227	-0.346047
TGME49_236650-t26_1-p1	DEAD (Asp-Glu-Ala-Asp) box polypeptide 17	TGME49_236650	26	0.000997017	-0.346046
TGME49_224460-t26_1-p1	aminopeptidase n, putative	TGME49_224460	24	0.00191657	-0.345725
TGME49_226620-t26_1-p1	hypothetical protein	TGME49_226620	9	0.139107	-0.345494
TGME49_270070-t26_1-p1	synaptobrevin family protein	TGME49_270070	6	0.00587644	-0.345425
TGME49_230070-t26_1-p1	BolA family protein	TGME49_230070	3	0.0062823	-0.345293
TGME49_271460-t26_1-p1	protein c14orf29, putative	TGME49_271460	3	0.00266884	-0.345267
TGME49_295680-t26_1-p1	periodic tryptophan protein PWP2, putative	TGME49_295680	11	0.00819464	-0.345075
TGME49_249730-t26_1-p1	hypothetical protein	TGME49_249730	13	0.0258657	-0.344879
TGME49_223070-t26_1-p1	hypothetical protein	TGME49_223070	9	0.00339035	-0.34468
TGME49_295850-t26_1-p1	cyclic nucleotide-binding domain-containing protein	TGME49_295850	26	0.00706193	-0.344278
TGME49_227910-t26_1-p1	hypothetical protein	TGME49_227910	2	0.0164958	-0.344277
TGME49_226440-t26_1-p1	SWI2/SNF2-containing protein RAD16	TGME49_226440	14	0.0273338	-0.344224
TGME49_269940-t26_1-p1	zinc finger motif, C2HC5-type protein	TGME49_269940	6	0.125714	-0.344147
TGME49_236070-t26_1-p1	pyrroline-5-carboxylate reductase	TGME49_236070	8	0.00164055	-0.344145
TGME49_321540-t26_1-p1	hypothetical protein	TGME49_321540	3	0.192013	-0.342524
TGME49_277790-t26_1-p1	hypothetical protein	TGME49_277790	5	0.271533	-0.339582
TGME49_267800-t26_1-p1	dynamin-related protein DRPA	TGME49_267800	17	0.000989115	-0.339465
TGME49_215150-t26_1-p1	AP2 domain transcription factor AP2X-9	TGME49_215150	7	0.125501	-0.339365
TGME49_262140-t26_1-p1	chain a, pp2a-specific methylesterase apo form (pme), putative	TGME49_262140	7	0.00921095	-0.339092
TGME49_269885-t26_1-p1	rhoptry metalloprotease toxolysin TLN1	TGME49_269885	39	0.000935585	-0.338794
TGME49_214340-t26_1-p1	hypothetical protein	TGME49_214340	6	0.00563062	-0.338596
TGME49_243580-t26_1-p1	Hit family protein involved in cell-cycle regulation, putative	TGME49_243580	7	0.00601957	-0.338414
TGME49_309200-t26_1-p1	zinc finger (CCCH type) motif-containing protein	TGME49_309200	9	0.105021	-0.338361
TGME49_301420-t26_1-p1	hypothetical protein	TGME49_301420	9	0.00261703	-0.338061
TGME49_264760-t26_1-p1	Oxysterol-binding protein	TGME49_264760	17	0.0142218	-0.337815
TGME49_249860-t26_1-p1	hypothetical protein	TGME49_249860	17	0.0172977	-0.337377
TGME49_306910-t26_1-p1	hypothetical protein	TGME49_306910	8	0.0216264	-0.336751
TGME49_311310-t26_1-p1	protein phosphatase 2B catalytic subunit, calcineurin family phosphatse superfamily protein	TGME49_311310	18	0.00137884	-0.336505
TGME49_209140-t26_1-p1	anti-silencing protein, ASF1 family protein	TGME49_209140	8	0.00744919	-0.336242
TGME49_289310-t26_1-p1	cullin family protein	TGME49_289310	18	0.000558819	-0.335522
TGME49_244870-t26_1-p1	quinone oxidoreductase, putative	TGME49_244870	6	0.000755224	-0.33545
TGME49_257070-t26_1-p1	hypothetical protein	TGME49_257070	3	0.0510673	-0.335199
TGME49_299110-t26_1-p1	cleft lip and palate transmembrane protein 1 (clptm1) protein	TGME49_299110	6	0.0177581	-0.334888
TGME49_272030-t26_1-p1	kelch repeat-containing protein	TGME49_272030	14	0.00347643	-0.334809
TGME49_215950-t26_1-p1	hypothetical protein	TGME49_215950	12	0.0878609	-0.334117
TGME49_289530-t26_1-p1	ribosomal protein RPL19	TGME49_289530	4	0.0673869	-0.333877
TGME49_305820-t26_1-p1	SGS domain-containing protein	TGME49_305820	11	0.003935	-0.333667
TGME49_263630-t26_1-p1	hypothetical protein	TGME49_263630	3	0.042886	-0.333453
TGME49_229000-t26_1-p1	kelch repeat-containing protein	TGME49_229000	20	0.00547496	-0.33335
TGME49_282220-t26_1-p1	AP2 domain transcription factor AP2VIIa-9	TGME49_282220	5	0.00715222	-0.332933
TGME49_213000-t26_1-p1	replication factor C, subunit 5, putative	TGME49_213000	11	0.0142863	-0.332234
TGME49_247350-t26_1-p1	thioredoxin domain-containing protein	TGME49_247350	4	0.00854949	-0.331953
TGME49_249680-t26_1-p1	RNA polymerase II associated Paf1 complex component PAF1	TGME49_249680	7	0.0458377	-0.331892
TGME49_211040-t26_1-p1	Sec61beta family protein	TGME49_211040	4	0.00665393	-0.331143
TGME49_254390-t26_1-p1	CRAL/TRIO domain-containing protein	TGME49_254390	9	0.0841488	-0.330155
TGME49_234420-t26_1-p1	ATPase, AAA family protein	TGME49_234420	13	0.00620041	-0.328509
TGME49_232280-t26_1-p1	hypothetical protein	TGME49_232280	8	0.0922129	-0.328303
TGME49_273030-t26_1-p1	phosphoglycerate mutase family protein	TGME49_273030	4	0.143828	-0.327145
TGME49_225580-t26_1-p1	proteasome (prosome, macropain) 26S subunit, non-ATPase, 9, putative	TGME49_225580	7	0.0216802	-0.326139
TGME49_209170-t26_1-p1	hypothetical protein	TGME49_209170	10	0.0649662	-0.324839
TGME49_227952-t26_1-p1	14-3-3 superfamily protein	TGME49_227952	8	0.0179518	-0.324608
TGME49_320180-t26_1-p1	SAG-related sequence SRS16C	TGME49_320180	8	0.00253025	-0.324154
TGME49_219800-t26_1-p1	vacuolar ATP synthase subunit b, putative	TGME49_219800	18	0.00692595	-0.323701
TGME49_276170-t26_1-p1	phosphatidylinositol 3- and 4-kinase	TGME49_276170	25	0.00106124	-0.321505
TGME49_264080-t26_1-p1	acyl carrier protein ACP	TGME49_264080	6	0.00667095	-0.321142
TGME49_290340-t26_1-p1	HEAT repeat-containing protein	TGME49_290340	12	0.0146315	-0.321032
TGME49_231070-t26_1-p1	protein kinase	TGME49_231070	18	0.0446757	-0.32086
TGME49_231140-t26_1-p1	ribosomal protein RPS25	TGME49_231140	4	0.186915	-0.320115
TGME49_232020-t26_1-p1	hypothetical protein	TGME49_232020	3	0.0797967	-0.320048
TGME49_310210-t26_1-p1	hypothetical protein	TGME49_310210	1	0.00284016	-0.319265
TGME49_268840-t26_1-p1	N6-adenosine-methyltransferase, putative	TGME49_268840	6	0.0203688	-0.319232
TGME49_259560-t26_1-p1	endonuclease/exonuclease/phosphatase family protein	TGME49_259560	8	0.0561663	-0.317524
TGME49_261440-t26_1-p1	ARM repeats containing protein	TGME49_261440	7	0.00204415	-0.317201
TGME49_309265-t26_1-p1	oxidoreductase, short chain dehydrogenase/reductase family protein	TGME49_309265	4	0.00695215	-0.317083
TGME49_306380-t26_1-p1	U1 zinc finger protein	TGME49_306380	3	0.00963011	-0.315911
TGME49_318440-t26_1-p1	helicase associated domain (ha2) protein	TGME49_318440	38	0.00184267	-0.315629
TGME49_235670-t26_1-p1	hypothetical protein	TGME49_235670	6	0.0188595	-0.315552
TGME49_304630-t26_1-p1	ATG C terminal domain-containing protein	TGME49_304630	8	0.0435349	-0.314767
TGME49_315530-t26_1-p1	hypothetical protein	TGME49_315530	18	0.0209376	-0.313552
TGME49_249250-t26_1-p1	ribosomal protein RPL35A	TGME49_249250	5	0.00390979	-0.313297
TGME49_313190-t26_1-p1	Rab18/RabC-family small GTPase	TGME49_313190	2	0.10963	-0.313261
TGME49_230890-t26_1-p1	PHD-finger domain-containing protein	TGME49_230890	6	0.00436609	-0.313239
TGME49_222840-t26_1-p1	Ser/Thr phosphatase family protein	TGME49_222840	7	0.00295865	-0.311779
TGME49_244110-t26_1-p1	nucleosome assembly protein (nap) protein	TGME49_244110	15	0.002941	-0.311142
TGME49_254690-t26_1-p1	phospholipase/carboxylesterase	TGME49_254690	11	0.00935654	-0.310375
TGME49_306650-t26_1-p1	hypothetical protein	TGME49_306650	5	0.00447474	-0.30964
TGME49_245730-t26_1-p1	phosphatidylinositol-4-phosphate 5-Kinase	TGME49_245730	5	0.0615226	-0.309554
TGME49_211250-t26_1-p1	hypothetical protein	TGME49_211250	7	0.0288521	-0.309433
TGME49_258462-t26_1-p1	hypothetical protein	TGME49_258462	5	0.0548711	-0.309305
TGME49_255890-t26_1-p1	pyridine nucleotide-disulfide oxidoreductase domain-containing protein	TGME49_255890	11	0.010759	-0.308958
TGME49_229030-t26_1-p1	hypothetical protein	TGME49_229030	5	0.00275747	-0.30891
TGME49_229690-t26_1-p1	autophagy-related protein 7 atg7, putative	TGME49_229690	15	0.057707	-0.307532
TGME49_258660-t26_1-p1	rhoptry protein ROP6	TGME49_258660	4	0.0027007	-0.306999
TGME49_321450-t26_1-p1	Myb family DNA-binding domain-containing protein	TGME49_321450	33	0.0066143	-0.305194
TGME49_222360-t26_1-p1	hypothetical protein	TGME49_222360	15	0.0058131	-0.305051
TGME49_236890-t26_1-p1	hypothetical protein	TGME49_236890	3	0.0126514	-0.304599
TGME49_244650-t26_1-p1	eukaryotic initiation factor-5, putative	TGME49_244650	11	0.00318671	-0.304255
TGME49_234560-t26_1-p1	hypothetical protein	TGME49_234560	21	0.00309907	-0.304153
TGME49_234450-t26_1-p1	ribosomal protein RPS15A	TGME49_234450	7	0.00167805	-0.303701
TGME49_223500-t26_1-p1	hypothetical protein	TGME49_223500	5	0.266907	-0.303187
TGME49_232370-t26_1-p1	CW-type Zinc Finger protein	TGME49_232370	8	0.104217	-0.303148
TGME49_258720-t26_1-p1	Ubiquitin family protein, putative	TGME49_258720	3	0.0145276	-0.302837
TGME49_297430-t26_1-p1	hypothetical protein	TGME49_297430	8	0.0120884	-0.302612
TGME49_213880-t26_1-p1	hypothetical protein	TGME49_213880	3	0.277969	-0.302567
TGME49_232300-t26_1-p1	ribosomal protein RPS3	TGME49_232300	13	0.00473979	-0.30234
TGME49_313100-t26_1-p1	signal recognition particle SRP54 protein	TGME49_313100	13	0.00110271	-0.302321
TGME49_219630-t26_1-p1	flavodoxin domain-containing protein	TGME49_219630	6	0.083761	-0.301446
TGME49_202760-t26_1-p1	hypothetical protein	TGME49_202760	8	0.283004	-0.301387
TGME49_297880-t26_1-p1	dense granule protein DG32	TGME49_297880	9	0.00545442	-0.301143
TGME49_310330-t26_1-p1	hypothetical protein	TGME49_310330	4	0.539263	-0.299727
TGME49_277510-t26_1-p1	cytoplasmic dynein intermediate chain	TGME49_277510	6	0.0934372	-0.299454
TGME49_312050-t26_1-p1	small GTPase Rab2, putative	TGME49_312050	8	0.0101768	-0.2993
TGME49_289750-t26_1-p1;TGME49_219820-t26_1-p1	ribosomal-ubiquitin protein RPL40	TGME49_289750	1	0.00436767	-0.298917
TGME49_293300-t26_1-p1	Yip1 domain-containing protein	TGME49_293300	7	0.0790859	-0.298093
TGME49_297720-t26_1-p1	trehalose-phosphatase	TGME49_297720	37	0.00460263	-0.29701
TGME49_246340-t26_1-p1	DnaJ domain-containing protein	TGME49_246340	11	0.0372074	-0.296134
TGME49_275680-t26_1-p1	hypothetical protein	TGME49_275680	16	0.0209989	-0.295141
TGME49_261750-t26_1-p1	rhoptry neck protein RON10	TGME49_261750	18	0.0248564	-0.2944
TGME49_285870-t26_1-p1	SAG-related sequence SRS20A	TGME49_285870	9	0.0126133	-0.294223
TGME49_290720-t26_1-p1	vacuolar proton translocating ATPase subunit, putative	TGME49_290720	9	0.0390775	-0.294203
TGME49_318430-t26_1-p1	malate dehydrogenase MDH	TGME49_318430	17	0.00377438	-0.294123
TGME49_210730-t26_1-p1	ATP-dependent hsl protease ATP-binding subunit hslU, putative	TGME49_210730	12	0.00805834	-0.293085
TGME49_264650-t26_1-p1	phosphoacetylglucosamine mutase	TGME49_264650	16	0.00799348	-0.292536
TGME49_227980-t26_1-p1	hypothetical protein	TGME49_227980	5	0.179538	-0.292509
TGME49_210840-t26_1-p1	arginyl-tRNA synthetase family protein	TGME49_210840	26	0.00280686	-0.292025
TGME49_222660-t26_1-p1	leucine rich repeat-containing protein	TGME49_222660	29	0.00855344	-0.291687
TGME49_202460-t26_1-p1	diacylglycerol kinase accessory domain (presumed) domain-containing protein	TGME49_202460	10	0.111635	-0.291436
TGME49_251870-t26_1-p1;TGME49_305160-t26_1-p1	histone H2Bb	TGME49_251870	3	0.100651	-0.291365
TGME49_266470-t26_1-p1	hypothetical protein	TGME49_266470	3	0.215837	-0.290102
TGME49_313390-t26_1-p1	ribosomal protein RPL6	TGME49_313390	9	0.0136568	-0.289933
TGME49_312640-t26_1-p1	hypothetical protein	TGME49_312640	6	0.01871	-0.289848
TGME49_235990-t26_1-p1	hypothetical protein	TGME49_235990	6	0.00554264	-0.289455
TGME49_225260-t26_1-p1	DNA-directed RNA polymerase II RPB1	TGME49_225260	25	0.00272526	-0.289198
TGME49_258930-t26_1-p1	peptidylprolyl isomerase	TGME49_258930	3	0.00916756	-0.288347
TGME49_242020-t26_1-p1	mannosyl-oligosaccharide glucosidase	TGME49_242020	5	0.517584	-0.288263
TGME49_224205-t26_1-p1	ER lumen protein retaining receptor, putative	TGME49_224205	2	0.098031	-0.287394
TGME49_290005-t26_1-p1	proteasome subunit beta type 1, putative	TGME49_290005	9	0.0127111	-0.287349
TGME49_233190-t26_1-p1	SKIP/SNW domain-containing protein	TGME49_233190	14	0.00371801	-0.287161
TGME49_263850-t26_1-p1	hypothetical protein	TGME49_263850	12	0.00914858	-0.286769
TGME49_243410-t26_1-p1	tetratricopeptide repeat-containing protein	TGME49_243410	6	0.174489	-0.286673
TGME49_316350-t26_1-p1	hypothetical protein	TGME49_316350	5	0.123037	-0.286448
TGME49_300280-t26_1-p1	LSM domain-containing protein	TGME49_300280	8	0.0471029	-0.284984
TGME49_273905-t26_1-p1	hypothetical protein	TGME49_273905	15	0.00429406	-0.284925
TGME49_248480-t26_1-p1	ribosomal protein RPS9	TGME49_248480	9	0.00593911	-0.2849
TGME49_280780-t26_1-p1	dihydrouridine synthase (dus) protein	TGME49_280780	8	0.123802	-0.284848
TGME49_232090-t26_1-p1	3-hydroxyacyl-CoA dehydrogenase, NAD binding domain-containing protein	TGME49_232090	6	0.0350283	-0.284622
TGME49_260820-t26_1-p1	IMC sub-compartment protein ISP1	TGME49_260820	6	0.0378982	-0.284049
TGME49_219460-t26_1-p1	hypothetical protein	TGME49_219460	11	0.0220422	-0.283944
TGME49_312660-t26_1-p1	hypothetical protein	TGME49_312660	7	0.155344	-0.282919
TGME49_293710-t26_1-p1	Zn-finger in Ran binding protein and others domain-containing protein	TGME49_293710	8	0.122176	-0.282875
TGME49_226520-t26_1-p1	hypothetical protein	TGME49_226520	5	0.111093	-0.282528
TGME49_226260-t26_1-p1	hypothetical protein	TGME49_226260	2	0.288871	-0.280893
TGME49_270930-t26_1-p1	hypothetical protein	TGME49_270930	21	0.0175526	-0.280701
TGME49_218200-t26_1-p1	UDP-sugar pyrophospharylase	TGME49_218200	9	0.0317205	-0.280473
TGME49_213030-t26_1-p1	hypothetical protein	TGME49_213030	11	0.00366883	-0.280314
TGME49_209000-t26_1-p1	HECT-domain (ubiquitin-transferase) domain-containing protein	TGME49_209000	7	0.17015	-0.280125
TGME49_265020-t26_1-p1	arabinogalactan protein, putative	TGME49_265020	5	0.00231449	-0.280045
TGME49_240700-t26_1-p1	ubiquitin family protein	TGME49_240700	11	0.00349813	-0.280038
TGME49_266630-t26_1-p1	hypothetical protein	TGME49_266630	11	0.140182	-0.280035
TGME49_305770-t26_1-p1	ABC transporter, ATP-binding domain-containing protein	TGME49_305770	10	0.0212997	-0.279797
TGME49_278830-t26_1-p1	glucose-6-phosphate 1-dehydrogenase	TGME49_278830	32	0.00173582	-0.27914
TGME49_209260-t26_1-p1	cytochrome c oxidase subunit, putative	TGME49_209260	8	0.0324611	-0.278201
TGME49_256090-t26_1-p1	glycerophosphodiester phosphodiesterase family protein	TGME49_256090	7	0.212647	-0.277673
TGME49_312600-t26_1-p1	heat shock protein HSP21	TGME49_312600	5	0.402392	-0.277288
TGME49_228040-t26_1-p1	PPIC-type PPIASE domain-containing protein	TGME49_228040	5	0.0334618	-0.276302
TGME49_295360-t26_1-p1	hypothetical protein	TGME49_295360	8	0.0283816	-0.27589
TGME49_241150-t26_1-p1	hypothetical protein	TGME49_241150	11	0.0319603	-0.275516
TGME49_313910-t26_1-p1	RNA recognition motif 2 protein	TGME49_313910	24	0.00407763	-0.274444
TGME49_247020-t26_1-p1	high mobility group protein b1, putative	TGME49_247020	3	0.0749578	-0.273386
TGME49_226720-t26_1-p1	translin family protein	TGME49_226720	4	0.00555719	-0.273216
TGME49_291890-t26_1-p1	microneme protein MIC1	TGME49_291890	14	0.0068281	-0.272583
TGME49_320740-t26_1-p1	hypothetical protein	TGME49_320740	9	0.00747211	-0.272558
TGME49_218810-t26_1-p1	histidyl-tRNA synthetase	TGME49_218810	5	0.0120583	-0.272155
TGME49_320630-t26_1-p1	phosphotransferase enzyme family protein	TGME49_320630	22	0.00322253	-0.271226
TGME49_263320-t26_1-p1	hypothetical protein	TGME49_263320	7	0.0120096	-0.271145
TGME49_205180-t26_1-p1	RNA recognition motif-containing protein	TGME49_205180	8	0.221716	-0.270329
TGME49_204060-t26_1-p1	SNARE domain-containing protein	TGME49_204060	7	0.0525068	-0.270224
TGME49_305010-t26_1-p1	pre-mRNA branch site protein p14, putative	TGME49_305010	4	0.0234704	-0.269685
TGME49_301250-t26_1-p1	hypothetical protein	TGME49_301250	4	0.00422204	-0.269625
TGME49_202950-t26_1-p1	hypothetical protein	TGME49_202950	21	0.0176845	-0.269003
TGME49_292950-t26_1-p1	hypothetical protein	TGME49_292950	12	0.240372	-0.268925
TGME49_231890-t26_1-p1	beta-ketoacyl-acyl carrier protein synthase III, putative	TGME49_231890	5	0.111161	-0.268492
TGME49_265330-t26_1-p1	cell-cycle-associated protein kinase GSK, putative	TGME49_265330	16	0.0143423	-0.268473
TGME49_216410-t26_1-p1	hypothetical protein	TGME49_216410	5	0.0484526	-0.268141
TGME49_268210-t26_1-p1	AGC kinase	TGME49_268210	4	0.0301698	-0.267867
TGME49_271350-t26_1-p1	bifunctional protein FolC subfamily protein	TGME49_271350	15	0.0115183	-0.266588
TGME49_207460-t26_1-p1	Rab5B protein	TGME49_207460	5	0.0181213	-0.266414
TGME49_202350-t26_1-p1	50S ribosomal protein L21, putative	TGME49_202350	4	0.125067	-0.265768
TGME49_281570-t26_1-p1	hypothetical protein	TGME49_281570	7	0.0972202	-0.264637
TGME49_258210-t26_1-p1	DNA-directed RNA polymerase II RPB2	TGME49_258210	24	0.0197347	-0.263958
TGME49_269200-t26_1-p1	crooked neck family 1 protein isoform 2, putative	TGME49_269200	12	0.00402726	-0.263626
TGME49_258030-t26_1-p1	DNA polymerase	TGME49_258030	16	0.116431	-0.263384
TGME49_270980-t26_1-p1	phosphoglycerate mutase family protein	TGME49_270980	9	0.0175702	-0.263344
TGME49_228470-t26_1-p1	ribosomal protein RPL15	TGME49_228470	5	0.0507143	-0.262671
TGME49_244020-t26_1-p1	activator of hsp90 atpase 1 family protein	TGME49_244020	4	0.098479	-0.262568
TGME49_272383-t26_1-p1	hypothetical protein	TGME49_272383	2	0.252781	-0.26208
TGME49_254520-t26_1-p1	mediator complex subunit MED11	TGME49_254520	7	0.0370004	-0.261007
TGME49_293860-t26_1-p1	hypothetical protein	TGME49_293860	7	0.0470623	-0.260561
TGME49_262050-t26_1-p1	rhoptry kinase family protein ROP39	TGME49_262050	4	0.021299	-0.260363
TGME49_235150-t26_1-p1	transporter, major facilitator family protein	TGME49_235150	6	0.24872	-0.260362
TGME49_289330-t26_1-p1	ubiquitin carboxyl-terminal hydrolase family 2 protein	TGME49_289330	58	0.00314586	-0.259716
TGME49_288570-t26_1-p1	hypothetical protein	TGME49_288570	6	0.00922442	-0.258681
TGME49_280800-t26_1-p1	SWI2/SNF2 SRCAP/Ino80	TGME49_280800	14	0.0158578	-0.258636
TGME49_202120-t26_1-p1	hypothetical protein	TGME49_202120	8	0.106458	-0.258228
TGME49_315620-t26_1-p1	vacuolar ATP synthase subunit C, putative	TGME49_315620	16	0.0129346	-0.257628
TGME49_204310-t26_1-p1	hypothetical protein	TGME49_204310	14	0.146591	-0.257611
TGME49_203810-t26_1-p1	kelch repeat-containing protein	TGME49_203810	11	0.0186253	-0.257488
TGME49_251840-t26_1-p1	hypothetical protein	TGME49_251840	5	0.0963616	-0.257481
TGME49_253070-t26_1-p1	hydrolase, TatD family protein	TGME49_253070	8	0.103746	-0.257342
TGME49_202840-t26_1-p1	FHA domain-containing protein	TGME49_202840	18	0.0063213	-0.256321
TGME49_229310-t26_1-p1	mediator complex subunit MED14	TGME49_229310	13	0.23339	-0.256211
TGME49_276210-t26_1-p1	phosphoglycerate mutase family protein	TGME49_276210	10	0.203465	-0.256026
TGME49_290270-t26_1-p1	SPRY domain-containing protein	TGME49_290270	9	0.0164066	-0.255682
TGME49_229670-t26_1-p1	ribosomal protein RPS23	TGME49_229670	3	0.0950714	-0.254946
TGME49_305050-t26_1-p1	calmodulin, putative	TGME49_305050	6	0.0102228	-0.254838
TGME49_252630-t26_1-p1	hypothetical protein	TGME49_252630	3	0.0147842	-0.254658
TGME49_214990-t26_1-p1	hypothetical protein	TGME49_214990	13	0.0701708	-0.254374
TGME49_318510-t26_1-p1	N-ethylmaleimide-sensitive fusion protein, putative	TGME49_318510	26	0.00502982	-0.254197
TGME49_241170-t26_1-p1	hypothetical protein	TGME49_241170	22	0.00830967	-0.254096
TGME49_218070-t26_1-p1	hypothetical protein	TGME49_218070	16	0.262052	-0.254029
TGME49_312630-t26_1-p1	anonymous antigen-1, putative	TGME49_312630	79	0.00651067	-0.253832
TGME49_261980-t26_1-p1	gorasp2-prov protein	TGME49_261980	3	0.0338594	-0.253363
TGME49_244910-t26_1-p1	MIZ/SP-RING zinc finger domain-containing protein	TGME49_244910	4	0.0174483	-0.253334
TGME49_223672-t26_1-p1	3'(2'),5'-bisphosphate nucleotidase	TGME49_223672	9	0.0345513	-0.252929
TGME49_289580-t26_1-p1	strictosidine synthase subfamily protein	TGME49_289580	16	0.0105551	-0.252916
TGME49_220910-t26_1-p1	HEAT repeat-containing protein	TGME49_220910	12	0.0954127	-0.252799
TGME49_214290-t26_1-p1	DJ-1 family protein	TGME49_214290	11	0.0030221	-0.252312
TGME49_223590-t26_1-p1	proteasome subunit	TGME49_223590	10	0.0071039	-0.25225
TGME49_226910-t26_1-p1	Amylo-alpha-1,6-glucosidase	TGME49_226910	50	0.00304402	-0.252042
TGME49_286120-t26_1-p1	prolyl endopeptidase	TGME49_286120	28	0.00752549	-0.252027
TGME49_202680-t26_1-p1	peptidase M16, alpha subunit, putative	TGME49_202680	16	0.0226943	-0.251633
TGME49_277850-t26_1-p1	trypsin domain-containing protein	TGME49_277850	11	0.0374179	-0.250975
TGME49_220260-t26_1-p1	hypothetical protein	TGME49_220260	12	0.0189255	-0.250883
TGME49_228080-t26_1-p1	dihydrouridine synthase (dus) protein	TGME49_228080	15	0.00887826	-0.25088
TGME49_262100-t26_1-p1	tetratricopeptide repeat-containing protein	TGME49_262100	13	0.0120533	-0.250795
TGME49_283740-t26_1-p1	RNA recognition motif-containing protein	TGME49_283740	8	0.121854	-0.250514
TGME49_224240-t26_1-p1	protein phosphatase 2C domain-containing protein	TGME49_224240	8	0.0242084	-0.250368
TGME49_246100-t26_1-p1	phosducin, putative	TGME49_246100	10	0.00658526	-0.25036
TGME49_264990-t26_1-p1	hypothetical protein	TGME49_264990	2	0.478344	-0.250046
TGME49_312490-t26_1-p1	hypothetical protein	TGME49_312490	5	0.0070876	-0.249868
TGME49_212410-t26_1-p1	dense granule protein GRA11	TGME49_212410	4	0.0294325	-0.249806
TGME49_200470-t26_1-p1	hypothetical protein	TGME49_200470	14	0.182012	-0.249393
TGME49_270650-t26_1-p1	deoxyribose-phosphate aldolase	TGME49_270650	4	0.215523	-0.249316
TGME49_246500-t26_1-p1	surp module domain-containing protein	TGME49_246500	14	0.00647725	-0.24911
TGME49_295320-t26_1-p1	embryo sac development arrest EDA7, putative	TGME49_295320	5	0.0132771	-0.248675
TGME49_258940-t26_1-p1	acylphosphatase family protein	TGME49_258940	5	0.129964	-0.248654
TGME49_216650-t26_1-p1	S15 sporozoite-expressed protein	TGME49_216650	10	0.0348343	-0.248571
TGME49_306970-t26_1-p1	thymidylate kinase	TGME49_306970	8	0.00628243	-0.248306
TGME49_222230-t26_1-p1	hypothetical protein	TGME49_222230	9	0.0668318	-0.247833
TGME49_258090-t26_1-p1	hypothetical protein	TGME49_258090	16	0.024688	-0.247789
TGME49_219682-t26_1-p1	pyruvate dehydrogenase kinase, putative	TGME49_219682	7	0.0452082	-0.247164
TGME49_264890-t26_1-p1	hypothetical protein	TGME49_264890	13	0.129752	-0.247097
TGME49_265850-t26_1-p1	hypothetical protein	TGME49_265850	8	0.0912089	-0.246994
TGME49_263650-t26_1-p1	pre-mRNA-processing protein 8, putative	TGME49_263650	12	0.24672	-0.246745
TGME49_275650-t26_1-p1	hypothetical protein	TGME49_275650	32	0.0101269	-0.24658
TGME49_211260-t26_1-p1	rhoptry kinase family protein ROP26 (incomplete catalytic triad)	TGME49_211260	15	0.0751099	-0.246418
TGME49_258410-t26_1-p1	photosensitized INA-labeled protein PHIL1	TGME49_258410	8	0.0175306	-0.245854
TGME49_269840-t26_1-p1	proteasome regulatory subunit	TGME49_269840	11	0.0280442	-0.24562
TGME49_273500-t26_1-p1	O-linked N-acetylglucosamine transferase	TGME49_273500	13	0.0371272	-0.245372
TGME49_237010-t26_1-p1	hypothetical protein	TGME49_237010	19	0.0181448	-0.245184
TGME49_216820-t26_1-p1	transporter, major facilitator family protein	TGME49_216820	2	0.0332368	-0.244364
TGME49_215380-t26_1-p1	hypothetical protein	TGME49_215380	12	0.014351	-0.244331
TGME49_209500-t26_1-p1	hypothetical protein	TGME49_209500	22	0.0325092	-0.243703
TGME49_248370-t26_1-p1	prefoldin subunit 6, putative	TGME49_248370	5	0.031613	-0.242963
TGME49_228100-t26_1-p1	hypothetical protein	TGME49_228100	14	0.0234414	-0.242309
TGME49_306220-t26_1-p1	hypothetical protein	TGME49_306220	8	0.0343208	-0.24227
TGME49_244470-t26_1-p1	hypothetical protein	TGME49_244470	17	0.150925	-0.241976
TGME49_229920-t26_1-p1	hypothetical protein	TGME49_229920	5	0.0305414	-0.241802
TGME49_209790-t26_1-p1	radical SAM domain-containing protein	TGME49_209790	4	0.0104744	-0.241262
TGME49_310070-t26_1-p1	methyltransferase, putative	TGME49_310070	19	0.00636321	-0.24028
TGME49_290890-t26_1-p1	carbonyl reductase 1, putative	TGME49_290890	13	0.0229841	-0.240092
TGME49_220450-t26_1-p1	ribonuclease HI protein	TGME49_220450	7	0.245912	-0.239983
TGME49_215730-t26_1-p1	Gas41, putative	TGME49_215730	5	0.0157655	-0.239882
TGME49_216275-t26_1-p1	ACR, YggU family COG1872 domain-containing protein	TGME49_216275	2	0.121462	-0.239448
TGME49_304660-t26_1-p1	prostaglandin-E synthase	TGME49_304660	3	0.55981	-0.239178
TGME49_275460-t26_1-p1	hypothetical protein	TGME49_275460	3	0.0483683	-0.238025
TGME49_220600-t26_1-p1	hypothetical protein	TGME49_220600	9	0.047113	-0.237221
TGME49_266090-t26_1-p1	hypothetical protein	TGME49_266090	4	0.447285	-0.237051
TGME49_233080-t26_1-p1	G-patch domain-containing protein	TGME49_233080	10	0.154665	-0.236893
TGME49_262730-t26_1-p1	rhoptry protein ROP16	TGME49_262730	11	0.0339679	-0.236781
TGME49_235340-t26_1-p1	hypothetical protein	TGME49_235340	7	0.217841	-0.236199
TGME49_226870-t26_1-p1	tubulin gamma chain	TGME49_226870	10	0.064874	-0.235859
TGME49_262430-t26_1-p1	4-hydroxy-3-methylbut-2-en-1-yl diphosphate synthase	TGME49_262430	8	0.329282	-0.235571
TGME49_206640-t26_1-p1	hypothetical protein	TGME49_206640	6	0.127333	-0.235517
TGME49_226510-t26_1-p1	Sec23/Sec24 trunk domain-containing protein	TGME49_226510	26	0.0346676	-0.235229
TGME49_249710-t26_1-p1	Parkinson disease 7 domain containing 1 family protein	TGME49_249710	9	0.0944529	-0.235172
TGME49_205720-t26_1-p1	Adenosine/AMP deaminase domain-containing protein	TGME49_205720	3	0.092642	-0.234706
TGME49_254000-t26_1-p1	hypothetical protein	TGME49_254000	6	0.0548927	-0.234681
TGME49_254210-t26_1-p1	RNA recognition motif-containing protein	TGME49_254210	7	0.101773	-0.234495
TGME49_306210-t26_1-p1	RNA polymerase II accessory factor CDC73	TGME49_306210	13	0.00458184	-0.234012
TGME49_265440-t26_1-p1	hypothetical protein	TGME49_265440	14	0.085874	-0.233394
TGME49_268650-t26_1-p1	chaperone clpB protein, putative	TGME49_268650	12	0.149815	-0.233391
TGME49_291180-t26_1-p1	hypothetical protein	TGME49_291180	87	0.00533345	-0.233309
TGME49_263070-t26_1-p1	CMGC kinase, CK2 family	TGME49_263070	18	0.0170411	-0.233038
TGME49_297230-t26_1-p1	Vps53 family, N-terminal protein	TGME49_297230	8	0.0645756	-0.232643
TGME49_269740-t26_1-p1	R3H domain-containing protein	TGME49_269740	6	0.0493694	-0.231104
TGME49_207840-t26_1-p1	ribosomal protein RPS17	TGME49_207840	10	0.0281801	-0.230608
TGME49_253080-t26_1-p1	hypothetical protein	TGME49_253080	5	0.554541	-0.230495
TGME49_265180-t26_1-p1	hypothetical protein	TGME49_265180	13	0.0297904	-0.229688
TGME49_312820-t26_1-p1	hypothetical protein	TGME49_312820	8	0.133009	-0.229607
TGME49_240520-t26_1-p1	hypothetical protein	TGME49_240520	3	0.401376	-0.229538
TGME49_275810-t26_1-p1	ribosomal protein RPS10	TGME49_275810	6	0.0224137	-0.229462
TGME49_305070-t26_1-p1	hypothetical protein	TGME49_305070	3	0.15239	-0.22944
TGME49_318260-t26_1-p1	transcription initiation factor TFIID subunit TAF5	TGME49_318260	19	0.0363049	-0.229088
TGME49_226590-t26_1-p1	cytochrome C oxidase subunit IIa, putative	TGME49_226590	5	0.130247	-0.228831
TGME49_234670-t26_1-p1	actin-like family protein	TGME49_234670	3	0.0870082	-0.228816
TGME49_312280-t26_1-p1	pre-mRNA-splicing factor ATP-dependent RNA helicase, putative	TGME49_312280	21	0.0170218	-0.228456
TGME49_271440-t26_1-p1	NPL4 family protein	TGME49_271440	20	0.00843064	-0.227521
TGME49_310750-t26_1-p1	emp24/gp25L/p24 family protein	TGME49_310750	15	0.0100189	-0.227117
TGME49_237520-t26_1-p1	hypothetical protein	TGME49_237520	21	0.016426	-0.226431
TGME49_295340-t26_1-p1	UV excision repair protein Rad23 protein	TGME49_295340	8	0.0224866	-0.226367
TGME49_224980-t26_1-p1	hypothetical protein	TGME49_224980	25	0.00608925	-0.225293
TGME49_278490-t26_1-p1	Zn-finger, RING domain containing protein	TGME49_278490	7	0.135175	-0.225264
TGME49_202170-t26_1-p1	hypothetical protein	TGME49_202170	2	0.0327598	-0.224811
TGME49_221230-t26_1-p1	hypothetical protein	TGME49_221230	7	0.0664156	-0.224558
TGME49_222952-t26_1-p1	phosphohistidine phosphatase	TGME49_222952	8	0.0121928	-0.224413
TGME49_268770-t26_1-p1	dual specificity phosphatase, catalytic domain-containing protein	TGME49_268770	7	0.0254959	-0.223793
TGME49_217540-t26_1-p1	RNA recognition motif-containing protein	TGME49_217540	12	0.0297956	-0.223659
TGME49_240980-t26_1-p1	hypothetical protein	TGME49_240980	34	0.0301169	-0.223291
TGME49_264440-t26_1-p1	signal recognition particle receptor beta subunit protein	TGME49_264440	8	0.0711702	-0.222822
TGME49_254610-t26_1-p1	Tim10/DDP family zinc finger superfamily protein	TGME49_254610	4	0.0778015	-0.221606
TGME49_306030-t26_1-p1	glutathione s-transferase, n-terminal domain containing protein	TGME49_306030	5	0.0614424	-0.22116
TGME49_306400-t26_1-p1	hypothetical protein	TGME49_306400	15	0.0444519	-0.220825
TGME49_249670-t26_1-p1	cathepsin B	TGME49_249670	12	0.0327051	-0.220484
TGME49_297120-t26_1-p1	hypothetical protein	TGME49_297120	4	0.148006	-0.220158
TGME49_301180-t26_1-p1	SAG-related sequence SRS19F	TGME49_301180	6	0.159575	-0.220034
TGME49_309140-t26_1-p1	transducin beta-like protein TBL1	TGME49_309140	23	0.036692	-0.219544
TGME49_310570-t26_1-p1	hypothetical protein	TGME49_310570	6	0.140608	-0.219296
TGME49_319570-t26_1-p1	WD domain, G-beta repeat-containing protein	TGME49_319570	19	0.0131686	-0.219272
TGME49_294770-t26_1-p1	Armadillo/beta-catenin family repeat-containing protein	TGME49_294770	13	0.0185317	-0.219175
TGME49_309210-t26_1-p1	peroxiredoxin 6, putative	TGME49_309210	12	0.0118763	-0.219089
TGME49_321650-t26_1-p1	hypothetical protein	TGME49_321650	22	0.0357708	-0.218934
TGME49_308810-t26_1-p1	rhoptry neck protein RON9	TGME49_308810	17	0.033191	-0.218654
TGME49_231910-t26_1-p1	ATP synthase F1 gamma subunit	TGME49_231910	11	0.0259634	-0.21862
TGME49_280490-t26_1-p1	U-box domain-containing protein	TGME49_280490	34	0.00665802	-0.218215
TGME49_290160-t26_1-p1	sortilin, putative	TGME49_290160	29	0.0117433	-0.217541
TGME49_230210-t26_1-p1	alveolin domain containing intermediate filament IMC10	TGME49_230210	15	0.0134327	-0.216811
TGME49_255420-t26_1-p1	hypothetical protein	TGME49_255420	8	0.0899777	-0.216801
TGME49_300330-t26_1-p1	hypothetical protein	TGME49_300330	16	0.0119871	-0.216705
TGME49_208500-t26_1-p1	protein phosphatase 2C domain-containing protein	TGME49_208500	10	0.0219486	-0.216416
TGME49_293480-t26_1-p1	MoeA N-terminal region (domain I and II) domain-containing protein	TGME49_293480	11	0.267343	-0.215777
TGME49_300350-t26_1-p1	cysteine desulfurase/selenocysteine lyase family PLP dependent transferase superfamily protein	TGME49_300350	3	0.234031	-0.21534
TGME49_278950-t26_1-p1	LSM domain-containing protein	TGME49_278950	3	0.242676	-0.21494
TGME49_278870-t26_1-p1	myosin F	TGME49_278870	52	0.0127734	-0.214574
TGME49_222380-t26_1-p1	importin-beta N-terminal domain-containing protein	TGME49_222380	27	0.0133876	-0.213521
TGME49_236910-t26_1-p1	U2 snRNP auxiliary factor, putative	TGME49_236910	5	0.146768	-0.213388
TGME49_243930-t26_1-p1	hypothetical protein	TGME49_243930	15	0.0244808	-0.213202
TGME49_259690-t26_1-p1	orotidine-5-phosphate decarboxylase/orotate phosphoribosyltransferase	TGME49_259690	9	0.0148932	-0.212412
TGME49_240070-t26_1-p1	RNA recognition motif-containing protein	TGME49_240070	6	0.308358	-0.212174
TGME49_278780-t26_1-p1	hypothetical protein	TGME49_278780	8	0.0669372	-0.212129
TGME49_201760-t26_1-p1	hypothetical protein	TGME49_201760	4	0.0331717	-0.211603
TGME49_314390-t26_1-p1	hypothetical protein	TGME49_314390	7	0.0761773	-0.211507
TGME49_309190-t26_1-p1	hypothetical protein	TGME49_309190	6	0.339209	-0.211437
TGME49_315770-t26_1-p1	cytochrome p450 superfamily protein	TGME49_315770	16	0.00873233	-0.21109
TGME49_248630-t26_1-p1	actin-related protein ARP1	TGME49_248630	10	0.0521786	-0.211085
TGME49_232390-t26_1-p1	18S rRNA biogenesis protein RCL1 protein	TGME49_232390	5	0.23736	-0.209978
TGME49_226030-t26_1-p1	AGC kinase	TGME49_226030	9	0.0300166	-0.20985
TGME49_289210-t26_1-p1	prefoldin subunit protein	TGME49_289210	4	0.0177753	-0.209684
TGME49_289380-t26_1-p1	hypothetical protein	TGME49_289380	14	0.015364	-0.20963
TGME49_305510-t26_1-p1	hypothetical protein	TGME49_305510	10	0.0135364	-0.209343
TGME49_309290-t26_1-p1	hypothetical protein	TGME49_309290	4	0.214204	-0.209282
TGME49_226550-t26_1-p1	TBC domain containing protein	TGME49_226550	9	0.0601334	-0.209212
TGME49_289950-t26_1-p1	hypothetical protein	TGME49_289950	6	0.0630364	-0.207959
TGME49_310300-t26_1-p1	hypothetical protein	TGME49_310300	5	0.205497	-0.207641
TGME49_319340-t26_1-p1	hypothetical protein	TGME49_319340	13	0.00780231	-0.207476
TGME49_257060-t26_1-p1	translation initiation factor sui1 protein	TGME49_257060	2	0.287374	-0.207469
TGME49_262390-t26_1-p1	TLD protein	TGME49_262390	10	0.0733049	-0.207418
TGME49_221490-t26_1-p1	cell cycle regulator protein	TGME49_221490	8	0.078249	-0.207156
TGME49_250790-t26_1-p1	hypothetical protein	TGME49_250790	3	0.242486	-0.206474
TGME49_268870-t26_1-p1	tetratricopeptide repeat-containing protein	TGME49_268870	28	0.0210191	-0.206402
TGME49_280590-t26_1-p1	hypothetical protein	TGME49_280590	6	0.260003	-0.206
TGME49_233680-t26_1-p1	nuclear movement family protein	TGME49_233680	11	0.0158344	-0.205887
TGME49_280710-t26_1-p1	20S proteasome subunit beta 7, putative	TGME49_280710	6	0.039587	-0.205558
TGME49_243430-t26_1-p1	OTU family cysteine protease	TGME49_243430	7	0.1544	-0.205448
TGME49_215740-t26_1-p1	notchless, putative	TGME49_215740	11	0.150312	-0.205195
TGME49_258740-t26_1-p1	eukaryotic initiation factor-2A, putative	TGME49_258740	25	0.0282211	-0.204658
TGME49_262710-t26_1-p1	Ctr copper transporter family protein	TGME49_262710	3	0.0392598	-0.204477
TGME49_227990-t26_1-p1	hypothetical protein	TGME49_227990	5	0.332569	-0.204355
TGME49_209160-t26_1-p1	myristoyl CoA:protein N-myristoyltransferase	TGME49_209160	22	0.0148845	-0.204044
TGME49_263040-t26_1-p1	ribosomal protein RPS16	TGME49_263040	8	0.0462731	-0.203968
TGME49_285850-t26_1-p1	peptidyl-prolyl cis-trans isomerase, FKBP-type domain-containing protein	TGME49_285850	6	0.0567229	-0.203879
TGME49_216930-t26_1-p1	cholinephosphate cytidylyltransferase	TGME49_216930	10	0.00939218	-0.203019
TGME49_250830-t26_1-p1	SAC3/GANP family protein	TGME49_250830	7	0.0382468	-0.202991
TGME49_280370-t26_1-p1	hypothetical protein	TGME49_280370	19	0.025321	-0.202887
TGME49_264040-t26_1-p1	hypothetical protein	TGME49_264040	5	0.412177	-0.202598
TGME49_262480-t26_1-p1	dynein light chain roadblock-type 2, putative	TGME49_262480	4	0.208453	-0.202244
TGME49_232710-t26_1-p1	ribosomal protein RPS3A	TGME49_232710	16	0.012689	-0.202167
TGME49_235160-t26_1-p1	hypothetical protein	TGME49_235160	32	0.00729676	-0.201864
TGME49_203950-t26_1-p1	Myb family DNA-binding domain-containing protein	TGME49_203950	11	0.0242883	-0.201575
TGME49_319510-t26_1-p1	hypothetical protein	TGME49_319510	8	0.216905	-0.200997
TGME49_281950-t26_1-p1	membrane protein, putative	TGME49_281950	7	0.0721619	-0.200973
TGME49_260810-t26_1-p1	hypothetical protein	TGME49_260810	4	0.159554	-0.200888
TGME49_227390-t26_1-p1	hypothetical protein	TGME49_227390	18	0.0126743	-0.200519
TGME49_275480-t26_1-p1	Myb family DNA-binding domain-containing protein	TGME49_275480	23	0.0350242	-0.198615
TGME49_254480-t26_1-p1	WD domain, G-beta repeat-containing protein	TGME49_254480	13	0.125492	-0.198599
TGME49_316490-t26_1-p1	hypothetical protein	TGME49_316490	5	0.102505	-0.198353
TGME49_224530-t26_1-p1	alveolin domain containing intermediate filament IMC5	TGME49_224530	5	0.636314	-0.198183
TGME49_233820-t26_1-p1	DNA polymerase epsilon subunit B protein	TGME49_233820	15	0.186926	-0.197998
TGME49_257740-t26_1-p1	UMP-CMP kinase	TGME49_257740	10	0.0113855	-0.19782
TGME49_243730-t26_1-p1	rhoptry protein ROP9	TGME49_243730	18	0.0138327	-0.197783
TGME49_314810-t26_1-p1	ribosomal protein RPL7	TGME49_314810	7	0.167894	-0.197673
TGME49_228460-t26_1-p1	hypothetical protein	TGME49_228460	16	0.0142607	-0.197669
TGME49_262810-t26_1-p1	iron donor protein CyaY protein	TGME49_262810	4	0.105305	-0.197565
TGME49_297060-t26_1-p1	phosphoglycerate mutase PGMII	TGME49_297060	13	0.059838	-0.197232
TGME49_216050-t26_1-p1	tetratricopeptide repeat-containing protein	TGME49_216050	19	0.0165368	-0.197225
TGME49_306590-t26_1-p1	hypothetical protein	TGME49_306590	7	0.552593	-0.19712
TGME49_209800-t26_1-p1	formate/nitrite transporter protein	TGME49_209800	5	0.140039	-0.196173
TGME49_228300-t26_1-p1	CCDC25 protein	TGME49_228300	6	0.163616	-0.19606
TGME49_315110-t26_1-p1	prefoldin, alpha subunit protein	TGME49_315110	8	0.0248129	-0.195973
TGME49_240870-t26_1-p1	beta adaptin protein, putative	TGME49_240870	24	0.0374509	-0.19585
TGME49_252210-t26_1-p1	pentatricopeptide repeat domain-containing protein	TGME49_252210	9	0.291913	-0.195481
TGME49_207620-t26_1-p1	pyridine nucleotide-disulfide oxidoreductase domain-containing protein	TGME49_207620	23	0.0139245	-0.195248
TGME49_249010-t26_1-p1	hypothetical protein	TGME49_249010	6	0.344908	-0.195067
TGME49_215230-t26_1-p1	RNA recognition motif-containing protein	TGME49_215230	13	0.111905	-0.194314
TGME49_290910-t26_1-p1	hypothetical protein	TGME49_290910	11	0.250145	-0.1943
TGME49_243440-t26_1-p1	histone lysine acetyltransferase GCN5-B	TGME49_243440	25	0.0476896	-0.194274
TGME49_222100-t26_1-p1	hypothetical protein	TGME49_222100	30	0.00901801	-0.194146
TGME49_263050-t26_1-p1	ribosomal protein RPL13	TGME49_263050	10	0.0564711	-0.193202
TGME49_260010-t26_1-p1	acetyltransferase, GNAT family protein	TGME49_260010	6	0.113557	-0.192828
TGME49_219280-t26_1-p1	actin like protein ALP1	TGME49_219280	16	0.0350661	-0.192583
TGME49_307810-t26_1-p1	hypothetical protein	TGME49_307810	8	0.0863029	-0.19204
TGME49_278900-t26_1-p1	protein kinase, putative	TGME49_278900	5	0.102545	-0.191645
TGME49_311690-t26_1-p1	UBA/TS-N domain-containing protein	TGME49_311690	15	0.0391716	-0.19132
TGME49_293000-t26_1-p1	3'5'-cyclic nucleotide phosphodiesterase domain-containing protein	TGME49_293000	30	0.0317247	-0.191251
TGME49_203600-t26_1-p1	hypothetical protein	TGME49_203600	10	0.193814	-0.191189
TGME49_313370-t26_1-p1	hypothetical protein	TGME49_313370	30	0.0285931	-0.191105
TGME49_265110-t26_1-p1	ribosome biogenesis protein, putative	TGME49_265110	18	0.0231214	-0.190751
TGME49_216750-t26_1-p1	Paf1/RNA polymerase II complex component LEO1	TGME49_216750	4	0.25237	-0.190536
TGME49_297520-t26_1-p1	proteophosphoglycan PPG1	TGME49_297520	14	0.0242464	-0.190257
TGME49_210980-t26_1-p1	alternative splicing type 3 and, putative	TGME49_210980	10	0.110711	-0.190189
TGME49_284540-t26_1-p1	ATP synthase F1, delta subunit protein	TGME49_284540	8	0.462232	-0.190045
TGME49_293870-t26_1-p1	thioredoxin, putative	TGME49_293870	8	0.0147063	-0.189898
TGME49_319930-t26_1-p1	hypothetical protein	TGME49_319930	12	0.0951606	-0.18985
TGME49_315920-t26_1-p1	DNA-directed RNA polymerase II RPB11A	TGME49_315920	3	0.0663504	-0.189758
TGME49_264690-t26_1-p1	cyclin 4, putative	TGME49_264690	5	0.58891	-0.189025
TGME49_272550-t26_1-p1	hypothetical protein	TGME49_272550	19	0.110073	-0.188664
TGME49_228660-t26_1-p1	Sec7 domain-containing protein	TGME49_228660	27	0.0717316	-0.188616
TGME49_261500-t26_1-p1	hydrolase	TGME49_261500	8	0.237816	-0.188541
TGME49_225890-t26_1-p1	hypothetical protein	TGME49_225890	19	0.0150384	-0.188298
TGME49_306660-t26_1-p1	RNA pseudouridine synthase superfamily protein	TGME49_306660	76	0.0320366	-0.188233
TGME49_234490-t26_1-p1	kelch repeat-containing protein	TGME49_234490	7	0.362055	-0.187969
TGME49_258980-t26_1-p1	hypothetical protein	TGME49_258980	6	0.0267296	-0.187759
TGME49_207640-t26_1-p1	isoleucyl-tRNA synthetase family protein	TGME49_207640	31	0.0604189	-0.187623
TGME49_202870-t26_1-p1	SAP domain-containing protein	TGME49_202870	9	0.0386422	-0.187557
TGME49_229420-t26_1-p1	cytochrome c, putative	TGME49_229420	6	0.0327999	-0.187485
TGME49_292300-t26_1-p1	DNA-directed RNA polymerase III RPC8	TGME49_292300	6	0.0337995	-0.187426
TGME49_242880-t26_1-p1	flavoprotein	TGME49_242880	2	0.122841	-0.18729
TGME49_204130-t26_1-p1	perforin-like protein PLP1	TGME49_204130	25	0.0300056	-0.187175
TGME49_219710-t26_1-p1	hypothetical protein	TGME49_219710	33	0.0531022	-0.186942
TGME49_226410-t26_1-p1	EF-1 guanine nucleotide exchange domain-containing protein	TGME49_226410	12	0.0278901	-0.186724
TGME49_223610-t26_1-p1	hypothetical protein	TGME49_223610	10	0.315626	-0.186533
TGME49_267390-t26_1-p1	DNA-directed RNA polymerase I RPAC1	TGME49_267390	11	0.0888495	-0.185537
TGME49_248830-t26_1-p1	phosphoinositide phospholipase PIPLC	TGME49_248830	8	0.294533	-0.185389
TGME49_257160-t26_1-p1	hypothetical protein	TGME49_257160	1	0.212266	-0.184988
TGME49_213940-t26_1-p1	CHCH domain-containing protein	TGME49_213940	2	0.0999537	-0.184632
TGME49_227960-t26_1-p1	PCI domain-containing protein	TGME49_227960	14	0.0455965	-0.184593
TGME49_232230-t26_1-p1	ribosomal protein RPL30	TGME49_232230	5	0.0219172	-0.184515
TGME49_223680-t26_1-p1	ubiquitin family protein	TGME49_223680	11	0.0305443	-0.184228
TGME49_230410-t26_1-p1	peroxiredoxin PRX3	TGME49_230410	8	0.121143	-0.183859
TGME49_315670-t26_1-p1	HEAT repeat-containing protein	TGME49_315670	23	0.0408304	-0.183711
TGME49_272630-t26_1-p1	U6 snRNA-associated Sm family protein LSm8, putative	TGME49_272630	4	0.0267613	-0.183079
TGME49_236870-t26_1-p1	hypothetical protein	TGME49_236870	3	0.208718	-0.182803
TGME49_247670-t26_1-p1	ribulose-phosphate 3 epimerase family protein	TGME49_247670	3	0.417992	-0.18246
TGME49_289190-t26_1-p1	tetratricopeptide repeat-containing protein	TGME49_289190	19	0.0293305	-0.181991
TGME49_246590-t26_1-p1	hypothetical protein	TGME49_246590	4	0.0158091	-0.181874
TGME49_260670-t26_1-p1	centrin, putative	TGME49_260670	4	0.544902	-0.180642
TGME49_220490-t26_1-p1	pre-rRNA-processing protein PNO1, putative	TGME49_220490	5	0.204468	-0.18043
TGME49_218220-t26_1-p1	cell-cycle-associated protein kinase CDK, putative	TGME49_218220	11	0.118087	-0.180424
TGME49_207170-t26_1-p1	hypothetical protein	TGME49_207170	3	0.119844	-0.179676
TGME49_230010-t26_1-p1	hypothetical protein	TGME49_230010	7	0.0805363	-0.17946
TGME49_242660-t26_1-p1	vacuolar sorting protein 35, putative	TGME49_242660	22	0.0564516	-0.178456
TGME49_232060-t26_1-p1	hypothetical protein	TGME49_232060	6	0.0519697	-0.178208
TGME49_220090-t26_1-p1	hypothetical protein	TGME49_220090	5	0.122621	-0.177241
TGME49_231970-t26_1-p1	pre-mRNA processing splicing factor PRP8	TGME49_231970	74	0.0145333	-0.177134
TGME49_261570-t26_1-p1	ribosomal protein RPL7A	TGME49_261570	13	0.0829033	-0.176568
TGME49_259630-t26_1-p1	hypothetical protein	TGME49_259630	2	0.0335449	-0.176531
TGME49_318620-t26_1-p1	RNA-directed RNA polymerase	TGME49_318620	18	0.255029	-0.176354
TGME49_314830-t26_1-p1	pre-mRNA splicing factor subunit, putative	TGME49_314830	6	0.183984	-0.17588
TGME49_202830-t26_1-p1	Elicitor-responsive protein, putative	TGME49_202830	7	0.160055	-0.175795
TGME49_258080-t26_1-p1	hypothetical protein	TGME49_258080	15	0.182353	-0.175735
TGME49_209720-t26_1-p1	hypothetical protein	TGME49_209720	4	0.182998	-0.175268
TGME49_212260-t26_1-p1	Sjogren's syndrome/scleroderma autoantigen 1 (Autoantigen p27) protein	TGME49_212260	12	0.0529148	-0.174886
TGME49_218590-t26_1-p1	protein phosphatase 2C domain-containing protein	TGME49_218590	8	0.130016	-0.174681
TGME49_221620-t26_1-p1	beta-tubulin, putative	TGME49_221620	6	0.0409751	-0.173856
TGME49_310080-t26_1-p1	AMP-binding enzyme domain-containing protein	TGME49_310080	35	0.0136514	-0.173455
TGME49_305910-t26_1-p1	hypothetical protein	TGME49_305910	13	0.0709958	-0.173106
TGME49_225150-t26_1-p1	hypothetical protein	TGME49_225150	7	0.368284	-0.173024
TGME49_306410-t26_1-p1	hypothetical protein	TGME49_306410	6	0.149053	-0.172788
TGME49_286220-t26_1-p1	GDP-L-fucose synthetase	TGME49_286220	6	0.147718	-0.172673
TGME49_260240-t26_1-p1	ccr4-associated factor family protein	TGME49_260240	7	0.195479	-0.172512
TGME49_219140-t26_1-p1	EF-1 guanine nucleotide exchange domain-containing protein	TGME49_219140	13	0.0894129	-0.172357
TGME49_225990-t26_1-p1	acyl transferase domain-containing protein	TGME49_225990	10	0.0531862	-0.171939
TGME49_238250-t26_1-p1	ribosomal protein RPL36	TGME49_238250	4	0.340758	-0.17107
TGME49_203750-t26_1-p1	hypothetical protein	TGME49_203750	9	0.122622	-0.171041
TGME49_218820-t26_1-p1	alba 2	TGME49_218820	7	0.0268701	-0.17087
TGME49_286650-t26_1-p1	hypothetical protein	TGME49_286650	4	0.61875	-0.170147
TGME49_314700-t26_1-p1	hypothetical protein	TGME49_314700	11	0.505596	-0.169986
TGME49_251760-t26_1-p1	subunit of proteaseome activator complex, putative	TGME49_251760	11	0.0967672	-0.169831
TGME49_208350-t26_1-p1	hypothetical protein	TGME49_208350	8	0.288489	-0.169759
TGME49_313820-t26_1-p1	dynactin p25, putative	TGME49_313820	6	0.20582	-0.169708
TGME49_212270-t26_1-p1	hypothetical protein	TGME49_212270	8	0.160795	-0.169683
TGME49_266435-t26_1-p1	hypothetical protein	TGME49_266435	16	0.0441405	-0.16947
TGME49_305340-t26_1-p1	corepressor complex CRC230	TGME49_305340	57	0.0280914	-0.169254
TGME49_231590-t26_1-p1	SGS domain-containing protein	TGME49_231590	9	0.126229	-0.169085
TGME49_226600-t26_1-p1	syntaxin 5, putative	TGME49_226600	2	0.176557	-0.169016
TGME49_227450-t26_1-p1	hydrolase, NUDIX family protein	TGME49_227450	27	0.107054	-0.167239
TGME49_293340-t26_1-p1	ran binding family protein 1, putative	TGME49_293340	9	0.0769734	-0.167077
TGME49_270560-t26_1-p1	peptidyl-prolyl cis-trans isomerase family 1	TGME49_270560	7	0.0758523	-0.166983
TGME49_225200-t26_1-p1	hypothetical protein	TGME49_225200	13	0.359273	-0.166352
TGME49_221200-t26_1-p1	CW-type Zinc Finger protein	TGME49_221200	14	0.345919	-0.166202
TGME49_236080-t26_1-p1	replication factor-a protein 1 (rpa1) subfamily protein	TGME49_236080	13	0.0512384	-0.165739
TGME49_308060-t26_1-p1	hypothetical protein	TGME49_308060	5	0.468018	-0.165569
TGME49_224220-t26_1-p1	serine/threonine-protein phosphatase PP2A catalytic subunit	TGME49_224220	3	0.26683	-0.165433
TGME49_273490-t26_1-p1	glutamine synthetase, type I, putative	TGME49_273490	19	0.0237628	-0.165286
TGME49_203240-t26_1-p1	hypothetical protein	TGME49_203240	13	0.151357	-0.165131
TGME49_272420-t26_1-p1	phosphatidylcholine-sterol O-acyltransferase, putative	TGME49_272420	3	0.416405	-0.165026
TGME49_254030-t26_1-p1	zinc finger CDGSH-type domain-containing protein	TGME49_254030	3	0.361706	-0.164951
TGME49_271270-t26_1-p1	hypothetical protein	TGME49_271270	5	0.512632	-0.164838
TGME49_247530-t26_1-p1	hypothetical protein	TGME49_247530	2	0.282092	-0.164238
TGME49_319658-t26_1-p1	CBF/Mak21 family protein	TGME49_319658	9	0.0949335	-0.164229
TGME49_260600-t26_1-p1	Pumilio-family RNA binding repeat-containing protein	TGME49_260600	25	0.0514775	-0.16408
TGME49_269250-t26_1-p1	Mov34/MPN/PAD-1 family protein	TGME49_269250	10	0.167357	-0.16403
TGME49_308580-t26_1-p1	Lon protease family protein	TGME49_308580	14	0.0677973	-0.163961
TGME49_256030-t26_1-p1	hypothetical protein	TGME49_256030	12	0.0614743	-0.163625
TGME49_235980-t26_1-p1	ARIADNE family protein	TGME49_235980	8	0.0441489	-0.163336
TGME49_232310-t26_1-p1	endonuclease/exonuclease/phosphatase family protein	TGME49_232310	7	0.340256	-0.163036
TGME49_263810-t26_1-p1	hypothetical protein	TGME49_263810	5	0.116821	-0.163034
TGME49_297080-t26_1-p1	pyridoxal kinase	TGME49_297080	4	0.250139	-0.162849
TGME49_230140-t26_1-p1	vacuolar sorting protein 9 (vps9) domain-containing protein	TGME49_230140	26	0.0768855	-0.162479
TGME49_215775-t26_1-p1	rhoptry protein ROP8	TGME49_215775	10	0.100518	-0.162298
TGME49_215560-t26_1-p1	histone arginine methyltransferase PRMT5	TGME49_215560	15	0.0319798	-0.161988
TGME49_313690-t26_1-p1	Sel1 repeat-containing protein	TGME49_313690	5	0.330538	-0.161468
TGME49_220890-t26_1-p1	hypothetical protein	TGME49_220890	6	0.222617	-0.161233
TGME49_267400-t26_1-p1	ribosomal protein RPL32	TGME49_267400	5	0.262115	-0.160689
TGME49_286630-t26_1-p1	redoxin domain-containing protein	TGME49_286630	11	0.051572	-0.160641
TGME49_212990-t26_1-p1	hypothetical protein	TGME49_212990	2	0.586997	-0.160395
TGME49_202780-t26_1-p1	rhoptry kinase family protein ROP25	TGME49_202780	8	0.517681	-0.159926
TGME49_234360-t26_1-p1	DNA topoisomerase I, putative	TGME49_234360	20	0.0768966	-0.159269
TGME49_205010-t26_1-p1	U2 small nuclear ribonucleoprotein family protein, putative	TGME49_205010	31	0.0479137	-0.159193
TGME49_250750-t26_1-p1	tRNA (uracil-5-)-methyltransferase	TGME49_250750	12	0.120339	-0.158208
TGME49_275802-t26_1-p1	SRP72 RNA-binding domain-containing protein	TGME49_275802	21	0.0905298	-0.158178
TGME49_264030-t26_1-p1	aminotransferase, putative	TGME49_264030	11	0.0234723	-0.158076
TGME49_232830-t26_1-p1	vacuolar proton translocating ATPase subunit A, putative	TGME49_232830	15	0.0305309	-0.15799
TGME49_299060-t26_1-p1	sodium/hydrogen exchanger NHE2	TGME49_299060	6	0.06228	-0.157488
TGME49_213392-t26_1-p1	surface antigen repeat-containing protein	TGME49_213392	36	0.047059	-0.157303
TGME49_235470-t26_1-p1	myosin A	TGME49_235470	33	0.0434672	-0.156872
TGME49_316100-t26_1-p1	queuine trna-ribosyltransferase domain-containing protein	TGME49_316100	6	0.570235	-0.156816
TGME49_203150-t26_1-p1	hypothetical protein	TGME49_203150	8	0.132299	-0.156718
TGME49_236140-t26_1-p1	hypothetical protein	TGME49_236140	15	0.202991	-0.156352
TGME49_218580-t26_1-p1	RNA methyltransferase, TrmH family protein	TGME49_218580	13	0.448551	-0.155874
TGME49_233120-t26_1-p1	AP2 domain transcription factor AP2VIII-2	TGME49_233120	19	0.0680815	-0.155518
TGME49_271380-t26_1-p1	PUB domain-containing protein	TGME49_271380	5	0.178741	-0.155278
TGME49_305040-t26_1-p1	HEAT repeat-containing protein	TGME49_305040	25	0.0576691	-0.15446
TGME49_232190-t26_1-p1	Sec7 domain-containing protein	TGME49_232190	41	0.057811	-0.154236
TGME49_215290-t26_1-p1	saccharopine dehydrogenase domain-containing protein	TGME49_215290	6	0.277918	-0.154216
TGME49_223960-t26_1-p1	ubiquitin interaction motif family protein	TGME49_223960	15	0.0467435	-0.153721
TGME49_270865-t26_1-p1	adenylate cyclase, putative	TGME49_270865	35	0.0612583	-0.153217
TGME49_313230-t26_1-p1	eukaryotic initiation factor-2, alpha subunit	TGME49_313230	14	0.0615989	-0.152935
TGME49_314900-t26_1-p1	LisH protein	TGME49_314900	7	0.295504	-0.152422
TGME49_227948-t26_1-p1	peptidase M16 inactive domain-containing protein	TGME49_227948	45	0.0258351	-0.152225
TGME49_288330-t26_1-p1	histone lysine methyltransferase, SET, putative	TGME49_288330	4	0.303561	-0.152078
TGME49_301480-t26_1-p1	hypothetical protein	TGME49_301480	9	0.361725	-0.15207
TGME49_205040-t26_1-p1	PGAP1 family protein	TGME49_205040	6	0.392237	-0.151834
TGME49_228490-t26_1-p1	hypothetical protein	TGME49_228490	9	0.148749	-0.151756
TGME49_224660-t26_1-p1	transcription factor s-ii (tfiis), central domain-containing protein	TGME49_224660	18	0.274982	-0.151703
TGME49_222350-t26_1-p1	hypothetical protein	TGME49_222350	7	0.103653	-0.151574
TGME49_286580-t26_1-p1	hypothetical protein	TGME49_286580	18	0.0440335	-0.151395
TGME49_271060-t26_1-p1	Sec1 family protein	TGME49_271060	12	0.0414204	-0.151108
TGME49_249240-t26_1-p1	calmodulin, putative	TGME49_249240	6	0.157246	-0.150894
TGME49_227900-t26_1-p1	AP2 domain transcription factor AP2X-1	TGME49_227900	11	0.318162	-0.15089
TGME49_216030-t26_1-p1	hypothetical protein	TGME49_216030	10	0.267629	-0.150824
TGME49_236530-t26_1-p1	DUF298 domain-containing protein	TGME49_236530	4	0.275904	-0.15065
TGME49_273840-t26_1-p1	brix domain-containing protein	TGME49_273840	7	0.0986066	-0.150617
TGME49_216790-t26_1-p1	ATP-binding cassette sub-family E member 1, putative	TGME49_216790	18	0.0560219	-0.15005
TGME49_314875-t26_1-p1	RIC1 protein	TGME49_314875	2	0.526866	-0.149984
TGME49_288680-t26_1-p1	endonuclease IV APN	TGME49_288680	16	0.074501	-0.149983
TGME49_241840-t26_1-p1	hypothetical protein	TGME49_241840	7	0.199963	-0.149737
TGME49_270540-t26_1-p1	Trm112p family domain-containing protein	TGME49_270540	7	0.238599	-0.149686
TGME49_224900-t26_1-p1	adenylate kinase, putative	TGME49_224900	11	0.212972	-0.149579
TGME49_265410-t26_1-p1	G-protein beta WD-40 repeat containing protein	TGME49_265410	13	0.0951702	-0.148923
TGME49_295310-t26_1-p1	tubulin binding cofactor A protein	TGME49_295310	6	0.0331772	-0.147591
TGME49_261210-t26_1-p1	26s proteasome subunit p55, putative	TGME49_261210	24	0.103758	-0.147526
TGME49_320450-t26_1-p1	ribosome biogenesis regulatory protein (rrs1) protein	TGME49_320450	6	0.0929476	-0.147471
TGME49_246730-t26_1-p1	hypothetical protein	TGME49_246730	4	0.280532	-0.146943
TGME49_315080-t26_1-p1	hypothetical protein	TGME49_315080	10	0.315896	-0.146917
TGME49_253470-t26_1-p1	alveolin domain containing intermediate filament IMC13	TGME49_253470	3	0.555346	-0.1467
TGME49_247600-t26_1-p1	hypothetical protein	TGME49_247600	12	0.329525	-0.146654
TGME49_290670-t26_1-p1	leucyl aminopeptidase LAP	TGME49_290670	27	0.101972	-0.146523
TGME49_270140-t26_1-p1	splicing factor DIM1, putative	TGME49_270140	3	0.35901	-0.146352
TGME49_315700-t26_1-p1	hypothetical protein	TGME49_315700	7	0.15111	-0.146098
TGME49_205130-t26_1-p1	hypothetical protein	TGME49_205130	31	0.155847	-0.146037
TGME49_301120-t26_1-p1	acetyl-CoA acetyltransferase	TGME49_301120	12	0.101572	-0.145762
TGME49_254300-t26_1-p1	hypothetical protein	TGME49_254300	19	0.196244	-0.145624
TGME49_269480-t26_1-p1	adaptor complexes medium subunit family protein	TGME49_269480	7	0.175776	-0.145546
TGME49_247330-t26_1-p1	hypothetical protein	TGME49_247330	14	0.486506	-0.145494
TGME49_293630-t26_1-p1	hypothetical protein	TGME49_293630	21	0.0989911	-0.144797
TGME49_305520-t26_1-p1	ribosomal protein RPS2	TGME49_305520	9	0.0300766	-0.144202
TGME49_318580-t26_1-p1	glucosephosphate-mutase GPM2	TGME49_318580	16	0.415877	-0.143428
TGME49_231850-t26_1-p1	serine-threonine phosophatase 2C (PP2C)	TGME49_231850	19	0.120761	-0.143323
TGME49_249590-t26_1-p1	proteasome subunit alpha type 5-2, putative	TGME49_249590	12	0.052354	-0.143162
TGME49_213040-t26_1-p1	hypothetical protein	TGME49_213040	12	0.360362	-0.142577
TGME49_218570-t26_1-p1	Nin one binding (NOB1) Zn-ribbon family protein	TGME49_218570	5	0.174009	-0.142106
TGME49_312400-t26_1-p1	exosomal 3'-5' exoribonuclease complex subunit, putative	TGME49_312400	6	0.381178	-0.141959
TGME49_311360-t26_1-p1	protein kinase G AGC kinase family member PKG	TGME49_311360	24	0.0516997	-0.141638
TGME49_245500-t26_1-p1	dipeptidyl peptidase iv (dpp iv) n-terminal region domain-containing protein	TGME49_245500	19	0.143123	-0.141434
TGME49_230940-t26_1-p1	hypothetical protein	TGME49_230940	28	0.0964917	-0.141273
TGME49_300340-t26_1-p1	CAF1 family ribonuclease	TGME49_300340	2	0.253787	-0.140851
TGME49_209108-t26_1-p1	hypothetical protein	TGME49_209108	8	0.119212	-0.140811
TGME49_257580-t26_1-p1	hypothetical protein	TGME49_257580	3	0.180714	-0.140618
TGME49_314540-t26_1-p1	hypothetical protein	TGME49_314540	13	0.338002	-0.140583
TGME49_232720-t26_1-p1	Lsm12, putative	TGME49_232720	8	0.0865897	-0.140267
TGME49_290040-t26_1-p1	macrophage migration inhibitory factor, putative	TGME49_290040	7	0.0729347	-0.140257
TGME49_267580-t26_1-p1	cyclin2 related protein	TGME49_267580	15	0.136197	-0.140198
TGME49_238040-t26_1-p1	protein disulfide-isomerase domain-containing protein	TGME49_238040	8	0.352	-0.139894
TGME49_243710-t26_1-p1	t-complex protein beta subunit	TGME49_243710	31	0.0516059	-0.139589
TGME49_273950-t26_1-p1	replication factor C subunit 5, putative	TGME49_273950	11	0.195781	-0.139188
TGME49_224260-t26_1-p1	PHD-finger domain-containing protein	TGME49_224260	33	0.0346175	-0.138697
TGME49_244150-t26_1-p1	glycerate kinase	TGME49_244150	9	0.103619	-0.138518
TGME49_245640-t26_1-p1	hypothetical protein	TGME49_245640	9	0.209265	-0.137846
TGME49_316180-t26_1-p1	hypothetical protein	TGME49_316180	13	0.117604	-0.137832
TGME49_210810-t26_1-p1	hypothetical protein	TGME49_210810	4	0.0885018	-0.137761
TGME49_226000-t26_1-p1	ATP synthase, putative	TGME49_226000	6	0.322851	-0.137302
TGME49_235930-t26_1-p1	domain K- type RNA binding proteins family protein	TGME49_235930	21	0.0541738	-0.136803
TGME49_288360-t26_1-p1	tryptophanyl-tRNA synthetase (TrpRS2)	TGME49_288360	26	0.061081	-0.13668
TGME49_318410-t26_1-p1	TCP-1 chaperonin, putative	TGME49_318410	25	0.0578677	-0.136659
TGME49_300290-t26_1-p1	SNARE domain-containing protein	TGME49_300290	5	0.107446	-0.135782
TGME49_289800-t26_1-p1	hypothetical protein	TGME49_289800	3	0.199315	-0.135746
TGME49_244370-t26_1-p1	TDC1, putative	TGME49_244370	4	0.603271	-0.135451
TGME49_311240-t26_1-p1	DnaJ family chaperone, putative	TGME49_311240	20	0.106391	-0.135235
TGME49_224720-t26_1-p1	SPOC domain-containing protein	TGME49_224720	4	0.499428	-0.135199
TGME49_291000-t26_1-p1	PHD-finger domain-containing protein	TGME49_291000	7	0.196344	-0.13516
TGME49_313560-t26_1-p1	60S ribosomal protein L7a, putative	TGME49_313560	4	0.253552	-0.135153
TGME49_293050-t26_1-p1	sybindin family protein	TGME49_293050	5	0.171356	-0.135125
TGME49_293580-t26_1-p1	prefoldin subunit protein	TGME49_293580	12	0.10307	-0.134948
TGME49_254570-t26_1-p1	hypothetical protein	TGME49_254570	54	0.041339	-0.134375
TGME49_218830-t26_1-p1	hypothetical protein	TGME49_218830	14	0.185612	-0.134214
TGME49_262720-t26_1-p1	eukaryotic initiation factor-1A, putative	TGME49_262720	7	0.0671541	-0.134147
TGME49_291300-t26_1-p1	RER1 protein, putative	TGME49_291300	4	0.099235	-0.132907
TGME49_247230-t26_1-p1	centrin	TGME49_247230	2	0.551953	-0.131886
TGME49_216260-t26_1-p1	eukaryotic initiation factor-2B, gamma subunit, putative	TGME49_216260	26	0.133055	-0.131621
TGME49_213072-t26_1-p1	Sec1 family protein	TGME49_213072	13	0.0694931	-0.13121
TGME49_258050-t26_1-p1	actin like protein ALP2a	TGME49_258050	16	0.0856512	-0.131048
TGME49_310150-t26_1-p1	AMP-binding enzyme domain-containing protein	TGME49_310150	27	0.101099	-0.131037
TGME49_268890-t26_1-p1	citrate synthase I	TGME49_268890	13	0.122802	-0.130821
TGME49_295420-t26_1-p1	hypothetical protein	TGME49_295420	10	0.171297	-0.130686
TGME49_308860-t26_1-p1	hypothetical protein	TGME49_308860	10	0.145267	-0.130279
TGME49_203760-t26_1-p1	hypothetical protein	TGME49_203760	10	0.403752	-0.129986
TGME49_230000-t26_1-p1	hypothetical protein	TGME49_230000	11	0.353782	-0.129769
TGME49_231160-t26_1-p1	hypothetical protein	TGME49_231160	2	0.104383	-0.129619
TGME49_273560-t26_1-p1	kinesin heavy chain, putative	TGME49_273560	33	0.0975138	-0.129393
TGME49_254500-t26_1-p1	hypothetical protein	TGME49_254500	5	0.345408	-0.128977
TGME49_222910-t26_1-p1	phosphoglycerate mutase	TGME49_222910	5	0.336828	-0.128738
TGME49_203860-t26_1-p1	hypothetical protein	TGME49_203860	4	0.342131	-0.128662
TGME49_207430-t26_1-p1	ATP-dependent RNA helicase DDX1, putative	TGME49_207430	18	0.121491	-0.128586
TGME49_214090-t26_1-p1	signal peptidase	TGME49_214090	35	0.0590417	-0.128562
TGME49_258010-t26_1-p1	calcium signaling protein kinase RAD53, putative	TGME49_258010	6	0.567993	-0.128389
TGME49_264600-t26_1-p1	hypothetical protein	TGME49_264600	2	0.552789	-0.128289
TGME49_231920-t26_1-p1	oxidoreductase, short chain dehydrogenase/reductase family protein	TGME49_231920	12	0.125144	-0.127985
TGME49_297830-t26_1-p1	hypothetical protein	TGME49_297830	12	0.142058	-0.127981
TGME49_213870-t26_1-p1	UBA/TS-N domain-containing protein	TGME49_213870	24	0.0745486	-0.127892
TGME49_311680-t26_1-p1	FUN14 family protein	TGME49_311680	5	0.309592	-0.127714
TGME49_214170-t26_1-p1	hypothetical protein	TGME49_214170	11	0.343779	-0.127669
TGME49_213310-t26_1-p1	hypothetical protein	TGME49_213310	9	0.578514	-0.127358
TGME49_310700-t26_1-p1	serine/threonine phosophatase PP1	TGME49_310700	14	0.0852548	-0.127206
TGME49_225160-t26_1-p1	hypothetical protein	TGME49_225160	8	0.0860525	-0.127105
TGME49_286440-t26_1-p1	malic enzyme	TGME49_286440	16	0.0960324	-0.12673
TGME49_229460-t26_1-p1	SWI2/SNF2-containing protein	TGME49_229460	4	0.474806	-0.126658
TGME49_207770-t26_1-p1	PCI domain-containing protein	TGME49_207770	19	0.111596	-0.126281
TGME49_218420-t26_1-p1	WD domain, G-beta repeat-containing protein	TGME49_218420	10	0.117415	-0.126107
TGME49_271050-t26_1-p1	SAG-related sequence SRS34A	TGME49_271050	5	0.212804	-0.125947
TGME49_262920-t26_1-p1	trypsin domain-containing protein	TGME49_262920	20	0.17169	-0.125894
TGME49_262960-t26_1-p1	U1 snRNP-associated protein Usp106, putative	TGME49_262960	9	0.142202	-0.125728
TGME49_264860-t26_1-p1	zinc finger, C3HC4 type (RING finger) domain-containing protein	TGME49_264860	29	0.302721	-0.125222
TGME49_223540-t26_1-p1	importin-beta N-terminal domain-containing protein	TGME49_223540	29	0.101027	-0.124606
TGME49_255930-t26_1-p1	hypothetical protein	TGME49_255930	2	0.43552	-0.124571
TGME49_267810-t26_1-p1	Rab 5	TGME49_267810	11	0.179626	-0.124494
TGME49_270710-t26_1-p1	WW domain binding protein 11	TGME49_270710	8	0.115128	-0.124435
TGME49_202380-t26_1-p1	rab GDI alpha, putative	TGME49_202380	17	0.133137	-0.124243
TGME49_318590-t26_1-p1	MRP family domain-containing protein	TGME49_318590	8	0.139069	-0.12357
TGME49_216220-t26_1-p1	AP2 domain transcription factor AP2XI-5	TGME49_216220	15	0.114973	-0.12287
TGME49_217350-t26_1-p1	methyltransferase MTA70, putative	TGME49_217350	10	0.256758	-0.122729
TGME49_278990-t26_1-p1	phosphate carrier, putative	TGME49_278990	9	0.208607	-0.122716
TGME49_253370-t26_1-p1	hypothetical protein	TGME49_253370	31	0.195252	-0.122679
TGME49_274050-t26_1-p1	hypothetical protein	TGME49_274050	2	0.650184	-0.12248
TGME49_218920-t26_1-p1	proteasome subunit beta type, putative	TGME49_218920	13	0.0524032	-0.122207
TGME49_254770-t26_1-p1	Ser/Thr phosphatase family protein	TGME49_254770	5	0.265492	-0.121959
TGME49_280610-t26_1-p1	signal recognition particle receptor alpha subunit	TGME49_280610	12	0.184805	-0.121722
TGME49_288740-t26_1-p1	L-asparaginase, putative	TGME49_288740	7	0.263628	-0.121458
TGME49_264752-t26_1-p1	HEAT repeat-containing protein	TGME49_264752	6	0.498383	-0.120992
TGME49_264770-t26_1-p1	hypothetical protein	TGME49_264770	7	0.142653	-0.120529
TGME49_257730-t26_1-p1	methionine aminopeptidase, type i, putative	TGME49_257730	3	0.34413	-0.120496
TGME49_309730-t26_1-p1	thioredoxin reductase	TGME49_309730	23	0.17695	-0.120477
TGME49_321690-t26_1-p1	hypothetical protein	TGME49_321690	6	0.388188	-0.12036
TGME49_278050-t26_1-p1	proteasome subunit alpha type 1, putative	TGME49_278050	11	0.123731	-0.11992
TGME49_233220-t26_1-p1	hypothetical protein	TGME49_233220	21	0.256429	-0.119324
TGME49_209690-t26_1-p1	small nuclear ribonucleoprotein	TGME49_209690	4	0.151075	-0.119166
TGME49_238180-t26_1-p1	26s proteasome regulatory complex subunit, putative	TGME49_238180	11	0.0724748	-0.118526
TGME49_314790-t26_1-p1	small nuclear ribonucleoprotein G, putative	TGME49_314790	3	0.0896929	-0.118369
TGME49_246510-t26_1-p1	protein phosphatase 2a regulatory b subunit (b56 family) protein	TGME49_246510	7	0.206659	-0.118021
TGME49_259260-t26_1-p1	membrane protein FtsH1	TGME49_259260	14	0.350042	-0.117493
TGME49_259640-t26_1-p1	nucleoporin autopeptidase	TGME49_259640	23	0.194452	-0.117462
TGME49_270830-t26_1-p1	small nuclear ribonucleoprotein	TGME49_270830	6	0.132663	-0.117428
TGME49_264880-t26_1-p1	NEDD8-activating enzyme E1 catalytic subunit	TGME49_264880	5	0.324223	-0.117325
TGME49_251540-t26_1-p1	dense granule protein GRA9	TGME49_251540	11	0.0861133	-0.116815
TGME49_320220-t26_1-p1	ubiquinol cytochrome c oxidoreductase, putative	TGME49_320220	9	0.145667	-0.116557
TGME49_202690-t26_1-p1	DNA-directed RNA polymerase II RPB9	TGME49_202690	6	0.417249	-0.11643
TGME49_210960-t26_1-p1	replication factor C subunit 4, putative	TGME49_210960	11	0.118125	-0.115905
TGME49_311480-t26_1-p1	hypothetical protein	TGME49_311480	10	0.188721	-0.115866
TGME49_214180-t26_1-p1	ENTH domain-containing protein	TGME49_214180	10	0.384285	-0.115621
TGME49_291680-t26_1-p1	Sec23/Sec24 trunk domain-containing protein	TGME49_291680	26	0.105024	-0.115454
TGME49_217050-t26_1-p1	ADA2-A transcriptional co-activator SAGA component	TGME49_217050	17	0.269294	-0.115335
TGME49_318690-t26_1-p1	RNA recognition motif-containing protein	TGME49_318690	7	0.434064	-0.114988
TGME49_231600-t26_1-p1	HEAT repeat-containing protein	TGME49_231600	41	0.0934748	-0.114211
TGME49_268370-t26_1-p1	non-specific serine/threonine protein kinase	TGME49_268370	80	0.199789	-0.113999
TGME49_294730-t26_1-p1	hypothetical protein	TGME49_294730	36	0.14502	-0.113286
TGME49_273690-t26_1-p1	Wee kinase	TGME49_273690	8	0.275286	-0.113251
TGME49_216900-t26_1-p1	cytokine induced apoptosis inhibitor 1 family protein	TGME49_216900	9	0.163882	-0.113173
TGME49_264820-t26_1-p1	RbAp48	TGME49_264820	4	0.298924	-0.112962
TGME49_213910-t26_1-p1	hypothetical protein	TGME49_213910	3	0.480577	-0.112536
TGME49_215060-t26_1-p1	small GTP-binding protein sar1, putative	TGME49_215060	9	0.446234	-0.112328
TGME49_311860-t26_1-p1	hypothetical protein	TGME49_311860	9	0.134264	-0.111778
TGME49_261710-t26_1-p1	ankyrin repeat-containing protein	TGME49_261710	7	0.340296	-0.111608
TGME49_251490-t26_1-p1	ACR, COG2135 domain-containing protein	TGME49_251490	6	0.428419	-0.111246
TGME49_227360-t26_1-p1	ribosomal protein RPL3	TGME49_227360	11	0.106307	-0.111161
TGME49_283730-t26_1-p1	endomembrane protein 70 subfamily protein	TGME49_283730	6	0.307375	-0.110747
TGME49_226900-t26_1-p1	hypothetical protein	TGME49_226900	10	0.169928	-0.110675
TGME49_268570-t26_1-p1	zinc finger (CCCH type) motif-containing protein	TGME49_268570	7	0.101041	-0.110124
TGME49_300060-t26_1-p1	signal peptidase subunit protein	TGME49_300060	3	0.585739	-0.110098
TGME49_242890-t26_1-p1	hypothetical protein	TGME49_242890	19	0.24415	-0.110024
TGME49_239752-t26_1-p1	hypothetical protein	TGME49_239752	22	0.158402	-0.109772
TGME49_214260-t26_1-p1	alpha-glucan water dikinase 1, putative	TGME49_214260	29	0.156213	-0.109627
TGME49_273920-t26_1-p1	aldose reductase, putative	TGME49_273920	6	0.455321	-0.108188
TGME49_203320-t26_1-p1	zinc finger in N-recognin protein	TGME49_203320	24	0.189773	-0.10798
TGME49_202530-t26_1-p1	aspartate-tRNA ligase	TGME49_202530	25	0.13748	-0.10753
TGME49_315490-t26_1-p1	rhoptry protein ROP10	TGME49_315490	13	0.121765	-0.107301
TGME49_253750-t26_1-p1	PLU-1 family protein	TGME49_253750	35	0.198963	-0.107
TGME49_266070-t26_1-p1	ribosomal protein RPL31	TGME49_266070	4	0.307785	-0.106922
TGME49_293900-t26_1-p1	sporozoite protein with an altered thrombospondin repeat SPATR	TGME49_293900	11	0.165459	-0.106735
TGME49_243910-t26_1-p1	Cof family hydrolase subfamily protein	TGME49_243910	15	0.128029	-0.106721
TGME49_278270-t26_1-p1	nucleolar protein, structural component of H/ACA snoRNPs, putative	TGME49_278270	3	0.641326	-0.106043
TGME49_237150-t26_1-p1	minor histocompatibility antigen h13, putative	TGME49_237150	2	0.416916	-0.104488
TGME49_219440-t26_1-p1	hypothetical protein	TGME49_219440	17	0.301924	-0.104394
TGME49_224150-t26_1-p1	hypothetical protein	TGME49_224150	8	0.590054	-0.104246
TGME49_268750-t26_1-p1	peptidyl-prolyl cis-trans isomerase E, putative	TGME49_268750	7	0.155114	-0.104146
TGME49_232050-t26_1-p1	DnaJ domain-containing protein	TGME49_232050	9	0.216225	-0.10411
TGME49_288750-t26_1-p1	ubiquinol-cytochrome c reductase	TGME49_288750	5	0.345935	-0.103287
TGME49_219300-t26_1-p1	ran binding protein	TGME49_219300	5	0.422504	-0.103191
TGME49_256840-t26_1-p1	hypothetical protein	TGME49_256840	6	0.554815	-0.102914
TGME49_230450-t26_1-p1	bifunctional GMP synthase/glutamine amidotransferase protein	TGME49_230450	24	0.15039	-0.102873
TGME49_233245-t26_1-p1	hypothetical protein	TGME49_233245	3	0.229974	-0.10261
TGME49_246460-t26_1-p1	hypothetical protein	TGME49_246460	8	0.264327	-0.102601
TGME49_231750-t26_1-p1	hypothetical protein	TGME49_231750	3	0.718211	-0.102514
TGME49_231190-t26_1-p1	arsenite-activated ATPase family protein	TGME49_231190	13	0.195676	-0.102483
TGME49_208590-t26_1-p1	vacuolar ATP synthase subunit 54kD, putative	TGME49_208590	18	0.172351	-0.102419
TGME49_313080-t26_1-p1	hypothetical protein	TGME49_313080	8	0.371787	-0.102391
TGME49_277500-t26_1-p1	26S proteasome regulatory subunit 7, putative	TGME49_277500	22	0.160766	-0.10239
TGME49_318140-t26_1-p1	SART-1 family protein	TGME49_318140	17	0.18313	-0.102018
TGME49_266120-t26_1-p1	thioredoxin-dependent peroxidase TPX1/2	TGME49_266120	7	0.245515	-0.101834
TGME49_244210-t26_1-p1	RNA polymerase-associated protein RTF1	TGME49_244210	14	0.275919	-0.101669
TGME49_234520-t26_1-p1	U2 snRNP auxilliary factor, large subunit, splicing factor subfamily protein	TGME49_234520	16	0.253229	-0.101554
TGME49_285980-t26_1-p1	glucosephosphate-mutase GPM1	TGME49_285980	21	0.192571	-0.101513
TGME49_240250-t26_1-p1	macro domain-containing protein	TGME49_240250	6	0.608947	-0.101271
TGME49_309370-t26_1-p1	adaptin n terminal region domain-containing protein	TGME49_309370	17	0.241733	-0.101076
TGME49_248500-t26_1-p1	hypothetical protein	TGME49_248500	9	0.263924	-0.100467
TGME49_264460-t26_1-p1	DNA-directed RNA polymerase III RPC5	TGME49_264460	16	0.37188	-0.100144
TGME49_265520-t26_1-p1	hypothetical protein	TGME49_265520	13	0.269061	-0.100061
TGME49_211730-t26_1-p1	histone lysine methyltransferase SET8	TGME49_211730	10	0.435935	-0.0999162
TGME49_254440-t26_1-p1	ribosomal protein RPL12	TGME49_254440	5	0.508805	-0.0993998
TGME49_232800-t26_1-p1	hypothetical protein	TGME49_232800	19	0.334771	-0.0991597
TGME49_221610-t26_1-p1	ubiquitin carboxyl-terminal hydrolase	TGME49_221610	6	0.806374	-0.0989387
TGME49_242270-t26_1-p1	hypothetical protein	TGME49_242270	3	0.492408	-0.098923
TGME49_315860-t26_1-p1	EF hand domain-containing protein	TGME49_315860	14	0.531004	-0.0987152
TGME49_300190-t26_1-p1	ribosomal protein RPL37A	TGME49_300190	1	0.469484	-0.0984184
TGME49_242840-t26_1-p1	membrane protein	TGME49_242840	2	0.163554	-0.0982376
TGME49_300150-t26_1-p1	hypothetical protein	TGME49_300150	7	0.540626	-0.0979202
TGME49_295400-t26_1-p1	hypothetical protein	TGME49_295400	5	0.488299	-0.0978956
TGME49_277000-t26_1-p1	transport protein Sec24, putative	TGME49_277000	16	0.30445	-0.0973892
TGME49_214590-t26_1-p1	micro-fibrillar-associated protein 1	TGME49_214590	6	0.361115	-0.097042
TGME49_245680-t26_1-p1	ribosomal protein RPL21	TGME49_245680	9	0.216072	-0.0970339
TGME49_259990-t26_1-p1	SAC3/GANP family protein	TGME49_259990	7	0.311274	-0.0970129
TGME49_273885-t26_1-p1	hypothetical protein	TGME49_273885	11	0.537705	-0.0969601
TGME49_266400-t26_1-p1	hypothetical protein	TGME49_266400	7	0.623177	-0.0968795
TGME49_288800-t26_1-p1	endonuclease/exonuclease/phosphatase family protein	TGME49_288800	8	0.557016	-0.0968637
TGME49_264000-t26_1-p1	aldehyde dehydrogenase	TGME49_264000	11	0.151444	-0.096224
TGME49_209210-t26_1-p1	hypothetical protein	TGME49_209210	27	0.177098	-0.0957522
TGME49_310640-t26_1-p1	phosphorylase family protein	TGME49_310640	21	0.131739	-0.0957481
TGME49_289010-t26_1-p1	RNA recognition motif-containing protein	TGME49_289010	10	0.490671	-0.0956536
TGME49_241240-t26_1-p1	hypothetical protein	TGME49_241240	11	0.562886	-0.0955545
TGME49_226830-t26_1-p1	DnaK family protein	TGME49_226830	26	0.133171	-0.0953237
TGME49_238230-t26_1-p1	Ser/Thr phosphatase family protein	TGME49_238230	6	0.509269	-0.0952871
TGME49_253950-t26_1-p1	protein fam50a, putative	TGME49_253950	5	0.414703	-0.0949766
TGME49_213410-t26_1-p1	small nuclear ribonucleoprotein f (snrnp-f), putative	TGME49_213410	5	0.236788	-0.0947837
TGME49_221470-t26_1-p1	hypothetical protein	TGME49_221470	23	0.171826	-0.0941741
TGME49_310290-t26_1-p1	regulator of chromosome condensation (RCC1) repeat-containing protein	TGME49_310290	8	0.456488	-0.0935488
TGME49_216960-t26_1-p1	elongation factor Tu GTP binding domain-containing protein	TGME49_216960	9	0.60976	-0.0931937
TGME49_208390-t26_1-p1	hypothetical protein	TGME49_208390	6	0.390854	-0.093144
TGME49_226560-t26_1-p1	zinc finger (CCCH type) motif-containing protein	TGME49_226560	7	0.465111	-0.0928938
TGME49_259980-t26_1-p1	DnaJ domain-containing protein	TGME49_259980	2	0.715477	-0.0924409
TGME49_201860-t26_1-p1	hypothetical protein	TGME49_201860	2	0.449059	-0.0918924
TGME49_232540-t26_1-p1	FAD binding domain-containing protein	TGME49_232540	7	0.518393	-0.0918878
TGME49_287210-t26_1-p1	proteasome subunit alpha2, protease of the acylase family and NTN hydrolase fold, putative	TGME49_287210	13	0.13986	-0.0917969
TGME49_319920-t26_1-p1	2-oxo acid dehydrogenases acyltransferase (catalytic domain) domain-containing protein	TGME49_319920	14	0.201449	-0.0913915
TGME49_235170-t26_1-p1	ATPase, AAA family protein	TGME49_235170	14	0.132705	-0.0910288
TGME49_207720-t26_1-p1	hypothetical protein	TGME49_207720	23	0.213155	-0.0909436
TGME49_292200-t26_1-p1	RNA recognition motif-containing protein	TGME49_292200	32	0.321806	-0.0909333
TGME49_313010-t26_1-p1	DEAD (Asp-Glu-Ala-Asp) box polypeptide DDX6	TGME49_313010	25	0.2037	-0.090743
TGME49_277760-t26_1-p1	adenylosuccinate lyase, putative	TGME49_277760	22	0.148078	-0.0896004
TGME49_211460-t26_1-p1	hypothetical protein	TGME49_211460	17	0.267867	-0.0895477
TGME49_221870-t26_1-p1	hypothetical protein	TGME49_221870	11	0.257624	-0.089319
TGME49_226220-t26_1-p1	alveolin domain containing intermediate filament IMC9	TGME49_226220	8	0.444719	-0.0890193
TGME49_236970-t26_1-p1	SWI2/SNF2-containing PHD finger protein	TGME49_236970	29	0.164459	-0.0889406
TGME49_298980-t26_1-p1	RNA pseudouridine synthase superfamily protein	TGME49_298980	2	0.610624	-0.0886915
TGME49_289120-t26_1-p1	hypothetical protein	TGME49_289120	12	0.678699	-0.0884678
TGME49_218280-t26_1-p1	eukaryotic porin, putative	TGME49_218280	6	0.254375	-0.088146
TGME49_205540-t26_1-p1	DEAD/DEAH box helicase domain-containing protein	TGME49_205540	7	0.417305	-0.0878724
TGME49_290620-t26_1-p1	hypothetical protein	TGME49_290620	11	0.682284	-0.0878271
TGME49_231630-t26_1-p1	alveolin domain containing intermediate filament IMC4	TGME49_231630	13	0.165123	-0.0878118
TGME49_248390-t26_1-p1	ribosomal protein RPL26	TGME49_248390	5	0.533602	-0.0877877
TGME49_209280-t26_1-p1	hypothetical protein	TGME49_209280	13	0.396966	-0.0874904
TGME49_285840-t26_1-p1	RAP domain-containing protein	TGME49_285840	6	0.40886	-0.0868738
TGME49_238880-t26_1-p1	hypothetical protein	TGME49_238880	14	0.459925	-0.0865014
TGME49_232340-t26_1-p1	protein phosphatase 2C domain-containing protein	TGME49_232340	21	0.28964	-0.0864302
TGME49_249180-t26_1-p1	bifunctional dihydrofolate reductase-thymidylate synthase	TGME49_249180	27	0.195717	-0.0863956
TGME49_250330-t26_1-p1	hypothetical protein	TGME49_250330	2	0.869613	-0.0862803
TGME49_254730-t26_1-p1	POPLD (NUC188) domain-containing protein	TGME49_254730	4	0.466864	-0.0861823
TGME49_318560-t26_1-p1	ATPase/histidine kinase/DNA gyrase B/HSP90 domain-containing protein	TGME49_318560	8	0.405656	-0.0854833
TGME49_286790-t26_1-p1	nuclear factor NF2	TGME49_286790	11	0.325196	-0.0852559
TGME49_242070-t26_1-p1	cAMP-dependent protein kinase regulatory subunit	TGME49_242070	16	0.198279	-0.0851755
TGME49_289830-t26_1-p1	eukaryotic initiation factor-3, delta subunit, putative	TGME49_289830	19	0.262655	-0.0851434
TGME49_293610-t26_1-p1	dihydroorotase	TGME49_293610	4	0.528273	-0.0849631
TGME49_201140-t26_1-p1	hypothetical protein	TGME49_201140	15	0.27902	-0.0847815
TGME49_261010-t26_1-p1	tat-binding family protein, putative	TGME49_261010	16	0.141391	-0.084481
TGME49_295040-t26_1-p1	HEAT repeat-containing protein	TGME49_295040	20	0.188784	-0.0844169
TGME49_237250-t26_1-p1	hypothetical protein	TGME49_237250	6	0.514119	-0.0843829
TGME49_315270-t26_1-p1	hypothetical protein	TGME49_315270	40	0.343517	-0.0835231
TGME49_240890-t26_1-p1	6-phosphofructokinase	TGME49_240890	30	0.267547	-0.0833318
TGME49_248600-t26_1-p1	aspartate aminotransferase	TGME49_248600	16	0.220905	-0.0827913
TGME49_273370-t26_1-p1	coatomer gamma 2-subunit protein, putative	TGME49_273370	31	0.188629	-0.0827761
TGME49_213770-t26_1-p1	Superkiller viralicidic activity 2 family 2, putative	TGME49_213770	22	0.414923	-0.0826217
TGME49_232660-t26_1-p1	Hsp70 interacting protein HIP	TGME49_232660	8	0.530768	-0.0825895
TGME49_203450-t26_1-p1	DUF3228 domain-containing protein	TGME49_203450	8	0.431898	-0.0821089
TGME49_308040-t26_1-p1	ZPR1 zinc finger domain-containing protein	TGME49_308040	18	0.177826	-0.0816429
TGME49_220930-t26_1-p1	hypothetical protein	TGME49_220930	5	0.293502	-0.0814047
TGME49_313280-t26_1-p1	WD domain, G-beta repeat-containing protein	TGME49_313280	5	0.580681	-0.0802234
TGME49_282140-t26_1-p1	cwf21 protein	TGME49_282140	8	0.75377	-0.0797472
TGME49_264060-t26_1-p1	PCI domain-containing protein	TGME49_264060	5	0.491832	-0.0797435
TGME49_250800-t26_1-p1	AP2 domain transcription factor AP2XII-8	TGME49_250800	9	0.417313	-0.0797403
TGME49_229750-t26_1-p1	hypothetical protein	TGME49_229750	19	0.436909	-0.0794484
TGME49_251680-t26_1-p1	histamine-releasing factor, putative	TGME49_251680	6	0.363561	-0.0792387
TGME49_228340-t26_1-p1	hypothetical protein	TGME49_228340	7	0.341524	-0.0791081
TGME49_288460-t26_1-p1	hypothetical protein	TGME49_288460	35	0.388828	-0.0788748
TGME49_261000-t26_1-p1	MutS domain V domain-containing protein	TGME49_261000	17	0.310311	-0.0788334
TGME49_237470-t26_1-p1	glycine cleavage T-protein (aminomethyl transferase) domain-containing protein	TGME49_237470	8	0.536665	-0.0785793
TGME49_226570-t26_1-p1	hypothetical protein	TGME49_226570	5	0.427205	-0.0785015
TGME49_284190-t26_1-p1	pyruvate carboxylase	TGME49_284190	25	0.370601	-0.0780257
TGME49_316900-t26_1-p1	Sas10 C-terminal domain-containing protein	TGME49_316900	15	0.574548	-0.0780189
TGME49_268580-t26_1-p1	hypothetical protein	TGME49_268580	11	0.372501	-0.0778895
TGME49_216600-t26_1-p1	exonuclease III APE	TGME49_216600	11	0.526194	-0.0774837
TGME49_290730-t26_1-p1	CS domain-containing protein	TGME49_290730	7	0.272885	-0.0770385
TGME49_234190-t26_1-p1	serine hydroxymethyltransferase 2, putative	TGME49_234190	15	0.408236	-0.0769678
TGME49_294640-t26_1-p1	ribonucleoside-diphosphate reductase large chain	TGME49_294640	24	0.25252	-0.0769589
TGME49_232760-t26_1-p1	protein phosphatase inhibitor IPP2	TGME49_232760	4	0.534032	-0.0766014
TGME49_246540-t26_1-p1	cytochrome c1, heme protein	TGME49_246540	7	0.539373	-0.0765859
TGME49_259240-t26_1-p1	ribosomal protein RPS21	TGME49_259240	3	0.380464	-0.076426
TGME49_231440-t26_1-p1	LsmAD domain-containing protein	TGME49_231440	24	0.397498	-0.0762952
TGME49_289520-t26_1-p1	hypothetical protein	TGME49_289520	20	0.793415	-0.0762452
TGME49_261260-t26_1-p1	histone lysine demethylase JMJD6a	TGME49_261260	11	0.654333	-0.0762339
TGME49_220270-t26_1-p1	alveolin domain containing intermediate filament IMC6	TGME49_220270	9	0.319191	-0.0761764
TGME49_251850-t26_1-p1	serine/threonine protein phosphatase	TGME49_251850	27	0.281784	-0.0758629
TGME49_221320-t26_1-p1	acetyl-CoA carboxylase ACC1	TGME49_221320	65	0.235601	-0.075655
TGME49_309740-t26_1-p1	LSM domain-containing protein	TGME49_309740	6	0.541477	-0.0754022
TGME49_230060-t26_1-p1	acetyltransferase, GNAT family protein	TGME49_230060	4	0.512796	-0.0753007
TGME49_310030-t26_1-p1	cyclase-associated protein, putative	TGME49_310030	9	0.304739	-0.0751766
TGME49_225550-t26_1-p1	phosphatidylserine decarboxylase	TGME49_225550	6	0.622656	-0.0746234
TGME49_234280-t26_1-p1	AMP deaminase	TGME49_234280	13	0.4164	-0.0743155
TGME49_260370-t26_1-p1	AtPH1 family protein	TGME49_260370	5	0.699348	-0.0741484
TGME49_311030-t26_1-p1	hypothetical protein	TGME49_311030	38	0.332314	-0.0735807
TGME49_280700-t26_1-p1	arginine decarboxylase	TGME49_280700	20	0.486584	-0.0735459
TGME49_294898-t26_1-p1	tetratricopeptide repeat-containing protein	TGME49_294898	31	0.293749	-0.0730579
TGME49_228210-t26_1-p1	26S proteasome regulatory subunit	TGME49_228210	17	0.221512	-0.0729286
TGME49_228130-t26_1-p1	hypothetical protein	TGME49_228130	17	0.344564	-0.0720852
TGME49_272400-t26_1-p1	casein kinase ii regulatory subunit protein	TGME49_272400	12	0.296361	-0.0715055
TGME49_269010-t26_1-p1	AP2 domain transcription factor AP2VIII-7	TGME49_269010	10	0.465216	-0.0714414
TGME49_213280-t26_1-p1	SAG-related sequence SRS25	TGME49_213280	2	0.452835	-0.0714051
TGME49_244040-t26_1-p1	HEAT repeat-containing protein	TGME49_244040	7	0.485833	-0.0712862
TGME49_314530-t26_1-p1	RPAP1 family, C-terminal protein	TGME49_314530	18	0.346658	-0.0710268
TGME49_285250-t26_1-p1	hypothetical protein	TGME49_285250	16	0.542649	-0.0708784
TGME49_308000-t26_1-p1	Gpi16 subunit, GPI transamidase component protein	TGME49_308000	10	0.553739	-0.0700211
TGME49_228010-t26_1-p1	hypothetical protein	TGME49_228010	2	0.658898	-0.0697115
TGME49_320010-t26_1-p1	hypothetical protein	TGME49_320010	13	0.488679	-0.0692349
TGME49_306600-t26_1-p1	RNA recognition motif-containing protein	TGME49_306600	4	0.247745	-0.0688519
TGME49_222850-t26_1-p1	stress responsive a/b barrel domain-containing protein	TGME49_222850	4	0.529604	-0.068561
TGME49_278540-t26_1-p1	hypothetical protein	TGME49_278540	6	0.34112	-0.0683348
TGME49_256970-t26_1-p1	vacuolar ATP synthase subunit A, putative	TGME49_256970	26	0.270955	-0.0682233
TGME49_275310-t26_1-p1	hypothetical protein	TGME49_275310	9	0.575011	-0.0680739
TGME49_264610-t26_1-p1	RNA recognition motif-containing protein	TGME49_264610	11	0.405711	-0.0675666
TGME49_230520-t26_1-p1	cyclophilin 1, putative	TGME49_230520	8	0.639588	-0.0672528
TGME49_229360-t26_1-p1	transaldolase	TGME49_229360	20	0.286818	-0.0670828
TGME49_292010-t26_1-p1	transcription initiation factor IIB	TGME49_292010	9	0.556226	-0.066416
TGME49_220170-t26_1-p1	hypothetical protein	TGME49_220170	3	0.733357	-0.0661081
TGME49_264450-t26_1-p1	DNA topoisomerase III beta-1, putative	TGME49_264450	25	0.592125	-0.0657434
TGME49_279380-t26_1-p1	hypothetical protein	TGME49_279380	12	0.315106	-0.0657291
TGME49_222210-t26_1-p1	SPFH domain / Band 7 family protein	TGME49_222210	12	0.51547	-0.0657184
TGME49_273460-t26_1-p1	eukaryotic translation initiation factor 3 subunit 6 interacting protein	TGME49_273460	24	0.371774	-0.0656799
TGME49_229180-t26_1-p1	HEAT repeat-containing protein	TGME49_229180	54	0.292795	-0.0656235
TGME49_287480-t26_1-p1	hypothetical protein	TGME49_287480	36	0.562598	-0.0653231
TGME49_272770-t26_1-p1	hypothetical protein	TGME49_272770	8	0.558663	-0.0649544
TGME49_309800-t26_1-p1	RNA recognition motif-containing protein	TGME49_309800	5	0.405333	-0.0643549
TGME49_251950-t26_1-p1	ribosomal protein l7/l12 c-terminal domain-containing protein	TGME49_251950	7	0.706279	-0.064099
TGME49_238050-t26_1-p1	nuclease and tudor domain-containing protein	TGME49_238050	43	0.249513	-0.0636953
TGME49_310860-t26_1-p1	U5 snRNP-specific protein	TGME49_310860	12	0.521468	-0.0636201
TGME49_217220-t26_1-p1	zinc finger, C3HC4 type (RING finger) domain-containing protein	TGME49_217220	12	0.480391	-0.0632242
TGME49_207930-t26_1-p1	phosphatidylethanolamine-binding protein	TGME49_207930	3	0.528573	-0.0629785
TGME49_246560-t26_1-p1	vacuolar ATP synthase subunit g, putative	TGME49_246560	4	0.51384	-0.0626983
TGME49_251690-t26_1-p1	seryl-tRNA synthetase, cytoplasmic, putative	TGME49_251690	27	0.359213	-0.0625955
TGME49_289550-t26_1-p1	WD domain, G-beta repeat-containing protein	TGME49_289550	9	0.568362	-0.0625684
TGME49_282055-t26_1-p1	protein phosphatase PP2C-hn	TGME49_282055	13	0.545639	-0.0622388
TGME49_253520-t26_1-p1	U3 small nucleolar RNA-associated protein 6 protein	TGME49_253520	6	0.829435	-0.0617473
TGME49_226320-t26_1-p1	hypothetical protein	TGME49_226320	9	0.557584	-0.0615993
TGME49_269620-t26_1-p1	hypothetical protein	TGME49_269620	7	0.564699	-0.0612498
TGME49_234610-t26_1-p1	WD-40 repeat protein	TGME49_234610	16	0.689268	-0.0610531
TGME49_257350-t26_1-p1	eukaryotic translation initiation factor, putative	TGME49_257350	24	0.425798	-0.0609823
TGME49_232210-t26_1-p1	hypothetical protein	TGME49_232210	4	0.656818	-0.05946
TGME49_304520-t26_1-p1	hypothetical protein	TGME49_304520	11	0.661228	-0.0593078
TGME49_285190-t26_1-p1	zinc finger, C3HC4 type (RING finger) domain-containing protein	TGME49_285190	6	0.342728	-0.0589441
TGME49_233110-t26_1-p1	IMP dehydrogenas	TGME49_233110	20	0.477822	-0.058721
TGME49_289770-t26_1-p1	mu1 adaptin	TGME49_289770	15	0.581374	-0.0586371
TGME49_263060-t26_1-p1	Proteasome/cyclosome repeat-containing protein	TGME49_263060	45	0.417355	-0.0584293
TGME49_244380-t26_1-p1	cactin	TGME49_244380	14	0.621053	-0.0582235
TGME49_224730-t26_1-p1	hypothetical protein	TGME49_224730	4	0.874442	-0.0579598
TGME49_225360-t26_1-p1	hypothetical protein	TGME49_225360	5	0.819775	-0.0579185
TGME49_258540-t26_1-p1	phosphoglycerate mutase family protein	TGME49_258540	22	0.569715	-0.0578594
TGME49_257150-t26_1-p1	NOT2 / NOT3 / NOT5 family protein	TGME49_257150	10	0.297987	-0.0577074
TGME49_297970-t26_1-p1	aspartyl aminopeptidase	TGME49_297970	13	0.713136	-0.0576699
TGME49_261600-t26_1-p1	creatinase domain-containing protein	TGME49_261600	21	0.518466	-0.0575777
TGME49_306330-t26_1-p1	phospholipase	TGME49_306330	17	0.334508	-0.057471
TGME49_242830-t26_1-p1	XRN 5'-3' exonuclease N-terminus protein	TGME49_242830	29	0.442429	-0.0574681
TGME49_233100-t26_1-p1	SPFH domain / Band 7 family protein	TGME49_233100	10	0.485773	-0.0572521
TGME49_233020-t26_1-p1	Not1 N-terminal domain, CCR4-Not complex component protein	TGME49_233020	10	0.402567	-0.0570084
TGME49_305240-t26_1-p1	XPA binding protein 2 family protein	TGME49_305240	25	0.552448	-0.0569447
TGME49_249000-t26_1-p1	regulator of chromosome condensation (RCC1) repeat-containing protein	TGME49_249000	5	0.745581	-0.0567429
TGME49_204020-t26_1-p1	ribosomal protein RPL8	TGME49_204020	8	0.630157	-0.0564015
TGME49_214840-t26_1-p1	AP2 domain transcription factor AP2X-7	TGME49_214840	36	0.364821	-0.0563666
TGME49_240650-t26_1-p1	coatomer protein complex, subunit alpha, putative	TGME49_240650	48	0.372076	-0.056335
TGME49_239870-t26_1-p1	CBS domain-containing protein	TGME49_239870	10	0.623843	-0.0560255
TGME49_319720-t26_1-p1	hypothetical protein	TGME49_319720	14	0.480754	-0.0555013
TGME49_269190-t26_1-p1	glyceraldehyde-3-phosphate dehydrogenase GAPDH2	TGME49_269190	26	0.428809	-0.0554959
TGME49_226970-t26_1-p1	ribosomal protein RPS11	TGME49_226970	9	0.688374	-0.05538
TGME49_264200-t26_1-p1	hypothetical protein	TGME49_264200	8	0.403713	-0.0551395
TGME49_229780-t26_1-p1	GHMP kinase, N-terminal domain-containing protein	TGME49_229780	7	0.550303	-0.0550237
TGME49_295710-t26_1-p1	HECT-domain (ubiquitin-transferase) domain-containing protein	TGME49_295710	128	0.451693	-0.0546857
TGME49_304650-t26_1-p1	histidine acid phosphatase superfamily protein	TGME49_304650	24	0.566918	-0.0544255
TGME49_203870-t26_1-p1	RAB43, member RAS oncogene family protein	TGME49_203870	6	0.600693	-0.0544027
TGME49_239760-t26_1-p1	ribosomal protein RPL22	TGME49_239760	4	0.444595	-0.0543121
TGME49_216020-t26_1-p1	peptidase family c78 protein	TGME49_216020	12	0.437908	-0.0540605
TGME49_288500-t26_1-p1	FAD Malate-dehydrogenase (MDH-FAD)	TGME49_288500	19	0.435576	-0.0535932
TGME49_315510-t26_1-p1	hypothetical protein	TGME49_315510	6	0.669336	-0.0532695
TGME49_295370-t26_1-p1	hypothetical protein	TGME49_295370	4	0.482888	-0.0531745
TGME49_288830-t26_1-p1	NADH dehydrogenase (NDH2-II)	TGME49_288830	17	0.584462	-0.0531655
TGME49_224050-t26_1-p1	AP2 domain transcription factor AP2X-4	TGME49_224050	14	0.3824	-0.0529242
TGME49_313380-t26_1-p1	hypothetical protein	TGME49_313380	11	0.464814	-0.0527156
TGME49_233350-t26_1-p1	nuclear transport factor 2, putative	TGME49_233350	5	0.824534	-0.0524629
TGME49_213930-t26_1-p1	3' exoribonuclease family, domain 1 domain-containing protein	TGME49_213930	6	0.729751	-0.0524122
TGME49_293390-t26_1-p1	cytochrome C-type heme lyase, putative	TGME49_293390	6	0.605354	-0.0523871
TGME49_314090-t26_1-p1	proteasome beta subunit	TGME49_314090	8	0.450528	-0.0522084
TGME49_247760-t26_1-p1	AMP-binding enzyme domain-containing protein	TGME49_247760	24	0.416583	-0.0520456
TGME49_202200-t26_1-p1	hypothetical protein	TGME49_202200	20	0.422676	-0.0517794
TGME49_285680-t26_1-p1	dihydrolipoamide acyltransferase, putative	TGME49_285680	2	0.874821	-0.051674
TGME49_281430-t26_1-p1	protein kinase, putative	TGME49_281430	4	0.881863	-0.0516437
TGME49_252420-t26_1-p1	histone arginine methyltransferase PRMT3	TGME49_252420	12	0.393276	-0.0516367
TGME49_205710-t26_1-p1	lysine-tRNA ligase	TGME49_205710	24	0.370205	-0.0516167
TGME49_261460-t26_1-p1	transcriptional elongation factor FACT80	TGME49_261460	15	0.500461	-0.0514137
TGME49_228400-t26_1-p1	WD domain, G-beta repeat-containing protein	TGME49_228400	14	0.486707	-0.0513621
TGME49_274190-t26_1-p1	eukaryotic initiation factor 2B epsilon subunit, putative	TGME49_274190	20	0.472003	-0.0507451
TGME49_211400-t26_1-p1	DEAD/DEAH box helicase domain-containing protein	TGME49_211400	7	0.891287	-0.0507376
TGME49_268590-t26_1-p1	rhomboid protease ROM4	TGME49_268590	2	0.798664	-0.0504811
TGME49_287500-t26_1-p1	T complex chaperonin, putative	TGME49_287500	26	0.503978	-0.0499329
TGME49_249360-t26_1-p1	RED family protein	TGME49_249360	9	0.683495	-0.0495557
TGME49_228000-t26_1-p1	splicing factor 3A subunit 2, putative	TGME49_228000	6	0.725951	-0.0494125
TGME49_214770-t26_1-p1	small GTP binding protein rab1a, putative	TGME49_214770	8	0.505891	-0.0489336
TGME49_259550-t26_1-p1	dihydropteroate synthase	TGME49_259550	22	0.453077	-0.0487908
TGME49_289510-t26_1-p1	hypothetical protein	TGME49_289510	7	0.722052	-0.0486836
TGME49_320210-t26_1-p1	WD domain, G-beta repeat domain containing protein	TGME49_320210	23	0.647851	-0.0480258
TGME49_203490-t26_1-p1	GNL3L/Grn1 GTPase	TGME49_203490	14	0.460278	-0.0478616
TGME49_269650-t26_1-p1	FFD and TFG box motifs protein	TGME49_269650	11	0.504829	-0.0463285
TGME49_272350-t26_1-p1	mRNA export protein	TGME49_272350	12	0.67882	-0.0460034
TGME49_311260-t26_1-p1	myosin light chain MLC1, putative	TGME49_311260	4	0.869114	-0.0459841
TGME49_310010-t26_1-p1	rhoptry neck protein RON1	TGME49_310010	28	0.610226	-0.0458113
TGME49_213900-t26_1-p1	regulator of chromosome condensation RCC1	TGME49_213900	17	0.505982	-0.0457583
TGME49_258950-t26_1-p1	lectin family protein	TGME49_258950	15	0.584401	-0.0449874
TGME49_251630-t26_1-p1	slc30a2 protein	TGME49_251630	5	0.743017	-0.0448999
TGME49_219550-t26_1-p1	dihydrolipoyllysine-residue succinyltransferase component of oxoglutarate dehydrogenase	TGME49_219550	10	0.616021	-0.044258
TGME49_259880-t26_1-p1	hypothetical protein	TGME49_259880	10	0.430843	-0.0439344
TGME49_240220-t26_1-p1	hypothetical protein	TGME49_240220	23	0.443588	-0.0436471
TGME49_300110-t26_1-p1	hypothetical protein	TGME49_300110	5	0.691133	-0.0436446
TGME49_269710-t26_1-p1	hypothetical protein	TGME49_269710	19	0.636943	-0.0431634
TGME49_306930-t26_1-p1	proteasome subunit beta type 7 precursor, putative	TGME49_306930	11	0.672562	-0.0431288
TGME49_263700-t26_1-p1	ribosomal protein RPS14	TGME49_263700	5	0.549391	-0.0430009
TGME49_225870-t26_1-p1	hypothetical protein	TGME49_225870	13	0.617723	-0.042984
TGME49_288930-t26_1-p1	hypothetical protein	TGME49_288930	8	0.685926	-0.0428197
TGME49_279430-t26_1-p1	cwf18 pre-mRNA splicing factor protein	TGME49_279430	6	0.53589	-0.0427041
TGME49_237280-t26_1-p1	TLD protein	TGME49_237280	20	0.725984	-0.0425764
TGME49_249780-t26_1-p1	hypothetical protein	TGME49_249780	12	0.50654	-0.042222
TGME49_240690-t26_1-p1	S-adenosyl methionine synthetase	TGME49_240690	12	0.685442	-0.0421846
TGME49_202820-t26_1-p1	ubiquitin-conjugating enzyme subfamily protein	TGME49_202820	7	0.66617	-0.0421147
TGME49_310460-t26_1-p1	Rab6	TGME49_310460	6	0.655657	-0.0419938
TGME49_230340-t26_1-p1	hypothetical protein	TGME49_230340	23	0.470983	-0.0415795
TGME49_310960-t26_1-p1	vacuolar atp synthase subunit f, putative	TGME49_310960	6	0.5613	-0.0409776
TGME49_314860-t26_1-p1	zinc knuckle domain-containing protein	TGME49_314860	12	0.479801	-0.0408499
TGME49_277270-t26_1-p1	NTPase II	TGME49_277270	14	0.714561	-0.0406405
TGME49_264900-t26_1-p1	hypothetical protein	TGME49_264900	8	0.648041	-0.0405935
TGME49_205440-t26_1-p1	CCT chaperonin gamma subunit	TGME49_205440	33	0.536581	-0.0405278
TGME49_230440-t26_1-p1	CHY zinc finger domain-containing protein	TGME49_230440	8	0.796667	-0.0403395
TGME49_270370-t26_1-p1	clathrin assembly protein AP19, putative	TGME49_270370	2	0.728287	-0.0400871
TGME49_243590-t26_1-p1	endonuclease/exonuclease/phosphatase family protein	TGME49_243590	7	0.840867	-0.0398503
TGME49_318210-t26_1-p1	hypothetical protein	TGME49_318210	4	0.704005	-0.0395002
TGME49_257560-t26_1-p1	WD domain, G-beta repeat-containing protein	TGME49_257560	13	0.760697	-0.0391504
TGME49_202770-t26_1-p1	RNA recognition motif-containing protein	TGME49_202770	17	0.479347	-0.0385396
TGME49_200280-t26_1-p1	WD domain, G-beta repeat-containing protein	TGME49_200280	10	0.767521	-0.0384036
TGME49_211020-t26_1-p1	RNA recognition motif-containing protein	TGME49_211020	4	0.771736	-0.0383165
TGME49_293670-t26_1-p1	transcription elongation factor A TFIIS	TGME49_293670	15	0.562895	-0.0380757
TGME49_252430-t26_1-p1	hypothetical protein	TGME49_252430	14	0.650529	-0.0376543
TGME49_223880-t26_1-p1	zinc finger, C3HC4 type (RING finger) domain-containing protein	TGME49_223880	24	0.721824	-0.0371387
TGME49_212820-t26_1-p1	ubiquitin family protein	TGME49_212820	20	0.573007	-0.0368447
TGME49_240710-t26_1-p1	RNA recognition motif-containing protein	TGME49_240710	17	0.551499	-0.0367294
TGME49_258970-t26_1-p1	hypothetical protein	TGME49_258970	34	0.61027	-0.0363226
TGME49_221660-t26_1-p1	DEAD/DEAH box helicase domain-containing protein	TGME49_221660	27	0.641799	-0.0359896
TGME49_310950-t26_1-p1	AP2 domain transcription factor AP2XI-3	TGME49_310950	15	0.535193	-0.0359777
TGME49_225930-t26_1-p1	triose-phosphate isomerase TPI-I	TGME49_225930	15	0.668306	-0.0358977
TGME49_272910-t26_1-p1	T-complex protein 1 delta subunit	TGME49_272910	27	0.596221	-0.0354842
TGME49_236260-t26_1-p1	protein phosphatase 2C domain-containing protein	TGME49_236260	6	0.909252	-0.035477
TGME49_239410-t26_1-p1	hypothetical protein	TGME49_239410	13	0.79118	-0.0353118
TGME49_311160-t26_1-p1	PWI domain-containing protein	TGME49_311160	8	0.618221	-0.0352181
TGME49_221510-t26_1-p1	hypothetical protein	TGME49_221510	5	0.715237	-0.0349704
TGME49_258070-t26_1-p1	hypothetical protein	TGME49_258070	17	0.632473	-0.0345377
TGME49_306430-t26_1-p1	hypothetical protein	TGME49_306430	7	0.768074	-0.0342698
TGME49_233260-t26_1-p1	GTP-binding protein, putative	TGME49_233260	12	0.691961	-0.0341254
TGME49_321620-t26_1-p1	dynamin-related protein DRPB	TGME49_321620	37	0.612313	-0.0338687
TGME49_218540-t26_1-p1	peptidase S15, putative	TGME49_218540	7	0.770596	-0.0335165
TGME49_221922-t26_1-p1	NifU family domain-containing protein	TGME49_221922	7	0.897534	-0.0331996
TGME49_306195-t26_1-p1	hypothetical protein	TGME49_306195	5	0.681892	-0.0328798
TGME49_253650-t26_1-p1	DnaJ C terminal region domain-containing protein	TGME49_253650	9	0.785678	-0.0327073
TGME49_268850-t26_1-p1	enolase 2	TGME49_268850	22	0.589986	-0.0323545
TGME49_218760-t26_1-p1	SNAP protein (soluble N-ethylmaleimide-sensitive factor Attachment Protein), putative	TGME49_218760	14	0.661335	-0.0316556
TGME49_272520-t26_1-p1	hypothetical protein	TGME49_272520	4	0.846298	-0.0314541
TGME49_247450-t26_1-p1	hypothetical protein	TGME49_247450	24	0.734444	-0.0308882
TGME49_315410-t26_1-p1	SAG-related sequence SRS53F	TGME49_315410	4	0.771301	-0.0308504
TGME49_273580-t26_1-p1	hypothetical protein	TGME49_273580	5	0.881206	-0.0306306
TGME49_205700-t26_1-p1	cyclophilin precursor	TGME49_205700	10	0.779338	-0.0300927
TGME49_203690-t26_1-p1	AP2 domain transcription factor AP2VIIa-5	TGME49_203690	9	0.811763	-0.0297368
TGME49_216860-t26_1-p1	DEAD (Asp-Glu-Ala-Asp) box polypeptide DDX39	TGME49_216860	23	0.658365	-0.0296969
TGME49_311470-t26_1-p1	rhoptry neck protein RON5	TGME49_311470	45	0.597044	-0.0294947
TGME49_270510-t26_1-p1	asparaginyl-tRNA synthetase (NOB+tRNA synthase)	TGME49_270510	25	0.711428	-0.0284343
TGME49_235420-t26_1-p1	hypothetical protein	TGME49_235420	38	0.649873	-0.0282908
TGME49_239100-t26_1-p1	ribosomal protein RPS7	TGME49_239100	14	0.66914	-0.0281207
TGME49_305780-t26_1-p1	5'-3' exoribonuclease, putative	TGME49_305780	22	0.684518	-0.0280664
TGME49_261960-t26_1-p1	hypothetical protein	TGME49_261960	11	0.711289	-0.0280037
TGME49_309120-t26_1-p1	ribosomal protein RPL4	TGME49_309120	17	0.702453	-0.0278492
TGME49_291140-t26_1-p1	CCR4-Not complex component, Not1 protein	TGME49_291140	45	0.609708	-0.0278168
TGME49_267710-t26_1-p1	CPSF A subunit region protein	TGME49_267710	17	0.734878	-0.027475
TGME49_239590-t26_1-p1	WD domain, G-beta repeat-containing protein	TGME49_239590	11	0.811239	-0.0270809
TGME49_292220-t26_1-p1	PCI domain-containing protein	TGME49_292220	22	0.713209	-0.0270761
TGME49_210360-t26_1-p1	DEAD (Asp-Glu-Ala-Asp) box polypeptide 41 family protein	TGME49_210360	22	0.665931	-0.0270012
TGME49_320100-t26_1-p1	RNA recognition motif-containing protein	TGME49_320100	16	0.771773	-0.0269232
TGME49_269410-t26_1-p1	hypothetical protein	TGME49_269410	6	0.85143	-0.0268179
TGME49_285660-t26_1-p1	DEAD/DEAH box helicase domain-containing protein	TGME49_285660	8	0.768152	-0.0267878
TGME49_272490-t26_1-p1	protoporphyrinogen oxidase	TGME49_272490	11	0.809982	-0.0265511
TGME49_205220-t26_1-p1	U5 snRNP-associated subunit, putative	TGME49_205220	23	0.730791	-0.0265247
TGME49_299190-t26_1-p1	B-box zinc finger domain-containing protein	TGME49_299190	3	0.845684	-0.0260181
TGME49_214870-t26_1-p1	ribosomal protein L9, N-terminal domain-containing protein	TGME49_214870	4	0.919618	-0.0257207
TGME49_269690-t26_1-p1	hypothetical protein	TGME49_269690	24	0.68215	-0.02562
TGME49_257490-t26_1-p1	prefoldin subunit superfamily protein	TGME49_257490	6	0.788683	-0.0252984
TGME49_265530-t26_1-p1	RNA recognition motif-containing protein	TGME49_265530	15	0.695591	-0.0251219
TGME49_266280-t26_1-p1	HEAT repeat-containing protein	TGME49_266280	13	0.72661	-0.0249851
TGME49_239500-t26_1-p1	proteasome subunit alpha type, putative	TGME49_239500	10	0.684756	-0.024593
TGME49_214210-t26_1-p1	rRNA pseudouridine synthase	TGME49_214210	25	0.698618	-0.0245838
TGME49_205580-t26_1-p1	nuclear factor NF4	TGME49_205580	12	0.78222	-0.024531
TGME49_233890-t26_1-p1	hypothetical protein	TGME49_233890	6	0.673582	-0.0244618
TGME49_253290-t26_1-p1	valyl-tRNA synthetase	TGME49_253290	36	0.734931	-0.0242369
TGME49_247700-t26_1-p1	AP2 domain transcription factor AP2XII-4	TGME49_247700	18	0.793366	-0.0240602
TGME49_290640-t26_1-p1	DNA mismatch repair protein MSH6-1, putative	TGME49_290640	32	0.707916	-0.0239494
TGME49_242290-t26_1-p1	proteasome subunit alpha1, putative	TGME49_242290	15	0.769141	-0.0238072
TGME49_313990-t26_1-p1	CBF/Mak21 family protein	TGME49_313990	10	0.944389	-0.0237364
TGME49_293740-t26_1-p1	hypothetical protein	TGME49_293740	2	0.681973	-0.0232733
TGME49_316360-t26_1-p1	hypothetical protein	TGME49_316360	6	0.931312	-0.0230639
TGME49_246920-t26_1-p1	glutathione reductase	TGME49_246920	18	0.734142	-0.0230423
TGME49_316710-t26_1-p1	hypothetical protein	TGME49_316710	1	0.960779	-0.0228567
TGME49_271888-t26_1-p1	3-ketoacyl-CoA reductase, putative	TGME49_271888	8	0.83034	-0.0225526
TGME49_316340-t26_1-p1	hypothetical protein	TGME49_316340	5	0.864026	-0.022419
TGME49_313970-t26_1-p1	Phytanoyl-CoA dioxygenase (PhyH) superfamily protein	TGME49_313970	2	0.942554	-0.0223883
TGME49_312260-t26_1-p1	hypothetical protein	TGME49_312260	6	0.787496	-0.0221476
TGME49_226660-t26_1-p1	hypothetical protein	TGME49_226660	45	0.800476	-0.0215968
TGME49_214220-t26_1-p1	hypothetical protein	TGME49_214220	3	0.750119	-0.021455
TGME49_311230-t26_1-p1	hypothetical protein	TGME49_311230	41	0.695576	-0.0213831
TGME49_318160-t26_1-p1	MSP (Major sperm protein) domain-containing protein	TGME49_318160	8	0.753317	-0.0213618
TGME49_253430-t26_1-p1	asparagine synthetase, putative	TGME49_253430	25	0.765399	-0.0211598
TGME49_236540-t26_1-p1	RNA recognition motif-containing protein	TGME49_236540	14	0.752861	-0.0210732
TGME49_236210-t26_1-p1	peptidase M16 family potein, putative	TGME49_236210	17	0.773774	-0.0208498
TGME49_227870-t26_1-p1	Tim10/DDP family zinc finger superfamily protein	TGME49_227870	3	0.775611	-0.020824
TGME49_238190-t26_1-p1	DNA-directed RNA polymerase II RPB3	TGME49_238190	15	0.733077	-0.0207491
TGME49_226810-t26_1-p1	histone lysine methyltransferase SET1	TGME49_226810	4	0.920802	-0.020539
TGME49_266060-t26_1-p1	ribosomal protein RPSA	TGME49_266060	14	0.759947	-0.0199238
TGME49_218950-t26_1-p1	hypothetical protein	TGME49_218950	3	0.944091	-0.0199203
TGME49_205510-t26_1-p1	nucleolar protein 5, putative	TGME49_205510	21	0.742605	-0.0199027
TGME49_223668-t26_1-p1	LYAR-type C2HC zinc finger protein	TGME49_223668	6	0.862647	-0.0198391
TGME49_287180-t26_1-p1	hypothetical protein	TGME49_287180	24	0.771602	-0.0196746
TGME49_297730-t26_1-p1	transcription elongation factor 1, putative	TGME49_297730	4	0.864761	-0.0182388
TGME49_247730-t26_1-p1	AP2 domain transcription factor AP2XII-5	TGME49_247730	10	0.870944	-0.0181382
TGME49_216590-t26_1-p1	HEAT repeat-containing protein	TGME49_216590	27	0.800175	-0.017989
TGME49_235350-t26_1-p1	cwfj family protein	TGME49_235350	6	0.862893	-0.0178773
TGME49_265510-t26_1-p1	hypothetical protein	TGME49_265510	4	0.897335	-0.0170558
TGME49_309050-t26_1-p1	hypothetical protein	TGME49_309050	5	0.97666	-0.0169851
TGME49_261540-t26_1-p1	DNA-directed RNA polymerase I RPAC2	TGME49_261540	3	0.94032	-0.0167463
TGME49_279420-t26_1-p1	hypothetical protein	TGME49_279420	33	0.771285	-0.0166682
TGME49_287980-t26_1-p1	FHA domain-containing protein	TGME49_287980	8	0.851401	-0.0158038
TGME49_260170-t26_1-p1	elongation factor EF-G, putative	TGME49_260170	16	0.884284	-0.0155822
TGME49_261050-t26_1-p1	RNB family domain-containing protein	TGME49_261050	23	0.805201	-0.0154874
TGME49_249310-t26_1-p1	hypothetical protein	TGME49_249310	4	0.904849	-0.0140113
TGME49_279390-t26_1-p1	proliferation-associated protein 2G4, putative	TGME49_279390	20	0.888797	-0.0136662
TGME49_244570-t26_1-p1	hypothetical protein	TGME49_244570	4	0.916954	-0.0131708
TGME49_291820-t26_1-p1	RNA helicase (UPF2 interacting domain) protein	TGME49_291820	21	0.850733	-0.0131492
TGME49_248120-t26_1-p1	hypothetical protein	TGME49_248120	17	0.920004	-0.0129258
TGME49_263000-t26_1-p1	Beige/BEACH domain-containing protein	TGME49_263000	18	0.92457	-0.0127509
TGME49_222290-t26_1-p1	LSM domain-containing protein	TGME49_222290	4	0.90885	-0.012477
TGME49_310790-t26_1-p1	hypothetical protein	TGME49_310790	8	0.862977	-0.0110799
TGME49_213730-t26_1-p1	lanthionine synthetase C family protein	TGME49_213730	7	0.889215	-0.0110473
TGME49_277240-t26_1-p1	NTPase I	TGME49_277240	3	0.905975	-0.0102588
TGME49_210700-t26_1-p1	hypothetical protein	TGME49_210700	20	0.938661	-0.0101809
TGME49_244290-t26_1-p1	adapter-related protein	TGME49_244290	17	0.909364	-0.0101157
TGME49_239790-t26_1-p1	BRCA1 C Terminus (BRCT) domain-containing protein	TGME49_239790	13	0.957892	-0.0100756
TGME49_292080-t26_1-p1	leucyl-tRNA synthetase	TGME49_292080	32	0.85577	-0.010023
TGME49_290170-t26_1-p1	kelch repeat domain containing/Serine/threonine protein phosphatase protein	TGME49_290170	10	0.935809	-0.00995005
TGME49_224060-t26_1-p1	thioredoxin, putative	TGME49_224060	17	0.901564	-0.00905892
TGME49_276890-t26_1-p1	hypothetical protein	TGME49_276890	21	0.931737	-0.00893109
TGME49_226072-t26_1-p1	Ser/Thr phosphatase family protein	TGME49_226072	10	0.929459	-0.00883565
TGME49_203380-t26_1-p1	DnaJ domain-containing protein	TGME49_203380	16	0.918674	-0.0087086
TGME49_313270-t26_1-p1	hypothetical protein	TGME49_313270	46	0.911504	-0.00868345
TGME49_261220-t26_1-p1	transcription elongation factor SPT4	TGME49_261220	5	0.960465	-0.00865169
TGME49_221190-t26_1-p1	mrna cleavage factor family protein, putative	TGME49_221190	5	0.905663	-0.00847838
TGME49_248340-t26_1-p1	GTP-binding nuclear protein ran/tc4	TGME49_248340	16	0.902825	-0.00786146
TGME49_315720-t26_1-p1	Smg-4/UPF3 family protein	TGME49_315720	5	0.920595	-0.00785205
TGME49_223390-t26_1-p1	activating signal cointegrator 1 complex subunit 3 family 1 ASCC3L1, putative	TGME49_223390	63	0.900783	-0.00756424
TGME49_252440-t26_1-p1	peptidase c13 family protein	TGME49_252440	7	0.917482	-0.00738877
TGME49_279450-t26_1-p1	adenylosuccinate synthetase, putative	TGME49_279450	15	0.924231	-0.00723877
TGME49_286920-t26_1-p1	SWIRM domain-containing protein	TGME49_286920	17	0.928674	-0.00671347
TGME49_248980-t26_1-p1	NudC family protein	TGME49_248980	6	0.951716	-0.00669811
TGME49_267740-t26_1-p1	hypothetical protein	TGME49_267740	2	0.946526	-0.00643105
TGME49_297420-t26_1-p1	beta-tubulin cofactor D, putative	TGME49_297420	26	0.950359	-0.0060403
TGME49_211030-t26_1-p1	hypothetical protein	TGME49_211030	13	0.928837	-0.00589068
TGME49_290900-t26_1-p1	hydrolase, NUDIX family protein	TGME49_290900	3	0.964964	-0.00587328
TGME49_203990-t26_1-p1	rhoptry protein ROP12	TGME49_203990	4	0.946756	-0.0046604
TGME49_252290-t26_1-p1	importin alpha, putative	TGME49_252290	17	0.963231	-0.00406444
TGME49_262560-t26_1-p1	hypothetical protein	TGME49_262560	4	0.97972	-0.00385181
TGME49_222170-t26_1-p1	dense-granule antigen DG32	TGME49_222170	8	0.976346	-0.00380531
TGME49_224330-t26_1-p1	proteasome activator pa28 beta subunit protein	TGME49_224330	6	0.955855	-0.00379384
TGME49_311500-t26_1-p1	ThiF family protein	TGME49_311500	13	0.96168	-0.00356324
TGME49_243610-t26_1-p1	C-5 cytosine-specific DNA methylase superfamily protein	TGME49_243610	6	0.983689	-0.00347807
TGME49_285230-t26_1-p1	PRP38 family protein	TGME49_285230	16	0.961653	-0.00300113
TGME49_254510-t26_1-p1	ankyrin repeat-containing protein	TGME49_254510	10	0.970984	-0.00238595
TGME49_320040-t26_1-p1	CHORD protein	TGME49_320040	5	0.993412	-0.0018067
TGME49_253040-t26_1-p1	actin-related protein ARP4A	TGME49_253040	20	0.976613	-0.00176245
TGME49_286090-t26_1-p1	translation initiation factor SUI1, putative	TGME49_286090	5	0.98291	-0.00175966
TGME49_243600-t26_1-p1	acetyltransferase, GNAT family protein	TGME49_243600	9	0.97891	-0.00168447
TGME49_311750-t26_1-p1	mago binding protein	TGME49_311750	5	0.98898	-0.00137369
TGME49_211290-t26_1-p1	rhoptry protein ROP15	TGME49_211290	10	0.987352	-0.0011276
TGME49_271178-t26_1-p1	hypothetical protein	TGME49_271178	3	0.987912	-0.001014
TGME49_208200-t26_1-p1	PHD-finger domain-containing protein	TGME49_208200	4	0.993299	-0.00094375
TGME49_225540-t26_1-p1	hypothetical protein	TGME49_225540	11	0.991253	-0.000900667
TGME49_212860-t26_1-p1	hypothetical protein	TGME49_212860	6	0.995493	-0.000772007
TGME49_310630-t26_1-p1	hypothetical protein	TGME49_310630	14	0.999113	7.439e-05
TGME49_208320-t26_1-p1	polynucleotide kinase 3 phosphatase	TGME49_208320	13	0.998981	0.000190043
TGME49_300100-t26_1-p1	rhoptry neck protein RON2	TGME49_300100	37	0.996061	0.000296783
TGME49_248880-t26_1-p1	GTPase RAB7	TGME49_248880	7	0.990163	0.000749947
TGME49_270550-t26_1-p1	gamma-glutamyl phosphate reductase, putative	TGME49_270550	18	0.988459	0.000845803
TGME49_246670-t26_1-p1	hypothetical protein	TGME49_246670	5	0.988805	0.00140316
TGME49_281920-t26_1-p1	V-type ATPase, D subunit protein	TGME49_281920	6	0.982741	0.00150645
TGME49_321570-t26_1-p1	beta-hydroxyacyl-acyl carrier protein dehydratase (FABZ)	TGME49_321570	5	0.985871	0.00155068
TGME49_264090-t26_1-p1	hypothetical protein	TGME49_264090	26	0.98039	0.0020567
TGME49_224850-t26_1-p1	polyadenylate binding protein, putative	TGME49_224850	21	0.965813	0.00257842
TGME49_320640-t26_1-p1	peptidylprolyl isomerase domain-containing protein	TGME49_320640	16	0.975184	0.00265364
TGME49_289940-t26_1-p1	uroporphyrinogen decarboxylase	TGME49_289940	5	0.988889	0.00272705
TGME49_209870-t26_1-p1	HAD hydrolase, family IIA protein	TGME49_209870	7	0.975028	0.00349056
TGME49_314100-t26_1-p1	tetratricopeptide repeat-containing protein	TGME49_314100	27	0.949407	0.00361619
TGME49_293690-t26_1-p1	profilin PRF	TGME49_293690	9	0.957476	0.00369809
TGME49_288040-t26_1-p1	hypothetical protein	TGME49_288040	13	0.982272	0.00370974
TGME49_278660-t26_1-p1	P-type ATPase4, putative	TGME49_278660	17	0.949169	0.00397036
TGME49_257340-t26_1-p1	Ras family protein	TGME49_257340	6	0.980739	0.00399686
TGME49_206510-t26_1-p1	toxolysin TLN4	TGME49_206510	45	0.943063	0.00449114
TGME49_247520-t26_1-p1	hypothetical protein	TGME49_247520	3	0.969866	0.00477914
TGME49_288350-t26_1-p1	hypothetical protein	TGME49_288350	10	0.951739	0.00503976
TGME49_238070-t26_1-p1	glutaredoxin domain-containing protein	TGME49_238070	13	0.925145	0.00577155
TGME49_252490-t26_1-p1	vacuolar protein sorting 29, putative	TGME49_252490	6	0.964942	0.00598552
TGME49_219750-t26_1-p1	cytochrome c, putative	TGME49_219750	7	0.956594	0.00606339
TGME49_259710-t26_1-p1	protein kinase	TGME49_259710	8	0.920389	0.0062618
TGME49_300140-t26_1-p1	elongation factor 1-gamma, putative	TGME49_300140	14	0.949761	0.0063039
TGME49_249810-t26_1-p1	activating signal cointegrator 1 complex subunit 3, putative	TGME49_249810	6	0.963384	0.00641565
TGME49_238410-t26_1-p1	hypothetical protein	TGME49_238410	4	0.95354	0.00662443
TGME49_267420-t26_1-p1	mago nashi family protein 2, putative	TGME49_267420	6	0.940447	0.00677927
TGME49_226730-t26_1-p1	aconitate hydratase ACN/IRP	TGME49_226730	36	0.902631	0.00680362
TGME49_313410-t26_1-p1	proteasome 26S regulatory subunit	TGME49_313410	43	0.909205	0.00710762
TGME49_203730-t26_1-p1	hypothetical protein	TGME49_203730	3	0.962741	0.00729927
TGME49_236840-t26_1-p1	zinc finger (C-x8-C-x5-C-x3-H)-2, putative	TGME49_236840	9	0.947311	0.00746884
TGME49_265250-t26_1-p1	RNA recognition motif-containing protein	TGME49_265250	36	0.912472	0.00772935
TGME49_235020-t26_1-p1	COPI protein, putative	TGME49_235020	43	0.920705	0.00865191
TGME49_240450-t26_1-p1	Maf family protein	TGME49_240450	3	0.884459	0.00920822
TGME49_224600-t26_1-p1	GTP binding protein	TGME49_224600	6	0.913203	0.0100064
TGME49_290950-t26_1-p1	clathrin heavy chain, putative	TGME49_290950	67	0.875968	0.0102516
TGME49_214200-t26_1-p1	WD domain, G-beta repeat-containing protein	TGME49_214200	18	0.907588	0.0106375
TGME49_252270-t26_1-p1	L1P family of ribosomal protein	TGME49_252270	3	0.913123	0.0110415
TGME49_226580-t26_1-p1	hypothetical protein	TGME49_226580	3	0.85092	0.0113263
TGME49_240550-t26_1-p1	copper chaperone COX17-1, putative	TGME49_240550	2	0.93586	0.0116899
TGME49_233720-t26_1-p1	DNA-directed RNA polymerase II RPBABC8	TGME49_233720	6	0.891171	0.0118561
TGME49_232380-t26_1-p1	WD domain, G-beta repeat-containing protein	TGME49_232380	18	0.858229	0.0121176
TGME49_237110-t26_1-p1	replication factor C subunit 2, putative	TGME49_237110	11	0.918657	0.0127005
TGME49_227560-t26_1-p1	IWS1 transcription factor, putative	TGME49_227560	9	0.899649	0.0127175
TGME49_202230-t26_1-p1	histone deacetylase HDAC5	TGME49_202230	9	0.905038	0.0132509
TGME49_207370-t26_1-p1	hypothetical protein	TGME49_207370	23	0.888124	0.0132984
TGME49_264020-t26_1-p1	hypothetical protein	TGME49_264020	7	0.936314	0.0137673
TGME49_320690-t26_1-p1	gamma-soluble NSF attachment protein, putative	TGME49_320690	9	0.842633	0.0140921
TGME49_225800-t26_1-p1	iron-sulfur assembly ATPase	TGME49_225800	5	0.839842	0.0141796
TGME49_257040-t26_1-p1	TB2/DP1, HVA22 family protein	TGME49_257040	2	0.847558	0.0145353
TGME49_249260-t26_1-p1	cell-cycle-associated protein kinase CDK, putative	TGME49_249260	10	0.898662	0.0150312
TGME49_202630-t26_1-p1	ATP-dependent metallopeptidase HflB subfamily protein	TGME49_202630	5	0.824717	0.0158092
TGME49_312200-t26_1-p1	serine/threonine protein phosphatase	TGME49_312200	20	0.834312	0.0159198
TGME49_253730-t26_1-p1	importin-beta N-terminal domain-containing protein	TGME49_253730	31	0.80341	0.0161304
TGME49_295410-t26_1-p1	transcription initiation factor TFIID complex subunit TAF6	TGME49_295410	3	0.891148	0.0161907
TGME49_243540-t26_1-p1	WD domain, G-beta repeat-containing protein	TGME49_243540	18	0.885899	0.0162875
TGME49_217550-t26_1-p1	hypothetical protein	TGME49_217550	2	0.96353	0.0165113
TGME49_321680-t26_1-p1	hypothetical protein	TGME49_321680	20	0.822984	0.0166322
TGME49_289780-t26_1-p1	ATP-dependent hsl protease ATP-binding subunit hslU, putative	TGME49_289780	7	0.917753	0.0166352
TGME49_202370-t26_1-p1	T-complex protein 1, epsilon subunit (TCP-1-epsilon), putative	TGME49_202370	23	0.808376	0.0168231
TGME49_203160-t26_1-p1	hypothetical protein	TGME49_203160	5	0.935553	0.0171914
TGME49_300030-t26_1-p1	hypothetical protein	TGME49_300030	4	0.883092	0.0173079
TGME49_245470-t26_1-p1	mitotic checkpoint protein, BUB3 family protein	TGME49_245470	15	0.814565	0.0173142
TGME49_309820-t26_1-p1	ribosomal protein RPL11	TGME49_309820	7	0.910854	0.017527
TGME49_263090-t26_1-p1	14-3-3 protein	TGME49_263090	19	0.82343	0.0175907
TGME49_321440-t26_1-p1	SWI2/SNF2 ISWI-like SANT	TGME49_321440	15	0.840454	0.0176881
TGME49_221380-t26_1-p1	alba 1	TGME49_221380	9	0.86485	0.0180646
TGME49_236110-t26_1-p1	autophagy-related protein 3 atg3, putative	TGME49_236110	9	0.741461	0.0181182
TGME49_203170-t26_1-p1	OB-fold nucleic acid binding domain-containing protein	TGME49_203170	7	0.792742	0.0184839
TGME49_201680-t26_1-p1	eukaryotic initiation factor-3 subunit 10, putative	TGME49_201680	36	0.742437	0.0185016
TGME49_212150-t26_1-p1	hypothetical protein	TGME49_212150	11	0.914671	0.0185596
TGME49_273850-t26_1-p1	hypothetical protein	TGME49_273850	7	0.878232	0.0191424
TGME49_223140-t26_1-p1	tRNA binding domain-containing protein	TGME49_223140	18	0.770852	0.0192903
TGME49_204050-t26_1-p1	subtilisin SUB1	TGME49_204050	18	0.788417	0.0194045
TGME49_228190-t26_1-p1	eukaryotic initiation factor-3, subunit 5, putative	TGME49_228190	11	0.824174	0.0195269
TGME49_273120-t26_1-p1	SAG-related sequence SRS30C	TGME49_273120	4	0.870579	0.0197132
TGME49_299200-t26_1-p1	Bet3 transport protein, putative	TGME49_299200	4	0.912222	0.0198083
TGME49_204480-t26_1-p1	thioredoxin domain-containing protein	TGME49_204480	12	0.726743	0.0201352
TGME49_265840-t26_1-p1	hypothetical protein	TGME49_265840	17	0.79768	0.0201788
TGME49_219600-t26_1-p1	hypothetical protein	TGME49_219600	6	0.889974	0.0204953
TGME49_313580-t26_1-p1	cytochrome b5 family heme/steroid binding domain-containing protein	TGME49_313580	10	0.727875	0.0206127
TGME49_299810-t26_1-p1	cysteine-tRNA synthetase (CysRS)	TGME49_299810	24	0.78614	0.0208073
TGME49_262980-t26_1-p1	hypothetical protein	TGME49_262980	6	0.848537	0.0208711
TGME49_223020-t26_1-p1	coproporphyrinogen III oxidase	TGME49_223020	8	0.852521	0.0213228
TGME49_217820-t26_1-p1	PCI domain-containing protein	TGME49_217820	17	0.875439	0.0215131
TGME49_246090-t26_1-p1	hypothetical protein	TGME49_246090	13	0.847488	0.0215613
TGME49_314740-t26_1-p1	PSP protein	TGME49_314740	21	0.807612	0.0218125
TGME49_262150-t26_1-p1	kelch repeat and K+ channel tetramerisation domain containing protein	TGME49_262150	15	0.745499	0.0223175
TGME49_232440-t26_1-p1	Brf1p family coiled coil protein	TGME49_232440	14	0.834618	0.0226365
TGME49_308920-t26_1-p1	splicing factor U2AF protein	TGME49_308920	14	0.827259	0.0231167
TGME49_227810-t26_1-p1	rhoptry kinase family protein ROP11 (incomplete catalytic triad)	TGME49_227810	15	0.749707	0.0238473
TGME49_231010-t26_1-p1	general transcription factor IIE polypeptide 1 GTF2E1	TGME49_231010	2	0.863212	0.0242087
TGME49_259720-t26_1-p1	hypothetical protein	TGME49_259720	8	0.682547	0.0242921
TGME49_220100-t26_1-p1	phosphoribosylpyrophosphate synthetase	TGME49_220100	12	0.761637	0.0244464
TGME49_204160-t26_1-p1	GYF domain-containing protein	TGME49_204160	31	0.72462	0.0245013
TGME49_315140-t26_1-p1	WD domain, G-beta repeat-containing protein	TGME49_315140	17	0.71123	0.024545
TGME49_215260-t26_1-p1	carbamoylphosphate synthetase	TGME49_215260	59	0.750932	0.0248437
TGME49_264190-t26_1-p1	hypothetical protein	TGME49_264190	19	0.810535	0.0249556
TGME49_230220-t26_1-p1	hypothetical protein	TGME49_230220	12	0.784523	0.0254112
TGME49_256050-t26_1-p1	signal recognition particle 14kd protein	TGME49_256050	6	0.802414	0.0260039
TGME49_276930-t26_1-p1	hypothetical protein	TGME49_276930	4	0.888124	0.0264769
TGME49_214500-t26_1-p1	ankyrin repeat-containing protein	TGME49_214500	5	0.81089	0.0266076
TGME49_219270-t26_1-p1	multi-pass transmembrane protein	TGME49_219270	5	0.900954	0.0281923
TGME49_314970-t26_1-p1	root hair defective 3 gtp-binding protein (rhd3) protein	TGME49_314970	22	0.640099	0.0282936
TGME49_233400-t26_1-p1	TAF9 RNA polymerase II, TATA box binding protein (TBP)-associated factor isoform 2 family protein	TGME49_233400	10	0.670776	0.0284076
TGME49_231350-t26_1-p1	glucosamine-fructose-6-phosphate aminotransferase	TGME49_231350	12	0.782506	0.028479
TGME49_299210-t26_1-p1	CTP synthase	TGME49_299210	27	0.654263	0.0285271
TGME49_316660-t26_1-p1	cullin family protein	TGME49_316660	12	0.848716	0.0286993
TGME49_286800-t26_1-p1	hypothetical protein	TGME49_286800	6	0.854105	0.0293019
TGME49_309950-t26_1-p1	NLE (NUC135) domain-containing protein	TGME49_309950	11	0.666535	0.0298858
TGME49_220950-t26_1-p1;TGME49_323110-t26_1-p1	hypothetical protein	TGME49_220950	4	0.696365	0.0300744
TGME49_258170-t26_1-p1	hypothetical protein	TGME49_258170	16	0.585747	0.0305549
TGME49_246910-t26_1-p1	histone lysine methyltransferase, SET, putative	TGME49_246910	4	0.813588	0.0305719
TGME49_268990-t26_1-p1	hypothetical protein	TGME49_268990	9	0.878957	0.0308629
TGME49_290290-t26_1-p1	ubiquitin-activating enzyme E1 family protein	TGME49_290290	45	0.640793	0.0309125
TGME49_277720-t26_1-p1	GDA1/CD39 (nucleoside phosphatase) family protein	TGME49_277720	18	0.739812	0.0310751
TGME49_248890-t26_1-p1	actin-like protein ALP3b	TGME49_248890	12	0.709103	0.0311657
TGME49_286160-t26_1-p1	non-specific serine/threonine protein kinase	TGME49_286160	18	0.712435	0.0315444
TGME49_296010-t26_1-p1	phosphatidylinositol 3- and 4-kinase	TGME49_296010	17	0.689894	0.031744
TGME49_269950-t26_1-p1	hypothetical protein	TGME49_269950	28	0.59756	0.0319357
TGME49_242030-t26_1-p1	hypothetical protein	TGME49_242030	9	0.801974	0.0319762
TGME49_313830-t26_1-p1	AARP2CN (NUC121) domain-containing protein	TGME49_313830	15	0.683833	0.0320283
TGME49_295000-t26_1-p1	hypothetical protein	TGME49_295000	12	0.817499	0.0320933
TGME49_261250-t26_1-p1	histone H2A1	TGME49_261250	1	0.706678	0.0323922
TGME49_262620-t26_1-p1	RNA recognition motif-containing protein	TGME49_262620	12	0.591739	0.0325411
TGME49_257960-t26_1-p1	GDP-D-mannose pyrophosphorylase	TGME49_257960	19	0.556569	0.0328229
TGME49_232780-t26_1-p1	hypothetical protein	TGME49_232780	4	0.624818	0.0331143
TGME49_313350-t26_1-p1	hypothetical protein	TGME49_313350	7	0.767913	0.0331793
TGME49_264950-t26_1-p1	hypothetical protein	TGME49_264950	7	0.814666	0.0332179
TGME49_217020-t26_1-p1	ATPase, AFG1 family protein	TGME49_217020	6	0.847168	0.0335862
TGME49_260200-t26_1-p1	helicase associated domain (ha2) protein	TGME49_260200	13	0.780708	0.033802
TGME49_238240-t26_1-p1	bystin protein	TGME49_238240	9	0.848133	0.0344563
TGME49_251880-t26_1-p1	tRNA synthetases class I family protein	TGME49_251880	11	0.636268	0.0345721
TGME49_227060-t26_1-p1	hypothetical protein	TGME49_227060	14	0.574805	0.034866
TGME49_212290-t26_1-p1	ribosomal protein RPS19	TGME49_212290	7	0.712268	0.0351267
TGME49_299030-t26_1-p1	RNA recognition motif 2 protein	TGME49_299030	8	0.813798	0.035324
TGME49_223050-t26_1-p1	ribosomal protein RPS20	TGME49_223050	6	0.719976	0.0355371
TGME49_314280-t26_1-p1	AAR2 protein	TGME49_314280	9	0.566352	0.0355608
TGME49_221950-t26_1-p1	splicesome-associated protein, putative	TGME49_221950	21	0.568009	0.0359387
TGME49_254470-t26_1-p1	hypothetical protein	TGME49_254470	12	0.679802	0.036051
TGME49_229990-t26_1-p1	T-complex protein 1 subunit alpha, putative	TGME49_229990	27	0.51193	0.0360895
TGME49_297530-t26_1-p1	DNA-directed RNA polymerase I RPA2	TGME49_297530	21	0.66326	0.0361431
TGME49_255340-t26_1-p1	tetratricopeptide repeat-containing protein	TGME49_255340	22	0.853325	0.0365127
TGME49_215350-t26_1-p1	hypothetical protein	TGME49_215350	6	0.669213	0.0365968
TGME49_244100-t26_1-p1	snoRNA binding domain-containing protein	TGME49_244100	7	0.713928	0.0369409
TGME49_267100-t26_1-p1	protein phosphatase 2C domain-containing protein	TGME49_267100	10	0.755418	0.0372272
TGME49_289620-t26_1-p1	cathepsin CPC1	TGME49_289620	14	0.619566	0.0379208
TGME49_306350-t26_1-p1	variable surface lipoprotein	TGME49_306350	2	0.805558	0.037929
TGME49_313810-t26_1-p1	transcription initiation factor TFIID complex subunit TAF8	TGME49_313810	7	0.691048	0.037976
TGME49_318710-t26_1-p1	ATP-binding cassette sub-family F member 1	TGME49_318710	21	0.599501	0.0380163
TGME49_280750-t26_1-p1	rudimentary enhancer, putative	TGME49_280750	5	0.787412	0.0383498
TGME49_203080-t26_1-p1	RNA recognition motif-containing protein	TGME49_203080	4	0.6326	0.0384116
TGME49_286230-t26_1-p1	hypothetical protein	TGME49_286230	27	0.573284	0.0385449
TGME49_214270-t26_1-p1	translation initiation factor IF-2, putative	TGME49_214270	21	0.475117	0.038667
TGME49_201150-t26_1-p1	heavy metal translocating P-type ATPase subfamily protein	TGME49_201150	6	0.791945	0.0386874
TGME49_208580-t26_1-p1	DNA ligase 1, putative	TGME49_208580	9	0.6069	0.0390526
TGME49_228290-t26_1-p1	phospholipase/carboxylesterase	TGME49_228290	9	0.710606	0.0391006
TGME49_291980-t26_1-p1	HECT-domain (ubiquitin-transferase) domain-containing protein	TGME49_291980	24	0.647716	0.0395446
TGME49_255320-t26_1-p1	mRNA turnover 4 (MRT4) family protein	TGME49_255320	5	0.783079	0.03961
TGME49_239680-t26_1-p1	hypothetical protein	TGME49_239680	11	0.584817	0.0399637
TGME49_205500-t26_1-p1	hypothetical protein	TGME49_205500	11	0.548238	0.0400607
TGME49_207990-t26_1-p1	ribosomal RNA large subunit methyltransferase J protein	TGME49_207990	12	0.749793	0.0400795
TGME49_214830-t26_1-p1	hypothetical protein	TGME49_214830	8	0.808202	0.0408761
TGME49_267480-t26_1-p1	tRNA (guanine(26)-N(2))-dimethyltransferase, putative	TGME49_267480	11	0.646512	0.041207
TGME49_304500-t26_1-p1	hypothetical protein	TGME49_304500	6	0.734718	0.0415998
TGME49_207440-t26_1-p1	ribosomal protein RPS4	TGME49_207440	10	0.76999	0.0418121
TGME49_266990-t26_1-p1	beta-COP	TGME49_266990	33	0.472144	0.0420308
TGME49_307570-t26_1-p1	glycerol-3-phosphate dehydrogenase (gpdh), putative	TGME49_307570	15	0.578856	0.0420546
TGME49_273870-t26_1-p1	SWI2/SNF2 ISWI-like (AT hook)	TGME49_273870	29	0.525735	0.0421233
TGME49_304955-t26_1-p1	serine/threonine specific protein phosphatase	TGME49_304955	9	0.668621	0.0422605
TGME49_219320-t26_1-p1	acid phosphatase GAP50	TGME49_219320	10	0.631947	0.0426685
TGME49_223920-t26_1-p1	rhoptry neck protein RON3	TGME49_223920	59	0.476065	0.0429287
TGME49_278530-t26_1-p1	multiprotein bridging factor type 1 family transcriptional co-activator, putative	TGME49_278530	5	0.591751	0.0429631
TGME49_294780-t26_1-p1	hypothetical protein	TGME49_294780	4	0.713459	0.0430318
TGME49_216580-t26_1-p1	hypothetical protein	TGME49_216580	9	0.624741	0.0433332
TGME49_311090-t26_1-p1	ubiquitin carboxyl-terminal hydrolase	TGME49_311090	21	0.44363	0.0440831
TGME49_308890-t26_1-p1	transcription elongation factor SPT6	TGME49_308890	50	0.495573	0.0442832
TGME49_226980-t26_1-p1	hypothetical protein	TGME49_226980	8	0.584868	0.0448571
TGME49_232250-t26_1-p1	catalase	TGME49_232250	21	0.521391	0.0450385
TGME49_320160-t26_1-p1	hypothetical protein	TGME49_320160	14	0.576396	0.0452295
TGME49_315690-t26_1-p1	DnaJ domain-containing protein	TGME49_315690	11	0.645164	0.045833
TGME49_288630-t26_1-p1	nucleosome assembly protein (NAP), putative	TGME49_288630	12	0.640205	0.0458712
TGME49_273520-t26_1-p1	PCI domain-containing protein	TGME49_273520	21	0.411503	0.0459226
TGME49_250700-t26_1-p1	hypothetical protein	TGME49_250700	23	0.495418	0.046014
TGME49_212300-t26_1-p1	hypothetical protein	TGME49_212300	29	0.530676	0.0464472
TGME49_293230-t26_1-p1	hypothetical protein	TGME49_293230	9	0.851052	0.046476
TGME49_249970-t26_1-p1	hypothetical protein	TGME49_249970	5	0.545578	0.0465065
TGME49_210800-t26_1-p1	activator of hsp90 ATPase, putative	TGME49_210800	10	0.538241	0.0470286
TGME49_238010-t26_1-p1	ribosomal protein RPL23A	TGME49_238010	7	0.41144	0.0471482
TGME49_258240-t26_1-p1	chromodomain helicase DNA binding protein CHD1/SWI2/SNF2	TGME49_258240	40	0.499402	0.0472311
TGME49_270320-t26_1-p1	protein phosphatase 2C domain-containing protein	TGME49_270320	21	0.460471	0.0475257
TGME49_237180-t26_1-p1	hypothetical protein	TGME49_237180	6	0.579565	0.0480496
TGME49_210830-t26_1-p1	RIO1 family protein	TGME49_210830	7	0.697403	0.048269
TGME49_318700-t26_1-p1	eukaryotic initiation factor-6, putative	TGME49_318700	7	0.518672	0.0483408
TGME49_321520-t26_1-p1	hypothetical protein	TGME49_321520	4	0.849505	0.0484009
TGME49_211420-t26_1-p1	RNA recognition motif-containing protein	TGME49_211420	4	0.588572	0.0484894
TGME49_281630-t26_1-p1	hydroxyacylglutathione hydrolase	TGME49_281630	6	0.777695	0.0486168
TGME49_291590-t26_1-p1	hypothetical protein	TGME49_291590	9	0.50792	0.0486726
TGME49_249530-t26_1-p1	exportin 1, putative	TGME49_249530	41	0.542343	0.049184
TGME49_229010-t26_1-p1	rhoptry neck protein RON4	TGME49_229010	35	0.402509	0.0492378
TGME49_209290-t26_1-p1	ribosomal protein RPS28	TGME49_209290	2	0.686947	0.0492952
TGME49_230160-t26_1-p1	hypothetical protein	TGME49_230160	5	0.648454	0.0497784
TGME49_256980-t26_1-p1	glycerol-3-phosphate-acyltransferase	TGME49_256980	5	0.620703	0.0502147
TGME49_306630-t26_1-p1	tRNA methyltransferase complex GCD14 subunit protein	TGME49_306630	8	0.617592	0.0504933
TGME49_304740-t26_1-p1	rhoptry kinase family protein ROP35	TGME49_304740	14	0.3895	0.0509255
TGME49_223930-t26_1-p1	RNA recognition motif-containing protein	TGME49_223930	7	0.548307	0.0509681
TGME49_219080-t26_1-p1	edge expressed protein, putative	TGME49_219080	2	0.638526	0.0512478
TGME49_254650-t26_1-p1	zinc finger protein	TGME49_254650	8	0.447851	0.0513263
TGME49_293590-t26_1-p1	3-oxoacyl-acyl-carrier protein synthase I/II, putative	TGME49_293590	12	0.45802	0.0516081
TGME49_205550-t26_1-p1	AGC kinase	TGME49_205550	7	0.613544	0.0516318
TGME49_213350-t26_1-p1	ribosomal protein RPS15	TGME49_213350	6	0.61863	0.0518245
TGME49_286450-t26_1-p1	dense granule protein GRA5	TGME49_286450	5	0.578364	0.0521921
TGME49_305840-t26_1-p1	Nicotinate-nucleotide adenylyltransferase	TGME49_305840	4	0.536144	0.052274
TGME49_234900-t26_1-p1	PHD-finger domain-containing protein	TGME49_234900	33	0.61314	0.0528034
TGME49_266620-t26_1-p1	thioredoxin domain-containing protein	TGME49_266620	2	0.793806	0.0528607
TGME49_216810-t26_1-p1	5'-nucleotidase, C-terminal domain-containing protein	TGME49_216810	21	0.354853	0.0532758
TGME49_286730-t26_1-p1	SRP19 protein	TGME49_286730	6	0.868142	0.0535377
TGME49_289980-t26_1-p1	HAD hydrolase, family IIA protein	TGME49_289980	11	0.424257	0.0537555
TGME49_298020-t26_1-p1	DEAD-family helicase	TGME49_298020	25	0.446472	0.0538298
TGME49_290660-t26_1-p1	RNA recognition motif-containing protein	TGME49_290660	6	0.512934	0.054225
TGME49_266760-t26_1-p1	isocitrate dehydrogenase	TGME49_266760	19	0.630474	0.0544441
TGME49_263190-t26_1-p1	adenylosuccinate lyase, putative	TGME49_263190	11	0.694763	0.0546424
TGME49_258490-t26_1-p1	hypothetical protein	TGME49_258490	7	0.720122	0.054714
TGME49_232180-t26_1-p1	UBA/TS-N domain-containing protein	TGME49_232180	7	0.523304	0.0547647
TGME49_235540-t26_1-p1	eukaryotic initiation factor-2 beta, putative	TGME49_235540	10	0.404447	0.0548162
TGME49_249690-t26_1-p1	hypothetical protein	TGME49_249690	7	0.69564	0.0548891
TGME49_268810-t26_1-p1	ck2 beta subunit	TGME49_268810	6	0.611913	0.0554667
TGME49_229950-t26_1-p1	26S proteasome regulatory subunit 6b, putative	TGME49_229950	16	0.3578	0.0556553
TGME49_240490-t26_1-p1	hypothetical protein	TGME49_240490	2	0.804872	0.0556589
TGME49_261470-t26_1-p1	U6 snRNA-associated Sm family protein LSm6, putative	TGME49_261470	2	0.727516	0.0557849
TGME49_293700-t26_1-p1	WD domain, G-beta repeat-containing protein	TGME49_293700	6	0.801776	0.0562492
TGME49_223710-t26_1-p1	tetratricopeptide repeat-containing protein	TGME49_223710	25	0.527499	0.0566084
TGME49_251590-t26_1-p1	hypothetical protein	TGME49_251590	4	0.455508	0.0570857
TGME49_213060-t26_1-p1	WD domain, G-beta repeat-containing protein	TGME49_213060	3	0.786267	0.0572422
TGME49_247610-t26_1-p1	small nuclear ribonucleoprotein E, putative	TGME49_247610	2	0.448428	0.0572986
TGME49_229740-t26_1-p1	hypothetical protein	TGME49_229740	6	0.569913	0.0573661
TGME49_268710-t26_1-p1	elongation factor Tu GTP binding domain-containing protein	TGME49_268710	11	0.79766	0.0575785
TGME49_301390-t26_1-p1	ribosome biogenesis protein BOP1, putative	TGME49_301390	16	0.608152	0.0576866
[truncated: 775 more rows]

## Sheet: DIfferentially expressed Protei
	PDI family protein	TGME49_225790			Enriched in WT sample
	nucleoside diphosphate kinase, putative	TGME49_295350			Enriched in KO sample
	MaoC family domain-containing protein	TGME49_229140
	hypothetical protein	TGME49_252390
	RUB1 conjugating enzyme	TGME49_280760
	hypothetical protein	TGME49_255450
	hypothetical protein	TGME49_282070
	histone H4	TGME49_239260
	hypothetical protein	TGME49_295630
	nucleoside transporter protein	TGME49_244440
	hypothetical protein	TGME49_207400
	SAG-related sequence SRS43	TGME49_234930
	hypothetical protein	TGME49_293440
	hypothetical protein	TGME49_269990
	FAD-dependent glycerol-3-phosphate dehydrogenase	TGME49_263730
	hypothetical protein	TGME49_265420
	ribosomal protein RPL24	TGME49_244320
	HMG (high mobility group) box domain-containing protein	TGME49_263720
	GDP mannose 4,6-dehydratase, putative	TGME49_238940
	hypothetical protein	TGME49_259650
	kringle domain-containing protein	TGME49_261080
	SCP family extracellular subfamily protein	TGME49_239890
	myosin J	TGME49_257470
	sjoegren syndrome nuclear autoantigen 1 family protein	TGME49_295450
	NADP-specific glutamate dehydrogenase	TGME49_293180
	RNB family domain-containing protein	TGME49_239480
	superoxide dismutase SOD2	TGME49_316330
	hypothetical protein	TGME49_286530
	superoxide dismutase	TGME49_316310
	Ser/Thr phosphatase family protein	TGME49_269460
	rhoptry protein ROP13	TGME49_312270
	ribosomal protein RPL14	TGME49_267060
	hypothetical protein	TGME49_306190
	pyrroline-5-carboxylate reductase	TGME49_271610
	DNA-directed RNA polymerase II RPB10	TGME49_217560
	histone lysine methyltransferase, SET, putative	TGME49_294610
	hypothetical protein	TGME49_211850
	hypothetical protein	TGME49_247770
	hypothetical protein	TGME49_293430
	hypothetical protein	TGME49_312160
	EF hand domain-containing protein	TGME49_226040
	microneme protein MIC17A	TGME49_200250
	hypothetical protein	TGME49_291620
	eukaryotic initiation factor-2B, alpha subunit, putative	TGME49_211230
	YbaK/proline-tRNA ligase associated domain-containing protein	TGME49_255680
	Rab1 protein	TGME49_258130
	hypothetical protein	TGME49_297870
	E3 ubiquitin-protein ligase, putative	TGME49_294280
	apical complex lysine methyltransferase	TGME49_216080
	Sma protein	TGME49_316730
	hypothetical protein	TGME49_212770
	hypothetical protein	TGME49_214575
	hypothetical protein	TGME49_224130
	microneme protein MIC13	TGME49_260190
	hypothetical protein	TGME49_258870
	nucleolar GTP-binding protein 1, putative	TGME49_261520
	hypothetical protein	TGME49_318640
	histidine acid phosphatase superfamily protein	TGME49_308950
	dense granule protein GRA12	TGME49_288650
	30S ribosomal protein S5, putative	TGME49_285970
	DEAD/DEAH box RNA helicase family protein	TGME49_219200
	hypothetical protein	TGME49_249325
	exonuclease	TGME49_237020
	microneme protein MIC9	TGME49_245485
	hypothetical protein	TGME49_216770
	hypothetical protein	TGME49_273980
	tetratricopeptide repeat-containing protein	TGME49_216140
	TAF7-like RNA polymerase II TAF7L	TGME49_309170
	hypothetical protein	TGME49_294970
	SAG-related sequence SRS36D	TGME49_292280
	SAG-related sequence SRS16B	TGME49_320190
