# Supplementary material for: Multi-omics analysis delineates the distinct functions of sub-cellular acetyl-CoA pools in Toxoplasma gondii
Source: BMC Biol. 2020 Jun 16;18:67. doi: 10.1186/s12915-020-00791-7 (PMC7296777; doi:10.1186/s12915-020-00791-7)
Supplement: Supplementary file 11 — Additional file 11 : Table S6. ΔBCKDH transcriptome. Excel spreadheet summarising the transcriptome data set from the RNA-seq analysis. Transcripts which are significantly up- or downregulated in ΔBCKDH parasites are highlighted. Abbreviations: BCKDH: branched-chain α-keto acid dehydrogenase-complex. [file 12915_2020_791_MOESM11_ESM.xlsx]

## Sheet: Transcriptome
Additional file 11- Table S6: Differential analysis of transcriptomes from ΔBCKDH and ΔKU80 strains.						Enriched in WT sample
						Enriched in KO sample
Gene names	Protein names	log2(FC ΔBCKDH Vs ΔKU80)	logCPM	PValue	FDR	Normal	UpDown.Tgw	E1	E2	E3	K1	K2	K3
TGME49_262050	rhoptry kinase family protein ROP39 (ROP39)	-5.81058	7.64352	7.74e-174	5.36e-170	0.0190454	-1	156	108	137	6767	8524	7663
TGME49_229140	MaoC family domain-containing protein	-5.20692	5.73636	4.17e-62	4.13e-59	0.0455778	-1	64	31	66	2595	1682	1600
TGME49_226310	zinc finger (CCCH type) motif-containing protein	-4.5179	4.33946	1.99e-94	4.59e-91	0.0193813	-1	29	29	39	765	799	677
TGME49_214190	SAG-related sequence SRS46 (SRS46)	-3.86912	4.91164	7.45e-104	2.58e-100	0.0146336	-1	90	61	69	954	1318	1029
TGME49_239490	dehydrogenase E1 component family protein	-3.77624	6.8931	7.9e-78	1.09e-74	0.0230907	-1	397	263	259	4133	4760	4007
TGME49_309930	melibiase subfamily protein	-3.24055	4.82233	2.89e-80	5.01e-77	0.0145049	-1	86	129	96	820	1265	930
TGME49_265030	hypothetical protein	-3.06916	3.08558	1.73e-37	9.23e-35	0.0255278	-1	23	47	33	270	333	274
TGME49_317705	enoyl-CoA hydratase/isomerase family protein	-2.95159	3.69472	2.52e-47	1.74e-44	0.0195223	-1	59	50	60	391	482	455
TGME49_286250	hypothetical protein	-2.82051	3.15302	1.27e-12	1.07e-10	0.0887857	-1	58	47	18	395	290	197
TGME49_244260	hypothetical protein	-2.79713	3.01863	3.6e-14	3.41e-12	0.0751155	-1	51	22	42	372	262	166
TGME49_278580	hypothetical protein	-2.60427	3.08051	1.24e-11	9.2e-10	0.0845722	-1	54	40	41	428	218	162
TGME49_216290	hypothetical protein	-2.5419	5.68403	8.16e-27	1.95e-24	0.0345426	-1	325	307	226	2055	1871	1138
TGME49_262970	hypothetical protein	-2.51396	5.63618	6.92e-35	2.52e-32	0.0252653	-1	286	301	262	1057	2610	1452
TGME49_252070	KRUF family protein	-2.42919	3.98071	2.39e-20	3.68e-18	0.0401184	-1	50	134	102	405	598	553
TGME49_226755	3'5'-cyclic nucleotide phosphodiesterase domain-containing protein	-2.3669	6.93158	1.02e-58	8.85e-56	0.0135494	-1	644	827	820	2985	4826	4256
TGME49_220420	3'5'-cyclic nucleotide phosphodiesterase domain-containing protein	-2.35219	2.21373	4.47e-19	6.32e-17	0.029863	-1	32	28	25	158	149	132
TGME49_297647	hypothetical protein	-2.32467	4.72274	2.08e-41	1.31e-38	0.0167169	-1	195	150	156	708	1105	782
TGME49_216335	hypothetical protein	-2.31736	6.82194	2.79e-16	3.22e-14	0.0517852	-1	765	891	499	4830	3585	2351
TGME49_263100	hypothetical protein	-2.2927	6.94572	5.51e-52	4.24e-49	0.0145215	-1	814	848	734	3627	5156	3301
TGME49_214580	tetratricopeptide repeat-containing protein	-2.2116	4.74871	1.25e-21	2.11e-19	0.0327517	-1	101	187	270	808	875	874
TGME49_218910	hypothetical protein	-2.15056	3.32196	3.87e-13	3.44e-11	0.050961	-1	85	56	67	402	276	243
TGME49_262630	hypothetical protein	-2.10048	3.98312	1.26e-22	2.43e-20	0.0263065	-1	132	80	129	461	572	458
TGME49_204360	subtilisin SUB4 (SUB4)	-2.07535	4.50095	8.18e-22	1.42e-19	0.028074	-1	201	132	161	756	817	550
TGME49_213820	hypothetical protein	-2.06455	6.17643	2.36e-37	1.17e-34	0.0166681	-1	471	536	605	1526	3139	2308
TGME49_201840	aspartyl protease ASP1 (ASP1)	-2.0451	6.82679	3.1e-38	1.79e-35	0.0162007	-1	946	828	756	3328	4432	2984
TGME49_237170	hypothetical protein	-2.03275	4.17223	5.43e-21	8.75e-19	0.0274624	-1	131	140	134	586	479	585
TGME49_307480	Toxoplasma gondii family B protein	-2.02614	1.94701	9.43e-08	4.19e-06	0.0781447	-1	8	28	51	81	172	108
TGME49_320740	hypothetical protein	-1.9305	6.7628	9.07e-20	1.34e-17	0.0297014	-1	1027	618	937	3631	3032	3191
TGME49_252065	KRUF family protein	-1.90757	5.28358	1.17e-23	2.46e-21	0.0229964	-1	223	424	300	897	1569	1179
TGME49_301370	DHHC zinc finger domain-containing protein	-1.89953	2.89785	1.89e-19	2.72e-17	0.0212333	-1	53	68	58	191	289	205
TGME49_283450	Toxoplasma gondii family B protein	-1.8953	2.87202	1.92e-07	8.07e-06	0.0801308	-1	22	82	75	126	350	213
TGME49_250500	hypothetical protein	-1.88427	4.78121	1.45e-31	4.38e-29	0.0151542	-1	242	225	202	817	930	765
TGME49_200700	Toxoplasma gondii family C protein	-1.87528	2.18675	1.46e-15	1.64e-13	0.0232047	-1	33	31	46	124	158	128
TGME49_202490	AP2 domain transcription factor AP2VIIa-7 (AP2VIIA7)	-1.85094	8.88658	9.26e-23	1.83e-20	0.0238644	-1	3225	4015	4679	10629	21138	12703
TGME49_255210	ATPase, AAA family protein	-1.83969	6.77568	1.37e-35	5.95e-33	0.0142843	-1	687	951	1144	2825	4163	3112
TGME49_255215	hypothetical protein	-1.81819	6.42919	9.46e-36	4.37e-33	0.0137584	-1	642	673	888	2627	3020	2185
TGME49_312140	hypothetical protein	-1.81692	7.51179	8.88e-34	2.93e-31	0.0149376	-1	1318	1591	1761	5122	6888	4716
TGME49_276920	protein phosphatase 2C domain-containing protein	-1.78537	6.39987	3.03e-17	3.68e-15	0.0296709	-1	433	722	1072	2309	3264	2146
TGME49_278930	Tubulin-tyrosine ligase family protein	-1.75976	5.74014	1.87e-35	7.61e-33	0.0126454	-1	423	417	568	1380	2103	1395
TGME49_320190	SAG-related sequence SRS16B (SRS9 )	-1.71031	1.58043	2.89e-08	1.42e-06	0.0436131	-1	17	38	23	98	93	66
TGME49_329000	hypothetical protein	-1.67587	1.8691	9.79e-09	5.14e-07	0.0406336	-1	19	44	35	75	157	92
TGME49_239600	rhoptry kinase family protein ROP23 (incomplete catalytic triad) (ROP23)	-1.66985	5.85883	5.59e-20	8.42e-18	0.0217793	-1	652	456	471	1743	1870	1511
TGME49_236670	hypothetical protein	-1.65921	4.96334	1.27e-10	8.65e-09	0.0433747	-1	179	419	270	564	1382	904
TGME49_295720	sulfite oxidase, putative	-1.61126	4.0963	6.85e-18	9.12e-16	0.020352	-1	163	138	182	495	583	420
TGME49_287960	hypothetical protein	-1.57942	1.68469	3.23e-06	0.000104424	0.0583415	-1	37	31	21	119	75	72
TGME49_252190	KRUF family protein	-1.57369	6.0917	1.99e-15	2.19e-13	0.0261751	-1	425	919	645	1660	2545	1826
TGME49_309100	hypothetical protein	-1.5607	6.55598	5.1e-28	1.26e-25	0.0133304	-1	980	899	848	2289	3535	2485
TGME49_250670	hypothetical protein	-1.55561	6.08291	4.41e-35	1.69e-32	0.0101201	-1	624	670	686	1838	2184	1872
TGME49_288945	hypothetical protein	-1.53631	1.91221	9.5e-08	4.19e-06	0.0399309	-1	44	36	27	68	130	124
TGME49_255200	Radial spoke head protein 9, putative	-1.51169	2.5727	4.02e-11	2.84e-09	0.026215	-1	43	63	70	126	222	166
TGME49_211280	hypothetical protein	-1.49176	3.60354	9.2e-15	9.23e-13	0.0206386	-1	101	142	122	302	373	363
TGME49_257755	hypothetical protein	-1.47897	3.45285	1.12e-13	1.05e-11	0.0218625	-1	113	89	128	286	377	275
TGME49_280680	hypothetical protein	-1.46068	3.10783	9.53e-09	5.04e-07	0.0379435	-1	67	79	118	283	257	183
TGME49_300790	hypothetical protein	-1.44073	2.93248	0.000101072	0.00208087	0.0863629	-1	39	131	65	131	368	172
TGME49_264660	SAG-related sequence SRS44 (SRS44)	-1.42678	5.01175	4.24e-06	0.000133409	0.0646331	-1	255	520	228	456	1404	984
TGME49_215785	rhoptry protein ROP2A (ROP2A)	-1.35642	7.80278	1.17e-12	9.98e-11	0.0250293	-1	2727	1995	2459	6203	5877	6415
TGME49_320150	elongation factor Tu GTP binding domain-containing protein	-1.34871	3.92092	5.49e-12	4.37e-10	0.0227727	-1	142	134	216	374	461	427
TGME49_329800	hypothetical protein	-1.34141	3.28541	3.99e-09	2.21e-07	0.0301046	-1	67	120	131	214	361	247
TGME49_301160	SAG-related sequence SRS19C (SRS7)	-1.34113	1.66493	0.00428929	0.0373298	0.129542	-1	59	14	25	109	50	89
TGME49_215775	rhoptry protein ROP8 (ROP8)	-1.32822	7.73162	5.98e-13	5.24e-11	0.0234006	-1	2577	2015	2343	6099	5660	5746
TGME49_301210	NAD(P) transhydrogenase subunit beta, putative	-1.32816	3.36182	4.65e-09	2.54e-07	0.0300948	-1	87	102	148	195	355	313
TGME49_203930	hypothetical protein	-1.31451	7.33449	9.67e-19	1.31e-16	0.015076	-1	1573	1568	2222	3767	5089	4630
TGME49_288450	aldehyde dehydrogenase (NAD) family protein	-1.3005	2.04487	5.45e-07	2.11e-05	0.031843	-1	53	37	43	112	139	85
TGME49_206290	hypothetical protein	-1.28394	2.27029	4.32e-07	1.72e-05	0.0324566	-1	52	56	50	92	200	110
TGME49_219470	hypothetical protein	-1.26983	5.04681	3e-10	1.95e-08	0.026747	-1	292	332	501	569	1283	943
TGME49_269930	calcium binding egf domain-containing protein	-1.24867	5.14927	3e-15	3.15e-13	0.0159808	-1	381	416	411	665	1277	1023
TGME49_295472	C2 domain-containing protein	-1.23849	5.74364	8.17e-18	1.05e-15	0.0135008	-1	677	534	614	1330	1623	1433
TGME49_295468	C2 domain-containing protein	-1.23493	4.44341	1.38e-13	1.25e-11	0.0168034	-1	255	235	252	582	617	565
TGME49_295960	hypothetical protein	-1.21371	6.50705	1.05e-17	1.3e-15	0.0134513	-1	972	1223	954	2169	3150	2178
TGME49_308840	SAG-related sequence SRS51 (SRS3)	-1.21243	9.54785	1e-08	5.21e-07	0.0312004	-1	9519	6688	9716	22075	18810	19118
TGME49_239475	hypothetical protein	-1.19928	3.91338	9.37e-11	6.56e-09	0.0201717	-1	171	167	185	385	521	323
TGME49_316700	uridine kinase	-1.1821	4.90786	2.5e-15	2.66e-13	0.0138539	-1	373	302	377	767	917	742
TGME49_278600	hypothetical protein	-1.15799	7.52621	1.31e-13	1.21e-11	0.0168562	-1	2163	2246	2146	4904	4966	4850
TGME49_277930	hypothetical protein	-1.15083	2.96766	2.2e-06	7.48e-05	0.0338659	-1	94	79	103	242	197	173
TGME49_261650	hypothetical protein	-1.13318	4.46917	2.07e-10	1.39e-08	0.0197027	-1	264	279	250	626	628	502
TGME49_219460	hypothetical protein	-1.12293	6.31073	5.52e-08	2.57e-06	0.0293007	-1	694	975	1240	1242	2875	2390
TGME49_252360	rhoptry kinase family protein ROP24 (incomplete catalytic triad) (ROP24)	-1.12043	8.25102	1.52e-09	9.21e-08	0.0239572	-1	3892	3004	4144	8400	7911	7747
TGME49_300120	aminotransferase, class V superfamily protein	-1.11963	8.02607	2.69e-13	2.42e-11	0.0162793	-1	2986	2885	3614	6289	7469	7038
TGME49_237425	AP2 domain transcription factor AP2X-6 (AP2X6)	-1.1061	3.69116	3.27e-10	2.1e-08	0.0173591	-1	139	148	183	302	389	334
TGME49_318380	hypothetical protein	-1.1012	5.9338	2.65e-10	1.75e-08	0.0204891	-1	562	804	890	1080	2277	1630
TGME49_230830	ATPase family associated with various cellular activities (AAA) domain-containing protein	-1.08406	3.87292	4.54e-10	2.89e-08	0.0173027	-1	183	176	177	319	460	384
TGME49_292375	KRUF family protein	-1.08066	1.1262	0.00373241	0.0336876	0.0715797	-1	10	28	40	29	85	56
TGME49_211270	sushi domain (scr repeat) domain-containing protein	-1.07468	6.37387	4.37e-09	2.4e-07	0.0229347	-1	922	1260	885	2436	2318	1744
TGME49_242118	myosin-light-chain kinase	-1.06727	4.16992	1.67e-08	8.42e-07	0.0219597	-1	246	210	206	437	478	491
TGME49_287160	internal kinesin motor domain protein	-1.06028	8.56651	3.87e-09	2.18e-07	0.0226676	-1	3854	4417	6011	7339	13560	9650
TGME49_248440	hypothetical protein	-1.05645	6.31917	2.25e-14	2.2e-12	0.0128172	-1	1030	891	1057	1969	2587	1776
TGME49_248430	hypothetical protein	-1.05142	1.52048	4.51e-05	0.00105832	0.0262892	-1	27	39	38	63	84	72
TGME49_249702	MC family transporter, putative	-1.01025	5.39135	2.32e-15	2.51e-13	0.0102269	-1	489	539	575	1012	1175	1073
TGME49_295950	KRUF family protein	-1.00099	5.93972	6.69e-12	5.21e-10	0.0141457	-1	677	952	725	1407	1997	1415
TGME49_318390	hypothetical protein	-1.00075	7.25578	6.11e-08	2.82e-06	0.0237403	-1	1498	2055	2365	2530	5602	4087
TGME49_247450	hypothetical protein	-0.996812	8.4405	2.7e-07	1.1e-05	0.0263393	-1	3470	4649	5357	5928	12855	8988
TGME49_242240	rhoptry kinase family protein ROP19A (ROP19A)	-0.996638	4.59949	6.67e-10	4.13e-08	0.0161924	-1	323	283	320	600	637	628
TGME49_260190	microneme protein MIC13 (MIC13)	-0.992634	3.69323	2.11e-05	0.000543666	0.03376	-1	200	156	133	351	345	293
TGME49_245770	hypothetical protein	-0.989023	4.64568	7.23e-09	3.88e-07	0.0184453	-1	347	333	276	607	815	530
TGME49_322000	myosin-light-chain kinase	-0.988215	5.40909	1.58e-11	1.17e-09	0.0139241	-1	582	506	542	1070	1122	1075
TGME49_206605	hypothetical protein	-0.986418	2.53639	1.92e-05	0.000502814	0.0279133	-1	66	64	91	146	140	152
TGME49_318750	deoxyribose-phosphate aldolase	-0.984228	5.53089	3.02e-10	1.95e-08	0.0160992	-1	620	492	671	1230	1293	1037
TGME49_244412	hypothetical protein	-0.980641	4.6745	0.0152089	0.0903402	0.111986	0	516	225	220	1012	515	368
TGME49_267070	aquaporin 2	-0.975233	7.17181	1.66e-09	9.99e-08	0.0181186	-1	1946	1545	2101	3871	3843	3341
TGME49_227090	aspartokinase	-0.953834	1.34168	0.000778247	0.0110003	0.0333114	-1	36	26	33	64	76	48
TGME49_229370	AP2 domain transcription factor AP2VIII-1 (AP2VIII1)	-0.947115	5.55626	1.22e-10	8.38e-09	0.0141843	-1	537	640	678	849	1638	1202
TGME49_230705	hypothetical protein	-0.94663	5.81926	9.35e-12	7.04e-10	0.0126949	-1	787	710	711	1376	1556	1387
TGME49_201520	protein phosphatase 2C domain-containing protein	-0.940371	7.15305	1.05e-10	7.31e-09	0.0146224	-1	1946	1637	2021	3586	3908	3375
TGME49_250720	hypothetical protein	-0.933995	5.38604	1.85e-09	1.11e-07	0.0158083	-1	491	576	589	720	1413	1130
TGME49_281600	hypothetical protein	-0.91894	1.3374	0.00115963	0.0150404	0.0324595	-1	39	27	30	55	80	52
TGME49_322010	myosin-light-chain kinase	-0.91611	4.0449	4.99e-08	2.35e-06	0.0166258	-1	204	220	231	393	444	411
TGME49_315410	SAG-related sequence SRS53F (SRS53F)	-0.915994	2.38296	0.0102042	0.0686826	0.0781662	0	84	49	70	184	82	109
TGME49_209050	Tyrosine kinase-like (TKL) protein	-0.914115	6.54832	8.72e-07	3.3e-05	0.0238855	-1	996	1019	1765	1786	2666	2721
TGME49_253540	hypothetical protein	-0.913802	4.91055	6.4e-09	3.46e-07	0.015827	-1	302	385	523	676	871	747
TGME49_244408	hypothetical protein	-0.901036	1.90434	0.00269787	0.0270412	0.0481671	-1	60	43	42	116	91	66
TGME49_311730	hypothetical protein	-0.896431	4.46575	3.9e-09	2.18e-07	0.0139525	-1	270	285	333	464	634	580
TGME49_270580	HECT-domain (ubiquitin-transferase) domain-containing protein	-0.895613	4.39294	0.000509847	0.0081364	0.0441332	-1	348	283	199	602	607	372
TGME49_280580	SAG-related sequence SRS35B (SRS35B)	-0.85718	1.34287	0.0138035	0.0838958	0.0599717	0	47	35	16	65	63	54
TGME49_230000	hypothetical protein	-0.852644	6.48147	4.78e-06	0.00014912	0.0240272	-1	1031	1381	1266	1372	3402	2168
TGME49_288560	hypothetical protein	-0.850913	7.29259	2.98e-09	1.72e-07	0.0142606	-1	2067	1929	2455	3784	4729	3309
TGME49_248720	hypothetical protein	-0.850747	7.23402	1.6e-06	5.72e-05	0.0219353	-1	1618	2251	2360	2505	5527	3609
TGME49_214575	hypothetical protein	-0.843211	6.39098	4.92e-10	3.09e-08	0.0124084	-1	1031	1347	1078	1918	2382	1995
TGME49_285490	helix-hairpin-helix motif domain-containing protein	-0.838216	4.99403	1.06e-05	0.000303461	0.0240791	-1	299	422	611	628	868	890
TGME49_250700	hypothetical protein	-0.837686	7.61648	2.42e-08	1.2e-06	0.0157317	-1	2381	2742	3017	3811	6447	4680
TGME49_234625	hypothetical protein	-0.828185	4.34622	1.76e-05	0.000469117	0.0236454	-1	224	279	344	365	733	454
TGME49_298070	hypothetical protein	-0.807158	3.67449	0.000696322	0.010196	0.0357903	-1	125	179	233	207	464	298
TGME49_242650	hypothetical protein	-0.806648	3.17541	0.000159555	0.00310214	0.0262036	-1	125	97	153	218	259	188
TGME49_201690	BT1 family protein	-0.800715	3.62625	3.7e-05	0.000890759	0.0220939	-1	159	180	176	279	407	235
TGME49_213620	ABC1 family protein	-0.800512	6.71306	4.79e-08	2.29e-06	0.0147681	-1	1368	1733	1294	2159	3352	2372
TGME49_319360	SAG-related sequence SRS17A (SRS17A)	-0.79475	2.35146	0.000741064	0.0106411	0.0278652	-1	52	82	78	92	172	114
TGME49_247950	hypothetical protein	-0.793694	4.38893	2.32e-06	7.79e-05	0.0174877	-1	258	259	367	425	602	527
TGME49_257750	homocysteine s-methyltransferase domain-containing protein	-0.789661	7.14942	9.8e-10	6.01e-08	0.0114944	-1	1984	1938	2061	3238	4039	3243
TGME49_314310	hypothetical protein	-0.78707	5.33691	2.13e-06	7.31e-05	0.0182457	-1	625	550	518	1033	1162	785
TGME49_218400	NEK kinase	-0.783504	4.55865	0.000670605	0.00994563	0.0354555	-1	200	369	440	396	667	687
TGME49_218390	hypothetical protein	-0.782343	2.23509	0.00267179	0.0268965	0.0357792	-1	45	67	85	77	129	137
TGME49_275320	penicillin amidase	-0.781027	8.35681	1.49e-06	5.45e-05	0.0185585	-1	3838	5038	5087	6575	10963	7107
TGME49_244040	HEAT repeat-containing protein	-0.777443	5.34377	7.38e-09	3.93e-07	0.0115816	-1	477	548	707	877	1196	935
TGME49_262655	hypothetical protein	-0.777063	1.83348	0.00114199	0.0149234	0.0239732	-1	46	47	54	79	91	85
TGME49_211290	rhoptry protein ROP15 (ROP15)	-0.775777	8.56894	1.6e-06	5.72e-05	0.0184492	-1	5212	4898	6040	9226	9893	8714
TGME49_267820	electron transfer flavoprotein subunit beta, putative	-0.775751	4.86754	4.93e-08	2.34e-06	0.0125689	-1	372	392	477	569	946	665
TGME49_253020	hypothetical protein	-0.759175	6.3196	4.05e-08	1.96e-06	0.0129612	-1	1002	1001	1433	1621	2361	1925
TGME49_281675	protein kinase, putative	-0.758913	4.13003	5.12e-06	0.000157538	0.0165886	-1	214	259	275	337	537	420
TGME49_210235	hypothetical protein	-0.757925	1.25751	0.0137293	0.0838531	0.0421296	0	17	40	42	41	77	53
TGME49_266970	hypothetical protein	-0.751638	6.09234	1.23e-07	5.36e-06	0.0136062	-1	953	826	1152	1626	1901	1465
TGME49_283810	hypothetical protein	-0.75162	5.54909	1.69e-07	7.25e-06	0.0136019	-1	510	679	836	964	1300	1173
TGME49_258800	rhoptry kinase family protein ROP31 (ROP31)	-0.75121	5.76392	8.15e-08	3.7e-06	0.0129904	-1	780	680	869	1316	1477	1172
TGME49_329100	Toxoplasma gondii family C protein	-0.74817	4.84405	8.84e-08	3.96e-06	0.012099	-1	351	423	462	654	857	598
TGME49_213700	hypothetical protein	-0.744435	2.5896	0.00132539	0.0164251	0.0282458	-1	98	82	73	120	193	126
TGME49_290580	ATP-binding cassette G family transporter ABCG89 (ABCG89)	-0.739644	6.07286	1.58e-06	5.72e-05	0.0161368	-1	804	831	1293	1472	1775	1657
TGME49_227820	hypothetical protein	-0.739355	6.33101	8.71e-06	0.000252491	0.019016	-1	930	1161	1408	1299	2687	2027
TGME49_305470	hypothetical protein	-0.739047	6.77822	1.91e-06	6.67e-05	0.0166544	-1	1257	1790	1715	1975	3781	2448
TGME49_227875	hypothetical protein	-0.737172	1.95395	0.00316821	0.0299359	0.0291915	-1	47	43	74	72	118	89
TGME49_224310	DHHC zinc finger domain-containing protein	-0.734973	6.72735	1.17e-07	5.14e-06	0.0132124	-1	1274	1464	1874	2087	3404	2358
TGME49_254010	serine carboxypeptidase s28 protein	-0.730206	7.62496	2.36e-07	9.74e-06	0.0139503	-1	2588	2897	3085	4279	5797	4397
TGME49_221455	hypothetical protein	-0.730184	2.04445	0.00351592	0.0325117	0.0308942	-1	44	48	84	89	111	94
TGME49_217750	hypothetical protein	-0.724294	3.47238	0.00958311	0.0655856	0.0505759	0	122	129	233	234	211	341
TGME49_221470	hypothetical protein	-0.723117	8.41305	6.23e-06	0.000189356	0.0180849	-1	4985	4528	5284	8167	9293	7285
TGME49_244335	hypothetical protein	-0.721276	0.68385	0.0260173	0.130671	0.0406013	0	11	26	29	30	42	38
TGME49_251640	ubiquitin-conjugating enzyme subfamily protein	-0.720635	5.17497	2.51e-06	8.39e-05	0.0152489	-1	441	465	674	701	1016	919
TGME49_222020	phosphoglycerate kinase PGKII (PGKII)	-0.720271	4.55692	0.00251986	0.0259325	0.0382166	-1	286	256	489	528	469	676
TGME49_225990	acyl transferase domain-containing protein	-0.719799	4.61761	0.00205946	0.0228954	0.0366887	-1	288	272	517	502	515	737
TGME49_309110	tRNA methyl transferase	-0.716619	7.14945	1.9e-07	8.04e-06	0.0131163	-1	1794	2056	2364	2622	4473	3376
TGME49_314265	hypothetical protein	-0.715253	5.23432	4.85e-05	0.00112885	0.0206758	-1	426	504	725	634	1146	988
TGME49_272155	hypothetical protein	-0.712976	5.65179	8.61e-05	0.00184657	0.0223958	-1	578	845	780	780	1804	1170
TGME49_227880	hypothetical protein	-0.706101	1.83361	0.0075501	0.0555706	0.0332718	0	43	54	55	52	102	100
TGME49_285865	hypothetical protein	-0.704115	1.33112	0.0117155	0.0752004	0.0335288	0	32	30	44	61	54	58
TGME49_313710	hypothetical protein	-0.700693	4.86333	4.08e-07	1.63e-05	0.0118213	-1	399	394	483	647	855	609
TGME49_253030	glycosyl hydrolase, family 31 protein	-0.70064	5.54563	4.78e-07	1.87e-05	0.0126893	-1	545	687	830	889	1358	1156
TGME49_220730	hypothetical protein	-0.699169	6.29926	4.03e-06	0.000127569	0.0157145	-1	984	1340	1138	1595	2653	1551
TGME49_308093	rhoptry kinase family protein (incomplete catalytic triad)	-0.696648	7.92803	7.23e-05	0.00160024	0.0217356	-1	3839	3139	3684	5573	5598	6216
TGME49_212140	hypothetical protein	-0.694582	6.38444	8.17e-08	3.7e-06	0.0113322	-1	1037	1215	1442	1602	2485	2005
TGME49_246160	hypothetical protein	-0.694564	5.54934	2.04e-07	8.51e-06	0.011597	-1	686	624	746	880	1369	1159
TGME49_216840	hypothetical protein	-0.694376	4.67467	6.61e-07	2.53e-05	0.0117976	-1	373	349	397	518	754	581
TGME49_309865	hypothetical protein	-0.694262	3.25841	0.000237121	0.00431656	0.0196104	-1	135	143	138	221	250	211
TGME49_240950	hypothetical protein	-0.693911	3.47234	0.000199109	0.00373721	0.0198895	-1	148	140	198	234	307	256
TGME49_201810	hypothetical protein	-0.690863	7.01911	3.69e-08	1.8e-06	0.0108254	-1	1744	1831	2155	2594	3776	3058
TGME49_239620	5'-nucleotidase, C-terminal domain-containing protein	-0.68787	6.28738	1.68e-08	8.42e-07	0.00992073	-1	1097	1121	1227	1631	2335	1709
TGME49_268240	hypothetical protein	-0.686904	6.56632	1.31e-05	0.000365024	0.0171426	-1	1223	1424	1549	1494	3062	2417
TGME49_200340	hypothetical protein	-0.685266	4.80615	0.0001741	0.00329458	0.0217837	-1	461	412	348	711	721	562
TGME49_263830	hypothetical protein	-0.684435	0.954677	0.0218937	0.116374	0.0305501	0	25	31	25	38	53	42
TGME49_234640	hypothetical protein	-0.682815	6.68132	3.28e-05	0.000801622	0.0187479	-1	1182	1617	1772	1670	3453	2443
TGME49_261740	hypothetical protein	-0.680983	10.2321	0.000679966	0.0100515	0.0285752	-1	19129	15054	18874	30871	26479	27665
TGME49_211260	rhoptry kinase family protein ROP26 (incomplete catalytic triad) (ROP26)	-0.680815	8.82458	0.000167004	0.00321009	0.023195	-1	7076	5866	7066	11479	11128	9667
TGME49_282150	hypothetical protein	-0.680224	6.29464	1.43e-07	6.16e-06	0.011256	-1	1015	1096	1379	1597	2389	1719
TGME49_222440	hypothetical protein	-0.676669	2.90582	0.000580686	0.00891759	0.02001	-1	97	106	126	153	226	158
TGME49_257470	myosin J	-0.674487	6.61179	7.13e-05	0.00158714	0.0200199	-1	1130	1387	1864	1587	3066	2500
TGME49_270210	kinesin motor domain-containing protein	-0.670272	2.83964	0.00255125	0.026139	0.0274681	-1	115	98	99	179	174	149
TGME49_286770	hypothetical protein	-0.670146	3.59963	0.00408762	0.0361569	0.0342231	-1	194	126	214	283	271	298
TGME49_255890	pyridine nucleotide-disulfide oxidoreductase domain-containing protein	-0.668891	5.64582	3e-07	1.22e-05	0.0111126	-1	705	730	789	1184	1337	1055
TGME49_245752	WD domain, G-beta repeat-containing protein	-0.667894	5.15743	0.000153897	0.00301099	0.0207143	-1	375	650	572	687	1188	729
TGME49_239270	hypothetical protein	-0.66695	8.5479	4.62e-05	0.00108102	0.0189723	-1	4470	6050	6247	7146	11875	8250
TGME49_308075	hypothetical protein	-0.666464	6.66676	1.1e-05	0.000312341	0.0158875	-1	1467	1329	1731	2498	2348	2335
TGME49_288520	ATPase, AAA family protein	-0.666186	4.48617	0.000495636	0.0079832	0.0235821	-1	385	308	292	531	646	427
TGME49_300130	apical membrane antigen 1 domain-containing protein	-0.663605	5.4704	8.85e-08	3.96e-06	0.00978472	-1	646	658	666	962	1228	987
TGME49_215520	hypothetical protein	-0.657932	6.43308	5.8e-07	2.23e-05	0.0117716	-1	1072	1230	1584	1798	2332	2056
TGME49_306190	hypothetical protein	-0.656052	8.06503	1.58e-05	0.000427081	0.016279	-1	3523	3822	4690	5076	7794	6458
TGME49_259550	dihydropteroate synthase	-0.654524	7.61104	1.87e-05	0.000492459	0.0164246	-1	2531	2780	3486	4465	4913	4508
TGME49_241165	hypothetical protein	-0.653005	3.76948	0.000326384	0.00562322	0.0195412	-1	191	210	205	276	335	353
TGME49_230205	hypothetical protein	-0.65271	1.19516	0.016986	0.0974691	0.0285304	0	30	32	36	48	55	53
TGME49_282055	protein phosphatase PP2C-hn (PP2CHN)	-0.651928	8.83551	9.49e-05	0.00199221	0.0197892	-1	5711	6207	8722	9760	12454	10466
TGME49_268330	hypothetical protein	-0.648357	7.11768	0.000559247	0.00870414	0.0247907	-1	1579	2198	2510	2076	4835	3290
TGME49_251650	hypothetical protein	-0.647984	2.38056	0.00301231	0.0288799	0.0233649	-1	70	64	96	109	138	118
TGME49_242000	DUF51 family protein	-0.647089	8.32416	1.77e-05	0.000469857	0.0160603	-1	4253	4750	5442	6596	8386	7871
TGME49_322500	hypothetical protein	-0.647011	5.13614	3.31e-05	0.000806181	0.0158047	-1	437	612	531	675	1160	715
TGME49_265230	electron transfer flavoprotein-ubiquinone oxidoreductase	-0.646474	5.02013	1.77e-06	6.21e-05	0.0114466	-1	440	441	578	660	901	757
TGME49_265005	hypothetical protein	-0.645943	3.70871	0.00129285	0.0162278	0.0244887	-1	140	220	228	245	411	284
TGME49_257500	hypothetical protein	-0.644077	5.56688	1.09e-05	0.000308518	0.0141872	-1	555	764	824	840	1482	1107
TGME49_293490	hypothetical protein	-0.643975	4.42157	2.66e-05	0.000667138	0.0142501	-1	302	335	322	443	637	454
TGME49_218310	microneme protein MIC14 (MIC14)	-0.643165	9.09723	0.000324217	0.00559982	0.022735	-1	6741	9062	8956	11077	18408	10326
TGME49_208560	carrier superfamily protein	-0.640989	6.25968	2.2e-06	7.48e-05	0.0124123	-1	1078	1077	1297	1778	1855	1771
TGME49_245748	hypothetical protein	-0.640562	4.88016	0.000911281	0.0125478	0.0248016	-1	291	583	459	586	932	604
TGME49_315210	rhoptry protein, putative	-0.638479	9.41534	9.61e-05	0.001999	0.0190508	-1	9374	9586	11924	15866	17550	14943
TGME49_299190	B-box zinc finger domain-containing protein	-0.638199	5.11285	0.000580092	0.00891759	0.0230414	-1	381	483	711	594	950	931
TGME49_328800	hypothetical protein	-0.634604	3.34542	0.0147475	0.0884339	0.042908	0	88	174	199	175	352	207
TGME49_270595	UBA/TS-N domain-containing protein	-0.632098	5.6103	0.000733558	0.0105854	0.0238615	-1	746	902	538	1109	1421	951
TGME49_262900	hypothetical protein	-0.631559	5.02861	7.37e-06	0.000219072	0.0125901	-1	398	476	608	681	881	755
TGME49_229760	hypothetical protein	-0.629969	1.33365	0.0208451	0.112792	0.0290459	0	27	38	45	51	71	51
TGME49_227930	hypothetical protein	-0.629958	7.16469	7.61e-06	0.000224477	0.013779	-1	1757	2364	2402	2691	4476	3175
TGME49_254540	CDP-alcohol phosphatidyltransferase superfamily protein	-0.629932	4.96616	0.000243826	0.00439775	0.0193161	-1	372	529	517	495	1002	763
TGME49_265010	glutamate 5-kinase domain-containing protein	-0.62992	6.31608	1.58e-06	5.72e-05	0.0116326	-1	1012	1239	1368	1500	2459	1775
TGME49_206610	pyruvate dehydrogenase complex subunit PDH-E2 (PDHE2)	-0.629715	5.91927	0.00075681	0.0107632	0.0241023	-1	716	785	1264	1279	1328	1633
TGME49_314340	Sodium:neurotransmitter symporter family protein	-0.629293	2.13183	0.00664995	0.0510051	0.024923	0	64	74	55	88	125	93
TGME49_284620	hypothetical protein	-0.628688	6.18297	4.42e-07	1.74e-05	0.0103463	-1	935	1165	1197	1459	2135	1604
TGME49_209930	hypothetical protein	-0.627168	5.4042	0.00515249	0.0426867	0.0345533	-1	734	516	651	1255	928	747
TGME49_244690	hypothetical protein	-0.627022	8.13952	2.23e-05	0.00056768	0.0154265	-1	3723	4255	4845	5515	7891	6720
TGME49_224630	zinc finger (CCCH type) motif-containing protein	-0.626259	4.84206	2.33e-05	0.000588389	0.0137687	-1	371	492	435	561	901	596
TGME49_264000	aldehyde dehydrogenase	-0.623643	5.45066	1.23e-06	4.55e-05	0.0106081	-1	616	607	761	962	1190	945
TGME49_237090	AP2 domain transcription factor AP2X-5 (AP2X5)	-0.621583	8.23872	0.000524545	0.00831349	0.0227595	-1	3268	5039	5549	5447	8656	7507
TGME49_264220	hypothetical protein	-0.61964	5.07855	1.68e-06	5.96e-05	0.0103791	-1	500	492	538	703	958	738
TGME49_220600	hypothetical protein	-0.618819	7.32256	1.74e-06	6.16e-05	0.0116396	-1	2162	2519	2608	3284	4565	3550
TGME49_264780	UTP-glucose-1-phosphate uridylyltransferase subfamily protein	-0.616255	5.35822	5.9e-05	0.0013343	0.0155239	-1	523	564	789	716	1195	1019
TGME49_301350	SNARE associated protein	-0.615927	3.37968	0.000706028	0.0102946	0.018087	-1	157	155	156	217	282	232
TGME49_231992	hypothetical protein	-0.614135	4.2408	0.00511083	0.0425452	0.031369	-1	358	225	264	429	442	446
TGME49_232950	hypothetical protein	-0.614107	1.30329	0.0254131	0.128663	0.0306682	0	29	41	38	40	69	60
TGME49_217740	3-ketoacyl-(acyl-carrier-protein) reductase	-0.61179	4.90784	0.0186564	0.104289	0.0464976	0	338	353	694	650	531	884
TGME49_263820	DEAD/DEAH box helicase domain-containing protein	-0.610951	6.30452	5.08e-07	1.98e-05	0.00990238	-1	1161	1184	1253	1677	2097	1805
TGME49_293180	NADP-specific glutamate dehydrogenase	-0.610262	8.93846	0.000123161	0.00247968	0.0179353	-1	7084	6936	8393	11219	12835	10495
TGME49_220350	tRNA ligases class II (D, K and N) domain-containing protein	-0.608984	6.82113	2.69e-06	8.9e-05	0.0115696	-1	1496	1635	2053	2201	3114	2705
TGME49_247040	hypothetical protein	-0.608528	6.86622	2.02e-06	6.96e-05	0.0112695	-1	1654	1647	2034	2243	3250	2790
TGME49_299060	sodium/hydrogen exchanger NHE2	-0.608227	6.83382	3.89e-05	0.000928326	0.0151662	-1	1514	1557	2165	2578	2696	2699
TGME49_308090	rhoptry protein ROP5 (ROP5)	-0.607265	10.6281	0.00111852	0.0146444	0.0247572	-1	24063	20656	27604	38481	36562	35200
TGME49_249570	hypothetical protein	-0.606304	7.49444	0.000497482	0.00799433	0.0213612	-1	2717	2381	3143	4531	4011	3968
TGME49_237860	protein kinase domain-containing protein	-0.606143	4.02317	0.000531845	0.00837914	0.0185315	-1	202	249	292	305	496	355
TGME49_258110	N-acetylglucosaminylphosphatidylinositoldeacetylase	-0.603313	5.41278	9.69e-07	3.65e-05	0.00961572	-1	579	631	741	871	1162	974
TGME49_293252	hypothetical protein	-0.603225	1.0201	0.058856	0.220583	0.0453739	0	26	35	27	58	44	32
TGME49_290000	hypothetical protein	-0.600672	4.48046	0.00131529	0.0164139	0.0225277	-1	380	304	327	527	500	518
TGME49_296015	hypothetical protein	-0.60022	6.25427	0.000821227	0.0114674	0.0222801	-1	1323	890	1262	1899	1844	1570
TGME49_237110	replication factor C subunit 2, putative	-0.598027	5.49223	3.27e-05	0.000801622	0.0136659	-1	616	594	860	995	1121	1031
TGME49_260140	phosphomannose isomerase type I protein	-0.596303	5.33184	1.98e-06	6.88e-05	0.00991177	-1	609	599	633	832	1132	878
TGME49_216700	hypothetical protein	-0.593601	3.07311	0.00795027	0.0579122	0.0295878	0	91	125	170	154	214	218
TGME49_291030	zinc finger, C3HC4 type (RING finger) domain-containing protein	-0.593587	5.62231	1.15e-06	4.3e-05	0.00959045	-1	666	746	854	1045	1328	1090
TGME49_272660	hypothetical protein	-0.593129	7.38031	7.34e-05	0.00161395	0.0156774	-1	2545	2266	2838	3865	4045	3701
TGME49_224070	hypothetical protein	-0.590711	5.76248	0.00256018	0.0261917	0.0264201	-1	559	811	1160	872	1719	1296
TGME49_202200	hypothetical protein	-0.588038	9.01371	0.000384562	0.00646474	0.0195	-1	7567	7295	8971	12002	12463	11503
TGME49_257430	hypothetical protein	-0.586915	6.72921	0.00429029	0.0373298	0.0296485	-1	1198	1599	2144	1476	3119	2977
TGME49_309870	hypothetical protein	-0.586697	6.57658	5.41e-06	0.000165801	0.0113361	-1	1419	1508	1459	2076	2749	1906
TGME49_278510	protein phosphatase 2C domain-containing protein	-0.585126	7.88547	0.000185873	0.00349825	0.0172974	-1	3214	3231	4516	5117	6408	5082
TGME49_318742	hypothetical protein	-0.584407	1.69547	0.030278	0.143144	0.034328	0	53	42	49	84	76	58
TGME49_246150	hypothetical protein	-0.584046	3.02916	0.00265271	0.0268187	0.0199985	-1	121	110	141	170	214	182
TGME49_209060	thrombospondin type 1 domain-containing protein	-0.583141	5.86503	2.69e-05	0.00066975	0.0128937	-1	804	778	1117	1128	1593	1380
TGME49_234900	PHD-finger domain-containing protein	-0.582606	8.2085	0.00192039	0.0216271	0.0250055	-1	3955	5158	4556	4521	9988	6800
TGME49_305560	Vps51/Vps67 protein	-0.582587	4.62066	0.000274993	0.00483401	0.0161621	-1	334	350	452	425	677	630
TGME49_309195	hypothetical protein	-0.582483	4.98561	0.00123892	0.0157735	0.0215384	-1	362	523	586	492	1021	752
TGME49_287280	Toxoplasma gondii family C protein	-0.579736	4.1065	0.000926412	0.0126572	0.0187779	-1	222	274	299	349	534	333
TGME49_231990	hypothetical protein	-0.578799	2.57825	0.0104319	0.0698759	0.0272525	0	76	80	117	108	150	154
TGME49_235500	hypothetical protein	-0.57729	5.17244	0.00550987	0.0444771	0.0293475	-1	636	477	538	960	980	566
TGME49_312310	ATPase, AAA family protein	-0.575401	5.61135	8.08e-06	0.000236233	0.0108144	-1	670	691	908	969	1371	1096
TGME49_222710	IMP-specific 5'-nucleotidase 1, putative	-0.572086	6.7665	4.84e-06	0.000150279	0.0107149	-1	1623	1536	1888	2281	3004	2348
TGME49_297745	hypothetical protein	-0.570401	6.83694	0.000159899	0.00310214	0.0158494	-1	1472	2006	1839	1961	3732	2467
TGME49_226050	hypothetical protein	-0.569429	6.04602	4.98e-06	0.000154085	0.0103242	-1	974	940	1152	1283	1831	1523
TGME49_253300	hypothetical protein	-0.567685	4.30536	0.00186692	0.0211624	0.0210856	-1	298	237	381	414	534	429
TGME49_301355	hypothetical protein	-0.566443	2.24231	0.0142689	0.0863864	0.026127	0	58	80	78	86	152	91
TGME49_202430	hypothetical protein	-0.565712	3.54093	0.00360203	0.0329995	0.0222491	-1	174	167	195	282	290	228
TGME49_315680	vacuolar protein sorting-associated protein vps4, putative	-0.565255	5.64154	7.12e-06	0.000213794	0.010285	-1	660	793	873	948	1389	1164
TGME49_238030	hypothetical protein	-0.563648	3.50194	0.00368702	0.0334245	0.022029	-1	137	179	210	198	331	264
TGME49_218210	Chromosome-associated kinesin KLP1, putative	-0.562937	1.23335	0.116037	0.333612	0.0627459	0	53	22	28	60	58	38
TGME49_242780	hypothetical protein	-0.561586	7.15728	0.000262696	0.00466521	0.016552	-1	1881	2475	2305	2395	4658	3119
TGME49_252200	cell cycle regulator with zn-finger domain-containing protein	-0.559939	6.7233	3.24e-05	0.000801422	0.0124963	-1	1361	1542	2052	2094	2882	2413
TGME49_207100	hypothetical protein	-0.558793	5.62691	4.03e-06	0.000127569	0.0094517	-1	693	746	866	1002	1332	1112
TGME49_230870	hypothetical protein	-0.558573	4.26201	0.00168806	0.0197826	0.0197791	-1	250	321	322	320	536	487
TGME49_234670	actin-like family protein	-0.557822	3.78908	0.0202138	0.109977	0.0375081	0	151	184	314	278	310	360
TGME49_202880	carrier superfamily protein	-0.556615	4.89497	8.23e-05	0.00178786	0.0124825	-1	410	464	514	528	905	663
TGME49_249280	hypothetical protein	-0.555179	2.28927	0.0331182	0.151748	0.0361083	0	90	73	58	119	121	91
TGME49_239290	hypothetical protein	-0.554988	4.83984	0.000159761	0.00310214	0.0136499	-1	356	438	548	567	740	681
TGME49_253370	hypothetical protein	-0.553243	7.69624	0.000421804	0.0070058	0.0173593	-1	2674	3091	3991	4295	5169	4910
TGME49_231991	hypothetical protein	-0.550703	3.57553	0.00437109	0.0378427	0.0217867	-1	205	178	166	235	324	266
TGME49_222430	HECT-domain (ubiquitin-transferase) domain-containing protein	-0.550219	6.63169	1.06e-05	0.000303461	0.0106318	-1	1404	1498	1745	1842	2862	2252
TGME49_232170	hypothetical protein	-0.55014	0.97962	0.0679253	0.241753	0.0339834	0	33	25	29	44	43	42
TGME49_244670	hypothetical protein	-0.550044	6.29204	1.92e-05	0.000502814	0.0111877	-1	1019	1203	1462	1520	2188	1768
TGME49_313495	hypothetical protein	-0.549858	4.22048	0.00710535	0.0532594	0.0269393	0	213	299	364	293	535	478
TGME49_276110	cytochrome b5 family heme/steroid binding domain-containing protein	-0.549664	4.81891	0.00946429	0.0651492	0.0302156	0	402	303	621	622	613	694
TGME49_276980	hypothetical protein	-0.548521	4.35285	0.00063975	0.00954937	0.0158602	-1	304	283	366	438	523	449
TGME49_237180	hypothetical protein	-0.54722	6.60621	0.0024328	0.0253759	0.0227538	-1	1609	1138	1808	2395	2209	2058
TGME49_295730	tetratricopeptide repeat-containing protein	-0.5472	5.92451	3.92e-05	0.000933809	0.0118193	-1	845	860	1148	1281	1537	1383
TGME49_207920	hypothetical protein	-0.546678	5.43355	4.27e-05	0.00100523	0.0115604	-1	633	609	782	958	1089	935
TGME49_300055	hypothetical protein	-0.545694	9.14952	0.0131974	0.0813213	0.034535	0	6088	10348	10460	9403	20566	10757
TGME49_295620	hypothetical protein	-0.545026	8.38213	0.0010568	0.0140218	0.019655	-1	4043	5131	6613	6606	8761	7821
TGME49_292610	Toxoplasma gondii family C protein	-0.544378	3.22883	0.00871772	0.0617371	0.0247252	0	132	142	162	165	313	180
TGME49_224100	hypothetical protein	-0.54434	2.27731	0.021999	0.116844	0.0280605	0	81	61	80	84	153	98
TGME49_278920	hypothetical protein	-0.543626	5.55846	0.000120952	0.00245103	0.0132078	-1	630	651	940	924	1239	1107
TGME49_261022	dynein heavy chain family protein	-0.542306	9.55111	0.00218606	0.023814	0.0223333	-1	11442	13037	10591	15998	22439	14086
TGME49_212970	protein kinase (incomplete catalytic triad)	-0.542155	2.95715	0.0460523	0.190993	0.0458982	0	107	113	141	223	133	159
TGME49_232310	endonuclease/exonuclease/phosphatase family protein	-0.541317	5.4387	3.42e-05	0.000825759	0.0110069	-1	562	677	805	828	1227	970
TGME49_221340	hypothetical protein	-0.539837	6.77478	0.00289508	0.0282483	0.0230018	-1	1202	1787	2214	1767	3575	2422
TGME49_290630	AP2 domain transcription factor AP2IX-7 (AP2IX7)	-0.538876	5.9862	0.000607539	0.00926832	0.0168131	-1	827	1123	1035	1026	2074	1390
TGME49_215950	hypothetical protein	-0.537438	7.5645	0.00536305	0.0435457	0.0263456	-1	2346	3217	3394	2714	6242	4506
TGME49_270230	hypothetical protein	-0.534072	5.78541	7.22e-06	0.000215398	0.00918176	-1	789	886	921	1112	1515	1200
TGME49_294560	rhoptry kinase family protein ROP37 (incomplete catalytic triad) (ROP37)	-0.532942	6.89221	0.000145087	0.00285475	0.013639	-1	1890	1617	2080	2572	2873	2713
TGME49_237195	hypothetical protein	-0.532908	4.60451	0.00229605	0.0244277	0.019631	-1	413	332	391	583	578	498
TGME49_227580	transmembrane amino acid transporter protein	-0.532885	8.75436	0.000820903	0.0114674	0.0180271	-1	6204	6661	7521	8525	13315	8454
TGME49_265780	flagellar/basal body protein	-0.532755	5.37076	0.00577759	0.0458465	0.0253655	-1	448	646	877	642	1180	1072
TGME49_312380	tetratricopeptide repeat-containing protein	-0.532596	4.65111	0.000242522	0.00438566	0.0129855	-1	359	386	436	573	632	518
TGME49_202420	hypothetical protein	-0.532363	4.99141	9.46e-05	0.00199052	0.0116773	-1	412	496	595	659	839	698
TGME49_312500	hypothetical protein	-0.532346	6.15436	2.39e-05	0.0006029	0.0106302	-1	1068	1036	1251	1500	1810	1599
TGME49_214740	hypothetical protein	-0.53192	6.20634	5.97e-05	0.00134685	0.0118479	-1	976	1309	1201	1363	2150	1644
TGME49_262933	hypothetical protein	-0.53088	5.39754	0.00183786	0.0208672	0.0195451	-1	639	534	815	1017	931	916
TGME49_262660	hypothetical protein	-0.529779	4.43185	0.000479556	0.00774221	0.0139979	-1	318	314	383	453	586	450
TGME49_202440	hypothetical protein	-0.529323	4.92964	0.000402215	0.00671262	0.014277	-1	476	399	559	655	758	678
TGME49_298050	hypothetical protein	-0.529055	5.24353	0.00196159	0.0219483	0.0194593	-1	637	533	605	943	982	671
TGME49_274070	ThiF family protein	-0.528897	5.43802	8.2e-05	0.00178568	0.0116754	-1	693	654	688	971	1123	887
TGME49_215450	aquaporin 1	-0.528068	6.27959	8.94e-05	0.00189836	0.0123227	-1	1015	1231	1439	1444	2365	1630
TGME49_202280	WD domain, G-beta repeat-containing protein	-0.527216	3.29574	0.0602291	0.22303	0.050495	0	102	156	207	283	210	164
TGME49_214750	hypothetical protein	-0.526138	7.52522	0.000142361	0.00280909	0.0134077	-1	2598	2925	3198	3826	5095	3846
TGME49_272390	hypothetical protein	-0.525614	4.70454	0.00023537	0.00430124	0.012528	-1	398	398	431	462	746	604
TGME49_229220	hypothetical protein	-0.522327	7.45343	0.000367476	0.00620766	0.015079	-1	2760	2770	2736	3750	5028	3380
TGME49_275420	histone lysine-specific demethylase LSD1/BHC110/KDMA1A	-0.521742	6.22285	0.000335529	0.00576644	0.0144278	-1	984	1287	1274	1232	2295	1711
TGME49_253740	hypothetical protein	-0.521062	5.69059	0.000242214	0.00438566	0.0134003	-1	703	736	1017	918	1511	1170
TGME49_202380	rab GDI alpha, putative	-0.520509	7.9387	0.00119024	0.0153512	0.0182423	-1	3817	3327	4480	5479	6008	5311
TGME49_274150	hypothetical protein	-0.520255	6.51209	1.71e-05	0.000458193	0.0099047	-1	1320	1371	1638	1852	2518	1945
TGME49_300052	hypothetical protein	-0.519946	8.29215	0.0149482	0.0893278	0.0324553	0	3418	5895	5676	5246	11189	5853
TGME49_318760	hypothetical protein	-0.519744	5.94139	0.0001102	0.00225813	0.0120875	-1	846	873	1204	1216	1619	1403
TGME49_318560	ATPase/histidine kinase/DNA gyrase B/HSP90 domain-containing protein	-0.519367	5.63992	0.000124633	0.00249298	0.0120583	-1	783	707	866	1122	1272	1023
TGME49_293240	triacylglycerol lipase	-0.518693	6.70754	0.000810565	0.0113874	0.0166575	-1	1317	1632	2040	1710	3225	2396
TGME49_220720	hypothetical protein	-0.517718	4.44936	0.00194706	0.0218464	0.0174648	-1	293	382	359	380	682	463
TGME49_307270	hypothetical protein	-0.517359	5.61471	5.33e-05	0.00121528	0.0106436	-1	714	804	802	999	1440	961
TGME49_247960	hypothetical protein	-0.515409	6.1751	0.000522308	0.00829702	0.0150747	-1	1149	947	1329	1651	1759	1521
TGME49_293330	hypothetical protein	-0.515214	5.87087	0.00282404	0.0278917	0.0203692	-1	703	1040	1050	890	1888	1341
TGME49_229780	GHMP kinase, N-terminal domain-containing protein	-0.514743	5.65165	0.000932149	0.0126838	0.0162777	-1	685	687	1026	953	1218	1274
TGME49_234540	hypothetical protein	-0.514701	6.38369	3.36e-05	0.000814247	0.0104072	-1	1186	1275	1510	1799	2144	1786
TGME49_260030	atypical MEK-related kinase (incomplete catalytic triad)	-0.514224	2.84535	0.010806	0.071704	0.0213905	0	97	117	123	162	174	149
TGME49_241155	hypothetical protein	-0.513612	6.01439	4.93e-05	0.0011386	0.0106593	-1	880	982	1219	1260	1754	1448
TGME49_237410	protein phosphatase 2C domain-containing protein	-0.513403	6.64045	0.00223598	0.0240099	0.0196479	-1	1181	1704	1891	1557	3134	2314
TGME49_305980	pyruvate dehydrogenase complex subunit PDH-E3I (PDHE3I)	-0.512561	6.21841	0.00435139	0.0377193	0.0224451	-1	894	1120	1557	1585	1539	1913
TGME49_224940	hypothetical protein	-0.512559	4.19894	0.00210411	0.0233169	0.0169047	-1	276	258	335	397	481	378
TGME49_239752	hypothetical protein	-0.512494	7.47733	0.000631115	0.0095024	0.0158053	-1	2523	2568	3410	3621	4326	4251
TGME49_241160	hemolysin-III related subfamily protein	-0.511101	6.02961	3.84e-05	0.000920633	0.0102379	-1	870	1077	1168	1264	1772	1471
TGME49_258710	T-complex protein 10 C-terminus protein	-0.510829	6.04871	9.17e-05	0.00193627	0.0114213	-1	900	1029	1229	1212	1769	1587
TGME49_258730	hypothetical protein	-0.51032	7.41442	0.00719313	0.0535473	0.0254755	0	3009	2128	2934	4253	3758	3514
TGME49_277740	zinc finger, C3HC4 type (RING finger) domain-containing protein	-0.509551	8.40367	0.00481802	0.0406647	0.0232227	-1	4224	5358	6663	5447	9670	8458
TGME49_269885	rhoptry metalloprotease toxolysin TLN1 (TLN1)	-0.509152	7.85949	0.000607265	0.00926832	0.0155682	-1	3180	3628	4289	4765	5815	5334
TGME49_235490	hypothetical protein	-0.508621	6.88315	0.000123858	0.0024865	0.0121317	-1	1565	1846	2236	2188	3264	2712
TGME49_313418	hypothetical protein	-0.508182	2.18556	0.020572	0.111663	0.0219404	0	65	65	82	87	115	104
TGME49_216680	ankyrin repeat-containing protein	-0.507719	5.85764	5.3e-05	0.00121226	0.0103915	-1	825	864	1077	1142	1626	1236
TGME49_233610	hypothetical protein	-0.507277	2.29706	0.146812	0.380101	0.0724248	0	121	48	55	113	139	80
TGME49_291960	rhoptry kinase family protein ROP40 (incomplete catalytic triad) (ROP40)	-0.506556	9.45519	0.0028958	0.0282483	0.0206269	-1	10761	10087	12611	15973	16319	15400
TGME49_204380	hypothetical protein	-0.506262	6.18331	0.000173297	0.00328837	0.0122637	-1	1084	1182	1191	1263	2240	1567
TGME49_257990	heat shock protein 101, putative	-0.505033	7.3578	0.000475016	0.00770084	0.0146238	-1	2679	2639	2458	3464	4629	3221
TGME49_311650	leucine rich repeat-containing protein	-0.504494	5.38457	8.59e-05	0.00184657	0.0105627	-1	562	652	783	806	1156	917
TGME49_246090	hypothetical protein	-0.502907	7.37042	0.000269027	0.00475327	0.0133208	-1	2546	2532	2807	3472	4716	3230
TGME49_246800	acylaminoacyl-peptidase, putative	-0.502574	6.27251	0.000630089	0.0095024	0.0148089	-1	1141	1030	1527	1723	1885	1654
TGME49_310910	WD domain, G-beta repeat-containing protein	-0.501594	5.48247	0.000731667	0.0105854	0.0145867	-1	571	792	777	745	1365	1003
TGME49_249020	kinesin motor domain-containing protein	-0.500556	5.34439	0.000167735	0.00321009	0.0113721	-1	540	659	746	733	1129	940
TGME49_269460	Ser/Thr phosphatase family protein	-0.50041	6.75073	0.00374082	0.0336917	0.020829	-1	1373	1552	2262	1673	3157	2664
TGME49_295630	hypothetical protein	-0.498415	6.95111	0.000807375	0.0113656	0.0154245	-1	1982	1612	2317	2695	2984	2736
TGME49_299000	hypothetical protein	-0.498372	7.40978	0.00173872	0.0200372	0.0178211	-1	2070	2957	3158	3127	5299	3420
TGME49_214850	1-deoxy-D-xylulose 5-phosphate reductoisomerase, putative	-0.497882	3.70733	0.0087011	0.0616951	0.0216317	0	177	186	260	250	321	316
TGME49_213910	hypothetical protein	-0.497565	5.07745	0.00171974	0.0199116	0.0164426	-1	471	504	642	539	940	853
TGME49_313445	hypothetical protein	-0.495999	6.51243	0.000926535	0.0126572	0.0154752	-1	1154	1626	1607	1487	2683	2169
TGME49_270760	asparagine synthase	-0.495508	4.40924	0.0193259	0.106938	0.0295098	0	252	369	399	300	605	565
TGME49_221585	hypothetical protein	-0.494466	5.1322	0.000392317	0.00657915	0.0124004	-1	477	607	595	684	1051	688
TGME49_297340	hypothetical protein	-0.493035	8.85193	0.00138732	0.0169763	0.0169159	-1	6194	7640	8400	8948	12463	10335
TGME49_244680	hypothetical protein	-0.492756	5.79341	0.000115372	0.0023502	0.0107673	-1	722	914	1031	1107	1448	1238
TGME49_222100	hypothetical protein	-0.492606	6.87763	9e-05	0.00190619	0.0108936	-1	1696	1792	2157	2407	2993	2628
TGME49_255670	methyltransferase domain-containing protein	-0.490495	5.16628	0.000223789	0.00414429	0.011184	-1	494	554	677	682	998	786
TGME49_210245	hypothetical protein	-0.490168	2.37173	0.0926725	0.29335	0.0493818	0	47	100	99	69	176	112
TGME49_225320	hypothetical protein	-0.489322	5.98548	0.000457235	0.00750928	0.0131484	-1	926	884	1236	1374	1537	1387
TGME49_299970	tetratricopeptide repeat-containing protein	-0.4875	8.09582	0.00493972	0.0414697	0.0213419	-1	4469	3680	4968	6317	6212	5921
TGME49_204150	hypothetical protein	-0.487472	4.69982	0.00307517	0.0293285	0.0173312	-1	320	494	435	451	783	562
TGME49_219485	hypothetical protein	-0.487292	6.51486	0.000249494	0.00447667	0.0120937	-1	1233	1579	1590	1633	2760	1942
TGME49_311040	hypothetical protein	-0.487205	5.97539	0.000172592	0.00328837	0.0112052	-1	1003	881	1131	1256	1684	1364
TGME49_286270	hypothetical protein	-0.486723	7.72768	0.0159582	0.0931141	0.0289209	0	2708	4237	3255	3151	7095	4637
TGME49_271770	hypothetical protein	-0.486209	5.96397	0.00012765	0.00254052	0.0106922	-1	840	1085	1079	1180	1767	1346
TGME49_236220	PCI domain-containing protein	-0.485425	5.1758	0.000234809	0.00430124	0.0110278	-1	523	539	675	745	940	777
TGME49_209130	regulator of chromosome condensation (RCC1) repeat-containing protein	-0.485364	5.55613	0.000946967	0.012835	0.0143266	-1	590	741	944	819	1310	1107
TGME49_248550	SPX domain-containing protein	-0.485032	5.5657	0.000165848	0.00319961	0.0107681	-1	638	759	886	875	1354	1030
TGME49_224910	divalent cation tolerance protein, CutA1 family protein	-0.484462	5.41688	0.00304841	0.029162	0.017945	-1	540	621	907	795	1025	1082
TGME49_305620	hypothetical protein	-0.484246	5.32127	0.00413019	0.036394	0.0190591	-1	528	605	798	603	1178	987
TGME49_307260	Toxoplasma gondii family C protein	-0.48413	4.51469	0.00188575	0.021341	0.0149892	-1	354	375	363	483	647	432
TGME49_311890	hypothetical protein	-0.483687	6.72048	0.00708099	0.0531343	0.0226111	0	1520	1392	2183	2267	2121	2677
TGME49_221460	phosphoglycerate mutase family protein	-0.483588	6.89565	0.000163606	0.00316519	0.0113517	-1	1765	1752	2218	2306	3113	2717
TGME49_255690	2-C-methyl-D-erythritol 2,4-cyclodiphosphate synthase domain-containing protein	-0.482971	4.35818	0.0496912	0.199861	0.0407494	0	210	317	470	347	453	585
TGME49_269310	hypothetical protein	-0.482504	1.71723	0.0510465	0.20354	0.0256844	0	46	59	48	69	81	67
TGME49_228180	cytochrome C oxidase assembly factor COX15, putative	-0.482333	6.44316	0.000178816	0.0033746	0.0112718	-1	1318	1278	1591	1902	2193	1812
TGME49_261075	hypothetical protein	-0.479617	3.13875	0.0415252	0.178214	0.0334935	0	135	133	151	160	173	253
TGME49_285870	SAG-related sequence SRS20A (SRS20A)	-0.477951	8.03161	0.0182465	0.10255	0.0291323	0	4688	3330	4525	6608	5587	5285
TGME49_264980	hypothetical protein	-0.477474	5.75025	0.00655508	0.0506137	0.0210847	0	695	840	1075	785	1528	1401
TGME49_226620	hypothetical protein	-0.477304	5.75674	0.00167457	0.0196578	0.0155078	-1	732	976	901	868	1691	1193
TGME49_294390	myosin light chain MLC4, putative	-0.476334	5.33272	0.0003674	0.00620766	0.011513	-1	577	582	788	798	1050	894
TGME49_270770	PWI domain-containing protein	-0.476152	6.63654	0.00046083	0.00752762	0.0127104	-1	1303	1649	1871	1743	2882	2228
TGME49_254820	hypothetical protein	-0.475663	6.28337	0.0024391	0.0254033	0.0169873	-1	1074	1095	1609	1555	1756	1941
TGME49_281620	aldo/keto reductase family oxidoreductase	-0.475311	5.04868	0.000556028	0.00867354	0.0119427	-1	541	479	569	674	918	666
TGME49_261580	histone H2AX	-0.475306	1.79885	0.175177	0.421276	0.0694271	0	74	37	50	59	57	110
TGME49_297670	hypothetical protein	-0.475016	1.69574	0.0969385	0.300249	0.0394025	0	56	58	36	51	78	85
TGME49_268990	hypothetical protein	-0.474988	5.14288	0.00090172	0.0124409	0.0131517	-1	481	588	638	596	991	837
TGME49_252500	polo kinase	-0.474539	7.84073	0.00475354	0.0403929	0.020005	-1	3644	3123	4299	5254	5338	4840
TGME49_307850	6-phosphogluconate dehydrogenase	-0.474174	6.53297	0.00171959	0.0199116	0.0158244	-1	1506	1257	1699	2171	2196	1866
TGME49_264940	kelch repeat-containing protein	-0.474034	7.01403	0.000475882	0.00770084	0.0127771	-1	1845	2007	2405	2220	3646	3019
TGME49_312660	hypothetical protein	-0.473981	5.40599	0.00102458	0.0137258	0.0137042	-1	588	623	842	799	1029	1045
TGME49_224570	hypothetical protein	-0.473853	6.11798	0.00134302	0.0165217	0.0149048	-1	1020	955	1387	1549	1627	1501
TGME49_235150	transporter, major facilitator family protein	-0.473459	7.28657	0.00293399	0.0284605	0.0178094	-1	2613	2252	2644	3741	3577	3161
TGME49_293200	hypothetical protein	-0.473139	4.24237	0.00578543	0.0458465	0.0181041	-1	284	297	329	353	590	359
TGME49_253060	WD domain, G-beta repeat-containing protein	-0.472752	4.1673	0.0086536	0.0615347	0.0201272	0	240	281	347	300	539	396
TGME49_261970	hypothetical protein	-0.469897	6.64954	0.000247207	0.00444715	0.0112367	-1	1635	1586	1613	1964	2878	2036
TGME49_286630	redoxin domain-containing protein	-0.46885	6.27292	0.0126994	0.0789284	0.0246531	0	1382	953	1385	1905	1618	1624
TGME49_316260	hypothetical protein	-0.467662	8.09122	0.00641131	0.0500617	0.0208917	0	3995	3708	5557	5913	6303	6130
TGME49_297270	hypothetical protein	-0.466983	4.89742	0.00154992	0.0184446	0.013827	-1	391	478	578	524	800	707
TGME49_310730	hypothetical protein	-0.466548	5.96846	0.00146095	0.0176281	0.0145806	-1	811	931	1311	1200	1583	1464
TGME49_251930	enoyl-acyl carrier reductase ENR (ENR)	-0.465777	5.62749	0.0130691	0.0807461	0.0241945	0	668	646	1097	1048	1015	1235
TGME49_272383	hypothetical protein	-0.465608	3.40911	0.0289119	0.139543	0.027579	0	138	142	234	212	255	245
TGME49_245570	origin recognition complex subunit 2 protein	-0.465282	5.51746	0.000629308	0.0095024	0.0121454	-1	608	721	899	866	1157	1082
TGME49_244270	ATP-binding cassette G family transporter ABCG87 (ABCG87)	-0.464195	5.8142	0.000256036	0.00457037	0.0105971	-1	886	863	971	1150	1585	1101
TGME49_234270	hypothetical protein	-0.463959	6.69881	0.00214861	0.0236963	0.0158819	-1	1406	1519	2142	1939	2487	2597
TGME49_238020	hypothetical protein	-0.463852	4.93722	0.0124779	0.0782809	0.0229175	0	357	507	632	464	938	712
TGME49_221720	hypothetical protein	-0.463719	6.76087	0.00238165	0.0249304	0.0161857	-1	1484	2005	1774	1771	3437	2304
TGME49_225200	hypothetical protein	-0.46361	7.91576	0.00232799	0.0246163	0.0163976	-1	3277	3795	4699	4742	6069	5553
TGME49_268340	glycosyltransferase family 28 C-terminal domain-containing protein	-0.463579	3.96519	0.00954154	0.0653657	0.019495	0	213	242	301	270	417	373
TGME49_234250	hypothetical protein	-0.463553	7.45157	0.000853544	0.0118233	0.0135516	-1	2492	2814	3202	3588	4308	3933
TGME49_265650	protein phosphatase 2C domain-containing protein	-0.462415	4.26679	0.00866641	0.0615626	0.0195084	0	288	285	357	430	423	430
TGME49_319740	transporter, major facilitator family protein	-0.462137	5.06835	0.00290952	0.0283024	0.0157021	-1	473	470	689	612	839	820
TGME49_213030	hypothetical protein	-0.462043	7.16406	0.000742079	0.0106411	0.0130804	-1	2022	2188	2775	2640	3689	3415
TGME49_239630	cytidine and deoxycytidylate deaminase zinc-binding region domain-containing protein	-0.461973	5.81601	0.000133943	0.00265813	0.00953901	-1	870	875	983	1103	1550	1183
TGME49_217692	hypothetical protein	-0.460564	4.27797	0.00650711	0.050381	0.017811	0	253	302	388	368	498	445
TGME49_275670	alveolin domain containing intermediate filament IMC15 (ALV5)	-0.459815	6.76815	0.00411354	0.0362934	0.0179321	-1	1394	1614	2330	2048	2581	2725
TGME49_269780	ADP-ribosylation factor, putative	-0.459798	4.64309	0.00349588	0.0323696	0.0156003	-1	393	384	430	566	677	445
TGME49_228250	elongation factor Tu GTP binding domain-containing protein	-0.459314	6.26692	0.000366785	0.00620766	0.0112248	-1	1128	1172	1446	1385	2067	1792
TGME49_220450	ribonuclease HI protein	-0.459291	3.35871	0.0277318	0.136317	0.0260936	0	129	155	213	201	232	251
TGME49_306030	glutathione s-transferase, n-terminal domain containing protein	-0.458241	7.2693	0.000622993	0.00946239	0.0125205	-1	2121	2480	2926	2920	4029	3526
TGME49_320550	hypothetical protein	-0.458092	6.81555	0.000840116	0.011684	0.0130199	-1	1482	1932	2084	1946	3149	2607
TGME49_222160	aldehyde dehydrogenase	-0.457184	5.72428	0.00320097	0.0301632	0.0162343	-1	894	721	943	1240	1243	1054
TGME49_213950	hypothetical protein	-0.456555	5.35246	0.000515043	0.00820043	0.0110892	-1	661	621	695	876	1009	863
TGME49_315600	MCM2/3/5 family protein	-0.456451	5.77763	0.000252728	0.00452298	0.0101855	-1	801	862	1006	1098	1544	1092
TGME49_226670	hypothetical protein	-0.456143	4.68892	0.00361574	0.0330378	0.015484	-1	363	400	492	426	783	561
TGME49_269800	glutamine-dependent NAD(+) synthetase protein, putative	-0.453971	6.95893	0.000342175	0.0058661	0.0110935	-1	1794	2112	2154	2250	3370	2848
TGME49_313510	hypothetical protein	-0.451759	1.74037	0.0891796	0.286778	0.0339603	0	32	67	60	59	92	70
TGME49_293460	ATP-dependent DNA ligase domain-containing protein	-0.451057	5.62577	0.000318535	0.00552926	0.0101958	-1	745	742	918	1005	1244	1078
TGME49_297070	hypothetical protein	-0.449737	9.87953	0.0119966	0.0763297	0.0229028	0	15394	13917	16528	22129	21109	19541
TGME49_248470	subtilisin SUB6 (SUB6)	-0.449683	2.35515	0.052084	0.205604	0.026386	0	86	84	73	117	124	96
TGME49_273550	hypothetical protein	-0.449358	5.27979	0.00365664	0.033236	0.0158005	-1	506	565	835	733	998	893
TGME49_262710	Ctr copper transporter family protein	-0.449022	8.07164	0.00800354	0.0581663	0.0203443	0	4593	3773	4707	6095	6174	5702
TGME49_269340	hypothetical protein	-0.44806	8.20428	0.0120212	0.0763532	0.0226239	0	4804	4039	5539	6927	6482	6211
TGME49_260150	tetratricopeptide repeat-containing protein	-0.447189	4.1471	0.020744	0.11242	0.0235018	0	239	309	315	265	516	428
TGME49_230980	myosin I	-0.446559	7.44939	0.00193817	0.0217919	0.0145839	-1	2522	2647	3393	3648	4280	3817
TGME49_280690	DNA polymerase epsilon subunit B protein	-0.446303	4.64946	0.014243	0.0863056	0.0216826	0	362	336	529	494	543	634
TGME49_306320	Myb family DNA-binding domain-containing protein	-0.446209	5.2493	0.00151914	0.0181406	0.0127935	-1	500	642	721	671	1094	827
TGME49_264650	phosphoacetylglucosamine mutase	-0.445995	3.94613	0.0336466	0.153516	0.0281695	0	201	216	337	333	331	357
TGME49_278740	diaminopimelate decarboxylase	-0.44546	5.3324	0.00102451	0.0137258	0.0119114	-1	515	678	783	790	1045	883
TGME49_253420	PQ loop repeat-containing protein	-0.445289	5.88378	0.0012574	0.0159794	0.0127603	-1	964	808	1106	1238	1538	1203
TGME49_311800	endonuclease/exonuclease/phosphatase family protein	-0.444958	7.06165	0.000837696	0.0116738	0.0123287	-1	2154	2054	2301	2932	3345	2695
TGME49_249365	hypothetical protein	-0.444898	1.00952	0.182116	0.431872	0.0476927	0	42	31	19	44	44	40
TGME49_260370	AtPH1 family protein	-0.444626	6.05994	0.00156412	0.0185817	0.0133942	-1	1039	971	1247	1486	1522	1440
TGME49_244930	hypothetical protein	-0.444555	1.29906	0.203959	0.458196	0.0580875	0	28	59	28	42	84	37
TGME49_213392	surface antigen repeat-containing protein	-0.444451	8.09102	0.00773724	0.056707	0.0197539	0	3799	4874	4676	4428	8449	5890
TGME49_205670	SF-assemblin/beta giardin protein	-0.443349	6.5738	0.00129456	0.0162278	0.0130588	-1	1587	1320	1737	1993	2321	2076
TGME49_268400	hypothetical protein	-0.443065	4.99394	0.00368026	0.0334069	0.0149765	-1	420	539	603	562	991	629
TGME49_209200	hypothetical protein	-0.442931	6.3652	0.00247708	0.0257463	0.0147355	-1	1117	1212	1726	1575	1995	1970
TGME49_217730	hypothetical protein	-0.441903	5.24434	0.0113862	0.0737784	0.0204304	0	474	603	789	577	1083	927
TGME49_281510	ribonuclease H1 large subunit, putative	-0.441588	6.00031	0.000321302	0.00556334	0.00998787	-1	918	1011	1208	1254	1672	1393
TGME49_246080	NAD dependent epimerase/dehydratase family protein	-0.441435	7.14857	0.000699136	0.0102156	0.011784	-1	2199	2099	2646	2696	3822	3091
TGME49_223258	hypothetical protein	-0.439639	3.12726	0.0838344	0.275837	0.0393803	0	168	98	154	197	244	143
TGME49_270450	MCM2/3/5 family protein	-0.439338	4.63444	0.00283122	0.0278917	0.0133899	-1	349	375	493	459	664	553
TGME49_251450	hypothetical protein	-0.439325	6.08716	0.0082014	0.0591081	0.018991	0	823	1302	1221	1073	2077	1514
TGME49_222170	dense-granule antigen DG32	-0.439256	9.05297	0.00460342	0.0393136	0.0171249	-1	8692	8396	8837	10827	13967	11042
TGME49_305590	ABC transporter transmembrane region domain-containing protein	-0.438955	6.66499	0.00133042	0.0164251	0.0129004	-1	1389	1644	1957	1818	2541	2481
TGME49_226985	hypothetical protein	-0.438148	1.88875	0.116087	0.333619	0.0395956	0	70	48	57	95	79	65
TGME49_217340	hypothetical protein	-0.437347	5.36776	0.00139517	0.0170123	0.0121337	-1	553	714	761	715	1179	913
TGME49_205060	hypothetical protein	-0.436751	5.51403	0.00610491	0.0479395	0.0170058	-1	789	631	807	1073	1146	833
TGME49_267650	hypothetical protein	-0.436496	5.49738	0.00318299	0.0300346	0.0144762	-1	637	805	772	719	1381	993
TGME49_245746	hypothetical protein	-0.436492	5.76647	0.00809574	0.0585822	0.0184837	0	750	1080	834	1227	1509	932
TGME49_227970	histone family DNA-binding protein	-0.436166	6.85	0.0079181	0.0578489	0.0188842	0	1930	1673	2033	2744	2361	2504
TGME49_279315	hypothetical protein	-0.435949	2.42897	0.0685032	0.24306	0.0304132	0	80	109	69	99	159	102
TGME49_227000	hypothetical protein	-0.43553	7.19113	0.00296472	0.0285984	0.015053	-1	1924	2277	3016	2790	3597	3429
TGME49_257760	hypothetical protein	-0.435099	6.97719	0.00132955	0.0164251	0.0127424	-1	1939	2232	1991	2382	3726	2472
TGME49_244510	AP2 domain transcription factor AP2VI-3 (AP2VI3)	-0.434504	3.54589	0.0341478	0.154725	0.0254911	0	154	170	248	230	264	280
TGME49_245580	hypothetical protein	-0.434364	5.79425	0.00461255	0.039343	0.0158775	-1	709	1015	1009	884	1639	1266
TGME49_288045	hypothetical protein	-0.434353	4.87334	0.0123144	0.0774658	0.0198407	0	368	420	660	586	698	673
TGME49_204000	hypothetical protein	-0.433989	1.07177	0.187238	0.438373	0.044142	0	44	25	28	48	43	42
TGME49_268350	hypothetical protein	-0.433707	4.16717	0.0113569	0.0737784	0.0180182	0	238	288	356	323	484	403
TGME49_267530	hypothetical protein	-0.433297	3.77548	0.01727	0.0982841	0.0197359	0	173	242	256	246	377	299
TGME49_308850	hypothetical protein	-0.433216	5.12484	0.00315554	0.0298569	0.0139349	-1	533	487	692	684	842	807
TGME49_316280	transporter, major facilitator family protein	-0.433175	6.73809	0.0268276	0.133166	0.026933	0	1792	1308	2136	2666	2143	2206
TGME49_234430	hypothetical protein	-0.432931	6.55877	0.00226754	0.024236	0.0138477	-1	1253	1722	1667	1585	2801	2049
TGME49_274120	hypothetical protein	-0.432687	6.19653	0.000759247	0.0107757	0.0111355	-1	1033	1147	1432	1430	1843	1651
TGME49_259700	hypothetical protein	-0.432639	6.56976	0.00693697	0.0525087	0.0178628	0	1542	1337	1778	2261	2021	1991
TGME49_258360	hypothetical protein	-0.432271	7.13858	0.00201348	0.0224563	0.0136853	-1	2012	2097	2840	2909	3389	3123
TGME49_261730	hypothetical protein	-0.432022	6.03624	0.000848114	0.0117716	0.0112291	-1	865	1188	1179	1316	1738	1364
TGME49_284010	5'-3' exonuclease, N-terminal resolvase family domain-containing protein	-0.431285	5.01342	0.0120273	0.0763532	0.0195241	0	399	523	674	545	791	832
TGME49_222010	HAD hydrolase, family IIID protein	-0.431013	5.60502	0.000499201	0.00800339	0.00990931	-1	690	802	902	958	1341	986
TGME49_312700	hypothetical protein	-0.431005	5.93079	0.00534628	0.0435457	0.0162771	-1	819	1016	1174	936	1763	1459
TGME49_239710	phosphomannomutase	-0.429552	4.82428	0.00535948	0.0435457	0.0151319	-1	506	415	458	609	690	588
TGME49_238940	GDP mannose 4,6-dehydratase, putative	-0.42933	3.63734	0.0302764	0.143144	0.0238432	0	169	173	269	239	308	282
TGME49_283860	leucine rich repeat-containing protein	-0.429259	4.6426	0.00585407	0.0462846	0.0152792	-1	393	351	480	549	612	502
TGME49_312105	hypothetical protein	-0.429085	3.69367	0.0299738	0.141996	0.0240543	0	200	196	235	308	280	262
TGME49_239083	hypothetical protein	-0.428933	1.85732	0.0938875	0.295441	0.030217	0	50	71	52	56	106	78
TGME49_222030	hypothetical protein	-0.428806	5.03682	0.00130734	0.0163441	0.0111613	-1	492	520	599	634	794	765
TGME49_237140	ethylene inducible protein, putative	-0.428772	5.10013	0.0158945	0.0929774	0.0211123	0	597	440	640	800	737	725
TGME49_305950	tetratricopeptide repeat-containing protein	-0.428499	4.69539	0.00743902	0.0549282	0.0163922	0	345	407	525	508	588	626
TGME49_269260	hypothetical protein	-0.428212	6.19355	0.00073361	0.0105854	0.0108041	-1	1170	1128	1293	1526	1957	1437
TGME49_310740	hypothetical protein	-0.427902	5.8736	0.00707509	0.0531343	0.0172277	0	771	834	1301	1167	1404	1344
TGME49_253950	protein fam50a, putative	-0.427309	5.9961	0.00128833	0.0162278	0.0117956	-1	980	1109	1042	1339	1777	1185
TGME49_254880	Alpha-galactosidase	-0.427157	7.11836	0.00417022	0.0366535	0.0155744	-1	1887	2125	2867	2819	3178	3253
TGME49_248950	carrier superfamily protein	-0.426356	5.26318	0.00213766	0.0236131	0.0124735	-1	523	590	784	741	999	838
TGME49_312175	hypothetical protein	-0.426327	5.69856	0.000820509	0.0114674	0.0106397	-1	776	776	1006	1041	1310	1126
TGME49_227640	hypothetical protein	-0.426119	4.72109	0.0117545	0.0753205	0.0185547	0	365	387	549	517	578	653
TGME49_226850	TBC domain-containing protein	-0.426013	6.43837	0.00308531	0.0293529	0.0142428	-1	1147	1555	1583	1409	2479	2006
TGME49_268765	hypothetical protein	-0.425345	4.8306	0.0115131	0.074384	0.0184288	0	490	401	500	677	668	538
TGME49_227980	hypothetical protein	-0.42534	4.48562	0.0116042	0.0746245	0.0179136	0	293	395	416	365	653	501
TGME49_245550	hypothetical protein	-0.425042	4.54388	0.00370752	0.0335632	0.0131234	-1	338	364	445	465	588	505
TGME49_269775	hypothetical protein	-0.424957	3.97611	0.0115435	0.074511	0.0168258	0	223	258	291	333	400	315
TGME49_270980	phosphoglycerate mutase family protein	-0.424254	4.8285	0.0057017	0.0454954	0.0150525	-1	353	477	576	518	743	647
TGME49_285980	glucosephosphate-mutase GPM1 (GPM1)	-0.423647	9.12867	0.0482172	0.195563	0.0328365	0	10611	8073	8634	14433	12913	9633
TGME49_292320	hypothetical protein	-0.42306	5.62121	0.00114805	0.0149462	0.0110426	-1	724	887	810	961	1405	958
TGME49_306540	phosphotransferase enzyme family protein	-0.423037	4.90099	0.00889751	0.0626251	0.017011	0	365	493	623	532	759	712
TGME49_253930	GCC2 and GCC3 domain-containing protein	-0.422788	5.80462	0.00272055	0.0271898	0.0132933	-1	894	1014	830	1200	1469	1073
TGME49_213310	hypothetical protein	-0.421668	5.71243	0.0180575	0.101929	0.0217539	0	623	915	1068	781	1628	1178
TGME49_269015	hypothetical protein	-0.421662	1.41969	0.139568	0.370687	0.0373254	0	32	32	64	52	68	53
TGME49_315530	hypothetical protein	-0.421631	6.98784	0.0031189	0.0295911	0.0141783	-1	1614	2174	2514	2275	3639	2688
TGME49_269020	hypothetical protein	-0.420726	3.40913	0.0583107	0.219259	0.0301982	0	140	153	230	184	242	277
TGME49_225790	PDI family protein	-0.420672	7.89432	0.0421646	0.179712	0.0304553	0	4468	4159	2957	5157	6867	4028
TGME49_205250	rhoptry protein ROP18 (ROP18)	-0.420623	9.76634	0.0143416	0.0867513	0.0210931	0	14425	13015	15430	19099	19654	18960
TGME49_247930	SNARE domain-containing protein	-0.41934	4.22855	0.0123667	0.0777237	0.017274	0	283	266	374	358	489	406
TGME49_272650	3'5'-cyclic nucleotide phosphodiesterase domain-containing protein	-0.418309	6.10545	0.0359285	0.160854	0.0277283	0	792	1034	1617	1072	1768	1795
TGME49_209985	cAMP-dependent protein kinase	-0.417628	2.68344	0.111505	0.325584	0.0397499	0	110	131	68	119	156	148
TGME49_288550	hypothetical protein	-0.417482	6.15969	0.00321246	0.0301978	0.0136549	-1	1171	1049	1302	1610	1807	1344
TGME49_253160	hypothetical protein	-0.416516	4.65121	0.00361054	0.0330338	0.0125796	-1	396	370	471	510	618	543
TGME49_211220	hypothetical protein	-0.416393	5.82667	0.0027338	0.0272488	0.0129251	-1	748	964	1105	977	1517	1326
TGME49_294730	hypothetical protein	-0.416016	6.32689	0.000978489	0.0131592	0.0107623	-1	1150	1366	1457	1420	2143	1838
TGME49_247015	hypothetical protein	-0.415515	5.62707	0.000629739	0.0095024	0.0095234	-1	722	827	894	957	1354	1010
TGME49_249935	hypothetical protein	-0.414906	6.01758	0.0130995	0.08079	0.0192349	0	1131	843	1216	1474	1401	1390
TGME49_275350	TBC domain-containing protein	-0.414838	6.18241	0.0010302	0.0137744	0.0107325	-1	1163	1118	1302	1530	1827	1484
TGME49_282130	hypothetical protein	-0.414577	5.82022	0.000563752	0.00875459	0.0094185	-1	858	946	986	1053	1542	1204
TGME49_286060	tricarboxylate carrier protein	-0.41348	1.83445	0.120462	0.341375	0.0353185	0	41	49	83	75	78	77
TGME49_293510	poly(ADP-ribose) polymerase and DNA-Ligase Zn-finger region domain-containing protein	-0.413435	6.36972	0.0126648	0.0789284	0.0190813	0	1447	1115	1511	1888	1732	1812
TGME49_279360	hypothetical protein	-0.413424	7.96749	0.00752219	0.0554242	0.0169436	0	4150	3918	4275	5498	6340	4841
TGME49_229020	cell-cycle-associated protein kinase CDK, putative	-0.412635	5.98529	0.00158131	0.0186897	0.0114141	-1	997	1006	1125	1319	1449	1426
TGME49_292200	RNA recognition motif-containing protein	-0.412544	7.95118	0.0113874	0.0737784	0.0188317	0	3633	4499	4114	3992	7351	5482
TGME49_277790	hypothetical protein	-0.411592	7.11971	0.00136633	0.0167787	0.0114705	-1	2043	2354	2496	2467	3869	3043
TGME49_232210	hypothetical protein	-0.41145	5.20563	0.0092915	0.0644819	0.0165492	0	476	569	793	683	894	880
TGME49_283820	glycine cleavage T-protein (aminomethyl transferase) domain-containing protein	-0.4112	5.43863	0.00488551	0.0410643	0.0140934	-1	542	763	854	750	1197	973
TGME49_284310	hypothetical protein	-0.411195	5.16391	0.00250384	0.02592	0.0118164	-1	471	641	667	703	939	754
TGME49_231890	beta-ketoacyl-acyl carrier protein synthase III, putative	-0.410722	5.04315	0.0195422	0.107591	0.0206432	0	410	498	737	637	740	804
TGME49_201800	hypothetical protein	-0.41047	6.2451	0.00704407	0.0530273	0.0159453	0	1279	1006	1464	1616	1741	1660
TGME49_266760	isocitrate dehydrogenase	-0.409682	6.1346	0.00473839	0.040317	0.0143699	-1	993	1049	1454	1481	1598	1566
TGME49_221630	hypothetical protein	-0.40934	5.95649	0.00172207	0.0199116	0.0114019	-1	820	1059	1212	1221	1630	1302
TGME49_264600	hypothetical protein	-0.409334	6.518	0.0164574	0.0955129	0.0203153	0	1519	1202	1817	2120	1914	1976
TGME49_230880	hypothetical protein	-0.409162	4.665	0.0118632	0.0757975	0.0168431	0	357	370	533	428	689	586
TGME49_229190	hypothetical protein	-0.408963	1.76238	0.0957053	0.298449	0.0264379	0	42	53	69	60	88	73
TGME49_288740	L-asparaginase, putative	-0.408808	6.46945	0.00116657	0.0151022	0.010766	-1	1280	1514	1604	1566	2534	1882
TGME49_215050	hypothetical protein	-0.408371	3.55708	0.0275701	0.135781	0.0198711	0	169	196	215	193	334	262
TGME49_250360	alpha/beta hydrolase fold domain-containing protein	-0.408249	5.28995	0.0135899	0.0832217	0.0182395	0	713	527	684	888	902	789
TGME49_299015	hypothetical protein	-0.408112	5.24864	0.0173679	0.0986927	0.0196621	0	473	638	786	627	1216	747
TGME49_306400	hypothetical protein	-0.408108	6.51937	0.0360028	0.161039	0.0265327	0	1141	1673	1763	1197	2842	2233
TGME49_312110	apicoplast-associated thioredoxin family protein Atrx1	-0.40798	6.85774	0.00221161	0.0239337	0.0123067	-1	1750	1765	2245	2409	2711	2564
TGME49_265170	hypothetical protein	-0.407935	3.73574	0.0163541	0.0951836	0.0165536	0	202	215	239	240	355	293
TGME49_283760	hypothetical protein	-0.407644	5.16613	0.00386845	0.0345715	0.0127919	-1	475	651	658	638	1018	761
TGME49_246178	hypothetical protein	-0.407304	6.31302	0.000791332	0.0111625	0.00991116	-1	1137	1326	1488	1555	2096	1667
TGME49_257170	hypothetical protein	-0.406603	5.03169	0.00662125	0.0508957	0.0144432	0	428	579	620	541	904	755
TGME49_312950	hypothetical protein	-0.405716	5.99667	0.00901391	0.0631886	0.0165164	0	924	914	1343	1377	1392	1433
TGME49_293060	SPRY domain-containing protein	-0.405551	7.02887	0.00216835	0.0237251	0.0121445	-1	1904	2046	2551	2312	3575	2894
TGME49_221690	hypothetical protein	-0.405398	6.30579	0.00903991	0.0633068	0.0165904	0	1117	1396	1420	1187	2445	1756
TGME49_242820	hypothetical protein	-0.405129	7.99898	0.0286326	0.139045	0.0243547	0	4575	3592	4465	6164	5653	4983
TGME49_259000	hypothetical protein	-0.404933	3.13922	0.0798179	0.267579	0.031433	0	101	162	173	132	265	195
TGME49_273885	hypothetical protein	-0.403003	4.96889	0.0261176	0.130985	0.0218667	0	377	481	711	530	794	766
TGME49_310670	glycogen phosphorylase 1, putative	-0.402426	7.26048	0.00698133	0.0527292	0.0156218	0	2517	2211	2882	3401	3501	3206
TGME49_315470	hypothetical protein	-0.402208	7.57319	0.00894005	0.0627979	0.0167062	0	2852	2898	3739	3925	4340	4316
TGME49_276220	hypothetical protein	-0.402032	5.46698	0.00189352	0.0213591	0.0108504	-1	612	720	872	876	1103	960
TGME49_270750	hypothetical protein	-0.401982	6.54593	0.0167541	0.0967283	0.019667	0	1179	1837	1647	1413	2629	2268
TGME49_269730	myosin-light-chain kinase	-0.401243	8.16079	0.00856049	0.0609979	0.016517	0	4745	4855	4563	5954	7421	5693
TGME49_300048	hypothetical protein	-0.400733	8.25368	0.0268601	0.133166	0.0233131	0	4149	5790	5279	5374	9961	5477
TGME49_248520	hypothetical protein	-0.400646	6.22859	0.00203679	0.0226798	0.0114013	-1	1161	1097	1474	1479	1920	1595
TGME49_257700	hypothetical protein	-0.400587	4.57426	0.00660966	0.050865	0.0133664	0	332	421	430	435	614	537
TGME49_205650	AP2 domain transcription factor AP2VIIa-3 (AP2VIIA3)	-0.399741	8.21466	0.00647604	0.0503646	0.0152881	0	4480	4871	5443	6128	7315	6274
TGME49_204080	histidine acid phosphatase superfamily protein	-0.399693	7.2088	0.0022104	0.0239337	0.0118727	-1	2314	2640	2384	2810	3971	3118
TGME49_297690	hypothetical protein	-0.399674	5.67078	0.00206557	0.0229265	0.0110282	-1	729	895	911	882	1345	1181
TGME49_280400	hypothetical protein	-0.399165	5.52544	0.00281094	0.0278652	0.0116898	-1	622	775	902	971	1170	916
TGME49_225150	hypothetical protein	-0.398966	9.21414	0.0125532	0.0786822	0.0182349	0	8677	9089	11914	11697	14957	12877
TGME49_227320	hypothetical protein	-0.398849	5.10211	0.0101857	0.068625	0.0157793	0	488	485	742	682	826	765
TGME49_228030	hypothetical protein	-0.397998	3.98013	0.0327466	0.1504	0.0213726	0	213	295	275	253	449	356
TGME49_227650	microtubule-associated protein RP/EB family, putative	-0.397804	5.48398	0.0190956	0.10623	0.0195211	0	596	648	999	839	1001	1113
TGME49_312240	hypothetical protein	-0.397786	1.56954	0.133658	0.361179	0.0291602	0	50	50	42	47	84	62
TGME49_204330	hypothetical protein	-0.396756	2.57423	0.0711772	0.248099	0.0245088	0	92	107	92	96	173	126
TGME49_241150	hypothetical protein	-0.395936	5.78872	0.00224544	0.0240742	0.011099	-1	792	861	1109	1023	1441	1222
TGME49_243580	Hit family protein involved in cell-cycle regulation, putative	-0.395891	6.51441	0.00122133	0.0156357	0.0101747	-1	1454	1420	1675	1738	2309	2034
TGME49_253130	transporter, major facilitator family protein	-0.395592	6.69567	0.00269021	0.0270035	0.0119683	-1	1573	1545	2057	2091	2507	2266
TGME49_316400	alpha tubulin TUBA1 (TUBA1)	-0.395548	10.5161	0.0701059	0.246224	0.0341308	0	24915	18769	29268	33774	27334	34001
TGME49_249870	hypothetical protein	-0.395452	5.74928	0.00150847	0.0180756	0.0101682	-1	837	826	1015	1089	1357	1123
TGME49_200250	microneme protein MIC17A (MIC17A)	-0.395306	7.36208	0.0172686	0.0982841	0.0194431	0	3006	2282	2859	3670	3697	3443
TGME49_227015	hypothetical protein	-0.395288	2.1797	0.104418	0.313209	0.0284485	0	85	66	68	96	119	80
TGME49_321590	hypothetical protein	-0.39449	6.51504	0.0331152	0.151748	0.0240011	0	1615	1222	1703	2299	1884	1767
TGME49_260650	glycosyltransferase, group 2 family protein	-0.394483	5.15715	0.00525233	0.0430504	0.0128509	-1	480	600	704	625	946	811
TGME49_259540	hypothetical protein	-0.393979	2.63489	0.0832193	0.274363	0.0285582	0	85	92	129	134	127	140
TGME49_236240	Tyrosine kinase-like (TKL) protein	-0.39345	6.39137	0.00399774	0.0355891	0.0127708	-1	1131	1447	1627	1422	2385	1838
TGME49_270350	hypothetical protein	-0.392289	6.32832	0.0242511	0.12506	0.0210744	0	1449	997	1546	1735	1737	1793
TGME49_207630	peptidyl-tRNA hydrolase domain-containing protein	-0.392219	4.53404	0.0122207	0.0770863	0.015286	0	308	386	464	416	612	514
TGME49_230860	hypothetical protein	-0.39129	6.55285	0.00362325	0.0330627	0.0124045	-1	1331	1629	1737	1557	2687	2073
TGME49_308030	hypothetical protein	-0.391113	6.20289	0.00445364	0.0382704	0.0128631	-1	1036	1130	1528	1345	1868	1686
TGME49_291860	HORMA domain-containing protein	-0.390298	2.73211	0.115902	0.333362	0.0353708	0	94	136	96	141	125	161
TGME49_269600	biotin-requiring enzyme domain-containing protein	-0.390266	2.02903	0.102072	0.30918	0.0277532	0	58	63	78	96	92	74
TGME49_291970	hypothetical protein	-0.389941	2.21552	0.0932356	0.294325	0.0253848	0	65	88	74	76	136	94
TGME49_246770	hypothetical protein	-0.389895	7.26502	0.00364485	0.0331724	0.0125578	-1	2530	2538	2586	3240	3906	3047
TGME49_264485	AP2 domain transcription factor AP2IX-3 (AP2IX3)	-0.389895	4.05154	0.118063	0.337755	0.0409446	0	236	374	210	235	509	375
TGME49_209140	anti-silencing protein, ASF1 family protein	-0.3895	5.52243	0.00912985	0.0638322	0.0148955	0	636	680	991	873	1094	1070
TGME49_254070	hypothetical protein	-0.389227	7.67278	0.0144291	0.0871183	0.0178983	0	3469	2943	3755	4386	4776	4275
TGME49_224840	3'5'-cyclic nucleotide phosphodiesterase domain-containing protein	-0.389143	5.16672	0.0135161	0.0829162	0.016399	0	509	556	733	762	758	827
TGME49_216740	riboflavin kinase	-0.388255	5.00454	0.00522829	0.0429091	0.0122062	-1	456	522	628	557	858	725
TGME49_219500	hypothetical protein	-0.387641	6.77511	0.00715302	0.0533856	0.0144313	0	1488	1678	2346	1982	2808	2497
TGME49_292960	hypothetical protein	-0.387551	7.64552	0.0180487	0.101929	0.0189899	0	2992	3553	3464	3803	6220	3492
TGME49_259050	hypothetical protein	-0.386761	3.14461	0.113106	0.328596	0.0360931	0	125	118	197	141	199	239
TGME49_293440	hypothetical protein	-0.386616	7.46758	0.0627903	0.229612	0.0306324	0	3434	2290	3052	4451	3687	3362
TGME49_246182	hypothetical protein	-0.386389	5.28156	0.00296439	0.0285984	0.0107959	-1	564	621	762	769	974	830
TGME49_320670	vacuolar protein sorting 16, putative	-0.386289	6.32732	0.00172129	0.0199116	0.0102377	-1	1156	1373	1494	1459	2193	1711
TGME49_280560	selenide, water dikinase	-0.386253	7.22186	0.00934472	0.0645795	0.0154846	0	1998	2667	2836	2421	4217	3391
TGME49_291080	TATA-box binding protein TBP1 (TBP1)	-0.386171	6.02768	0.0246018	0.126216	0.0203356	0	1226	947	1059	1564	1497	1207
TGME49_237840	hypothetical protein	-0.385894	5.91187	0.00295606	0.0285945	0.0112313	-1	843	975	1204	1119	1547	1333
TGME49_224980	hypothetical protein	-0.385589	6.46145	0.00231408	0.0245818	0.0108932	-1	1227	1530	1665	1620	2474	1802
TGME49_202030	hypothetical protein	-0.385518	7.25142	0.00531903	0.0434854	0.0133726	-1	2539	2535	2516	3162	4146	2833
TGME49_320020	transporter, major facilitator family protein	-0.385116	9.11418	0.0367401	0.1627	0.0242862	0	8656	7868	11278	11970	11536	12675
TGME49_206320	hypothetical protein	-0.384864	6.26281	0.00575805	0.0457868	0.0132756	-1	1119	1150	1587	1612	1808	1633
TGME49_243690	hypothetical protein	-0.384584	8.0575	0.0650698	0.235955	0.0309446	0	4999	3492	4757	6653	5418	5210
TGME49_229770	hypothetical protein	-0.38447	4.75468	0.0543444	0.210862	0.0265258	0	328	483	547	368	844	616
TGME49_227410	hypothetical protein	-0.384458	5.36357	0.0121693	0.0770427	0.015548	0	553	703	812	641	1181	943
TGME49_207030	hypothetical protein	-0.383887	1.36134	0.152722	0.388558	0.028264	0	33	39	52	46	63	55
TGME49_295100	hypothetical protein	-0.383353	8.54081	0.0224771	0.118295	0.0200971	0	4744	6762	7271	6419	10086	8389
TGME49_205050	hypothetical protein	-0.382977	4.80017	0.00461867	0.0393468	0.0111787	-1	423	504	462	537	730	579
TGME49_209960	glycosyltransferase	-0.382795	6.60724	0.00194933	0.0218464	0.0104148	-1	1545	1553	1779	1810	2440	2211
TGME49_289120	hypothetical protein	-0.382278	5.93331	0.00651262	0.050381	0.0132833	0	844	1048	1179	994	1720	1381
TGME49_304650	histidine acid phosphatase superfamily protein	-0.382046	6.60045	0.00535992	0.0435457	0.0129398	-1	1435	1832	1588	1676	2832	2008
TGME49_247520	hypothetical protein	-0.381748	10.5313	0.0471938	0.193296	0.0264941	0	26358	20946	26534	34032	31421	31009
TGME49_206710	hypothetical protein	-0.381701	5.67634	0.00321773	0.0301978	0.0110368	-1	711	826	1034	1011	1301	1072
TGME49_248630	actin-related protein ARP1 (ARP1)	-0.381628	6.14102	0.00407201	0.0361463	0.0119297	-1	1046	1052	1448	1401	1794	1476
TGME49_240460	AP2 domain transcription factor AP2VI-1 (AP2VI1)	-0.381568	3.56084	0.0428647	0.18169	0.0209603	0	196	161	229	222	296	258
TGME49_225220	SCP family extracellular subfamily protein	-0.381157	6.7569	0.00522646	0.0429091	0.0128954	-1	1555	1646	2243	2170	2587	2371
TGME49_228780	Toxoplasma gondii family C protein	-0.381068	6.46301	0.00823927	0.0593169	0.0143281	0	1105	1592	1754	1583	2532	1794
TGME49_310235	hypothetical protein	-0.38096	6.81773	0.0114933	0.0743255	0.0158474	0	1803	1592	2263	2457	2482	2437
TGME49_286190	hypothetical protein	-0.380518	5.8627	0.0190338	0.106056	0.017987	0	785	895	1255	946	1458	1460
TGME49_305040	HEAT repeat-containing protein	-0.38027	6.2788	0.00713151	0.0533	0.0136749	0	1050	1239	1626	1456	1869	1801
TGME49_305190	CorA family Mg2+ transporter protein	-0.380088	6.0362	0.00682594	0.0518382	0.01336	0	910	1037	1359	1119	1766	1491
TGME49_205520	hypothetical protein	-0.379326	2.34324	0.120441	0.341375	0.0319289	0	100	70	77	114	113	99
TGME49_223530	hypothetical protein	-0.379185	6.4611	0.0365288	0.161947	0.0229511	0	1757	1203	1408	2063	2042	1657
TGME49_281380	hypothetical protein	-0.379117	4.25442	0.0196684	0.107806	0.0160358	0	285	317	352	326	541	405
TGME49_227010	rhoptry kinase family protein ROP30 (ROP30)	-0.378324	6.15376	0.0215818	0.115515	0.0186523	0	1389	1078	1062	1534	1842	1326
TGME49_236960	transporter, major facilitator family protein	-0.378104	6.99516	0.0116269	0.074701	0.0157089	0	1988	1789	2639	2760	2962	2644
TGME49_293380	histone lysine acetyltransferase HAT1 (HAT1)	-0.377627	4.82105	0.0295048	0.140927	0.0197009	0	449	396	571	495	627	732
TGME49_244160	transcription initiation factor TFIID complex subunit TAF12 (TAF12)	-0.37726	4.66584	0.0083957	0.0601953	0.0126074	0	352	425	498	457	672	554
TGME49_273500	O-linked N-acetylglucosamine transferase	-0.377113	5.00212	0.00796022	0.0579122	0.0128943	0	455	518	637	655	734	710
TGME49_217182	RNA-dependent RNA polymerase RDP	-0.377111	8.2289	0.0295306	0.140927	0.0213542	0	3892	5816	5422	4910	8906	6373
TGME49_231980	hypothetical protein	-0.377034	6.01313	0.00841639	0.0602812	0.0138509	0	885	1162	1204	1035	1854	1441
TGME49_243340	atypical MEK-related kinase (incomplete catalytic triad)	-0.376953	4.96833	0.00636353	0.0498009	0.0120107	-1	442	503	629	570	821	684
TGME49_273090	cell division protein CDC48CY (CDC48CY)	-0.3768	9.01837	0.0148411	0.0888413	0.0170638	0	7825	8509	9744	9889	12600	11749
TGME49_205265	transporter, cation channel family protein	-0.376791	5.48392	0.106536	0.317717	0.0377289	0	1000	573	631	1121	976	807
TGME49_309200	zinc finger (CCCH type) motif-containing protein	-0.376719	6.931	0.0242745	0.12506	0.0196155	0	1564	2085	2523	1828	3562	2820
TGME49_237190	hypothetical protein	-0.376696	5.22277	0.0325578	0.150239	0.0209026	0	585	494	797	831	780	815
TGME49_202870	SAP domain-containing protein	-0.376474	5.19278	0.011028	0.0725358	0.0142542	0	522	652	662	585	971	878
TGME49_319308	hypothetical protein	-0.376377	5.5833	0.0107969	0.071704	0.0144521	0	756	889	751	811	1466	947
TGME49_219610	hypothetical protein	-0.376353	0.995332	0.239158	0.501334	0.03804	0	40	28	26	42	49	34
TGME49_259060	hypothetical protein	-0.375899	0.75825	0.254135	0.517094	0.0395636	0	20	29	31	31	30	43
TGME49_219600	hypothetical protein	-0.37488	6.25401	0.00215937	0.0237192	0.0100112	-1	1237	1288	1296	1473	2052	1541
TGME49_223640	hypothetical protein	-0.374521	5.24781	0.00569327	0.0454805	0.0117287	-1	578	706	618	675	1013	834
TGME49_210490	hypothetical protein	-0.374171	5.90073	0.0056543	0.045326	0.0122521	-1	936	940	1123	1325	1436	1156
TGME49_218500	hypothetical protein	-0.373744	1.84996	0.142296	0.374494	0.0293282	0	43	65	69	56	91	86
TGME49_254590	hypothetical protein	-0.373619	2.23804	0.178679	0.42703	0.0425378	0	92	64	74	121	111	70
TGME49_312820	hypothetical protein	-0.373612	4.69046	0.00564855	0.045326	0.0110112	-1	403	417	473	491	646	564
TGME49_200595	hypothetical protein	-0.373266	1.2934	0.329824	0.595661	0.0759983	0	49	34	34	76	50	26
TGME49_314038	hypothetical protein	-0.373141	4.33823	0.0235366	0.122017	0.0167898	0	284	325	408	352	557	434
TGME49_209095	hypothetical protein	-0.372621	4.71686	0.0137434	0.0838649	0.0144251	0	348	439	539	475	660	600
TGME49_226690	hypothetical protein	-0.37257	5.5491	0.0150884	0.0898555	0.0157675	0	648	690	1029	872	1108	1099
TGME49_233540	transporter, major facilitator family protein	-0.372353	4.45038	0.107735	0.319636	0.035972	0	268	349	489	343	453	632
TGME49_259200	Na+/H+ exchanger NHE1	-0.371928	5.6579	0.00283507	0.0278917	0.0101061	-1	710	875	959	940	1298	1101
TGME49_267750	hypothetical protein	-0.371606	7.02415	0.0122082	0.0770863	0.0153531	0	1854	2329	2379	2042	3935	2785
TGME49_267760	hypothetical protein	-0.371124	5.87317	0.0135658	0.0831475	0.0153076	0	767	1015	1183	939	1609	1361
TGME49_290870	patched family protein	-0.37108	7.31234	0.00681823	0.0518365	0.0131696	0	2534	2654	2795	3441	3968	3046
TGME49_310010	rhoptry neck protein RON1 (RON1)	-0.370885	8.3649	0.0171011	0.0977413	0.0172041	0	4888	5263	6490	6885	7707	7023
TGME49_237470	glycine cleavage T-protein (aminomethyl transferase) domain-containing protein	-0.370688	6.3138	0.00357757	0.0328734	0.0109536	-1	1139	1336	1539	1404	2172	1717
TGME49_292170	histone lysine methyltransferase, SET, putative	-0.370619	5.3676	0.00533051	0.0434854	0.011411	-1	623	665	789	723	1034	970
TGME49_212260	Sjogren's syndrome/scleroderma autoantigen 1 (Autoantigen p27) protein	-0.370365	7.10734	0.00547691	0.0442627	0.0123808	-1	2256	2136	2536	2938	3385	2738
TGME49_225330	hypothetical protein	-0.369914	6.4579	0.00824749	0.0593169	0.0134881	0	1403	1323	1697	1886	1929	1915
TGME49_249370	translation initiation factor SUI1, putative	-0.369404	9.18379	0.034403	0.155633	0.021785	0	10178	9094	9866	13290	13778	10978
TGME49_200410	hypothetical protein	-0.369245	5.30344	0.0410246	0.177032	0.0219653	0	560	715	714	527	1197	936
TGME49_246720	hypothetical protein	-0.368005	6.44414	0.012829	0.0795464	0.0151058	0	1363	1229	1802	1812	1940	1931
TGME49_269330	hypothetical protein	-0.367994	6.55507	0.0175475	0.0993736	0.0166848	0	1312	1368	2089	1775	2195	2203
TGME49_235880	brain protein 44 family protein	-0.367901	6.7322	0.0040782	0.0361463	0.011288	-1	1659	1626	2075	2188	2667	2143
TGME49_290640	DNA mismatch repair protein MSH6-1, putative	-0.366596	8.07048	0.0158907	0.0929774	0.0163852	0	3852	4822	4907	4612	7468	5838
TGME49_276990	cytochrome b5 family heme/steroid binding domain-containing protein	-0.366061	5.95562	0.0105584	0.0704504	0.0138628	0	1021	922	1179	1390	1502	1168
TGME49_311080	transporter, cation channel family protein	-0.365902	5.92788	0.00792863	0.0578648	0.0127744	0	825	1031	1227	1066	1546	1411
TGME49_233770	calcium-translocating P-type ATPase, PMCA-type protein	-0.365166	1.90035	0.173402	0.418898	0.0335703	0	46	69	69	67	119	58
TGME49_248810	nuclear factor NF7	-0.36477	8.27283	0.0197943	0.108205	0.0174081	0	4451	5623	5557	5474	9089	6122
TGME49_214810	hypothetical protein	-0.364667	5.26	0.00723617	0.0537167	0.0118536	0	616	567	746	750	931	833
TGME49_245540	hypothetical protein	-0.364258	5.7514	0.00657224	0.0506897	0.0119201	0	879	789	1045	1111	1292	1125
TGME49_236570	lysine decarboxylase family protein	-0.36344	7.83263	0.0221098	0.117163	0.017869	0	3796	3389	4304	4953	5276	4655
TGME49_268760	hypothetical protein	-0.363376	8.79152	0.0390787	0.17044	0.0221311	0	7626	6346	8342	9820	9748	9254
TGME49_285480	hypothetical protein	-0.363105	5.00869	0.0694342	0.245108	0.0270571	0	354	597	688	513	757	846
TGME49_278910	O-acetylserine (thiol) lyase 2, putative	-0.362914	1.65337	0.174933	0.421112	0.0317275	0	46	44	64	69	83	49
TGME49_266380	hypothetical protein	-0.36243	3.90744	0.0412413	0.177426	0.0187506	0	212	263	280	248	422	324
TGME49_297880	dense granule protein DG32	-0.362175	8.3452	0.0181149	0.102003	0.0166942	0	5299	4982	6130	6682	7821	6816
TGME49_305270	hypothetical protein	-0.362043	7.46341	0.0196643	0.107806	0.0169942	0	2643	2615	3689	3355	4108	4103
TGME49_271450	hypothetical protein	-0.361571	2.48919	0.102808	0.31056	0.0252872	0	73	88	119	111	125	125
TGME49_254555	histone lysine acetyltransferase GCN5-A (GCN5A)	-0.361266	7.2186	0.00522888	0.0429091	0.0116528	-1	2255	2509	2766	2678	4154	3069
TGME49_271460	protein c14orf29, putative	-0.36121	6.60725	0.00382338	0.0343032	0.0106636	-1	1485	1543	1903	1976	2433	1996
TGME49_203300	hypothetical protein	-0.3612	9.10005	0.0456063	0.189872	0.0233156	0	9640	10029	7823	9219	14835	12415
TGME49_313690	Sel1 repeat-containing protein	-0.361088	6.82492	0.00445052	0.0382704	0.011108	-1	1644	1859	2242	2064	2936	2490
TGME49_300040	ubiquitin-conjugating enzyme subfamily protein	-0.36086	8.27322	0.0130983	0.08079	0.0150122	0	4715	5209	5720	5733	8043	6669
TGME49_285670	hypothetical protein	-0.360591	5.10415	0.00515981	0.0426938	0.0103751	-1	532	550	653	636	899	733
TGME49_257730	methionine aminopeptidase, type i, putative	-0.360484	4.44778	0.0153205	0.0907648	0.0134079	0	332	388	377	438	539	451
TGME49_247580	glutaredoxin domain-containing protein	-0.360188	5.24038	0.0353557	0.159319	0.0196895	0	565	553	795	878	774	786
TGME49_236030	hypothetical protein	-0.360135	4.98017	0.0108889	0.0719624	0.0127141	0	448	497	653	639	797	635
TGME49_215040	HEAT repeat-containing protein	-0.359891	6.67873	0.00284153	0.0279155	0.00992531	-1	1545	1696	1942	1901	2670	2194
TGME49_243410	tetratricopeptide repeat-containing protein	-0.359805	5.39562	0.00668424	0.0512113	0.0113704	0	629	669	831	736	1081	960
TGME49_233300	RhoGAP domain-containing protein	-0.359551	5.20652	0.0113698	0.0737784	0.0130867	0	539	574	756	714	860	839
TGME49_225410	histone H3 centromeric CENH3	-0.358905	4.61382	0.014359	0.0867805	0.0132443	0	381	370	484	481	626	500
TGME49_311470	rhoptry neck protein RON5 (RON5)	-0.358357	9.7744	0.0355844	0.159945	0.0208036	0	13907	14010	16379	19414	19335	18149
TGME49_246960	hypothetical protein	-0.358244	5.76026	0.00382642	0.0343032	0.0100232	-1	903	848	980	1035	1378	1152
TGME49_207760	DnaJ C terminal region domain-containing protein	-0.358183	6.98437	0.0197347	0.10805	0.0165156	0	1623	2325	2496	2035	3642	2775
TGME49_315820	hypothetical protein	-0.358094	5.54739	0.00479664	0.0405635	0.0104019	-1	778	723	856	867	1281	946
TGME49_239340	hypothetical protein	-0.358071	5.78315	0.00564146	0.045326	0.0110644	-1	817	882	1090	1005	1353	1260
TGME49_264900	hypothetical protein	-0.357539	6.45957	0.0265689	0.132386	0.0180394	0	1113	1515	1859	1365	2516	1992
TGME49_256960	FYVE zinc finger domain-containing protein	-0.357428	1.81554	0.22754	0.486418	0.0429895	0	53	76	43	46	97	85
TGME49_313890	hypothetical protein	-0.357225	2.71296	0.100673	0.306797	0.0250519	0	96	116	115	115	202	115
TGME49_268280	'chromo' (CHRromatin Organization MOdifier) domain-containing protein	-0.357061	7.23739	0.00704006	0.0530273	0.0122575	0	2194	2430	3039	2843	3872	3229
TGME49_207710	phosphatidylinositol synthase, putative	-0.357008	5.25357	0.0144778	0.0871183	0.0139084	0	632	558	734	829	944	720
TGME49_251857	hypothetical protein	-0.355889	1.48206	0.201567	0.456699	0.0326012	0	33	50	54	41	83	56
TGME49_238040	protein disulfide-isomerase domain-containing protein	-0.355748	5.4353	0.0249908	0.127363	0.016911	0	580	670	953	840	958	1018
TGME49_228270	hypothetical protein	-0.355646	3.55109	0.0935869	0.294897	0.0274001	0	140	236	216	187	329	258
TGME49_311090	ubiquitin carboxyl-terminal hydrolase	-0.355623	6.79841	0.0113848	0.0737784	0.0137179	0	1623	1762	2270	2138	2505	2618
TGME49_258010	calcium signaling protein kinase RAD53, putative	-0.355184	5.4948	0.00807229	0.0585431	0.0117159	0	624	789	876	773	1253	964
TGME49_229010	rhoptry neck protein RON4 (RON4)	-0.355052	9.3157	0.0326568	0.150286	0.0197427	0	9868	10198	12249	13640	14070	13695
TGME49_221580	ribosomal RNA large subunit methyltransferase J protein	-0.354825	7.46985	0.0212819	0.114529	0.0167237	0	2616	3439	2915	3005	5162	3655
TGME49_319910	WD domain, G-beta repeat-containing protein	-0.354795	5.0336	0.0159163	0.0930265	0.0139382	0	425	562	679	580	875	707
TGME49_310680	aminotransferase, class I/II superfamily protein	-0.354352	1.35955	0.212154	0.469301	0.0338971	0	38	34	53	59	59	43
TGME49_299270	hypothetical protein	-0.354224	5.94074	0.00648134	0.0503646	0.0112979	0	857	1025	1241	1149	1669	1241
TGME49_208050	ABC transporter, putative	-0.354106	6.36481	0.00499973	0.041872	0.0107845	-1	1163	1447	1576	1464	2181	1799
TGME49_216970	coronin, putative	-0.35404	7.43073	0.0390354	0.170359	0.0208039	0	3130	2422	3144	3975	4036	3209
TGME49_204510	WD domain, G-beta repeat-containing protein	-0.354023	7.3933	0.0103377	0.0693787	0.01336	0	2602	2855	3058	3221	4773	3157
TGME49_254600	ubiquitin family protein	-0.353944	3.59498	0.108434	0.3204	0.0303345	0	168	192	250	299	254	221
TGME49_286750	MA3 domain-containing protein	-0.353703	7.7623	0.0156073	0.0918269	0.0151149	0	3454	3530	4010	4464	5651	4162
TGME49_320180	SAG-related sequence SRS16C (BSR4 )	-0.353679	3.52478	0.051109	0.203671	0.0186958	0	173	200	205	246	281	220
TGME49_215640	zinc finger, C3HC4 type (RING finger) domain-containing protein	-0.353313	6.78848	0.0287822	0.139208	0.018251	0	1540	1721	2375	1686	3015	2644
TGME49_243680	dihydrodipicolinate reductase	-0.353173	2.9762	0.120415	0.341375	0.0293541	0	129	106	159	149	239	130
TGME49_226370	dgat2l1-prov protein	-0.352909	6.88259	0.00504711	0.0422177	0.0109216	-1	1770	1933	2288	2148	3215	2444
TGME49_305770	ABC transporter, ATP-binding domain-containing protein	-0.35226	5.11663	0.00811306	0.0585934	0.0111244	0	542	571	642	615	982	701
TGME49_237530	hypothetical protein	-0.35174	5.32085	0.0335911	0.153363	0.0183556	0	514	600	929	703	1052	880
TGME49_314390	hypothetical protein	-0.351468	5.64984	0.00789591	0.0578087	0.0115015	0	691	892	970	899	1411	1016
TGME49_262930	hypothetical protein	-0.351441	5.5327	0.0292773	0.140409	0.0175128	0	819	677	837	1089	1022	880
TGME49_242020	mannosyl-oligosaccharide glucosidase	-0.351365	4.85842	0.0214798	0.115235	0.0149424	0	378	491	608	503	758	649
TGME49_203010	aurora kinase	-0.351317	6.94328	0.00453424	0.0388185	0.0105716	-1	1953	2127	2148	2483	3035	2539
TGME49_264770	hypothetical protein	-0.351085	6.99781	0.00791757	0.0578489	0.0121296	0	1911	2165	2415	2150	3380	2919
TGME49_210820	hypothetical protein	-0.35105	6.99751	0.0207791	0.112522	0.016144	0	1649	2106	2780	2223	3294	2908
TGME49_237520	hypothetical protein	-0.35034	6.28638	0.00605686	0.0476161	0.0109862	-1	1285	1309	1352	1355	2200	1622
TGME49_267800	dynamin-related protein DRPA (DRPA)	-0.349894	6.57549	0.00640913	0.0498009	0.0112767	0	1368	1562	1927	1716	2527	2049
TGME49_261070	apicoplast triosephosphate translocator APT1 (APT1)	-0.34938	5.14863	0.0606254	0.223823	0.0234422	0	515	494	798	696	708	884
TGME49_299200	Bet3 transport protein, putative	-0.348544	6.24365	0.00974998	0.0663996	0.0123609	0	1093	1176	1594	1373	2029	1597
TGME49_312270	rhoptry protein ROP13 (ROP13)	-0.348528	8.3093	0.0472413	0.193377	0.0219742	0	5598	4703	5738	7090	6704	6690
TGME49_244400	hypothetical protein	-0.347871	4.47728	0.0831322	0.274308	0.0264038	0	426	303	389	529	507	401
TGME49_310802	CRAL/TRIO domain-containing protein	-0.347402	5.73817	0.00532808	0.0434854	0.0101293	-1	879	882	940	983	1478	1064
TGME49_280480	EF hand domain-containing protein	-0.347016	6.85677	0.0291567	0.140321	0.0177178	0	1978	1622	2277	2560	2444	2476
TGME49_265070	hypothetical protein	-0.346908	5.31315	0.0167399	0.0967283	0.0138052	0	594	589	840	833	930	821
TGME49_210781	ubiquitin carboxyl-terminal hydrolase	-0.346694	6.28188	0.0545101	0.211032	0.0226093	0	947	1518	1514	1117	2344	1745
TGME49_298060	Toxoplasma gondii family C protein	-0.346534	5.64813	0.0408087	0.176541	0.0194927	0	624	969	968	884	1583	884
TGME49_205330	hypothetical protein	-0.346084	7.26738	0.0411877	0.177426	0.02027	0	2907	2088	2782	3417	3477	3089
TGME49_248710	hypothetical protein	-0.346024	7.76887	0.0168162	0.0968792	0.0147916	0	3284	3783	4028	3967	6054	4408
TGME49_269588	hypothetical protein	-0.345945	2.66877	0.117868	0.337616	0.0263608	0	80	112	128	120	184	111
TGME49_255195	hypothetical protein	-0.345853	3.42854	0.17076	0.415123	0.0405142	0	211	137	190	260	200	223
TGME49_242570	hypothetical protein	-0.345794	7.40863	0.0158718	0.0929774	0.0144545	0	2595	2618	3444	3386	3992	3697
TGME49_213388	hypothetical protein	-0.345298	5.98135	0.0341163	0.154725	0.0182225	0	777	1102	1359	1008	1727	1447
TGME49_297460	hypothetical protein	-0.345078	5.12248	0.00922319	0.0642008	0.0111008	0	523	551	697	674	886	720
TGME49_311880	hypothetical protein	-0.345043	8.34055	0.0221369	0.117217	0.0161655	0	4632	5515	6399	6077	8158	7032
TGME49_297640	acyltransferase domain-containing protein	-0.344953	5.47815	0.0127045	0.0789284	0.0125335	0	701	685	879	734	1188	1018
TGME49_304470	oxidoreductase, putative	-0.344826	5.1343	0.0288319	0.139351	0.0163893	0	539	486	763	715	814	752
TGME49_315220	rhoptry protein ROP14 (ROP14)	-0.344317	7.95805	0.0263953	0.131995	0.0170522	0	4121	3847	4659	5184	5614	5341
TGME49_204160	GYF domain-containing protein	-0.344091	6.55583	0.0153328	0.0907648	0.0138724	0	1362	1757	1669	1489	2715	2052
TGME49_215010	hypothetical protein	-0.344028	6.79433	0.0286056	0.139033	0.0172587	0	1433	1832	2427	1818	2921	2585
TGME49_223790	hypothetical protein	-0.343623	6.90642	0.00932384	0.0645795	0.0121049	0	2008	1855	2224	2455	2805	2544
TGME49_309980	dynein heavy chain family protein	-0.343503	10.2125	0.0514245	0.204224	0.0222685	0	17718	22512	20115	21308	36007	21763
TGME49_244250	hypothetical protein	-0.343401	7.68848	0.0287224	0.139208	0.0174423	0	3297	3090	4117	4256	4667	4467
TGME49_261430	hypothetical protein	-0.342874	5.87718	0.00484868	0.0408043	0.00973833	-1	890	998	1102	1074	1489	1290
TGME49_215530	hypothetical protein	-0.342377	8.11402	0.0691298	0.244387	0.0252657	0	4994	3979	5062	6607	5753	5440
TGME49_229030	hypothetical protein	-0.342131	6.07245	0.0243149	0.125115	0.0158123	0	1024	978	1432	1377	1456	1519
TGME49_272645	hypothetical protein	-0.341852	2.57971	0.201563	0.456699	0.0420709	0	66	90	147	94	138	153
TGME49_262760	poly(ADP-ribose) glycohydrolase	-0.341398	5.06658	0.00888325	0.0625894	0.0105929	0	518	573	611	586	909	711
TGME49_276180	histone acetyltransferase TAF1/250	-0.341171	6.92213	0.0152423	0.0903836	0.0137432	0	1699	2340	2146	2040	3431	2565
TGME49_210370	hypothetical protein	-0.340651	9.11558	0.0598657	0.222322	0.0234184	0	10019	8080	10017	12511	12338	10998
TGME49_233010	cell-cycle-assocaited protein kinase ERK7, putative	-0.340067	5.90846	0.0231974	0.120619	0.0152507	0	792	1012	1274	1045	1449	1432
TGME49_280670	hypothetical protein	-0.340051	6.87846	0.0247773	0.126554	0.0160418	0	1716	1731	2578	2314	2666	2659
TGME49_217610	hypothetical protein	-0.340007	7.8112	0.0549944	0.212196	0.0222814	0	4028	3974	3342	5067	5555	3992
TGME49_312590	hypothetical protein	-0.339794	6.00282	0.0087901	0.0620593	0.011264	0	1025	987	1252	1260	1503	1407
TGME49_271440	NPL4 family protein	-0.339586	5.20125	0.0168755	0.0969955	0.0130843	0	549	555	773	697	893	808
TGME49_239320	BolA family protein	-0.338488	3.68115	0.0861122	0.28093	0.0234492	0	205	188	256	271	269	282
TGME49_264230	hypothetical protein	-0.338238	0.672061	0.299252	0.565054	0.0330809	0	21	29	26	25	39	34
TGME49_295450	sjoegren syndrome nuclear autoantigen 1 family protein	-0.338187	7.13873	0.0196381	0.107806	0.0147093	0	2452	2065	2643	3030	3304	2808
TGME49_305070	hypothetical protein	-0.33811	5.64266	0.00587162	0.0463704	0.00976797	-1	771	814	960	961	1226	1071
TGME49_246710	hypothetical protein	-0.33802	5.46304	0.0153599	0.0908477	0.0127948	0	621	697	939	819	1073	985
TGME49_307070	hypothetical protein	-0.337381	0.977364	0.395313	0.651579	0.0753841	0	13	46	37	23	69	34
TGME49_249730	hypothetical protein	-0.337332	6.69376	0.00680446	0.0517887	0.0106514	0	1629	1624	2028	1977	2563	2221
TGME49_229350	HEAT repeat-containing protein	-0.33733	4.98953	0.0296092	0.141138	0.0156073	0	456	486	682	550	771	752
TGME49_319312	hypothetical protein	-0.336842	4.05602	0.074059	0.254305	0.0222422	0	235	347	261	319	458	312
TGME49_203290	hypothetical protein	-0.336338	7.41518	0.116327	0.334031	0.0325477	0	3597	2676	2295	4082	4083	2880
TGME49_227330	hypothetical protein	-0.335759	6.98058	0.0553403	0.212868	0.0216094	0	2406	1832	2152	2945	2600	2552
TGME49_313665	hypothetical protein	-0.335694	4.79744	0.01706	0.0977266	0.01225	0	456	482	472	568	731	516
TGME49_240247	hypothetical protein	-0.335461	2.68498	0.11431	0.330429	0.0235091	0	103	92	128	129	144	138
TGME49_269900	WD domain, G-beta repeat-containing protein	-0.335455	7.49076	0.0289067	0.139543	0.0166224	0	2473	3247	3499	3086	5295	3555
TGME49_271335	hypothetical protein	-0.335437	5.66491	0.023922	0.12346	0.0147041	0	897	810	865	955	1520	883
TGME49_213370	formin FRM3 (FRM3)	-0.335271	6.70377	0.0197526	0.108062	0.0143271	0	1442	2003	1887	1684	2982	2241
TGME49_249380	DHHC zinc finger domain-containing protein	-0.335011	6.89804	0.026598	0.132386	0.0159328	0	1659	2043	2414	1834	3312	2747
TGME49_203350	hypothetical protein	-0.334958	4.84752	0.0571716	0.217208	0.0204931	0	415	424	634	564	589	698
TGME49_203430	hypothetical protein	-0.334025	2.53269	0.188559	0.439716	0.0360712	0	62	112	119	83	169	126
TGME49_258480	hypothetical protein	-0.333891	6.60685	0.0109572	0.0722537	0.0118442	0	1330	1756	1911	1847	2356	2147
TGME49_253580	CMGC kinase, CDK family	-0.333693	2.43145	0.125951	0.348461	0.0237159	0	80	97	93	102	114	127
TGME49_251460	hypothetical protein	-0.333675	6.30487	0.023275	0.120841	0.0148399	0	1098	1383	1572	1225	2202	1801
TGME49_239610	hypothetical protein	-0.332922	5.55879	0.0103028	0.0692321	0.0109237	0	769	858	768	914	1273	902
TGME49_236560	hypothetical protein	-0.332714	6.89054	0.00977059	0.0664235	0.0114609	0	1705	2142	2227	2083	3097	2606
TGME49_316620	WD domain, G-beta repeat-containing protein	-0.332535	6.06635	0.0165034	0.0956508	0.0130317	0	890	1156	1397	1179	1773	1447
TGME49_275400	hypothetical protein	-0.332388	2.20168	0.147414	0.380541	0.0239949	0	66	86	78	73	127	97
TGME49_240050	hypothetical protein	-0.332217	5.7669	0.0377366	0.166368	0.0173569	0	731	923	1143	820	1483	1290
TGME49_281900	SET domain containing lysine methyltransferase KMTox (KMTOX)	-0.332041	6.65386	0.024884	0.126912	0.0152244	0	1419	1663	2087	1809	2249	2473
TGME49_234410	transporter, small conductance mechanosensitive ion channel (MscS) family protein	-0.331824	7.33526	0.0118931	0.0759183	0.0121644	0	2489	2825	2937	2832	4275	3501
TGME49_230350	hypothetical protein	-0.331351	8.06188	0.0412918	0.177521	0.0187369	0	4056	4028	5626	5391	6042	5863
TGME49_265040	hypothetical protein	-0.330964	5.19392	0.0118214	0.07567	0.010977	0	558	590	722	733	920	729
TGME49_230920	adaptor complexes medium subunit family protein	-0.330624	4.55654	0.0280869	0.137375	0.0139325	0	390	362	445	415	600	520
TGME49_249480	tetratricopeptide repeat-containing protein	-0.329719	5.5448	0.0350904	0.158433	0.0164607	0	627	773	1000	779	1112	1150
TGME49_318430	malate dehydrogenase MDH (MDH)	-0.329674	6.81249	0.0753688	0.257399	0.0242151	0	1763	1500	2507	2368	2169	2652
TGME49_244240	hypothetical protein	-0.329378	4.81653	0.0457517	0.190202	0.0175744	0	370	486	591	440	789	628
TGME49_203830	FHA domain-containing protein	-0.329079	5.02433	0.0327265	0.1504	0.0154297	0	422	557	694	552	846	732
TGME49_278670	ubiquitin-conjugating enzyme subfamily protein	-0.328978	5.9345	0.019053	0.106078	0.0132682	0	1066	908	1141	1311	1460	1188
TGME49_258580	rhoptry protein ROP17 (ROP17)	-0.32895	9.52253	0.0803889	0.268334	0.0253291	0	12590	10589	14404	16622	15091	15409
TGME49_250010	Sad1 / UNC family C-terminal protein	-0.328828	6.50115	0.0150007	0.0894875	0.0125552	0	1477	1432	1718	1837	1971	2032
TGME49_268920	inositol polyphosphate kinase	-0.328178	6.72319	0.0597714	0.22209	0.0212889	0	2088	1549	1712	2451	2415	1938
TGME49_217360	hypothetical protein	-0.328102	5.39582	0.0916661	0.291234	0.0258767	0	559	627	985	626	1017	1107
TGME49_278975	ICE family protease (caspase) p20 domain-containing protein	-0.328017	6.24268	0.0352365	0.158989	0.0167487	0	1088	1132	1676	1394	1701	1808
TGME49_314885	hypothetical protein	-0.327942	1.29466	0.283744	0.549828	0.0373269	0	34	54	32	37	67	51
TGME49_205625	hypothetical protein	-0.327894	6.20014	0.00810306	0.0585822	0.0102727	0	1156	1231	1373	1295	2028	1512
TGME49_221530	hypothetical protein	-0.327792	6.12795	0.0418555	0.178806	0.0178909	0	1169	961	1447	1501	1470	1518
TGME49_224520	alveolin domain containing intermediate filament IMC8 (ALV10)	-0.327586	8.44085	0.03752	0.165624	0.0176454	0	5981	5768	5962	6419	9917	6577
TGME49_295090	hypothetical protein	-0.326951	6.8068	0.01064	0.0708585	0.0112855	0	1642	1956	2146	1964	3129	2280
TGME49_225900	hypothetical protein	-0.326674	5.66786	0.00648647	0.0503646	0.00930123	0	808	841	949	965	1262	1081
TGME49_315770	cytochrome p450 superfamily protein	-0.326217	7.90038	0.0612107	0.225263	0.0215801	0	4013	3360	4863	5152	5104	5097
TGME49_278250	hypothetical protein	-0.326161	4.90057	0.0429441	0.181804	0.0168714	0	365	548	625	514	787	653
TGME49_277000	transport protein Sec24, putative	-0.326153	6.20149	0.018246	0.10255	0.0130073	0	1089	1180	1510	1337	1702	1734
TGME49_225860	hypothetical protein	-0.326051	6.87829	0.0217025	0.115803	0.0140557	0	1822	1807	2408	2400	2582	2601
TGME49_254410	protein phosphatase 2C, putative	-0.325863	6.79094	0.0167329	0.0967283	0.0128327	0	1599	1930	2159	1797	3061	2439
TGME49_261960	hypothetical protein	-0.325443	4.61454	0.0430789	0.181929	0.0163223	0	328	445	484	412	714	488
TGME49_251590	hypothetical protein	-0.325305	5.31169	0.00983954	0.0667768	0.0100566	0	617	657	758	707	1013	871
TGME49_208760	hypothetical protein	-0.325245	1.34159	0.232752	0.493601	0.0297012	0	46	34	44	49	58	51
TGME49_216470	hypothetical protein	-0.325115	4.61476	0.0256484	0.129537	0.0131043	0	373	404	475	519	592	472
TGME49_300010	hypothetical protein	-0.324698	4.49051	0.0279217	0.136862	0.0132761	0	353	356	439	439	567	453
TGME49_312580	hypothetical protein	-0.323676	6.59351	0.0230142	0.120028	0.014026	0	1436	1421	2116	1853	2343	2076
TGME49_297970	aspartyl aminopeptidase	-0.323216	5.82515	0.0129057	0.0799187	0.0112159	0	889	868	1151	1136	1397	1146
TGME49_262550	hypothetical protein	-0.322946	4.82932	0.0561505	0.214689	0.0185312	0	403	514	541	407	801	666
TGME49_236510	hypothetical protein	-0.322106	6.46974	0.0112825	0.0735806	0.011	0	1345	1450	1759	1524	2392	1898
TGME49_305800	6-pyruvoyl tetrahydrobiopterin synthase	-0.322092	5.21402	0.0165372	0.0957663	0.0115511	0	514	656	738	678	960	782
TGME49_217830	hypothetical protein	-0.322064	6.58176	0.00984394	0.0667768	0.0106183	0	1640	1616	1633	1901	2385	1937
TGME49_249010	hypothetical protein	-0.321908	6.35681	0.0520854	0.205604	0.0190648	0	1505	1283	1384	1956	1776	1512
TGME49_281570	hypothetical protein	-0.32169	6.24087	0.0105299	0.070396	0.0106524	0	1271	1169	1430	1469	1901	1548
TGME49_214880	hypothetical protein	-0.321468	7.92915	0.0471821	0.193296	0.0186261	0	3716	3716	5118	4737	5454	5544
TGME49_310130	Spc97 / Spc98 family protein	-0.320517	5.4338	0.0325596	0.150239	0.0149082	0	572	795	860	694	1127	1007
TGME49_240960	AIG2 family protein	-0.320488	8.14441	0.0256605	0.129537	0.0146275	0	4430	4881	5211	5418	7315	5723
TGME49_231175	hypothetical protein	-0.320328	1.88598	0.201848	0.456699	0.0287463	0	64	55	65	67	110	60
TGME49_218880	SF-assemblin, putative	-0.320088	6.53873	0.030475	0.143628	0.0151662	0	1454	1380	1948	1860	1996	2120
TGME49_242850	hypothetical protein	-0.319787	6.26148	0.011915	0.0759187	0.0109158	0	1283	1169	1479	1475	1969	1551
TGME49_256920	phosphatidylinositol-4-phosphate 5-Kinase	-0.319095	5.48198	0.0174411	0.098933	0.0116976	0	683	814	794	726	1227	980
TGME49_269180	MIF4G domain-containing protein	-0.318483	8.28624	0.0523407	0.205981	0.0191621	0	4689	5855	5495	4968	9162	6521
TGME49_246030	mediator complex subunit MED17 (MED17)	-0.3184	4.75303	0.0198107	0.108209	0.011465	0	394	494	494	536	655	552
TGME49_318230	phosphoglycerate kinase PGKI (PGKI)	-0.318185	8.27066	0.129484	0.353801	0.0314141	0	6154	4168	5403	7505	6408	5772
TGME49_248610	hypothetical protein	-0.31781	5.68377	0.015224	0.0903525	0.0112518	0	780	884	977	842	1391	1136
TGME49_289350	ATP-binding cassette G family transporter ABCG84 (ABCG84)	-0.317263	8.01836	0.0977213	0.301747	0.0261172	0	3355	5165	4875	4218	8437	4638
TGME49_246590	hypothetical protein	-0.317111	6.15774	0.00885563	0.0624584	0.00980416	0	1142	1180	1342	1376	1745	1507
TGME49_260500	COPI associated protein, putative	-0.317031	8.80202	0.0878823	0.284295	0.0246479	0	7682	6017	9239	9218	9522	9903
TGME49_221675	hypothetical protein	-0.316705	7.09009	0.0121618	0.0770427	0.0110759	0	2145	2417	2432	2677	3226	2909
TGME49_258660	rhoptry protein ROP6 (ROP6)	-0.316589	9.33804	0.0936992	0.295116	0.0255208	0	11382	9248	12565	14336	13146	13831
TGME49_209170	hypothetical protein	-0.316468	6.32695	0.0745677	0.254974	0.0219697	0	1335	1047	1749	1673	1620	1835
TGME49_299040	phosphatidylinositoln-acetylglucosaminyltransferase	-0.31632	6.74939	0.0105131	0.0703514	0.0104859	0	1619	1799	2124	1945	2868	2219
TGME49_262060	hypothetical protein	-0.316155	6.45359	0.0121965	0.0770863	0.0108114	0	1344	1468	1698	1484	2359	1897
TGME49_223650	hypothetical protein	-0.315935	3.53913	0.128024	0.352194	0.0257301	0	209	197	183	179	350	234
TGME49_244910	MIZ/SP-RING zinc finger domain-containing protein	-0.315916	6.86522	0.0164658	0.0955129	0.0120022	0	1647	2096	2272	2061	3247	2342
TGME49_263590	hypothetical protein	-0.314956	5.05054	0.0387173	0.169591	0.0150933	0	433	615	662	573	800	775
TGME49_202190	hypothetical protein	-0.314878	6.1917	0.0101647	0.0685501	0.0100676	0	1106	1237	1420	1446	1834	1461
TGME49_203600	hypothetical protein	-0.314863	7.73534	0.0269126	0.133331	0.0142879	0	3535	3575	3825	3992	5420	4454
TGME49_222060	hypothetical protein	-0.314801	4.02691	0.0529029	0.207481	0.0156195	0	247	284	303	326	402	323
TGME49_309160	IgA-specific metalloendopeptidase	-0.314322	4.86985	0.100643	0.306797	0.0245481	0	413	420	678	525	601	747
TGME49_246530	phospholipase D active site domain-containing protein	-0.314109	4.93227	0.0168706	0.0969955	0.0106527	0	449	552	568	559	798	629
TGME49_248670	V-type H(+)-translocating pyrophosphatase VP1	-0.314073	8.35525	0.0318235	0.148008	0.0152111	0	5332	5592	5899	6410	8296	6570
TGME49_211250	hypothetical protein	-0.313612	7.42817	0.0417257	0.178806	0.0167215	0	3139	2660	3011	3682	3964	3435
TGME49_251740	AP2 domain transcription factor AP2XII-9 (AP2XII9)	-0.313579	6.59578	0.193823	0.44658	0.0411653	0	1056	1594	2403	1198	2618	2558
TGME49_231840	hypothetical protein	-0.313444	5.664	0.0282803	0.137936	0.0136475	0	815	761	1032	983	1109	1165
TGME49_309060	ubiquitin carboxyl-terminal hydrolase	-0.313021	4.44993	0.0828623	0.273562	0.0209086	0	266	401	463	365	590	471
TGME49_244450	protein phosphatase 2C domain-containing protein	-0.312701	4.9862	0.0247769	0.126554	0.0122247	0	560	510	549	634	746	661
TGME49_304750	zinc finger, C3HC4 type (RING finger) domain-containing protein	-0.312607	6.41705	0.0117559	0.0753205	0.0104395	0	1230	1557	1621	1523	2231	1817
TGME49_236140	hypothetical protein	-0.312354	4.60795	0.043275	0.182263	0.0149068	0	350	429	476	397	641	551
TGME49_220430	hypothetical protein	-0.312057	5.47463	0.0224979	0.118315	0.0122486	0	619	753	926	769	1141	984
TGME49_251670	werner helicase interacting protein 1, putative	-0.312039	6.18638	0.0110452	0.0725795	0.0100829	0	1166	1206	1374	1306	1972	1480
TGME49_278090	Toxoplasma gondii family A protein	-0.311572	0.965974	0.346263	0.608571	0.0428803	0	35	23	37	46	34	38
TGME49_314418	clathrin adaptor complex small chain family protein	-0.310932	5.03816	0.0230034	0.120028	0.0117566	0	509	539	643	551	903	694
TGME49_273800	WD domain, G-beta repeat-containing protein	-0.310803	5.82008	0.00928687	0.0644819	0.00931081	0	869	991	1048	1037	1447	1187
TGME49_265440	hypothetical protein	-0.310585	6.62677	0.0109815	0.0722983	0.0101669	0	1680	1669	1721	1902	2476	2029
TGME49_226710	hypothetical protein	-0.31007	8.36595	0.056059	0.214555	0.0187552	0	5334	5004	6684	6364	7393	7478
TGME49_235670	hypothetical protein	-0.309948	5.13431	0.0233385	0.12108	0.01182	0	550	609	647	584	992	725
TGME49_231220	hypothetical protein	-0.309647	4.8583	0.0462483	0.191462	0.0154491	0	406	481	612	463	791	642
TGME49_312150	hypothetical protein	-0.309146	7.74411	0.0757117	0.257807	0.0215051	0	3741	3000	4294	4542	4571	4599
TGME49_201700	WD domain, G-beta repeat-containing protein	-0.308615	6.78966	0.0343004	0.155271	0.014789	0	1562	1873	2297	1771	2843	2602
TGME49_207020	hypothetical protein	-0.308603	3.92194	0.0729057	0.252153	0.0176201	0	246	228	303	274	389	317
TGME49_228280	hypothetical protein	-0.308561	4.36669	0.0845483	0.277264	0.0203423	0	255	389	423	355	557	431
TGME49_320588	glycosyl hydrolases family 35 protein	-0.308184	5.80032	0.0150186	0.0895173	0.0105745	0	827	1030	1016	1083	1493	1049
TGME49_208530	nicotinate phosphoribosyltransferase	-0.308091	7.25195	0.0208805	0.112895	0.0124335	0	2268	2473	3148	2823	3892	3188
TGME49_242870	histone lysine methyltransferase, SET, putative	-0.307889	5.33782	0.0148818	0.0890079	0.0101544	0	635	654	795	764	1069	795
TGME49_240540	hypothetical protein	-0.307704	6.84373	0.0125817	0.0787029	0.0104658	0	1846	1880	2195	2287	2851	2292
TGME49_288845	hypothetical protein	-0.307587	4.34185	0.0564696	0.215352	0.0160581	0	326	319	396	411	463	425
TGME49_232090	3-hydroxyacyl-CoA dehydrogenase, NAD binding domain-containing protein	-0.307033	5.86873	0.0120016	0.0763297	0.00979979	0	932	1021	1055	1028	1526	1248
TGME49_309265	oxidoreductase, short chain dehydrogenase/reductase family protein	-0.307021	5.3995	0.0619461	0.227125	0.0181354	0	540	770	880	639	1144	979
TGME49_319710	kinesin motor domain-containing protein	-0.306766	5.53041	0.0590553	0.220718	0.017838	0	654	720	1022	780	1049	1151
TGME49_205630	hypothetical protein	-0.30636	3.51523	0.118699	0.338905	0.0223739	0	203	174	206	196	335	214
TGME49_261790	hypothetical protein	-0.306254	6.21753	0.0104319	0.0698759	0.00955552	0	1148	1334	1355	1391	1908	1530
TGME49_308965	hypothetical protein	-0.306104	2.78327	0.141891	0.373949	0.022773	0	91	137	123	134	173	133
TGME49_278630	tetratricopeptide repeat-containing protein	-0.305588	5.03109	0.0191726	0.106402	0.0106202	0	478	567	643	606	813	695
TGME49_239690	hypothetical protein	-0.305565	4.76054	0.0521602	0.205604	0.0157575	0	397	417	588	449	746	574
TGME49_256980	glycerol-3-phosphate-acyltransferase	-0.305488	5.94175	0.0118424	0.0757343	0.00971523	0	962	1025	1185	1111	1575	1304
TGME49_293590	3-oxoacyl-acyl-carrier protein synthase I/II, putative	-0.305376	7.3748	0.0418746	0.178806	0.0158673	0	2669	2498	3413	3307	3673	3667
TGME49_244110	nucleosome assembly protein (nap) protein	-0.305247	7.75568	0.0508991	0.203303	0.0173117	0	3680	3521	3924	4730	4975	4157
TGME49_277680	hypothetical protein	-0.305162	6.08802	0.0211857	0.114277	0.01181	0	1196	1090	1207	1407	1588	1376
TGME49_273530	flagellar associated protein	-0.305095	3.93916	0.109452	0.321907	0.0226851	0	219	227	346	271	379	339
TGME49_223780	hypothetical protein	-0.304124	5.67517	0.0357749	0.160581	0.0140716	0	690	851	1113	926	1213	1158
TGME49_242320	B-box zinc finger domain-containing protein	-0.304053	6.20108	0.0222058	0.117313	0.0119934	0	1179	1208	1409	1392	1630	1700
TGME49_275430	hypothetical protein	-0.304038	5.56609	0.0230645	0.120199	0.0117421	0	693	875	879	817	1137	1108
TGME49_314650	hypothetical protein	-0.30384	5.52942	0.0283508	0.138183	0.0126075	0	731	844	803	942	1263	795
TGME49_219240	Peptidyl-tRNA hydrolase PTH2 domain-containing protein	-0.303578	6.75876	0.0439053	0.184296	0.0158108	0	1927	1809	1823	2476	2445	2000
TGME49_261300	hypothetical protein	-0.303291	3.83846	0.0777514	0.262925	0.0172323	0	215	270	249	251	369	304
TGME49_286050	hypothetical protein	-0.302751	4.43762	0.120963	0.341705	0.0249805	0	304	339	479	401	435	543
TGME49_202460	diacylglycerol kinase accessory domain (presumed) domain-containing protein	-0.302738	5.87723	0.0418173	0.178806	0.0150221	0	823	933	1298	1069	1355	1360
TGME49_273850	hypothetical protein	-0.301264	5.69972	0.0185105	0.103641	0.0107081	0	808	883	995	869	1355	1155
TGME49_203790	hypothetical protein	-0.300783	8.10547	0.0663458	0.238831	0.019078	0	4937	4520	4706	5949	6069	5581
TGME49_204325	hypothetical protein	-0.300355	2.92936	0.172241	0.417258	0.026868	0	145	134	106	152	185	148
TGME49_304990	guanylate-binding protein, N-terminal domain-containing protein	-0.299868	6.87293	0.0132179	0.0813752	0.0100691	0	1862	2005	2193	2235	2993	2361
TGME49_321650	hypothetical protein	-0.299177	6.98306	0.0374803	0.165554	0.0144522	0	1739	2147	2701	2295	2959	2896
TGME49_227800	EF hand domain-containing protein	-0.299143	6.74885	0.024501	0.125792	0.0122071	0	1635	1758	2186	1785	2838	2380
TGME49_267690	hypothetical protein	-0.298987	5.77798	0.0424044	0.180295	0.0146337	0	752	964	1136	908	1324	1315
TGME49_305000	hypothetical protein	-0.298805	3.16533	0.153807	0.390108	0.0250044	0	118	193	149	161	231	184
TGME49_249170	Ras family protein	-0.298621	4.62007	0.0534471	0.208902	0.0149448	0	347	427	500	398	656	544
TGME49_278280	WD domain, G-beta repeat-containing protein	-0.298578	6.25932	0.0316075	0.147715	0.0131629	0	1107	1315	1556	1240	1978	1762
TGME49_209880	glutamic acid-rcih protein, putative	-0.298501	6.72622	0.0204989	0.11144	0.0114175	0	1574	1844	2074	1782	2760	2342
TGME49_200590	Toxoplasma gondii family C protein	-0.297806	6.46956	0.0317656	0.148008	0.013209	0	1422	1533	1626	1886	2353	1493
TGME49_254910	hypothetical protein	-0.297625	5.08553	0.145975	0.378519	0.0284797	0	450	515	806	493	794	906
TGME49_244170	hypothetical protein	-0.297565	4.98851	0.0259101	0.130354	0.0111237	0	509	541	588	643	815	589
TGME49_230990	hypothetical protein	-0.297527	4.30238	0.0533043	0.208579	0.0142034	0	314	345	357	366	520	389
TGME49_218920	proteasome subunit beta type, putative	-0.297386	6.44056	0.0341574	0.154725	0.0135609	0	1495	1304	1687	1818	1911	1817
TGME49_213680	MmgE/PrpD family protein	-0.297253	5.21656	0.0205419	0.111587	0.0103791	0	573	644	706	704	989	716
TGME49_320690	gamma-soluble NSF attachment protein, putative	-0.297219	5.33978	0.0446664	0.186699	0.0144272	0	728	604	752	865	900	818
TGME49_202572	ribophorin i protein	-0.296883	4.94088	0.0251111	0.127546	0.0108394	0	521	490	572	568	781	634
TGME49_320005	hypothetical protein	-0.296423	5.47225	0.0310707	0.145994	0.0123661	0	696	668	938	776	1145	955
TGME49_210420	hypothetical protein	-0.295953	6.59711	0.0358094	0.160632	0.0137499	0	1480	1482	2070	1805	2210	2200
TGME49_278815	hypothetical protein	-0.295557	6.1298	0.0468282	0.192596	0.0151289	0	911	1285	1455	1161	1773	1605
TGME49_202860	hypothetical protein	-0.29532	4.49398	0.0590461	0.220718	0.015085	0	329	408	429	371	626	469
TGME49_252990	hypothetical protein	-0.295112	5.24309	0.0504005	0.202127	0.0149279	0	540	593	838	638	993	826
TGME49_244300	hypothetical protein	-0.294928	4.75814	0.125183	0.34778	0.0246217	0	337	424	653	445	640	657
TGME49_300150	hypothetical protein	-0.294875	4.82543	0.0662132	0.238736	0.0166709	0	377	460	640	503	696	628
TGME49_255880	hypothetical protein	-0.294362	6.56659	0.0229356	0.119979	0.011478	0	1608	1490	1804	1951	2255	1876
TGME49_225850	peptidase, M28 family protein	-0.294314	7.48734	0.0359183	0.160854	0.0138328	0	3068	3114	3082	3469	4684	3464
TGME49_316520	1,4-alpha-glucan-branching enzyme	-0.294151	6.30917	0.0172157	0.0982841	0.0102942	0	1168	1371	1582	1454	2019	1655
TGME49_273970	CorA family Mg2+ transporter protein	-0.294149	4.45429	0.0849649	0.277949	0.0185653	0	347	341	445	434	456	502
TGME49_263400	hypothetical protein	-0.294043	5.52483	0.0193566	0.106995	0.0101929	0	768	735	877	908	1163	896
TGME49_228630	hypothetical protein	-0.293937	7.08926	0.03763	0.166004	0.0139699	0	1914	2356	2827	2247	3629	2987
TGME49_287515	hypothetical protein	-0.293864	3.85287	0.090615	0.289277	0.0181177	0	198	270	279	276	372	281
TGME49_214080	toxofilin	-0.293835	7.60072	0.0619404	0.227125	0.0175225	0	3447	3089	3484	4137	4292	3955
TGME49_232430	hypothetical protein	-0.293572	6.39086	0.0170732	0.0977266	0.0102516	0	1379	1445	1516	1708	2086	1607
TGME49_230510	hypothetical protein	-0.293472	4.18242	0.118631	0.338905	0.0223281	0	342	277	311	385	388	378
TGME49_212735	hypothetical protein	-0.293345	5.16258	0.0325154	0.150239	0.0120599	0	517	588	757	676	913	722
TGME49_253320	hypothetical protein	-0.293245	4.91521	0.0265655	0.132386	0.0107898	0	466	498	599	575	774	597
TGME49_313050	oxidoreductase, short chain dehydrogenase/reductase family protein	-0.292739	2.04411	0.277216	0.542985	0.0364861	0	86	67	53	89	96	73
TGME49_214610	hypothetical protein	-0.292549	5.42655	0.0475738	0.194216	0.0143749	0	605	807	823	661	1175	967
TGME49_253070	hydrolase, TatD family protein	-0.292401	4.57202	0.0529106	0.207481	0.0141205	0	351	390	493	417	613	506
TGME49_308940	hypothetical protein	-0.292171	4.74212	0.0529542	0.207481	0.0143469	0	398	437	554	439	676	614
TGME49_273905	hypothetical protein	-0.292093	5.8398	0.0192595	0.106713	0.0102598	0	889	994	1087	1004	1411	1280
TGME49_278750	AT hook motif domain-containing protein	-0.2919	4.42594	0.179357	0.428207	0.0313435	0	225	452	446	341	568	484
TGME49_246140	hypothetical protein	-0.290877	5.44427	0.0181081	0.102003	0.00963987	0	716	715	823	822	1127	862
TGME49_266810	hypothetical protein	-0.290807	7.38943	0.0405364	0.175472	0.0141667	0	2877	2655	3150	3489	3949	3302
TGME49_273595	hypothetical protein	-0.290621	5.85054	0.0388721	0.169967	0.0132771	0	792	1065	1150	948	1611	1203
TGME49_217915	hypothetical protein	-0.290519	3.43014	0.157699	0.395733	0.025418	0	157	201	197	250	248	184
TGME49_231230	hypothetical protein	-0.290197	3.4599	0.127131	0.350381	0.0209697	0	161	192	215	175	313	225
TGME49_253120	mandelonitrile lyase, putative	-0.289261	2.67181	0.204931	0.459487	0.0284249	0	123	99	101	123	132	145
TGME49_253880	GNS1/SUR4 family protein	-0.289105	7.03717	0.0242862	0.12506	0.0114334	0	2121	2160	2540	2373	3148	2930
TGME49_216540	dolichyl-phosphate beta-glucosyltransferase	-0.288957	4.75149	0.0909826	0.289989	0.0189453	0	368	441	596	411	722	616
TGME49_242790	trichohyalin, putative	-0.288889	6.30099	0.0214233	0.115022	0.0106631	0	1169	1415	1518	1393	1945	1746
TGME49_297245	transporter, major facilitator family protein	-0.288327	5.31227	0.0944487	0.296399	0.020068	0	537	605	937	717	875	946
TGME49_260375	hypothetical protein	-0.288179	1.89899	0.249877	0.512184	0.0289353	0	74	54	59	73	94	67
TGME49_288040	hypothetical protein	-0.28781	6.72358	0.017248	0.0982841	0.00999004	0	1619	1844	2035	1913	2779	2150
TGME49_226532	hypothetical protein	-0.287721	4.06669	0.156128	0.393074	0.0258941	0	243	347	276	248	497	349
TGME49_253650	DnaJ C terminal region domain-containing protein	-0.287688	7.86388	0.0578532	0.218433	0.0163016	0	3854	3806	4436	4872	5270	4725
TGME49_267300	hypothetical protein	-0.287648	5.85017	0.0503412	0.202006	0.0146297	0	950	848	1199	1192	1250	1227
TGME49_305990	hypothetical protein	-0.287598	6.33569	0.0795923	0.267213	0.018636	0	1031	1666	1521	1256	2359	1675
TGME49_224960	hypothetical protein	-0.287416	6.85273	0.0396695	0.172366	0.0135575	0	2114	1822	2035	2425	2710	2255
TGME49_261750	rhoptry neck protein RON10 (RON10)	-0.287402	7.54526	0.0845254	0.277264	0.0196601	0	3096	2673	3953	3916	4051	3918
TGME49_238170	hypothetical protein	-0.287104	5.42177	0.0286483	0.139045	0.0111449	0	649	697	885	772	1038	945
TGME49_270220	hypothetical protein	-0.286771	5.43836	0.0580802	0.218859	0.0151899	0	603	774	885	664	1143	1007
TGME49_226600	syntaxin 5, putative	-0.286628	6.04941	0.0222025	0.117313	0.0105031	0	974	1136	1342	1224	1623	1413
TGME49_206415	myosin K	-0.286348	5.55899	0.0805081	0.268334	0.0181983	0	653	790	1020	818	998	1190
TGME49_280710	20S proteasome subunit beta 7, putative	-0.28615	6.65966	0.039209	0.170793	0.0133274	0	1651	1520	2090	2011	2265	2176
TGME49_286180	tRNA ligases class I (M) protein	-0.28612	4.76149	0.0592925	0.221141	0.0143981	0	421	500	485	428	783	557
TGME49_309720	hypothetical protein	-0.285924	6.04617	0.0404706	0.175297	0.0132083	0	904	1135	1417	1162	1625	1469
TGME49_232980	hypothetical protein	-0.285567	4.43702	0.12665	0.349752	0.0225237	0	277	405	448	327	575	501
TGME49_288680	endonuclease IV APN	-0.285565	7.15747	0.0409828	0.176962	0.0136512	0	2538	2362	2487	3027	3403	2702
TGME49_305250	hypothetical protein	-0.285411	9.08553	0.0915691	0.291234	0.020455	0	9429	7948	10855	11249	12799	10714
TGME49_254915	hypothetical protein	-0.285304	4.49838	0.133279	0.360583	0.0236741	0	299	363	519	418	475	542
TGME49_271610	pyrroline-5-carboxylate reductase	-0.28515	6.92834	0.0562072	0.214722	0.0155654	0	2238	2001	2053	2614	3094	2114
TGME49_313200	leucine rich repeat-containing protein	-0.284978	4.61493	0.141119	0.372631	0.0247291	0	318	384	581	381	596	600
TGME49_313025	hypothetical protein	-0.284924	1.34288	0.343943	0.606916	0.044348	0	44	42	40	67	43	43
TGME49_306640	hypothetical protein	-0.284692	6.03805	0.0237312	0.122842	0.0105839	0	954	1142	1333	1203	1718	1324
TGME49_252440	peptidase c13 family protein	-0.284636	2.77501	0.169035	0.412959	0.0224075	0	99	121	132	113	196	131
TGME49_253960	oxidoreductase, short chain dehydrogenase/reductase family protein	-0.284589	4.25495	0.0804707	0.268334	0.0160352	0	298	355	335	337	530	368
TGME49_239700	regulator of chromosome condensation (RCC1) repeat-containing protein	-0.284563	6.80636	0.0292941	0.140409	0.011773	0	1690	1866	2284	1907	2866	2463
TGME49_270050	hypothetical protein	-0.284245	5.58081	0.0365056	0.161947	0.0121287	0	829	838	808	1000	1207	863
TGME49_269075	hypothetical protein	-0.284132	3.72093	0.223169	0.48272	0.0346822	0	165	306	212	208	394	256
TGME49_295760	calcium-dependent protein kinase CDPK4A (CDPK4A)	-0.283896	5.15488	0.040465	0.175297	0.0123372	0	519	588	751	659	851	773
TGME49_322400	hypothetical protein	-0.28342	1.30378	0.442441	0.689551	0.0700465	0	18	70	36	42	69	43
TGME49_277020	hypothetical protein	-0.283304	5.25422	0.0340204	0.154725	0.0114321	0	546	672	773	692	1017	757
TGME49_249270	protein disulfide isomerase-related protein (provisional), putative	-0.283272	8.41436	0.073878	0.254061	0.0178919	0	5455	5343	6998	6828	7730	7220
TGME49_218780	phosphoserine aminotransferase, putative	-0.283206	8.3957	0.0744218	0.254974	0.0179499	0	5159	5485	6947	6386	7571	7562
TGME49_294760	hypothetical protein	-0.283113	3.31684	0.289202	0.555775	0.0452315	0	90	211	220	165	241	230
TGME49_274000	hypothetical protein	-0.282897	5.51648	0.0572664	0.217373	0.0146404	0	712	878	787	689	1293	1002
TGME49_314550	hypothetical protein	-0.282883	6.85274	0.0679228	0.241753	0.0167558	0	1663	2182	2188	1993	3600	1994
TGME49_250690	zinc finger (CCCH type) motif-containing protein	-0.282811	8.9708	0.094982	0.297093	0.0204971	0	7390	8782	10052	7879	12875	11757
TGME49_242720	aspartyl protease ASP5 (ASP5)	-0.282789	5.97484	0.0309137	0.145355	0.0114877	0	943	1024	1317	1095	1642	1328
TGME49_245720	SWI2/SNF2-containing protein	-0.282674	6.62492	0.0196747	0.107806	0.010015	0	1570	1806	1754	1931	2465	1946
TGME49_271810	lanp, putative	-0.282598	6.80306	0.0329149	0.151073	0.0121495	0	1827	1748	2240	2249	2546	2330
TGME49_238390	hypothetical protein	-0.281808	7.92251	0.0706031	0.247218	0.0172242	0	3536	4604	4526	3940	6605	5227
TGME49_200440	hypothetical protein	-0.281775	5.15825	0.0897523	0.287656	0.0182195	0	465	731	669	568	1051	712
TGME49_294860	hypothetical protein	-0.281506	5.7067	0.0363456	0.16178	0.0119646	0	766	902	1059	856	1359	1162
TGME49_223920	rhoptry neck protein RON3 (RON3)	-0.281392	9.37267	0.0941101	0.296007	0.0202163	0	10490	11014	13084	14036	14140	13882
TGME49_286240	kelch repeat protein, putative	-0.281266	7.81231	0.0526248	0.206973	0.0148912	0	3607	3729	4381	3937	5893	4710
TGME49_237460	hypothetical protein	-0.281167	4.77952	0.0701996	0.246303	0.0152299	0	413	498	518	415	779	593
TGME49_270190	protein phosphatase 2C domain-containing protein	-0.281146	5.54237	0.0670124	0.24048	0.0158087	0	661	742	1037	788	1096	1105
TGME49_214800	hypothetical protein	-0.280876	4.75988	0.0730984	0.252608	0.0156105	0	508	399	492	551	624	549
TGME49_297870	hypothetical protein	-0.280818	6.2873	0.0949885	0.297093	0.0196826	0	1045	1260	1798	1465	1631	1865
TGME49_277685	hypothetical protein	-0.280739	5.22388	0.104824	0.314068	0.0201518	0	598	510	842	794	787	783
TGME49_319320	hypothetical protein	-0.280656	6.13219	0.0427843	0.18146	0.0130568	0	986	1208	1478	1241	1655	1601
TGME49_223570	hypothetical protein	-0.280429	6.87289	0.0658909	0.238184	0.0162213	0	1629	2231	2272	1800	3446	2424
TGME49_309560	nmda receptor glutamate-binding chain	-0.280265	9.31486	0.0729226	0.252153	0.0174648	0	10389	10553	12254	12714	14941	13066
TGME49_312190	hypothetical protein	-0.280138	6.09573	0.0289917	0.139733	0.0110624	0	1033	1173	1364	1215	1628	1543
TGME49_203740	hypothetical protein	-0.280056	5.00576	0.0724094	0.250879	0.0158222	0	565	519	579	714	675	639
TGME49_228670	hypothetical protein	-0.279921	5.99439	0.0521441	0.205604	0.0140523	0	977	1069	1282	967	1731	1444
TGME49_228730	hypothetical protein	-0.279775	6.09648	0.071027	0.24795	0.0164383	0	931	1233	1422	1033	1966	1468
TGME49_231000	START domain-containing protein	-0.279703	5.5842	0.044657	0.186699	0.0128741	0	729	738	1040	925	1108	1029
TGME49_216890	hypothetical protein	-0.279184	6.7335	0.0341538	0.154725	0.0119816	0	1820	1595	2126	2038	2588	2196
TGME49_260825	hypothetical protein	-0.279111	4.70504	0.129301	0.353801	0.0222069	0	502	342	504	564	564	521
TGME49_315490	rhoptry protein ROP10 (ROP10)	-0.278905	8.09937	0.0736632	0.253827	0.0172756	0	4681	4398	5196	5689	6083	5667
TGME49_290670	leucyl aminopeptidase LAP (LAP)	-0.278526	8.41125	0.0720877	0.250134	0.0170727	0	5917	5616	6164	6934	7800	6971
TGME49_288540	nucleoside transporter protein	-0.278482	7.06229	0.0340603	0.154725	0.0120225	0	1980	2235	2782	2515	3216	2835
TGME49_209080	transport protein particle (trapp) component, bet3 protein	-0.278264	6.55319	0.0379939	0.167395	0.0123198	0	1481	1780	1628	1538	2640	1930
TGME49_301310	hypothetical protein	-0.278238	5.44749	0.0623746	0.228454	0.0147206	0	614	853	812	676	1238	926
TGME49_278450	hypothetical protein	-0.278026	8.27922	0.0947543	0.297088	0.019714	0	5677	4955	5486	6757	7214	5811
TGME49_311010	hypothetical protein	-0.277811	7.74691	0.125444	0.347847	0.0233537	0	3995	3261	3887	5003	4628	3946
TGME49_210300	hypothetical protein	-0.277484	8.45529	0.086872	0.282609	0.0187086	0	5174	6918	6241	5777	9748	7296
TGME49_241880	3'5'-cyclic nucleotide phosphodiesterase domain-containing protein	-0.277454	7.29265	0.0462353	0.191462	0.0135925	0	2407	2535	3263	2877	3670	3487
TGME49_259090	ubiquitin-conjugating enzyme subfamily protein	-0.277211	6.77463	0.0394865	0.171678	0.012518	0	1741	1910	2060	1729	2873	2486
TGME49_253360	hypothetical protein	-0.27712	6.7453	0.0415144	0.178214	0.0127817	0	1538	1820	2268	1806	2893	2251
TGME49_219300	ran binding protein	-0.276988	4.36486	0.0709604	0.247842	0.0142908	0	304	382	386	388	507	422
TGME49_280490	U-box domain-containing protein	-0.2769	7.11094	0.0273598	0.135063	0.0109398	0	2076	2449	2704	2615	3500	2772
TGME49_262100	tetratricopeptide repeat-containing protein	-0.276865	7.04193	0.0326249	0.150239	0.0116525	0	2315	2184	2348	2601	3315	2541
TGME49_211340	hypothetical protein	-0.27633	7.91174	0.0528932	0.207481	0.0144143	0	3931	4198	4426	4381	6308	4850
TGME49_229200	hypothetical protein	-0.27632	4.7053	0.0644393	0.234282	0.0139906	0	403	442	514	444	604	618
TGME49_256760	pyruvate kinase PyK1 (PYKI)	-0.276242	8.86676	0.0737703	0.253952	0.0170359	0	7684	7608	9076	9315	11070	9449
TGME49_305810	hypothetical protein	-0.27618	6.47234	0.0340516	0.154725	0.011589	0	1591	1408	1613	1782	2199	1705
TGME49_285500	hypothetical protein	-0.275744	6.43461	0.0420027	0.179132	0.0125854	0	1216	1632	1683	1417	2331	1855
TGME49_208842	DEAD/DEAH box helicase domain-containing protein	-0.275516	8.20742	0.0625333	0.228914	0.0155453	0	4345	5318	5821	5420	7337	6233
TGME49_300220	hypothetical protein	-0.275484	7.60719	0.0556887	0.213448	0.0146284	0	3000	3366	3833	3804	4524	4116
TGME49_215420	SNARE protein	-0.275202	5.22159	0.0315203	0.147507	0.0103381	0	607	609	728	708	918	762
TGME49_229360	transaldolase	-0.274996	7.00135	0.0411928	0.177426	0.0126278	0	2196	2172	2299	2718	2932	2496
TGME49_260670	centrin, putative	-0.274695	5.08688	0.0603602	0.2232	0.0137817	0	488	585	706	552	866	770
TGME49_268610	hypothetical protein	-0.274641	7.03522	0.0577188	0.218329	0.0146324	0	2350	2153	2312	2833	3231	2313
TGME49_232780	hypothetical protein	-0.274551	5.97234	0.0699645	0.245852	0.0156879	0	993	959	1332	1257	1293	1419
TGME49_257490	prefoldin subunit superfamily protein	-0.274193	6.34304	0.0394298	0.171539	0.0120788	0	1363	1207	1669	1527	1986	1687
TGME49_213870	UBA/TS-N domain-containing protein	-0.274122	7.09523	0.0295446	0.140927	0.0110166	0	2064	2410	2684	2453	3470	2874
TGME49_309860	hypothetical protein	-0.273782	3.25024	0.142354	0.374494	0.0194353	0	134	182	177	181	227	195
TGME49_236060	hypothetical protein	-0.273705	6.47969	0.0591151	0.220718	0.0145371	0	1526	1367	1761	1896	1875	1868
TGME49_215700	phosphatidylinositol 3- and 4-kinase	-0.273578	5.82521	0.0542342	0.210671	0.0135053	0	852	1092	1017	889	1625	1175
TGME49_277950	lipase	-0.273525	2.03946	0.259697	0.524085	0.0294145	0	69	62	78	89	77	87
TGME49_221518	hypothetical protein	-0.273521	3.491	0.130232	0.354694	0.01845	0	199	182	199	208	270	236
TGME49_240500	hypothetical protein	-0.273425	5.08483	0.0653942	0.236883	0.0142734	0	583	516	667	726	763	661
TGME49_227335	hypothetical protein	-0.273388	4.37844	0.275246	0.541384	0.0420947	0	466	279	321	513	440	351
TGME49_262450	hypothetical protein	-0.273383	6.76959	0.0293917	0.140607	0.0108347	0	1628	2005	2077	1911	2727	2375
TGME49_321620	dynamin-related protein DRPB (DRPB)	-0.273379	8.67577	0.0745851	0.254974	0.0167633	0	6562	6774	8055	8087	9490	8502
TGME49_240870	beta adaptin protein, putative	-0.273374	6.57111	0.0304841	0.143628	0.0109229	0	1588	1550	1822	1906	2195	1954
TGME49_222350	hypothetical protein	-0.273238	6.65127	0.084437	0.277264	0.0175085	0	1498	1513	2270	1830	2177	2384
TGME49_306310	RecF/RecN/SMC N terminal domain-containing protein	-0.27313	6.68643	0.0232545	0.120826	0.00989124	0	1644	1835	1898	1843	2566	2205
TGME49_305330	cyclin, N-terminal domain-containing protein	-0.273064	9.25797	0.15502	0.39185	0.0263784	0	8513	12646	10928	8952	18477	12716
TGME49_282070	hypothetical protein	-0.273003	8.30903	0.121777	0.342577	0.0221963	0	4288	5278	7153	5761	7087	7369
TGME49_246020	SprT domain-containing protein	-0.272423	6.09249	0.042903	0.181741	0.0122478	0	956	1203	1424	1195	1674	1508
TGME49_244520	glycosyl transferase, group 4 family protein	-0.271307	5.35186	0.032005	0.14867	0.0102019	0	628	689	819	782	1050	787
TGME49_261370	hypothetical protein	-0.271307	7.3828	0.0564965	0.215352	0.0142132	0	2450	3114	3185	2744	4487	3569
TGME49_218270	hypothetical protein	-0.271288	7.39792	0.143699	0.375853	0.0244213	0	2795	2369	3674	3671	3203	3706
TGME49_218850	ribosomal protein RPS9 (RPS9)	-0.271274	4.53378	0.166006	0.408874	0.0251852	0	434	305	463	519	491	447
TGME49_267050	hydrolase, alpha/beta fold family protein	-0.271034	6.21745	0.0361423	0.161186	0.0113302	0	1126	1207	1570	1421	1799	1536
TGME49_287450	hypothetical protein	-0.27096	3.43687	0.186885	0.438323	0.0252173	0	129	208	229	193	272	225
TGME49_216430	TBC domain-containing protein	-0.270822	8.58244	0.112688	0.327933	0.0207887	0	5665	7626	6779	5952	10830	8161
TGME49_233090	XPG N-terminal domain-containing protein	-0.27082	4.43963	0.0716203	0.249142	0.0137032	0	348	388	393	385	525	475
TGME49_219540	cytosolic tRNA-Ala synthetase	-0.270796	8.59319	0.0745587	0.254974	0.0164333	0	5744	7146	7358	6929	9553	8304
TGME49_251710	hypothetical protein	-0.270699	4.13287	0.142828	0.375274	0.0215291	0	255	267	396	354	401	356
TGME49_203800	hypothetical protein	-0.27059	1.30987	0.413692	0.667109	0.0518281	0	47	49	27	56	40	53
TGME49_250840	hypothetical protein	-0.270544	5.54239	0.0523429	0.205981	0.012874	0	665	798	983	845	1060	1063
TGME49_281500	hypothetical protein	-0.270334	4.25113	0.112635	0.327916	0.0179302	0	263	353	380	315	508	402
TGME49_300110	hypothetical protein	-0.27028	4.97089	0.0507483	0.202935	0.012059	0	462	539	641	543	772	693
TGME49_215100	PP-loop family protein	-0.269728	4.94784	0.0993044	0.304328	0.0175365	0	410	516	698	515	751	710
TGME49_215940	Acetyl-coenzyme A transporter, putative	-0.26957	5.95185	0.059656	0.222019	0.0138931	0	884	986	1387	1134	1475	1345
TGME49_268390	hypothetical protein	-0.269394	3.62556	0.13863	0.36943	0.0191637	0	222	194	222	245	290	246
TGME49_314330	ABC transporter, ATP-binding domain-containing protein	-0.269294	3.96313	0.131798	0.357973	0.0192976	0	234	281	298	246	441	320
TGME49_308820	hypothetical protein	-0.26912	3.58709	0.237733	0.499103	0.0326721	0	240	164	215	274	247	230
TGME49_288850	hypothetical protein	-0.268885	3.2609	0.154961	0.39185	0.0201371	0	143	157	198	174	221	211
TGME49_285710	hypothetical protein	-0.268419	6.66095	0.0477766	0.194614	0.0126893	0	1814	1635	1822	2121	2320	1982
TGME49_229500	hypothetical protein	-0.268408	5.67374	0.0456369	0.189872	0.0119357	0	763	810	1108	929	1259	1079
TGME49_205640	hypothetical protein	-0.268357	6.37223	0.121062	0.341705	0.0208828	0	1022	1473	1885	1284	2073	1974
TGME49_298010	hypothetical protein	-0.268181	7.30701	0.0398052	0.172847	0.0119016	0	2532	2718	3042	3149	3771	3176
TGME49_229720	hypothetical protein	-0.267905	4.45938	0.145196	0.377771	0.0217062	0	282	411	463	340	629	456
TGME49_213000	replication factor C, subunit 5, putative	-0.26784	4.97151	0.038737	0.169591	0.0103795	0	483	555	602	582	756	663
TGME49_246100	phosducin, putative	-0.267721	5.97271	0.0860524	0.28093	0.0166557	0	1061	885	1342	1302	1344	1321
TGME49_251530	hypothetical protein	-0.267486	5.39134	0.0902744	0.288928	0.0165854	0	808	665	703	918	987	756
TGME49_257030	hypothetical protein	-0.267319	5.00371	0.0517709	0.205246	0.0119056	0	501	576	599	661	811	575
TGME49_219510	GTP binding protein 7 isoform 2 family protein, putative	-0.267318	5.67663	0.0465174	0.191866	0.0119279	0	739	841	1110	922	1325	1038
TGME49_310750	emp24/gp25L/p24 family protein	-0.267301	7.76545	0.0714558	0.248695	0.0155603	0	3433	3573	4412	4042	5082	4754
TGME49_255680	YbaK/proline-tRNA ligase associated domain-containing protein	-0.267164	3.83967	0.146597	0.379705	0.0203621	0	204	238	307	238	391	291
TGME49_311510	eIF2 kinase IF2K-B	-0.267002	8.91599	0.167488	0.410483	0.026743	0	6808	10766	7737	7869	14323	9300
TGME49_223750	hypothetical protein	-0.266824	7.23784	0.0499962	0.200855	0.0129592	0	2266	2882	2766	2883	4089	2751
TGME49_245670	pyruvate dehydrogenase complex subunit PDH-E1Alpha (PDHE1A)	-0.266728	5.5481	0.24725	0.509181	0.0370779	0	586	707	1186	885	794	1243
TGME49_290020	cyclin dependent kinase binding protein	-0.266479	5.82525	0.0537076	0.209684	0.0127444	0	822	977	1182	918	1554	1194
TGME49_270070	synaptobrevin family protein	-0.266469	4.45584	0.0762954	0.259412	0.0137675	0	334	367	447	409	562	432
TGME49_262460	hypothetical protein	-0.266052	5.93233	0.0761405	0.25914	0.015252	0	833	1215	1162	960	1727	1274
TGME49_314970	root hair defective 3 gtp-binding protein (rhd3) protein	-0.265467	7.13533	0.0332772	0.152131	0.0107994	0	2321	2361	2679	2692	3472	2824
TGME49_313673	hypothetical protein	-0.265448	4.07022	0.103266	0.310965	0.0158728	0	272	285	318	299	401	368
TGME49_267270	divalent metal transporter, putative	-0.265261	7.24847	0.0490116	0.197741	0.0126823	0	2368	2831	2770	2569	4232	3041
TGME49_289990	hypothetical protein	-0.265111	6.66582	0.0371852	0.164355	0.0111212	0	1694	1640	1982	2032	2347	2072
TGME49_229470	hypothetical protein	-0.264855	6.12234	0.0294818	0.140919	0.0098812	0	1072	1213	1370	1260	1711	1484
TGME49_309730	thioredoxin reductase	-0.264809	8.7364	0.118023	0.337755	0.0204904	0	7861	6606	7784	9017	9548	8443
TGME49_320580	hypothetical protein	-0.264709	3.348	0.178251	0.426447	0.0216608	0	151	183	196	179	296	179
TGME49_232660	Hsp70 interacting protein HIP (HIP)	-0.264703	8.15223	0.0899408	0.288127	0.0173198	0	5034	4640	5186	5965	6646	5459
TGME49_216610	ribosomal RNA large subunit methyltransferase J protein	-0.264664	2.11946	0.500492	0.734917	0.0970624	0	84	55	83	145	53	60
TGME49_299250	hypothetical protein	-0.264591	5.56411	0.048941	0.197647	0.0117754	0	734	869	875	755	1326	981
TGME49_209112	hypothetical protein	-0.263862	2.55606	0.338981	0.602923	0.0438016	0	56	120	131	85	163	127
TGME49_314730	ALG6, ALG8 glycosyltransferase family protein	-0.263632	5.06863	0.0511873	0.203749	0.0115379	0	480	605	678	592	876	685
TGME49_285470	patched family protein	-0.26352	8.64915	0.151706	0.387145	0.0241327	0	7692	6098	7126	9007	8704	7600
TGME49_289340	hypothetical protein	-0.263134	4.34923	0.194369	0.446946	0.0268697	0	369	275	418	462	422	392
TGME49_279410	hypothetical protein	-0.263118	6.27515	0.0901275	0.288591	0.0166111	0	1496	1163	1371	1681	1769	1450
TGME49_249620	histone deacetylase HDAC2 (HDAC2)	-0.262871	5.31961	0.0650498	0.235955	0.0132647	0	555	690	859	675	1007	877
TGME49_284180	hypothetical protein	-0.262709	9.27133	0.14807	0.381381	0.023602	0	8592	12112	11859	9187	17409	13550
TGME49_277500	26S proteasome regulatory subunit 7, putative	-0.262005	7.26427	0.0755735	0.257606	0.0152875	0	2411	2393	3289	2827	3433	3501
TGME49_230420	sarco/endoplasmic reticulum Ca2+-ATPase	-0.261925	8.0288	0.0697851	0.245709	0.0147929	0	4172	4469	5075	5021	6238	5383
TGME49_316230	SAC1 phosphoinositide phosphatase, putative	-0.26168	6.13915	0.0408783	0.176621	0.0109877	0	1102	1271	1325	1157	1854	1525
TGME49_313040	hypothetical protein	-0.26121	5.20049	0.0549935	0.212196	0.0118581	0	522	676	736	637	949	771
TGME49_232190	Sec7 domain-containing protein	-0.2606	6.68053	0.0444507	0.186052	0.0115426	0	1636	1813	1935	1652	2706	2249
TGME49_259530	GalNac	-0.259889	5.82046	0.0470308	0.193069	0.0113991	0	848	945	1182	1052	1307	1231
TGME49_221922	NifU family domain-containing protein	-0.25984	5.37026	0.0432449	0.182263	0.0105557	0	703	735	723	741	984	908
TGME49_292080	leucyl-tRNA synthetase	-0.25979	8.07275	0.0705362	0.247218	0.0146324	0	4263	4703	5187	4926	6643	5640
TGME49_310798	hypothetical protein	-0.259752	4.37485	0.0997833	0.305391	0.0150958	0	351	367	364	374	565	391
TGME49_253035	hypothetical protein	-0.259576	1.86348	0.269367	0.535093	0.0234511	0	57	57	72	62	92	73
TGME49_231920	oxidoreductase, short chain dehydrogenase/reductase family protein	-0.25948	5.89566	0.0718547	0.249582	0.0140562	0	1053	912	1150	1228	1266	1256
TGME49_299080	VTC domain-containing protein	-0.258603	6.37858	0.0350093	0.158227	0.0101821	0	1268	1443	1669	1486	2050	1779
TGME49_265450	hexokinase	-0.258364	7.66704	0.12545	0.347847	0.0201658	0	3633	3119	3896	4485	4333	3966
TGME49_248750	hypothetical protein	-0.257968	3.50401	0.270518	0.536082	0.0345866	0	135	173	291	222	264	229
TGME49_244280	hypothetical protein	-0.257918	7.94969	0.232903	0.493601	0.0333418	0	4325	3459	5209	5304	4103	5935
TGME49_213880	hypothetical protein	-0.257791	3.15776	0.175514	0.421905	0.0189567	0	144	167	152	162	232	172
TGME49_246535	hypothetical protein	-0.257486	1.94967	0.263771	0.528611	0.0228887	0	55	73	70	68	97	76
TGME49_208790	MC family transporter, putative	-0.257373	6.62266	0.108459	0.3204	0.017939	0	1810	1381	1971	2092	2066	2037
TGME49_243750	tetratricopeptide repeat-containing protein	-0.257326	5.47852	0.0477964	0.194614	0.0109369	0	657	779	913	762	1179	921
TGME49_229150	transporter, major facilitator family protein	-0.257058	3.50532	0.196493	0.449146	0.0234083	0	156	206	233	174	291	259
TGME49_321640	cell division protein CDC48AP (CDC48AP)	-0.256471	4.94343	0.0897322	0.287656	0.0147032	0	424	551	648	517	739	704
TGME49_312120	hypothetical protein	-0.256449	1.14371	0.417439	0.66972	0.0370524	0	43	35	32	29	59	48
TGME49_214620	hypoxia- inducible factor prolyl hydroxylase (phd2), putative	-0.256251	6.14312	0.0520638	0.205604	0.0117374	0	1033	1252	1444	1180	1898	1469
TGME49_265830	phosphodiesterase/alkaline phosphatase D family protein	-0.256241	5.57016	0.0711098	0.247989	0.013329	0	652	884	973	803	1343	920
TGME49_261660	hypothetical protein	-0.256016	5.67449	0.0542775	0.210721	0.0116335	0	751	1015	920	886	1385	1012
TGME49_223580	mediator complex subunit MED4 (MED4)	-0.255901	4.77522	0.0597185	0.22209	0.0112544	0	429	469	540	476	727	551
TGME49_288890	hypothetical protein	-0.255841	5.73228	0.121374	0.342141	0.0185686	0	661	1056	1098	817	1424	1183
TGME49_276190	hypothetical protein	-0.255807	4.94198	0.120553	0.341407	0.0177688	0	433	509	681	489	733	737
TGME49_262980	hypothetical protein	-0.25579	4.93785	0.0842858	0.276928	0.0140497	0	533	463	609	633	690	610
TGME49_232970	hypothetical protein	-0.255702	3.63586	0.161966	0.402203	0.0193421	0	202	205	242	199	313	279
TGME49_292325	hypothetical protein	-0.255693	3.77896	0.135291	0.363188	0.0167808	0	214	237	267	234	357	284
TGME49_225130	hypothetical protein	-0.255304	5.69943	0.0817051	0.270761	0.0143416	0	771	954	1013	805	1548	1021
TGME49_256950	hypothetical protein	-0.255267	1.60877	0.375941	0.633361	0.0415978	0	33	67	56	41	72	76
TGME49_289520	hypothetical protein	-0.255201	6.15058	0.0741122	0.254361	0.0138798	0	1035	1447	1257	1151	1961	1470
TGME49_321170	Toxoplasma gondii family C protein	-0.255063	4.02534	0.178627	0.42703	0.02255	0	201	322	335	311	381	337
TGME49_243800	long-chain fatty acid CoA ligase, putative	-0.254843	8.19455	0.0973399	0.30124	0.0167983	0	5058	4626	5710	5912	6823	5835
TGME49_299100	hypothetical protein	-0.254823	6.50021	0.139583	0.370687	0.0207264	0	1225	1868	1687	1261	2627	1995
TGME49_214260	alpha-glucan water dikinase 1, putative	-0.254763	6.61306	0.0481622	0.195558	0.011394	0	1724	1510	1903	1854	2424	1961
TGME49_290200	NAD/NADP octopine/nopaline dehydrogenase, alpha-helical domain-containing protein	-0.253854	7.88528	0.1895	0.440803	0.026667	0	3728	3384	5395	4687	4540	5579
TGME49_293040	hypothetical protein	-0.253744	5.77631	0.120909	0.341705	0.01827	0	710	944	1255	876	1354	1274
TGME49_260290	hypothetical protein	-0.253664	1.57846	0.386303	0.644397	0.0384547	0	42	59	51	34	83	70
TGME49_257550	hypothetical protein	-0.253493	6.21061	0.104907	0.314131	0.0168867	0	1071	1230	1617	1364	1523	1776
TGME49_268720	Hrf1 family protein	-0.253453	5.76363	0.0400151	0.173541	0.00996628	0	918	948	983	1076	1294	1075
TGME49_227350	hypothetical protein	-0.253211	5.57201	0.0808407	0.269054	0.0140377	0	625	880	1014	836	1135	1055
TGME49_209070	hypothetical protein	-0.253161	7.07922	0.0745347	0.254974	0.0140516	0	2219	2552	2330	2173	3895	2687
TGME49_277780	hypothetical protein	-0.252946	2.27305	0.289696	0.5558	0.0284332	0	68	88	94	67	121	116
TGME49_290910	hypothetical protein	-0.25268	5.35865	0.0411914	0.177426	0.00970643	0	678	722	753	766	972	865
TGME49_291300	RER1 protein, putative	-0.252542	6.55531	0.137863	0.367954	0.0202286	0	1202	1794	1995	1374	2449	2227
TGME49_261990	zinc finger, C3HC4 type (RING finger) domain-containing protein	-0.252361	6.35353	0.0735642	0.253612	0.0136126	0	1226	1457	1634	1244	2208	1817
TGME49_295000	hypothetical protein	-0.251571	5.11651	0.054976	0.212196	0.0107495	0	606	573	639	623	866	720
TGME49_305060	CAP-Gly domain-containing protein	-0.251547	7.43496	0.0611098	0.225131	0.0126604	0	2788	2950	3383	3182	4269	3578
TGME49_266110	DEAD/DEAH box helicase domain-containing protein	-0.25152	5.55822	0.0398664	0.173004	0.00961916	0	737	820	925	819	1201	990
TGME49_311250	hypothetical protein	-0.251517	6.3989	0.068282	0.242524	0.013012	0	1256	1524	1677	1320	2381	1751
TGME49_318880	hypothetical protein	-0.251455	4.10999	0.241608	0.503574	0.0297401	0	266	257	386	246	414	439
TGME49_263570	hypothetical protein	-0.251197	7.05105	0.0516343	0.204822	0.0115838	0	2204	2214	2563	2608	3003	2773
TGME49_204420	oocyst wall protein OWP1 (OWP1)	-0.250974	3.57458	0.161605	0.402203	0.0184046	0	178	197	250	215	306	235
TGME49_232500	hypothetical protein	-0.250669	5.42509	0.103255	0.310965	0.0158209	0	662	669	938	784	908	1014
TGME49_312622	DUF803 domain-containing protein	-0.250647	6.00636	0.106122	0.316948	0.0164951	0	991	989	1419	1160	1363	1530
TGME49_225880	UDP-glucose 4-epimerase	-0.250508	5.52659	0.105187	0.314835	0.0160114	0	860	681	873	1003	1031	865
TGME49_218240	hypothetical protein	-0.250465	7.33507	0.0961349	0.299072	0.0159679	0	2536	2550	3451	3012	3497	3683
TGME49_210345	hypothetical protein	-0.249848	5.34298	0.138061	0.368339	0.019037	0	545	701	907	599	1054	951
TGME49_207040	hypothetical protein	-0.249822	4.97723	0.0583128	0.219259	0.01075	0	496	552	610	549	843	624
TGME49_231215	hypothetical protein	-0.249717	4.27489	0.143396	0.375434	0.0180328	0	283	336	401	310	496	429
TGME49_231940	ThiF family protein	-0.24962	5.87318	0.0584961	0.219709	0.0115776	0	1016	901	1166	1123	1503	1110
TGME49_254870	hypothetical protein	-0.249597	6.68088	0.172424	0.417526	0.0235136	0	1984	1326	2073	2235	2079	2102
TGME49_299030	RNA recognition motif 2 protein	-0.249502	6.99307	0.0430503	0.181929	0.0105022	0	2072	2266	2372	2324	3361	2470
TGME49_294025	hypothetical protein	-0.249259	4.56244	0.0978414	0.301848	0.0138797	0	367	421	455	387	641	486
TGME49_248170	hypothetical protein	-0.249022	3.85183	0.145632	0.378337	0.0171314	0	218	259	281	261	389	270
TGME49_239480	RNB family domain-containing protein	-0.248947	5.81759	0.0389899	0.170343	0.00951338	0	866	1002	1108	1026	1408	1158
TGME49_306910	hypothetical protein	-0.248707	6.28177	0.0529637	0.207481	0.011176	0	1373	1316	1395	1573	1886	1473
TGME49_257180	RecF/RecN/SMC N terminal domain-containing protein	-0.248655	6.32647	0.0461586	0.191319	0.0104871	0	1292	1523	1408	1440	2124	1573
TGME49_240930	MoaC family protein	-0.248532	1.10497	0.379868	0.637656	0.0300576	0	31	40	37	37	46	47
TGME49_307575	hypothetical protein	-0.248485	4.17849	0.113451	0.329322	0.0146563	0	287	309	355	333	455	361
TGME49_223590	proteasome subunit	-0.248467	6.85198	0.12285	0.344182	0.0181707	0	2224	1697	2132	2460	2398	2380
TGME49_311780	Zn-containing alcohol dehydrogenase	-0.248346	6.27959	0.0474332	0.193818	0.0105851	0	1353	1319	1409	1542	1896	1491
TGME49_207620	pyridine nucleotide-disulfide oxidoreductase domain-containing protein	-0.248126	7.58426	0.0870246	0.282707	0.0148346	0	3220	3131	3767	3758	4451	3936
TGME49_221410	actin-like protein ALP4 (ALP4)	-0.248055	6.08191	0.0660288	0.238434	0.012292	0	1042	1137	1402	1108	1689	1528
TGME49_269960	14-3-3 superfamily protein	-0.248053	4.08331	0.160596	0.400623	0.0192696	0	245	283	366	280	432	367
TGME49_263335	hypothetical protein	-0.247949	2.62357	0.262472	0.526837	0.0252243	0	88	105	128	131	151	103
TGME49_272290	pyruvate dehydrogenase complex subunit PD-HE1Beta (PDHE1B)	-0.247624	5.15455	0.186132	0.437298	0.0237781	0	506	556	827	633	695	903
TGME49_213072	Sec1 family protein	-0.247559	7.07897	0.0530168	0.207572	0.0113534	0	2234	2410	2478	2307	3652	2722
TGME49_215230	RNA recognition motif-containing protein	-0.247549	6.76909	0.0430664	0.181929	0.0102757	0	1763	1814	2181	1990	2704	2251
TGME49_290860	amino acid transporter, putative	-0.247424	7.72682	0.08492	0.277949	0.0145596	0	3506	3794	3860	3715	5619	4243
TGME49_204370	WD-40 repeat protein	-0.247331	6.7666	0.0717297	0.249397	0.0130671	0	1978	1704	2038	2248	2510	2115
TGME49_278660	P-type ATPase4, putative	-0.247303	7.71071	0.100419	0.306524	0.0160422	0	3150	3606	4340	4037	4732	4468
TGME49_234420	ATPase, AAA family protein	-0.247037	5.65874	0.0864516	0.281771	0.0139367	0	747	813	1116	1019	1107	1052
TGME49_306990	hypothetical protein	-0.246978	3.94192	0.164757	0.406811	0.0189936	0	219	269	322	256	385	335
TGME49_291020	myosin head (motor domain) domain-containing protein	-0.246912	6.83559	0.0471305	0.193266	0.0106634	0	1803	2137	2083	2248	2700	2284
TGME49_260250	cyclin domain protein, cyclin H family protein	-0.246657	6.03846	0.0505835	0.202557	0.0106307	0	1106	1073	1284	1308	1619	1243
TGME49_280470	AP2 domain transcription factor AP2VIIa-1 (AP2VIIA1)	-0.246357	5.56833	0.0592689	0.221141	0.0111886	0	709	822	978	968	1115	914
TGME49_266310	Alpha-1,3-mannosyl-glycoprotein 2-beta-N-acetylglucosaminyltransferase	-0.246325	5.03258	0.119581	0.34027	0.0164075	0	470	534	730	558	741	771
TGME49_202040	hypothetical protein	-0.24605	6.6317	0.0511388	0.203673	0.0109173	0	1648	1676	1904	2020	2289	1951
TGME49_248160	hypothetical protein	-0.245949	5.33624	0.0663172	0.238831	0.0115824	0	576	709	855	714	1036	826
TGME49_225340	hypothetical protein	-0.245434	6.98029	0.0556728	0.213448	0.0114099	0	1875	2273	2540	2224	3092	2720
TGME49_286760	hypothetical protein	-0.245289	4.4191	0.125608	0.347847	0.0159294	0	302	374	455	383	529	445
TGME49_247485	zinc finger, C3HC4 type (RING finger) domain-containing protein	-0.245195	5.70761	0.0849981	0.277949	0.0135576	0	742	876	1156	881	1296	1152
TGME49_213810	iron-sulfur cluster protein ISCA (ISCA)	-0.245157	4.48691	0.173603	0.419092	0.0207077	0	305	429	452	331	641	472
TGME49_230230	hypothetical protein	-0.245152	6.09154	0.108364	0.3204	0.0159193	0	937	1284	1398	1072	2016	1325
TGME49_220910	HEAT repeat-containing protein	-0.244158	7.09446	0.066216	0.238736	0.0122948	0	2066	2476	2695	2264	3726	2789
TGME49_221250	hypothetical protein	-0.243906	6.64558	0.176447	0.423448	0.0228911	0	1435	1535	2360	1832	1959	2478
TGME49_262730	rhoptry protein ROP16 (ROP16)	-0.243597	7.83726	0.132306	0.358819	0.018597	0	3968	3766	4323	4926	4803	4589
TGME49_263240	hypothetical protein	-0.24314	5.5089	0.114986	0.331969	0.0159237	0	853	705	831	1003	991	857
TGME49_254650	zinc finger protein	-0.242732	5.6462	0.128735	0.353116	0.0172397	0	961	811	851	1119	1154	873
TGME49_231180	hypothetical protein	-0.242267	7.24305	0.122713	0.344109	0.0173416	0	2932	2371	2645	3254	3455	2822
TGME49_244165	hypothetical protein	-0.242068	4.13947	0.216136	0.474172	0.0243291	0	224	305	407	302	487	337
TGME49_215060	small GTP-binding protein sar1, putative	-0.241952	6.97526	0.0876183	0.283837	0.0140135	0	2004	1993	2672	2299	2778	2858
TGME49_257710	actin-like protein ALP 5 (ALP5)	-0.241886	5.83945	0.0574561	0.217811	0.0106985	0	888	973	1171	975	1511	1174
TGME49_228750	calcium dependent protein kinase CDPK7 (CDPK7)	-0.24165	6.93875	0.07124	0.248193	0.0124537	0	1858	2345	2291	2007	3108	2717
TGME49_297220	AMP-binding enzyme domain-containing protein	-0.241384	4.61073	0.169126	0.413034	0.0199322	0	339	388	571	400	604	548
TGME49_216640	GHMP kinase, putative	-0.241344	2.53318	0.275674	0.541444	0.0248125	0	97	81	123	110	133	117
TGME49_305180	Na+/H+ exchanger NHE3	-0.241311	6.60326	0.0906269	0.289277	0.0140722	0	1397	1680	2092	1576	2401	2218
TGME49_294330	EGF family domain-containing protein	-0.241296	6.10547	0.287993	0.55422	0.0362671	0	1052	947	1665	1223	1149	1900
TGME49_244180	microneme-like protein	-0.241235	3.70249	0.335496	0.600187	0.0403635	0	218	175	292	286	217	296
TGME49_295970	hypothetical protein	-0.240762	3.73701	0.165201	0.407473	0.0175219	0	214	215	272	254	313	271
TGME49_286500	hypothetical protein	-0.240517	5.46534	0.0771104	0.261541	0.012134	0	703	695	941	823	1006	957
TGME49_207960	hypothetical protein	-0.240507	6.08748	0.0470546	0.193069	0.00974999	0	1105	1149	1342	1217	1721	1389
TGME49_310920	hypothetical protein	-0.24046	1.20131	0.422171	0.672638	0.0336963	0	35	47	34	32	61	48
TGME49_310270	hypothetical protein	-0.240135	5.27908	0.0744392	0.254974	0.0115859	0	599	682	774	633	1042	809
TGME49_233130	nucleoside transporter protein	-0.240107	6.43735	0.0498641	0.20044	0.0101342	0	1511	1500	1556	1611	2243	1665
TGME49_256970	vacuolar ATP synthase subunit A, putative	-0.239543	7.38066	0.107726	0.319636	0.0156253	0	2927	2649	3223	3559	3753	3158
TGME49_247652	hypothetical protein	-0.239532	5.19467	0.0804893	0.268334	0.0120413	0	531	643	769	632	926	771
TGME49_316760	hypothetical protein	-0.239391	4.93266	0.0695763	0.245359	0.0107407	0	479	517	619	563	779	597
TGME49_203810	kelch repeat-containing protein	-0.239386	6.91824	0.0673692	0.241136	0.0118869	0	1854	2003	2566	2316	2884	2452
TGME49_313700	hypothetical protein	-0.239368	4.51754	0.120939	0.341705	0.0147402	0	335	394	484	393	583	479
TGME49_209940	transporter/permease protein	-0.238922	5.46075	0.0565956	0.215493	0.0100795	0	675	752	907	800	1120	879
TGME49_273960	chaperonin GroS protein	-0.238788	6.77026	0.058156	0.219026	0.0109501	0	1735	1832	2219	2140	2535	2212
TGME49_318550	hypothetical protein	-0.238787	5.50642	0.0566499	0.215581	0.0100822	0	789	745	863	869	1130	881
TGME49_307570	glycerol-3-phosphate dehydrogenase (gpdh), putative	-0.238574	6.83745	0.0488237	0.197289	0.0100836	0	1807	2027	2224	2127	2750	2366
TGME49_314220	hypothetical protein	-0.238465	6.61825	0.0675149	0.241251	0.0116557	0	1562	1759	1881	1568	2672	2062
TGME49_253810	hypothetical protein	-0.238399	5.80532	0.0644979	0.234372	0.010952	0	855	1038	1069	933	1535	1115
TGME49_256840	hypothetical protein	-0.238381	5.51968	0.102058	0.30918	0.0141322	0	644	819	976	753	1092	1064
TGME49_253050	hypothetical protein	-0.238377	3.52553	0.171162	0.415517	0.0168418	0	180	207	218	203	296	229
TGME49_231160	hypothetical protein	-0.238302	7.59221	0.233064	0.493642	0.0284107	0	3201	2710	4337	3725	3549	4731
TGME49_228010	hypothetical protein	-0.238045	5.34984	0.0710862	0.247989	0.011184	0	584	764	816	707	1055	835
TGME49_238110	replication factor a protein 3 protein	-0.238004	4.86029	0.182946	0.433191	0.0211686	0	464	422	653	533	580	701
TGME49_205380	fructose-bisphospatase I	-0.237622	7.0628	0.0659686	0.23834	0.0116154	0	2166	2201	2721	2444	3141	2871
TGME49_260510	ubiquitin thioesterase otubain-like family protein	-0.237398	6.10007	0.0538581	0.209916	0.0101268	0	1137	1128	1365	1319	1667	1354
TGME49_263840	hypothetical protein	-0.237356	5.01897	0.0770878	0.261541	0.0112277	0	510	561	645	552	880	639
TGME49_307605	hypothetical protein	-0.236775	6.02297	0.0732655	0.252833	0.0117295	0	1147	1034	1252	1313	1590	1206
TGME49_210408	HMG (high mobility group) box domain-containing protein	-0.236745	9.30822	0.222958	0.48272	0.0270212	0	11384	9017	13154	13341	12293	13816
TGME49_257330	hypothetical protein	-0.23673	6.53585	0.0814717	0.270137	0.0126803	0	1422	1619	1886	1460	2380	2084
TGME49_223845	hypothetical protein	-0.236627	3.15038	0.223018	0.48272	0.0203923	0	142	174	148	175	210	170
TGME49_267100	protein phosphatase 2C domain-containing protein	-0.235856	7.18507	0.075539	0.257606	0.012288	0	2197	2720	2810	2423	3738	3120
TGME49_289310	cullin family protein	-0.235815	5.84941	0.0982242	0.302356	0.0137254	0	809	997	1266	999	1356	1292
TGME49_208300	hypothetical protein	-0.235674	5.95533	0.104074	0.312446	0.0142569	0	1100	918	1262	1293	1427	1179
TGME49_268900	dense granular protein GRA10 (GRA10)	-0.235664	6.1545	0.0682791	0.242524	0.0112392	0	1075	1332	1373	1175	1865	1507
TGME49_221620	beta-tubulin, putative	-0.235648	8.53939	0.236751	0.497864	0.028349	0	6496	5314	7918	7543	6822	8730
TGME49_200470	hypothetical protein	-0.235597	7.39906	0.0822375	0.272264	0.0128887	0	2729	2920	3301	3183	4452	3118
TGME49_277540	hypothetical protein	-0.235489	3.51204	0.345458	0.607751	0.0396044	0	133	215	258	147	309	272
TGME49_276810	hypothetical protein	-0.235464	2.59019	0.38995	0.64781	0.0416445	0	71	109	137	87	198	101
TGME49_297420	beta-tubulin cofactor D, putative	-0.235419	6.03474	0.0578791	0.218433	0.010244	0	1017	1214	1244	1214	1738	1224
TGME49_218810	histidyl-tRNA synthetase	-0.234964	5.05027	0.121925	0.342648	0.0150098	0	551	485	719	651	741	687
TGME49_297180	hypothetical protein	-0.234831	7.43769	0.125094	0.347672	0.0165417	0	2567	2931	3740	2844	4209	3960
TGME49_308945	hypothetical protein	-0.23475	3.13708	0.217004	0.475473	0.0189094	0	138	148	176	151	230	174
TGME49_247290	hypothetical protein	-0.234704	5.35734	0.144013	0.376248	0.017125	0	559	853	766	642	1197	800
TGME49_275630	HECT-domain (ubiquitin-transferase) domain-containing protein	-0.234463	7.08039	0.0689402	0.243986	0.0115494	0	2045	2472	2676	2311	3449	2857
TGME49_316450	longevity-assurance protein (LAG1) domain-containing protein	-0.233861	6.56586	0.0527547	0.207366	0.00991516	0	1600	1594	1822	1805	2324	1866
TGME49_237870	FYVE zinc finger domain-containing protein	-0.233521	5.45296	0.0935226	0.294828	0.0126586	0	629	825	875	746	1236	824
TGME49_272340	hypothetical protein	-0.233247	5.22415	0.0734996	0.253515	0.0107704	0	552	701	731	676	957	739
TGME49_320010	hypothetical protein	-0.232911	6.66431	0.057904	0.218433	0.0103034	0	1661	1811	1903	1722	2553	2173
TGME49_228370	hypothetical protein	-0.232857	5.60072	0.0933153	0.294443	0.0127451	0	879	778	903	1010	1075	953
TGME49_209450	TLD protein	-0.232644	7.38587	0.0860894	0.28093	0.0128858	0	2525	3079	3292	2892	4233	3511
TGME49_226040	EF hand domain-containing protein	-0.232075	5.70674	0.207393	0.46331	0.0232908	0	1066	720	959	1163	1044	1034
TGME49_278830	glucose-6-phosphate 1-dehydrogenase	-0.231943	9.96326	0.145349	0.377892	0.0181824	0	16857	17557	18489	20009	23597	19323
TGME49_211330	methionine aminopeptidase	-0.231811	3.87792	0.357757	0.617916	0.0423153	0	211	208	363	280	251	374
TGME49_316150	ULK kinase	-0.231709	6.24304	0.112029	0.326563	0.0145534	0	1031	1461	1549	1205	2059	1584
TGME49_248840	transporter, major facilitator family protein	-0.231542	4.47866	0.194061	0.446744	0.0203327	0	308	402	476	337	558	520
TGME49_312600	heat shock protein HSP21 (HSP21)	-0.231479	8.52597	0.298162	0.564249	0.0353713	0	7913	5706	5691	8958	7937	6043
TGME49_251520	hypothetical protein	-0.23145	6.06071	0.140464	0.371602	0.0168512	0	1294	1117	1099	1410	1690	1116
TGME49_306470	isoprenylcysteine carboxyl methyltransferase (icmt) family protein	-0.231351	5.49748	0.119698	0.340324	0.0146618	0	624	817	969	707	1231	952
TGME49_230200	hypothetical protein	-0.231289	1.6184	0.366982	0.624804	0.0279533	0	49	63	45	55	73	60
TGME49_255440	hypothetical protein	-0.231255	4.64913	0.198383	0.452122	0.0209179	0	344	426	568	366	709	534
TGME49_226350	hypothetical protein	-0.23125	5.43043	0.0780811	0.263414	0.0111011	0	660	785	845	701	1117	927
TGME49_272670	peptidase family M3 protein	-0.231107	5.57432	0.0802327	0.268245	0.0113853	0	715	839	981	781	1283	978
TGME49_300100	rhoptry neck protein RON2 (RON2)	-0.230636	9.55562	0.152115	0.387905	0.0185729	0	11693	12964	15426	14223	16843	16253
TGME49_213610	hypothetical protein	-0.229998	8.45676	0.128885	0.353389	0.0163316	0	5563	6828	6259	6320	9173	6870
TGME49_260990	hypothetical protein	-0.229992	3.73345	0.22859	0.488195	0.0215914	0	199	227	278	204	334	303
TGME49_300160	hypothetical protein	-0.229369	4.32197	0.172111	0.41709	0.0175372	0	284	359	420	334	494	436
TGME49_267840	tetratricopeptide repeat-containing protein	-0.229276	5.70871	0.0562874	0.21491	0.00934745	0	867	896	1010	986	1282	1035
TGME49_270530	ubiquitin fusion degradation protein UFD1CY (UFD1CY)	-0.229204	5.57625	0.0642612	0.233757	0.00989534	0	766	793	976	848	1217	961
TGME49_228130	hypothetical protein	-0.228936	6.58658	0.0561676	0.214689	0.0097791	0	1596	1679	1824	1853	2332	1881
TGME49_306350	variable surface lipoprotein	-0.228783	5.44256	0.118946	0.339438	0.0143179	0	705	679	927	883	909	919
TGME49_221522	adaptor complexes medium subunit family protein	-0.228766	6.27596	0.0587598	0.220461	0.00985288	0	1206	1358	1559	1450	1924	1528
TGME49_208390	hypothetical protein	-0.228764	5.78165	0.0577633	0.218378	0.00947654	0	925	936	1055	1040	1328	1102
TGME49_267520	anaphase promoting complex subunit 11, putative	-0.228693	1.68881	0.367341	0.624804	0.0244819	0	51	54	61	52	84	63
TGME49_267830	hypothetical protein	-0.22865	3.61539	0.196091	0.44867	0.0180742	0	197	204	246	203	321	251
TGME49_203150	hypothetical protein	-0.228623	6.12461	0.0956476	0.298438	0.0127547	0	974	1339	1410	1152	1830	1463
TGME49_260580	hypothetical protein	-0.228605	6.25445	0.103485	0.31149	0.013515	0	1110	1306	1660	1418	1679	1693
TGME49_293570	translocation protein sec62, putative	-0.228591	7.69262	0.134856	0.362507	0.0165504	0	3206	3399	4430	3865	4696	4452
TGME49_256070	CMGC kinase	-0.228472	6.66397	0.0594217	0.221504	0.010029	0	1709	1687	1987	1859	2523	2038
TGME49_249340	hypothetical protein	-0.228254	7.38248	0.107137	0.318331	0.0140954	0	2461	3143	3292	2767	4516	3380
TGME49_222410	hypothetical protein	-0.227903	6.54739	0.0964477	0.2992	0.0129349	0	1380	1577	2039	1541	2438	1978
TGME49_254000	hypothetical protein	-0.227844	7.78989	0.126805	0.349986	0.0157511	0	3578	4322	3842	3969	5888	4239
TGME49_220920	hypothetical protein	-0.22758	4.47444	0.205633	0.460762	0.020626	0	306	430	447	326	590	500
TGME49_318210	hypothetical protein	-0.227474	5.45275	0.0802489	0.268245	0.0109056	0	651	865	812	763	1133	884
TGME49_233310	peptidase D, putative	-0.227373	5.15287	0.103742	0.311587	0.0124887	0	520	629	747	603	961	702
TGME49_233790	serine/threonine protein kinase AktR, putative	-0.227342	4.99046	0.110308	0.3232	0.0129087	0	531	487	669	610	733	652
TGME49_301280	hypothetical protein	-0.227272	4.12207	0.206794	0.462764	0.0199177	0	246	346	332	276	475	357
TGME49_201630	protein phosphatase 2C domain-containing protein	-0.227202	6.59098	0.116233	0.333899	0.014512	0	1547	1450	2144	1940	2172	1931
TGME49_204280	cell-cycle-associated protein kinase DYRK, putative	-0.226957	7.27192	0.121333	0.342141	0.015067	0	2289	2769	3193	2388	4135	3356
TGME49_297160	hypothetical protein	-0.226855	5.2324	0.111881	0.326543	0.0131775	0	700	586	699	747	866	744
TGME49_289320	casein kinase I, putative	-0.226808	7.91969	0.164132	0.405991	0.0188739	0	3433	4210	5321	3918	6303	5211
TGME49_267810	Rab 5	-0.226768	6.14636	0.103226	0.310965	0.0131653	0	1011	1259	1515	1155	1807	1540
TGME49_232060	hypothetical protein	-0.22661	5.51438	0.115217	0.332082	0.0137618	0	692	768	976	818	985	1060
TGME49_321430	hypothetical protein	-0.22557	4.07963	0.19758	0.450756	0.0186998	0	312	258	321	331	407	322
TGME49_216900	cytokine induced apoptosis inhibitor 1 family protein	-0.225457	5.95223	0.097666	0.30171	0.0124619	0	1109	989	1182	1281	1412	1184
TGME49_311790	hypothetical protein	-0.225331	4.94488	0.147787	0.380936	0.0156155	0	593	484	546	642	696	586
TGME49_269840	proteasome regulatory subunit	-0.224967	6.77707	0.101205	0.307837	0.0130769	0	1884	1775	2168	2262	2350	2231
TGME49_308590	Mov34/MPN/PAD-1 family protein	-0.224881	6.37962	0.107761	0.319636	0.0134264	0	1439	1241	1748	1616	1864	1738
TGME49_288900	Yos1 family protein	-0.224827	3.30529	0.305263	0.570648	0.028313	0	127	200	197	143	265	218
TGME49_263280	hypothetical protein	-0.224479	4.40952	0.164411	0.406315	0.0159986	0	360	408	354	405	549	387
TGME49_286650	hypothetical protein	-0.224352	5.79871	0.100665	0.306797	0.0124815	0	989	932	1027	1173	1226	1075
TGME49_219640	hypothetical protein	-0.224132	6.5822	0.0811781	0.269789	0.0112804	0	1556	1804	1732	1665	2652	1799
TGME49_315885	glycosyltransferase, putative	-0.224124	6.52695	0.0790082	0.265895	0.0111421	0	1322	1771	1832	1677	2242	1903
TGME49_236640	zinc finger, C3HC4 type (RING finger) domain-containing protein	-0.22408	7.12823	0.0709552	0.247842	0.0106887	0	2313	2403	2728	2606	3465	2770
TGME49_259980	DnaJ domain-containing protein	-0.223913	5.97624	0.0654775	0.237061	0.00977055	0	1037	1055	1257	1166	1567	1244
TGME49_316140	hypothetical protein	-0.223787	6.26098	0.0754596	0.257582	0.0107159	0	1213	1281	1595	1486	1848	1495
TGME49_312300	Sec7 domain-containing protein	-0.223426	7.49357	0.1264	0.349305	0.0150601	0	2743	3219	3662	2956	4452	4015
TGME49_291050	histone kinase SNF1, putative	-0.223114	6.23973	0.122719	0.344109	0.0143604	0	1114	1244	1686	1414	1644	1671
TGME49_228460	hypothetical protein	-0.222972	6.12955	0.0687179	0.243697	0.0100453	0	1100	1229	1402	1301	1639	1463
TGME49_291900	Ydr279p family (RNase H2 complex component) protein	-0.222893	5.84877	0.151454	0.386931	0.0164092	0	1113	857	1077	1231	1278	1086
TGME49_224530	alveolin domain containing intermediate filament IMC5 (ALV11)	-0.222653	7.49266	0.156122	0.393074	0.0174273	0	2999	2707	3905	3447	3962	3867
TGME49_307020	hypothetical protein	-0.221969	5.69933	0.180235	0.42971	0.0187065	0	981	771	999	1162	1054	1001
TGME49_313930	transmembrane protein	-0.221689	7.19988	0.090634	0.289277	0.0119613	0	2396	2826	2596	2656	3870	2809
TGME49_305540	hypothetical protein	-0.221643	6.91833	0.072122	0.250134	0.0104862	0	1998	2085	2358	2312	2883	2416
TGME49_263750	hypothetical protein	-0.221599	6.17663	0.0844991	0.277264	0.0111038	0	1250	1360	1224	1404	1746	1401
TGME49_267855	hypothetical protein	-0.221193	5.81384	0.136585	0.365528	0.0148754	0	770	1141	1097	880	1510	1195
TGME49_200270	PAN/Apple domain-containing protein	-0.221153	6.63854	0.109719	0.322135	0.0132226	0	1776	1593	1923	2046	2138	2026
TGME49_249710	Parkinson disease 7 domain containing 1 family protein	-0.221012	3.95906	0.219377	0.478552	0.0196524	0	268	240	315	320	357	292
TGME49_208340	hypothetical protein	-0.220894	6.44513	0.0696644	0.245545	0.0100674	0	1408	1567	1665	1700	1986	1774
TGME49_211640	hypothetical protein	-0.220735	6.99115	0.151846	0.387361	0.0165989	0	1784	2612	2407	1982	3670	2512
TGME49_268580	hypothetical protein	-0.22073	5.82947	0.0721198	0.250134	0.00989119	0	923	975	1131	1093	1422	1071
TGME49_319930	hypothetical protein	-0.220725	6.4514	0.108413	0.3204	0.012956	0	1279	1566	1839	1391	2380	1813
TGME49_310150	AMP-binding enzyme domain-containing protein	-0.220415	8.11926	0.225555	0.48545	0.0235649	0	5431	4539	4733	6245	6288	4814
TGME49_201860	hypothetical protein	-0.220302	9.7591	0.269075	0.535041	0.0284772	0	16365	12230	17451	18807	16869	17934
TGME49_257020	hypothetical protein	-0.220242	5.80215	0.128589	0.352857	0.0141432	0	999	932	1028	1225	1270	986
TGME49_233838	PET112 family, C terminal region domain-containing protein	-0.22019	4.40767	0.179612	0.428668	0.0168077	0	308	355	470	374	522	440
TGME49_281955	hypothetical protein	-0.220067	3.65126	0.245628	0.50759	0.0212226	0	201	216	248	214	270	298
TGME49_310360	hypothetical protein	-0.219258	7.13794	0.0892753	0.286924	0.0115953	0	2437	2386	2670	2683	3211	2936
TGME49_297350	hypothetical protein	-0.218782	1.3849	0.411762	0.665391	0.0302383	0	39	42	53	46	51	60
TGME49_249330	DNA repair protein rad10 subfamily protein	-0.218661	5.17834	0.122	0.342648	0.0128779	0	536	611	790	612	925	754
TGME49_262070	ribosomal rna assembly protein mis3, putative	-0.218495	6.27902	0.0726186	0.251478	0.00994757	0	1355	1341	1431	1465	1899	1526
TGME49_310560	hypothetical protein	-0.218462	5.0445	0.114008	0.330395	0.0121077	0	490	583	690	556	813	713
TGME49_215955	hypothetical protein	-0.218295	1.11588	0.427559	0.677905	0.0289089	0	34	38	38	42	50	38
TGME49_232180	UBA/TS-N domain-containing protein	-0.217705	6.66872	0.0921811	0.292731	0.0114617	0	1701	1817	1901	1631	2595	2227
TGME49_240890	6-phosphofructokinase	-0.217633	7.10902	0.100037	0.305779	0.0121909	0	2066	2715	2597	2378	3645	2744
TGME49_224210	hypothetical protein	-0.217627	6.31014	0.109574	0.32198	0.0126339	0	1167	1370	1716	1332	1935	1743
TGME49_276130	cathepsin CPC2 (CPC2)	-0.217467	6.35615	0.102093	0.30918	0.0120946	0	1308	1308	1765	1529	1867	1738
TGME49_224140	hypothetical protein	-0.217371	2.84573	0.407882	0.662211	0.0408879	0	160	109	104	161	141	137
TGME49_257770	histone lysine methyltransferase SET2 (SET2)	-0.21732	5.0705	0.138911	0.369896	0.0139861	0	502	559	736	617	740	742
TGME49_290950	clathrin heavy chain, putative	-0.217216	7.75701	0.140254	0.37154	0.0153529	0	3291	4079	4198	3978	4950	4645
TGME49_249720	ATP synthase F0 subunit 9, putative	-0.217022	7.65749	0.201883	0.456699	0.0205245	0	3283	3068	4459	3662	4278	4667
TGME49_216380	phospholipid-translocating P-type ATPase, flippase subfamily protein	-0.216959	6.52391	0.0799186	0.267659	0.010469	0	1363	1683	1881	1677	2271	1855
TGME49_293050	sybindin family protein	-0.216958	5.20422	0.164001	0.405813	0.0159875	0	544	602	829	581	914	835
TGME49_310460	Rab6	-0.216476	6.29299	0.114092	0.330429	0.0128345	0	1153	1343	1709	1356	1840	1736
TGME49_260400	hypothetical protein	-0.216224	6.22728	0.186954	0.438335	0.0185236	0	1493	1281	1182	1618	1776	1291
TGME49_205020	hypothetical protein	-0.215863	4.50426	0.156022	0.393074	0.0141424	0	410	395	396	440	547	434
TGME49_203700	SFT2 family protein	-0.215729	5.61424	0.156064	0.393074	0.0155812	0	872	786	946	1077	996	956
TGME49_211440	hypothetical protein	-0.215641	6.70599	0.0785161	0.264624	0.0102799	0	1667	1845	2067	1783	2656	2168
TGME49_226320	hypothetical protein	-0.215556	6.57176	0.119468	0.34027	0.0131822	0	1438	1719	1937	1466	2614	1990
TGME49_249460	WD domain, G-beta repeat-containing protein	-0.215521	4.74949	0.148986	0.382846	0.0139604	0	406	471	560	424	681	595
TGME49_274130	TBC domain-containing protein	-0.214953	5.10334	0.137699	0.367877	0.0134787	0	494	624	723	552	880	743
TGME49_250830	SAC3/GANP family protein	-0.21493	6.19823	0.123187	0.344446	0.0132888	0	1170	1175	1585	1414	1584	1579
TGME49_312570	CMGC kinase, MAPK family (ERK) MAPK-1	-0.214793	8.31626	0.183625	0.433909	0.0185894	0	4638	5582	6907	5322	7725	7072
TGME49_216055	hypothetical protein	-0.214742	6.11219	0.124986	0.347513	0.0133043	0	1285	1135	1252	1447	1565	1302
TGME49_236280	hypothetical protein	-0.214677	4.31454	0.194845	0.447445	0.0167983	0	314	345	401	314	513	430
TGME49_267610	hypothetical protein	-0.214581	5.05466	0.211692	0.468727	0.0196781	0	484	511	789	586	709	777
TGME49_267090	hypothetical protein	-0.214503	4.86182	0.233512	0.494286	0.0214206	0	378	488	699	449	732	657
TGME49_305910	hypothetical protein	-0.214423	5.04536	0.125981	0.348461	0.0124413	0	603	557	591	666	783	616
TGME49_204070	YT521-B family protein	-0.214174	7.47279	0.139979	0.371156	0.0148189	0	3278	3152	3000	3362	4403	3424
TGME49_202375	hypothetical protein	-0.214007	6.21423	0.173341	0.418898	0.0169776	0	1048	1419	1517	1065	2066	1615
TGME49_224480	cell-cycle-associated protein kinase CLK, putative	-0.21391	7.16053	0.115476	0.332552	0.0128728	0	2346	2723	2562	2316	3906	2891
TGME49_312075	hypothetical protein	-0.213511	2.08309	0.381354	0.639839	0.0268999	0	71	61	89	80	86	92
TGME49_281480	WD domain, G-beta repeat-containing protein	-0.213179	5.46722	0.134862	0.362507	0.0133129	0	704	777	883	660	1163	986
TGME49_286740	microneme-like protein	-0.213126	4.21023	0.441992	0.689313	0.0513433	0	464	233	268	422	416	308
TGME49_310810	apyrase	-0.212892	5.52369	0.137755	0.367877	0.013706	0	709	741	1015	897	986	979
TGME49_263470	ubiquitin carboxyl-terminal hydrolase UCHL3 (UCHL3)	-0.212885	5.06334	0.104789	0.314068	0.0107934	0	544	567	673	603	778	713
TGME49_243910	Cof family hydrolase subfamily protein	-0.212758	6.27124	0.124104	0.346312	0.0130463	0	1454	1175	1478	1508	1838	1495
TGME49_312065	hypothetical protein	-0.212557	6.12929	0.088996	0.286691	0.0104689	0	1100	1217	1430	1209	1702	1497
TGME49_273370	coatomer gamma 2-subunit protein, putative	-0.212543	5.69179	0.108438	0.3204	0.0115299	0	787	943	1037	823	1336	1115
TGME49_292600	hypothetical protein	-0.212529	3.6108	0.296125	0.562081	0.0247818	0	223	200	222	271	285	201
TGME49_245432	hypothetical protein	-0.212465	8.5439	0.243105	0.505327	0.0236547	0	7227	6504	6053	8233	8418	6587
TGME49_318730	glycosyl transferase	-0.212434	6.07998	0.0923492	0.292996	0.0106545	0	1203	1108	1292	1296	1598	1345
TGME49_312130	hypothetical protein	-0.212312	5.27584	0.147663	0.380853	0.0139998	0	541	778	757	640	1066	756
TGME49_293500	hypothetical protein	-0.21181	4.02823	0.344803	0.607351	0.0325713	0	350	230	278	364	351	292
TGME49_209090	proteasome maturation factor ump1 protein	-0.211705	4.8633	0.204868	0.459487	0.0181491	0	446	469	644	446	681	702
TGME49_255420	hypothetical protein	-0.211677	6.78585	0.245988	0.508116	0.0234094	0	2303	1499	2045	2416	2359	2067
TGME49_320720	hypothetical protein	-0.21167	4.72719	0.170735	0.415123	0.0150435	0	491	426	488	550	637	467
TGME49_213670	hypothetical protein	-0.211393	6.74732	0.0984889	0.302633	0.0112808	0	1850	1733	2156	2096	2494	2132
TGME49_297150	MORN repeat-containing protein	-0.211374	5.27682	0.0949687	0.297093	0.010089	0	619	697	755	684	1013	752
TGME49_312050	small GTPase Rab2, putative	-0.211311	7.15269	0.0908771	0.289786	0.0108482	0	2394	2438	2772	2591	3585	2798
TGME49_312640	hypothetical protein	-0.211041	6.95472	0.0959251	0.298845	0.0111278	0	2080	2180	2366	2485	2947	2336
TGME49_227890	hypothetical protein	-0.210936	3.97036	0.212694	0.470045	0.0170631	0	279	262	290	264	404	318
TGME49_306430	hypothetical protein	-0.21088	6.52379	0.0871743	0.283051	0.010345	0	1484	1579	1863	1585	2251	1960
TGME49_306000	AP2 domain transcription factor AP2IX-8 (AP2IX8)	-0.210807	7.89882	0.286251	0.551635	0.0278189	0	3098	5056	4694	3242	6700	5344
TGME49_236110	autophagy-related protein 3 atg3, putative	-0.210643	6.36248	0.096362	0.29915	0.0108712	0	1256	1483	1673	1369	2162	1683
TGME49_285510	hypothetical protein	-0.21053	6.25801	0.101989	0.30918	0.0112288	0	1236	1251	1613	1366	1807	1630
TGME49_310240	hypothetical protein	-0.210258	7.68774	0.166354	0.409171	0.0163409	0	3321	3368	4370	3899	4607	4372
TGME49_276970	hypothetical protein	-0.20993	6.78408	0.0882827	0.284924	0.0104181	0	1763	1904	2238	1918	2758	2275
TGME49_240755	hypothetical protein	-0.20993	4.1344	0.198108	0.451644	0.0160134	0	260	334	343	316	419	363
TGME49_229900	hypothetical protein	-0.209549	5.36652	0.117627	0.337065	0.0115474	0	615	752	845	675	1089	848
TGME49_309220	GTPase activating protein for Arf protein	-0.209529	7.41785	0.12998	0.354565	0.0134531	0	2718	2888	3568	2970	4226	3582
TGME49_255270	hypothetical protein	-0.209502	4.30183	0.201973	0.456699	0.0165429	0	286	398	369	346	491	401
TGME49_289980	HAD hydrolase, family IIA protein	-0.20949	6.78783	0.172618	0.417588	0.0164847	0	1613	1750	2593	1833	2660	2464
TGME49_260380	hypothetical protein	-0.209455	6.43919	0.094992	0.297093	0.0106809	0	1343	1588	1720	1431	2247	1814
TGME49_258790	zinc finger, C3HC4 type (RING finger) domain-containing protein	-0.209442	6.51203	0.107084	0.318331	0.0115686	0	1384	1623	1892	1542	2172	2024
TGME49_314370	hypothetical protein	-0.209426	2.90137	0.409639	0.663818	0.0379566	0	88	132	179	105	179	182
TGME49_267620	multi-pass transmembrane protein	-0.209342	6.32633	0.20311	0.457327	0.0188146	0	1173	1227	1926	1418	1741	1848
TGME49_207080	histone lysine acetyltransferase MYST-B (MYSTB)	-0.209332	5.68576	0.0814005	0.270137	0.00929788	0	865	909	974	902	1301	1041
TGME49_272180	3-oxo-5-alpha-steroid 4-dehydrogenase	-0.209315	4.3893	0.166865	0.40978	0.0138126	0	338	359	421	372	526	418
TGME49_316650	hypothetical protein	-0.20903	6.07795	0.086661	0.282188	0.00991496	0	1080	1188	1349	1194	1623	1426
TGME49_286030	hypothetical protein	-0.208929	6.13399	0.135489	0.363405	0.0132928	0	1001	1310	1465	1117	1884	1458
TGME49_305120	transporter, solute:sodium symporter (SSS) family protein	-0.20892	5.4023	0.124935	0.347511	0.011984	0	631	795	841	702	1175	810
TGME49_214130	hypothetical protein	-0.208492	6.49887	0.077941	0.26307	0.0094595	0	1464	1623	1754	1605	2271	1823
TGME49_288370	hypothetical protein	-0.20842	5.98975	0.109053	0.321542	0.0112738	0	985	1210	1208	1121	1747	1163
TGME49_227060	hypothetical protein	-0.208332	6.20278	0.100982	0.307293	0.010832	0	1171	1338	1436	1219	1995	1461
TGME49_275990	hypothetical protein	-0.208088	5.80885	0.167763	0.41089	0.0153743	0	786	1041	1189	847	1428	1272
TGME49_207910	manganese resistance 1 protein, putative	-0.20771	6.93446	0.119542	0.34027	0.0123494	0	1900	2202	2462	1952	3124	2662
TGME49_310350	PGAP1 family protein	-0.207497	5.98159	0.120104	0.341177	0.0119649	0	951	1103	1341	1045	1555	1380
TGME49_221320	acetyl-CoA carboxylase ACC1 (ACC1)	-0.207489	7.2891	0.136195	0.364767	0.013619	0	2433	2701	3267	2974	3404	3363
TGME49_232020	hypothetical protein	-0.206325	6.34592	0.129068	0.35347	0.0126716	0	1203	1400	1775	1517	1808	1747
TGME49_268960	5'-AMP-activated protein kinase subunit beta-1 family protein, putative	-0.206242	6.9204	0.0983847	0.302547	0.0107491	0	2044	2017	2427	2206	3027	2389
TGME49_203820	hypothetical protein	-0.205652	7.5237	0.141317	0.372862	0.0137698	0	3017	3136	3718	3500	4286	3722
TGME49_242010	glucose inhibited division protein A subfamily protein	-0.205581	5.99882	0.0873581	0.283392	0.00953881	0	1065	1157	1198	1180	1622	1221
TGME49_271270	hypothetical protein	-0.205557	7.4259	0.20064	0.455618	0.0182476	0	3050	2653	3501	3626	3537	3469
TGME49_263130	citrate synthase, putative	-0.205463	9.23661	0.188826	0.439785	0.0174811	0	9774	10963	11616	10239	16390	11665
TGME49_271860	tRNA (Uracil-5-)-methyltransferase	-0.205387	4.74576	0.13086	0.355845	0.0113275	0	412	474	551	506	638	532
TGME49_220190	hypothetical protein	-0.205358	3.88067	0.280396	0.546587	0.0218773	0	224	258	305	220	361	343
TGME49_295980	hypothetical protein	-0.205349	6.62844	0.0959252	0.298845	0.0104103	0	1504	1762	2053	1812	2428	1974
TGME49_273580	hypothetical protein	-0.205122	4.90902	0.133803	0.361179	0.0116131	0	459	567	583	499	754	637
TGME49_278100	Toxoplasma gondii family A protein	-0.205054	2.22152	0.417823	0.669914	0.0357733	0	77	64	104	107	86	88
TGME49_294250	WD domain, G-beta repeat-containing protein	-0.205043	5.34179	0.111273	0.325043	0.0105911	0	713	682	769	799	951	780
TGME49_254210	RNA recognition motif-containing protein	-0.205026	4.43408	0.260993	0.525476	0.0212254	0	282	432	448	332	584	452
TGME49_247940	hypothetical protein	-0.205018	0.870989	0.540065	0.762277	0.0373774	0	21	35	37	39	41	28
TGME49_300030	hypothetical protein	-0.204901	7.1039	0.129048	0.35347	0.0126856	0	2148	2582	2653	2245	3827	2678
TGME49_244390	coatomer epsilon subunit protein	-0.204726	6.7666	0.0962956	0.299078	0.010411	0	1764	1833	2248	1999	2650	2184
TGME49_281960	hypothetical protein	-0.20458	7.87023	0.269401	0.535093	0.0244234	0	3423	3805	5409	3612	5291	5773
TGME49_277710	hypothetical protein	-0.204578	7.01797	0.143255	0.375434	0.0136174	0	1902	2303	2779	2088	3485	2650
TGME49_309185	hypothetical protein	-0.204474	2.78589	0.335183	0.600187	0.0250805	0	90	144	132	116	162	149
TGME49_247600	hypothetical protein	-0.204333	6.89422	0.115747	0.333055	0.0117011	0	2003	1963	2411	2323	2677	2411
TGME49_280750	rudimentary enhancer, putative	-0.203883	6.31926	0.171235	0.415549	0.0153031	0	1476	1278	1507	1740	1717	1484
TGME49_297120	hypothetical protein	-0.203687	6.69509	0.269966	0.535601	0.0240235	0	1635	1538	2411	1989	1883	2500
TGME49_263330	Adaptin ear-binding coat-associated protein 2 (NECAP-2) isoform 2 family protein	-0.203559	4.71921	0.196897	0.449773	0.0158455	0	435	386	591	509	631	504
TGME49_265420	hypothetical protein	-0.203426	6.65921	0.254302	0.517267	0.0223963	0	1564	1471	2419	1927	1958	2354
TGME49_231790	hypothetical protein	-0.203399	5.77529	0.129534	0.353801	0.0120084	0	780	1020	1149	974	1268	1182
TGME49_266030	pre-mRNA splicing factor, putative	-0.203289	5.89094	0.106457	0.317674	0.0104499	0	969	1098	1111	974	1528	1243
TGME49_207955	hypothetical protein	-0.203154	0.969679	0.527319	0.75307	0.0356389	0	36	34	29	38	51	28
TGME49_244050	hypothetical protein	-0.202768	4.7875	0.192402	0.444695	0.0154353	0	386	491	610	448	683	604
TGME49_222130	hypothetical protein	-0.202693	5.51411	0.0988518	0.303344	0.00969566	0	746	839	861	873	1048	927
TGME49_274060	2-oxoglutarate/malate translocase OMT (OMT)	-0.202077	7.71505	0.196047	0.44867	0.0172965	0	3869	3638	3709	4329	5002	3785
TGME49_243390	hypothetical protein	-0.201793	5.26177	0.12033	0.341375	0.0107096	0	661	628	764	689	918	793
TGME49_299150	AP2 domain transcription factor AP2III-3 (AP2III3)	-0.201782	5.52039	0.167448	0.410483	0.0141219	0	649	899	923	706	1239	964
TGME49_290210	hypothetical protein	-0.201487	3.86645	0.255732	0.518805	0.0182512	0	216	279	285	236	379	301
TGME49_219520	histone arginine methyltransferase PRMT1 (PRMT1)	-0.201026	6.98784	0.117075	0.33576	0.0114234	0	2127	2121	2566	2489	2914	2507
TGME49_265090	hypothetical protein	-0.200789	8.9942	0.222081	0.482023	0.019324	0	8089	10416	8849	8569	13844	9917
TGME49_316670	Toxoplasma gondii family D protein	-0.200639	2.5221	0.342135	0.604959	0.0209935	0	89	113	101	98	148	110
TGME49_230140	vacuolar sorting protein 9 (vps9) domain-containing protein	-0.200579	5.58128	0.141722	0.373787	0.0122347	0	723	898	953	749	1209	1059
TGME49_220500	UBX domain-containing protein	-0.200479	7.66053	0.160124	0.39974	0.0143729	0	3456	3450	3948	3753	5100	3862
TGME49_225940	hypothetical protein	-0.200364	7.14381	0.137657	0.367877	0.0127163	0	2535	2339	2696	2850	3356	2619
TGME49_283710	longevity-assurance protein (LAG1) domain-containing protein	-0.200354	5.78413	0.150198	0.384716	0.0129888	0	783	1000	1190	921	1319	1215
TGME49_240250	macro domain-containing protein	-0.200304	7.46952	0.187287	0.438373	0.0162937	0	3064	2713	3744	3464	3933	3623
TGME49_316540	IMC sub-compartment protein ISP3 (ISP3)	-0.200164	6.54024	0.318164	0.583131	0.0283189	0	1844	1268	1857	2136	1641	1898
TGME49_200350	subtilisin SUB3 (SUB3)	-0.200071	8.29509	0.197588	0.450756	0.0171508	0	5294	6160	5363	5795	8264	5750
TGME49_250030	hypothetical protein	-0.199984	3.88232	0.247111	0.509181	0.0177892	0	215	267	308	285	348	283
TGME49_207430	ATP-dependent RNA helicase DDX1, putative	-0.199808	6.50826	0.0944166	0.296399	0.00965416	0	1550	1625	1703	1666	2317	1739
TGME49_293820	calpain family cysteine protease domain-containing protein	-0.199319	7.69658	0.169258	0.413213	0.0148437	0	3361	3927	3851	3509	5397	4189
TGME49_254580	UDP-galactose transporter family protein	-0.199231	6.39805	0.135543	0.363405	0.0122034	0	1465	1408	1647	1728	1806	1686
TGME49_255650	DHHC zinc finger domain-containing protein	-0.199197	6.98261	0.13284	0.359817	0.0122036	0	1877	2288	2658	2113	3237	2623
TGME49_201760	hypothetical protein	-0.198982	6.92779	0.184742	0.435952	0.0157544	0	2214	1817	2496	2482	2590	2463
TGME49_263480	sodium/hydrogen exchanger 3 protein	-0.198838	5.44849	0.205136	0.459796	0.0165378	0	657	693	1006	766	936	1010
TGME49_285740	hypothetical protein	-0.198773	0.837335	0.563495	0.778995	0.0371654	0	19	36	36	32	36	37
TGME49_244870	quinone oxidoreductase, putative	-0.198617	5.50174	0.145371	0.377892	0.0121716	0	664	794	986	795	1211	852
TGME49_236800	hypothetical protein	-0.198532	4.42866	0.23414	0.495314	0.017521	0	332	335	491	397	512	433
TGME49_292220	PCI domain-containing protein	-0.198348	7.49004	0.155866	0.392984	0.0137422	0	2878	3127	3674	3044	4492	3773
TGME49_301300	hypothetical protein	-0.198148	5.00949	0.225763	0.48545	0.0173801	0	447	652	636	483	923	642
TGME49_217520	hypothetical protein	-0.198143	7.78942	0.302432	0.568351	0.0262876	0	4209	3324	4305	5084	4226	4238
TGME49_267510	hypothetical protein	-0.198102	6.33309	0.106609	0.317717	0.0101663	0	1304	1379	1654	1472	2057	1537
TGME49_273860	hypothetical protein	-0.198042	8.04274	0.2025	0.457243	0.0171595	0	4672	4324	5149	5404	5858	5103
TGME49_245710	phosphatidylinositol-4-phosphate 5-kinase, putative	-0.197668	6.92251	0.127778	0.351884	0.0116536	0	1932	2140	2459	1979	3175	2507
TGME49_256780	hypothetical protein	-0.197445	4.86573	0.255452	0.518541	0.0197964	0	382	511	685	452	727	653
TGME49_266670	hypothetical protein	-0.197433	1.89291	0.404444	0.658637	0.0242034	0	57	73	64	72	88	66
TGME49_249200	Ctr copper transporter family protein	-0.197102	7.93926	0.200634	0.455618	0.0168268	0	4620	4116	4385	4791	5679	4822
TGME49_227310	hypothetical protein	-0.196787	4.6143	0.186543	0.437816	0.0137395	0	371	479	464	419	566	541
TGME49_291600	gamma interferon inducible lysosomal thiol reductase (GILT) protein	-0.196641	8.04599	0.195179	0.447754	0.0163573	0	4813	4555	4782	5254	6291	4944
TGME49_201260	sugar transporter ST3 (ST3)	-0.196351	9.64755	0.240968	0.503341	0.0200872	0	11473	15879	15985	13664	21693	15395
TGME49_229480	calcium binding protein precursor, putative	-0.196321	9.77101	0.225382	0.48545	0.018793	0	14383	14815	17863	16480	19305	18532
TGME49_292140	NIMA-related protein kinase NIMA1 (NEK)	-0.19625	6.48034	0.202603	0.457243	0.0164381	0	1256	1613	1963	1335	2252	2043
TGME49_237250	hypothetical protein	-0.19608	7.30095	0.155638	0.392838	0.0133825	0	2589	2613	3292	2847	3542	3432
TGME49_271350	bifunctional protein FolC subfamily protein	-0.19559	5.50315	0.12606	0.348538	0.0105662	0	772	810	849	911	1089	825
TGME49_235430	hypothetical protein	-0.19556	4.54568	0.336561	0.600933	0.0269895	0	334	554	363	351	654	474
TGME49_249160	UAA transporter family protein	-0.195544	5.04549	0.276556	0.542556	0.0213719	0	440	645	700	457	958	689
TGME49_238895	hypothetical protein	-0.195518	6.32899	0.166519	0.409267	0.0137419	0	1320	1371	1634	1575	1611	1770
TGME49_249450	hypothetical protein	-0.19499	5.23766	0.12993	0.354565	0.0104721	0	576	716	738	667	956	743
TGME49_236660	START domain-containing protein	-0.194942	7.25066	0.226509	0.485883	0.0182982	0	2104	3021	3115	2232	4172	3266
TGME49_290225	hypothetical protein	-0.194868	5.7156	0.136874	0.366019	0.0113012	0	785	1006	1041	863	1307	1129
TGME49_228640	hypothetical protein	-0.194595	2.29874	0.365081	0.624368	0.0213947	0	83	88	88	82	130	92
TGME49_209108	hypothetical protein	-0.194559	4.51957	0.317228	0.582172	0.0245283	0	296	459	484	324	654	478
TGME49_247760	AMP-binding enzyme domain-containing protein	-0.194328	6.97514	0.112101	0.326635	0.0103274	0	2121	2242	2399	2361	3103	2410
TGME49_285290	hypothetical protein	-0.194302	5.8117	0.192997	0.445685	0.0151129	0	879	851	1305	1056	1249	1182
TGME49_217890	alkyl hydroperoxide reductase/ Thiol specific antioxidant/ Mal allergen, putative	-0.194201	8.57386	0.308151	0.573724	0.0259451	0	7691	5771	6890	8443	7978	7050
TGME49_227020	histone deacetylase SIR2 (SIR2)	-0.193858	6.55268	0.19312	0.445702	0.0153836	0	1726	1520	1785	2056	2128	1627
TGME49_283510	hypothetical protein	-0.193587	8.19449	0.202824	0.457278	0.0164353	0	4812	4833	6157	5668	6689	5864
TGME49_247270	hypothetical protein	-0.193553	3.05131	0.367045	0.624804	0.0251403	0	155	155	128	130	224	164
TGME49_251890	hypothetical protein	-0.193085	5.78062	0.14224	0.374494	0.0114007	0	850	1070	1040	904	1497	1072
TGME49_314720	Sedlin, N-terminal region protein, putative	-0.193011	5.06092	0.164579	0.406518	0.0122758	0	553	525	718	630	786	661
TGME49_249350	esterase/lipase/thioesterase domain-containing protein	-0.19279	7.6369	0.176985	0.424151	0.0143832	0	3414	3345	3952	3550	4944	3984
TGME49_277510	cytoplasmic dynein intermediate chain	-0.192644	7.31267	0.226049	0.485768	0.0178547	0	2227	2740	3664	2508	4287	3264
TGME49_226800	eukaryotic glutathione synthase, atp binding domain-containing protein	-0.192504	4.26383	0.225751	0.48545	0.0150683	0	320	346	363	316	496	392
TGME49_258160	carbohydrate kinase	-0.192439	5.24179	0.138248	0.368692	0.0105981	0	664	668	696	683	980	710
TGME49_269940	zinc finger motif, C2HC5-type protein	-0.191784	4.98062	0.144206	0.376468	0.0106694	0	546	529	619	592	757	617
TGME49_208040	aldo-keto reductase	-0.191603	5.77838	0.161238	0.401992	0.0124433	0	807	975	1187	889	1442	1127
TGME49_290900	hydrolase, NUDIX family protein	-0.19126	4.07863	0.331857	0.597974	0.0247462	0	281	239	388	337	357	345
TGME49_318160	MSP (Major sperm protein) domain-containing protein	-0.191144	8.13581	0.195631	0.448359	0.0154972	0	4730	4687	5749	5200	6589	5746
TGME49_224350	aminopeptidase N, putative	-0.191134	8.01738	0.194172	0.446762	0.015379	0	4367	4343	5257	4901	5962	5259
TGME49_280740	signal peptidase	-0.191072	6.61934	0.201673	0.456699	0.0155713	0	1825	1513	1939	2074	2058	1924
TGME49_228065	hypothetical protein	-0.19098	2.42021	0.446809	0.692769	0.032739	0	79	116	88	92	161	81
TGME49_314030	hypothetical protein	-0.190472	5.04137	0.22901	0.48822	0.0162926	0	467	591	724	493	871	712
TGME49_264740	hypothetical protein	-0.190184	8.23955	0.226481	0.485883	0.0175983	0	5419	5329	5482	6282	6848	5599
TGME49_278050	proteasome subunit alpha type 1, putative	-0.18967	6.77394	0.12067	0.341544	0.0102592	0	1720	1960	2231	1948	2633	2255
TGME49_231100	hypothetical protein	-0.189124	6.8295	0.153658	0.390107	0.012165	0	2079	1889	2139	2270	2573	2207
TGME49_214120	hypothetical protein	-0.188827	3.99947	0.395696	0.652055	0.0315036	0	204	308	353	212	447	352
TGME49_304970	cell-cycle-associated protein kinase CDK, putative	-0.188812	7.69602	0.208082	0.464297	0.0158969	0	3230	3991	3977	3362	5536	4190
TGME49_270340	BTB/POZ domain-containing protein	-0.188806	1.45317	0.503752	0.736317	0.0320568	0	53	48	40	55	55	53
TGME49_248450	zinc finger, C3HC4 type (RING finger) domain-containing protein	-0.188797	6.37207	0.108921	0.321289	0.00931954	0	1383	1471	1608	1516	2046	1615
TGME49_313410	proteasome 26S regulatory subunit	-0.188772	7.15907	0.147984	0.381302	0.0118739	0	2410	2416	2881	2555	3270	3069
TGME49_306330	phospholipase	-0.188671	6.08819	0.14617	0.37874	0.0113432	0	1204	1107	1348	1344	1550	1324
TGME49_283800	hypothetical protein	-0.188407	5.01236	0.213615	0.470948	0.0147252	0	467	635	641	491	835	703
TGME49_223760	hypothetical protein	-0.188229	6.45656	0.132316	0.358819	0.0106371	0	1331	1578	1844	1515	2221	1771
TGME49_320080	hypothetical protein	-0.18811	9.41242	0.314007	0.57974	0.0249942	0	9647	14822	12401	10414	19529	13386
TGME49_321610	hypothetical protein	-0.188004	4.99164	0.175918	0.422472	0.0122027	0	453	623	643	561	772	651
TGME49_229440	zinc finger, C3HC4 type (RING finger) domain-containing protein	-0.187872	6.57047	0.134487	0.362152	0.0107412	0	1507	1750	1875	1556	2476	1948
TGME49_212170	GIY-YIG catalytic domain-containing protein	-0.187817	6.02815	0.147239	0.380279	0.0112318	0	1145	1061	1307	1120	1542	1408
TGME49_232620	hypothetical protein	-0.187798	5.35602	0.142476	0.374494	0.0105181	0	610	762	841	768	985	797
TGME49_261000	MutS domain V domain-containing protein	-0.187334	6.43482	0.156384	0.39333	0.0119637	0	1421	1399	1855	1565	1944	1862
TGME49_201230	kinesin motor domain-containing protein	-0.187088	4.44773	0.42742	0.677905	0.0375917	0	315	311	558	412	376	540
TGME49_229790	hypothetical protein	-0.186428	5.68876	0.164267	0.406182	0.0118445	0	785	952	1052	815	1291	1128
TGME49_235130	transmembrane protein	-0.186342	7.73713	0.231409	0.491524	0.0171804	0	3089	3862	4635	3561	5223	4574
TGME49_287220	hypothetical protein	-0.185949	7.20334	0.20261	0.457243	0.0149379	0	2757	2531	2622	3072	3484	2588
TGME49_205290	serine/threonine specific protein phosphatase	-0.185893	6.90967	0.132153	0.358656	0.0104929	0	2045	2159	2276	2064	3077	2402
TGME49_291010	hypothetical protein	-0.185566	4.69409	0.222582	0.482355	0.0144289	0	499	440	444	494	584	522
TGME49_273540	phosphatidylserine synthase, putative	-0.185543	4.9499	0.23499	0.496329	0.0158568	0	472	479	723	549	709	660
TGME49_233190	SKIP/SNW domain-containing protein	-0.185525	6.54859	0.135962	0.364283	0.0105596	0	1651	1640	1746	1834	2196	1783
TGME49_273070	GTPase activating protein for adp ribosylation factor, putative	-0.185455	8.16856	0.207453	0.46331	0.0153714	0	5069	4843	5597	5392	6966	5584
TGME49_220120	hypothetical protein	-0.185093	4.47788	0.283885	0.549828	0.019071	0	336	344	526	407	511	462
TGME49_304900	hypothetical protein	-0.184983	7.36073	0.215034	0.472502	0.0156907	0	2459	2761	3709	2833	3803	3599
TGME49_252295	hypothetical protein	-0.184599	6.76704	0.124247	0.34657	0.00988267	0	1726	2020	2142	1985	2661	2150
TGME49_220160	WD domain-containing protein	-0.184466	5.32195	0.139265	0.370332	0.00983297	0	644	728	786	688	963	842
TGME49_249670	cathepsin B	-0.184188	8.0748	0.247636	0.509695	0.0180464	0	5047	4343	5114	5455	6010	5206
TGME49_217540	RNA recognition motif-containing protein	-0.184078	7.38765	0.185289	0.436352	0.0135514	0	3020	3032	2952	3239	4087	3106
TGME49_307010	histone lysine demethylase JMJC1/KDM5D/JARID1D (JMJC1)	-0.183914	6.9055	0.138299	0.368692	0.0106097	0	1961	2133	2386	2043	3072	2404
TGME49_290720	vacuolar proton translocating ATPase subunit, putative	-0.183883	7.58482	0.198887	0.453013	0.014445	0	3078	3435	3876	3241	4714	4054
TGME49_227150	glutaredoxin, putative	-0.183867	7.68368	0.269911	0.535601	0.019703	0	3827	3394	3837	4477	4532	3662
TGME49_230440	CHY zinc finger domain-containing protein	-0.183791	5.97467	0.128043	0.352194	0.00962771	0	1027	1109	1261	1158	1567	1200
TGME49_292290	hypothetical protein	-0.183652	1.93196	0.424908	0.675235	0.0231726	0	59	63	79	71	86	74
TGME49_267430	DnaJ domain-containing protein	-0.183636	7.77613	0.24635	0.508409	0.0177953	0	4029	3644	4125	4583	4856	4092
TGME49_289820	TBC domain-containing protein	-0.183551	6.99583	0.134391	0.362152	0.0103948	0	2137	2261	2494	2328	3001	2611
TGME49_217688	hypothetical protein	-0.183539	5.52524	0.162651	0.403482	0.011242	0	686	842	967	762	1162	959
TGME49_297465	hypothetical protein	-0.183329	3.29155	0.384392	0.643379	0.0263903	0	173	170	179	222	218	158
TGME49_280390	HEAT repeat-containing protein	-0.183327	6.65731	0.156697	0.393933	0.0114972	0	1570	2036	1848	1689	2537	2096
TGME49_249790	hypothetical protein	-0.183312	5.41772	0.189575	0.440803	0.0127832	0	633	748	937	698	1039	932
TGME49_262935	hypothetical protein	-0.183117	5.00322	0.161582	0.402203	0.0106325	0	536	560	632	623	763	603
TGME49_263020	50S ribosomal protein L33, putative	-0.182812	2.83718	0.402288	0.656514	0.0260367	0	143	111	124	146	159	131
TGME49_217555	hypothetical protein	-0.182507	6.91606	0.33329	0.598891	0.0251252	0	2434	1775	2271	2830	2349	2181
TGME49_265400	hypothetical protein	-0.1825	6.49316	0.165429	0.407889	0.0118422	0	1442	1556	1880	1453	2189	1989
TGME49_223262	WD domain, G-beta repeat-containing protein	-0.18248	2.71456	0.40915	0.663199	0.0267251	0	118	111	119	146	145	108
TGME49_255430	Rad9 protein	-0.182455	5.18393	0.180632	0.430134	0.0117855	0	668	636	647	699	888	672
TGME49_203170	OB-fold nucleic acid binding domain-containing protein	-0.182448	6.72026	0.194647	0.447287	0.0137603	0	1692	1710	2314	2036	2227	2236
TGME49_228990	zinc finger (CCCH type) motif-containing protein	-0.182448	2.79866	0.393226	0.6496	0.0237741	0	117	105	149	141	157	127
TGME49_307810	hypothetical protein	-0.182263	7.19078	0.151206	0.386441	0.0112227	0	2427	2503	2973	2611	3686	2841
TGME49_309400	RecF/RecN/SMC N terminal domain-containing protein	-0.181938	6.40273	0.203326	0.45741	0.0140283	0	1222	1779	1583	1343	2262	1723
TGME49_240830	hydrolase, alpha/beta fold family protein	-0.181936	3.51149	0.318669	0.583371	0.0190938	0	177	200	236	183	281	244
TGME49_239020	ABC transporter transmembrane region domain-containing protein	-0.181825	7.574	0.368874	0.626796	0.0291184	0	3893	2883	3441	4546	3937	3166
TGME49_281640	hypothetical protein	-0.181609	4.83654	0.260969	0.525476	0.0167301	0	415	516	618	418	749	628
TGME49_216435	hypothetical protein	-0.18157	6.38292	0.165611	0.408194	0.0117059	0	1445	1412	1647	1717	1919	1525
TGME49_230110	hypothetical protein	-0.181555	4.59726	0.27363	0.539317	0.0172278	0	362	488	457	366	677	483
TGME49_315950	zinc finger, C3HC4 type (RING finger) domain-containing protein	-0.181383	7.90146	0.285738	0.551079	0.0205248	0	3565	4126	5315	3717	5613	5597
TGME49_226030	AGC kinase	-0.181361	8.08797	0.252527	0.515252	0.017867	0	4874	4303	5517	5495	6059	5255
TGME49_211150	hypothetical protein	-0.181307	6.11057	0.304338	0.569843	0.0215267	0	895	1514	1347	980	1901	1489
TGME49_244230	hypothetical protein	-0.181275	5.61961	0.354376	0.615986	0.0262539	0	621	1035	1020	630	1409	1085
TGME49_288570	hypothetical protein	-0.18098	5.76588	0.14443	0.376769	0.0100697	0	835	994	1119	945	1347	1104
TGME49_246740	hypothetical protein	-0.180839	5.8949	0.147241	0.380279	0.0102907	0	955	1037	1229	1022	1435	1251
TGME49_288210	PUL domain-containing protein	-0.180728	5.74305	0.142464	0.374494	0.00990626	0	893	909	1093	938	1291	1106
TGME49_309940	phospholipase D active site domain-containing protein	-0.18058	5.50728	0.146969	0.380101	0.00993022	0	721	852	886	829	1177	837
TGME49_240970	hypothetical protein	-0.180569	5.69941	0.224023	0.483812	0.0147762	0	718	956	1154	822	1407	1043
TGME49_261940	hydrolase, alpha/beta fold family protein	-0.180514	5.25311	0.185099	0.43629	0.0118444	0	588	710	766	608	996	788
TGME49_268300	hypothetical protein	-0.180473	2.94842	0.392308	0.649253	0.0250623	0	134	132	145	166	150	151
TGME49_260820	IMC sub-compartment protein ISP1 (ISP1)	-0.180168	7.67752	0.303266	0.569123	0.0217646	0	3556	3019	4516	4003	4136	4434
TGME49_219530	hypothetical protein	-0.180165	5.53453	0.140293	0.37154	0.00958008	0	731	828	950	832	1132	922
TGME49_238400	endonuclease/exonuclease/phosphatase domain-containing protein	-0.180008	7.13923	0.211621	0.468727	0.0145282	0	2150	2722	2772	2127	3611	3119
TGME49_252850	initiation factor, subunit 2 family protein	-0.179806	2.94723	0.396169	0.65217	0.0244827	0	144	123	143	163	164	142
TGME49_231430	oligosaccharyl transferase stt3 protein, putative	-0.179454	5.90464	0.21324	0.470948	0.0140876	0	1055	949	1231	1265	1297	1121
TGME49_233080	G-patch domain-containing protein	-0.179083	6.23828	0.143634	0.375824	0.010058	0	1202	1474	1407	1333	1869	1507
TGME49_306370	hypothetical protein	-0.17907	4.48417	0.312879	0.578793	0.0203837	0	347	369	495	426	436	506
TGME49_206490	ICE family protease (caspase) p20 domain-containing protein	-0.178944	5.42381	0.196408	0.449146	0.0125086	0	639	761	931	686	1093	908
TGME49_266300	hypothetical protein	-0.178864	6.45182	0.344705	0.607332	0.0251935	0	1493	1248	2007	1825	1530	1961
TGME49_226220	alveolin domain containing intermediate filament IMC9 (ALV6)	-0.178785	5.91167	0.292778	0.558772	0.01995	0	858	1017	1405	1072	1184	1440
TGME49_210430	DnaJ domain-containing protein	-0.178753	6.59523	0.253343	0.516226	0.0170689	0	1379	1661	2231	1554	2194	2261
TGME49_271790	hypothetical protein	-0.178546	6.20559	0.267412	0.53313	0.0178901	0	1436	1090	1446	1594	1644	1304
TGME49_273400	hypothetical protein	-0.178538	4.35228	0.301805	0.567554	0.0187097	0	366	301	433	365	467	430
TGME49_281610	hypothetical protein	-0.17835	3.77724	0.298337	0.564249	0.0167546	0	233	250	253	229	352	272
TGME49_237595	hypothetical protein	-0.178316	0.832445	0.586359	0.793188	0.0340774	0	23	38	30	30	44	31
TGME49_289870	hypothetical protein	-0.178204	1.56209	0.512816	0.742724	0.0281876	0	41	53	61	52	79	48
TGME49_267020	hypothetical protein	-0.178187	5.79469	0.147258	0.380279	0.0098569	0	929	986	1086	926	1393	1149
TGME49_270370	clathrin assembly protein AP19, putative	-0.178183	5.02003	0.226415	0.485883	0.0139397	0	530	545	680	537	720	751
TGME49_266140	peptidase, M50 family protein	-0.177576	7.09363	0.159873	0.399453	0.011076	0	2427	2310	2641	2504	3328	2670
TGME49_314422	rhodanese family domain-containing protein	-0.177568	3.91584	0.330921	0.597175	0.0201809	0	257	244	311	290	310	323
TGME49_310720	hypothetical protein	-0.177525	6.00648	0.163807	0.405478	0.0107682	0	1154	1149	1162	1109	1700	1220
TGME49_314260	hypothetical protein	-0.177382	8.39724	0.39961	0.654767	0.0316924	0	6855	4840	6441	7849	6265	6357
TGME49_231900	acyl-CoA dehydrogenase domain-containing protein	-0.17734	0.897668	0.601988	0.801651	0.0345708	0	34	31	30	25	51	35
TGME49_312470	hypothetical protein	-0.177202	6.04289	0.157692	0.395733	0.010522	0	1089	1106	1377	1261	1535	1287
TGME49_205360	hypothetical protein	-0.17719	6.86171	0.187479	0.438373	0.0125694	0	1768	2241	2303	2214	2472	2477
TGME49_277990	OTU family cysteine protease	-0.177159	5.57442	0.161815	0.402203	0.0103672	0	777	819	985	789	1186	999
TGME49_227610	hypothetical protein	-0.177156	7.09839	0.227845	0.486903	0.0150971	0	2153	2971	2284	2280	3428	2859
TGME49_229800	hypothetical protein	-0.177155	2.17196	0.432823	0.681613	0.0242382	0	61	81	98	75	115	86
TGME49_264730	hypothetical protein	-0.176743	5.48339	0.158181	0.396225	0.0100511	0	791	741	883	815	1066	895
TGME49_229390	hypothetical protein	-0.176555	5.68657	0.218673	0.477594	0.0136521	0	987	930	848	994	1308	904
TGME49_244210	RNA polymerase-associated protein RTF1 (RTF1)	-0.176499	7.22486	0.178439	0.426751	0.0120022	0	2729	2641	2696	2787	3534	2963
TGME49_203990	rhoptry protein ROP12 (ROP12)	-0.176449	7.36813	0.281268	0.547465	0.018978	0	2837	2516	3609	3369	3296	3448
TGME49_258700	transporter, major facilitator family protein	-0.176285	6.62731	0.228411	0.487962	0.0148855	0	1656	1493	2219	1843	2140	2114
TGME49_308810	rhoptry neck protein RON9 (RON9)	-0.176234	7.47928	0.239641	0.501589	0.0158693	0	2774	3177	3748	3266	3772	3959
TGME49_268985	hypothetical protein	-0.176224	3.34891	0.440843	0.688686	0.0310426	0	209	177	155	215	249	162
TGME49_262420	AP2 domain transcription factor APVIIb-1/ADA2-B (APVIIB1)	-0.176184	5.89067	0.213856	0.47096	0.0134835	0	882	1228	1107	929	1508	1277
TGME49_280610	signal recognition particle receptor alpha subunit	-0.176148	6.78951	0.150702	0.385721	0.010337	0	1830	1966	2197	2105	2528	2211
TGME49_282090	hypothetical protein	-0.175893	5.76932	0.180724	0.430134	0.0114906	0	817	954	1195	1019	1254	1102
TGME49_297320	hypothetical protein	-0.175892	5.7855	0.185257	0.436352	0.0117277	0	813	982	1206	949	1321	1160
TGME49_254120	autophagy-related protein 8 atg8, putative	-0.175856	8.33522	0.416565	0.668937	0.0334667	0	6988	5042	5259	7668	6823	5251
TGME49_260660	50S ribosomal protein L23, putative	-0.175471	5.4418	0.149615	0.383932	0.00937574	0	723	784	844	754	1095	861
TGME49_215480	Adenosine/AMP deaminase domain-containing protein	-0.175432	5.69228	0.194225	0.446762	0.0120337	0	970	840	976	1008	1270	931
TGME49_278230	prenyltransferase and squalene oxidase repeat-containing protein	-0.175374	4.57505	0.271518	0.537295	0.0159844	0	441	399	441	490	519	453
TGME49_258170	hypothetical protein	-0.175292	7.86662	0.276881	0.542677	0.0184452	0	4397	4029	4151	4868	5384	4159
TGME49_212190	RNA recognition motif-containing protein	-0.175124	8.14742	0.236474	0.4976	0.0155415	0	4453	5039	5925	4992	7286	5456
TGME49_232370	CW-type Zinc Finger protein	-0.17493	6.54198	0.199622	0.453603	0.0127818	0	1425	1704	1937	1450	2311	2064
TGME49_233120	AP2 domain transcription factor AP2VIII-2 (AP2VIII2)	-0.17468	5.90715	0.285957	0.551222	0.0181994	0	995	1147	1104	794	1644	1352
TGME49_235630	hypothetical protein	-0.174661	5.97816	0.163459	0.404906	0.0104535	0	1042	1098	1276	1102	1448	1356
TGME49_313030	hypothetical protein	-0.174623	6.79091	0.181154	0.430863	0.0117436	0	1789	2216	1990	1820	2862	2253
TGME49_309090	hypothetical protein	-0.174436	4.92713	0.356781	0.61767	0.0239527	0	434	471	755	462	692	733
TGME49_239500	proteasome subunit alpha type, putative	-0.17435	6.88905	0.183531	0.433909	0.0119223	0	2004	1935	2491	2242	2675	2407
TGME49_257780	hypothetical protein	-0.174317	5.8866	0.187926	0.438832	0.0116659	0	884	1230	1095	1033	1499	1159
TGME49_210975	hypothetical protein	-0.174212	3.71706	0.313042	0.578831	0.0169441	0	223	249	234	246	310	254
TGME49_248680	hypothetical protein	-0.174158	6.40213	0.151203	0.386441	0.00992925	0	1375	1641	1564	1509	2150	1618
TGME49_243780	hypothetical protein	-0.174086	6.29526	0.17556	0.421905	0.01113	0	1358	1417	1472	1391	2129	1405
TGME49_245475	hypothetical protein	-0.174068	3.63702	0.374847	0.632193	0.0233838	0	193	186	294	222	293	252
TGME49_294880	8-oxoguanine DNA glycosylase, N-terminal domain-containing protein	-0.173916	4.4762	0.281321	0.547465	0.0160048	0	344	451	408	358	598	437
TGME49_215290	saccharopine dehydrogenase domain-containing protein	-0.173679	6.47502	0.143281	0.375434	0.00950834	0	1497	1602	1719	1632	2224	1683
TGME49_213325	TBC domain-containing protein	-0.173656	6.65271	0.275723	0.541444	0.01767	0	1353	1991	2150	1494	2802	2056
TGME49_268178	hypothetical protein	-0.173271	7.79867	0.40162	0.656234	0.0303555	0	3008	5034	4083	3161	7050	4027
TGME49_226460	hypothetical protein	-0.173156	5.10605	0.187065	0.438373	0.0106918	0	617	601	640	603	875	667
TGME49_232260	hypothetical protein	-0.173076	6.13501	0.259324	0.524013	0.0162047	0	1164	1060	1597	1296	1469	1555
TGME49_298600	leucine zipper-like transcriptional regulator	-0.172884	7.25224	0.243613	0.505911	0.0154172	0	2320	2938	3034	2275	4226	3120
TGME49_279405	hypothetical protein	-0.172883	3.95862	0.419446	0.67061	0.0289325	0	314	252	265	352	327	267
TGME49_295770	hypothetical protein	-0.172778	5.5269	0.211334	0.468686	0.0124667	0	697	932	873	741	1254	900
TGME49_306070	hypothetical protein	-0.172542	2.04708	0.478644	0.718485	0.0300669	0	62	73	84	92	75	79
TGME49_288260	hypothetical protein	-0.172086	6.92147	0.17034	0.414674	0.0108599	0	2053	2119	2402	2043	3133	2406
TGME49_223960	ubiquitin interaction motif family protein	-0.172058	6.34109	0.196743	0.449568	0.0121248	0	1349	1316	1739	1414	1840	1763
TGME49_268780	hypothetical protein	-0.172024	6.16572	0.332641	0.598702	0.0217279	0	1250	1540	1078	1005	1957	1563
TGME49_231170	RecF/RecN/SMC N terminal domain-containing protein	-0.172018	5.03968	0.321647	0.586243	0.0201032	0	442	588	766	542	702	783
TGME49_319510	hypothetical protein	-0.171984	6.02578	0.181351	0.431183	0.01107	0	1083	1070	1385	1116	1578	1357
TGME49_274160	hypothetical protein	-0.171804	6.22821	0.207358	0.46331	0.012623	0	1155	1276	1653	1216	1863	1598
TGME49_311810	hypothetical protein	-0.17171	5.00975	0.186011	0.437298	0.0104144	0	552	544	647	586	776	634
TGME49_297660	hypothetical protein	-0.171444	1.31152	0.638386	0.82406	0.0483595	0	48	48	32	26	72	53
TGME49_268170	hypothetical protein	-0.171297	4.81834	0.375213	0.632602	0.0244365	0	401	646	482	421	860	507
TGME49_305240	XPA binding protein 2 family protein	-0.171168	6.88562	0.188353	0.439576	0.0117107	0	2170	1975	2248	2280	2808	2233
TGME49_208070	inositol polyphosphate kinase	-0.171112	6.48149	0.332052	0.597974	0.0216564	0	1242	1864	1765	1192	2621	1860
TGME49_259570	CMP/dCMP deaminase, zinc-binding, putative	-0.171064	4.71115	0.352538	0.614723	0.0220655	0	528	443	433	583	599	424
TGME49_215730	Gas41, putative	-0.170759	5.70274	0.181529	0.431311	0.0107131	0	852	877	1100	893	1235	1103
TGME49_230410	peroxiredoxin PRX3 (PRX3)	-0.170671	7.67729	0.247312	0.509181	0.0153904	0	3480	3366	4275	3839	4714	4105
TGME49_278260	polynucleotide adenylyltransferase	-0.17024	5.0717	0.267756	0.533579	0.015179	0	494	687	646	507	914	690
TGME49_280760	RUB1 conjugating enzyme	-0.170023	6.35397	0.152659	0.388558	0.0095021	0	1357	1442	1642	1459	1992	1630
TGME49_200400	hypothetical protein	-0.169973	6.94547	0.208287	0.464502	0.0126666	0	1856	2266	2598	1988	3266	2474
TGME49_243510	OTU family cysteine protease	-0.169935	4.06975	0.290679	0.556543	0.0151986	0	286	292	328	311	402	323
TGME49_267590	hypothetical protein	-0.169787	6.50297	0.182373	0.431983	0.0110491	0	1416	1628	1894	1480	2302	1882
TGME49_213255	hypothetical protein	-0.169762	5.53475	0.227427	0.486418	0.0129203	0	765	963	779	759	1225	916
TGME49_213550	DHHC zinc finger domain-containing protein	-0.169436	7.17472	0.264374	0.52936	0.0161726	0	2032	2802	3060	2209	3946	2937
TGME49_206630	hypothetical protein	-0.169216	6.66732	0.162023	0.402203	0.00998221	0	1756	1836	1916	1864	2558	1902
TGME49_203390	CRAL/TRIO domain-containing protein	-0.169196	7.06386	0.231173	0.491288	0.0139824	0	2128	2190	2977	2433	2925	2888
TGME49_267700	hypothetical protein	-0.169133	4.32713	0.320174	0.584637	0.0179163	0	303	358	429	313	501	434
TGME49_246330	CRAL/TRIO domain-containing protein	-0.168959	5.98001	0.280867	0.547197	0.0168215	0	891	1057	1507	1032	1478	1406
TGME49_254080	metal cation transporter, ZIP family protein	-0.1689	7.51137	0.27862	0.544785	0.017178	0	3356	2747	3791	3512	4077	3655
TGME49_245660	hypothetical protein	-0.168871	6.90155	0.191684	0.443817	0.01159	0	2090	2048	2345	2382	2757	2236
TGME49_277970	dolichol-phosphate-mannose synthase family protein	-0.16887	4.36931	0.311425	0.577027	0.017413	0	327	333	462	373	466	433
TGME49_213800	protein phosphatase 2b regulatory subunit, putative	-0.168777	7.40912	0.239898	0.501822	0.0145182	0	2718	2798	3752	2948	4032	3568
TGME49_252880	hypothetical protein	-0.168753	6.94262	0.251585	0.514308	0.0151305	0	1724	2518	2472	1934	3060	2683
TGME49_301410	hypothetical protein	-0.16858	6.33589	0.230053	0.489706	0.0135054	0	1248	1391	1766	1262	1974	1797
TGME49_275780	hypothetical protein	-0.168505	4.58438	0.245163	0.507471	0.0126475	0	401	424	474	396	625	474
TGME49_209580	RNA methylase family UPF0020 protein	-0.168418	5.67339	0.181974	0.431776	0.0104469	0	812	882	1082	972	1171	1005
TGME49_304670	leucine rich repeat-containing protein	-0.168403	7.20331	0.386572	0.644535	0.0268476	0	2656	2102	3250	3148	2541	3220
TGME49_277880	hypothetical protein	-0.168395	5.34137	0.246165	0.508247	0.0137489	0	573	821	815	697	1110	732
TGME49_267440	RING zinc finger protein	-0.168382	5.25639	0.24408	0.506461	0.0136548	0	685	604	780	744	808	790
TGME49_314042	cytochrome c1 heme lyase, putative	-0.168361	4.22359	0.322311	0.587145	0.0177788	0	309	301	402	363	462	329
TGME49_305080	hypothetical protein	-0.168293	5.42597	0.186299	0.437392	0.0103751	0	713	741	880	718	1039	912
TGME49_207820	cell-cycle-associated protein kinase MAPK, putative	-0.167903	7.45748	0.237052	0.498277	0.0142031	0	3003	3131	3407	3566	3993	3265
TGME49_290190	hypothetical protein	-0.167822	6.52454	0.164888	0.406845	0.00991073	0	1609	1659	1720	1669	2141	1884
TGME49_281630	hydroxyacylglutathione hydrolase	-0.16768	6.2083	0.166364	0.409171	0.00981695	0	1280	1273	1458	1364	1796	1424
TGME49_216170	SufS subfamily cysteine desulfurase	-0.167411	6.16644	0.203634	0.457764	0.011714	0	1047	1363	1510	1210	1830	1439
TGME49_290960	pyruvate phosphate dikinase, pep/pyruvate binding domain-containing protein	-0.167258	6.59594	0.170662	0.415123	0.0101768	0	1520	1752	1997	1731	2294	1968
TGME49_300310	26S proteasome regulatory subunit, S6a family AAA ATpase	-0.167031	7.37719	0.223606	0.483212	0.0132209	0	3001	2766	3247	3144	3826	3295
TGME49_253290	valyl-tRNA synthetase	-0.167029	7.0208	0.187267	0.438373	0.0111397	0	2099	2426	2537	2552	3017	2445
TGME49_290005	proteasome subunit beta type 1, putative	-0.166713	7.27182	0.248885	0.511355	0.0147022	0	2632	2488	3290	2889	3275	3327
TGME49_235930	domain K- type RNA binding proteins family protein	-0.166682	9.02669	0.285513	0.551079	0.0174138	0	8882	9095	10379	10363	11980	9819
TGME49_238260	hypothetical protein	-0.166598	4.18505	0.302475	0.568351	0.0157214	0	276	352	358	341	439	342
TGME49_246930	calmodulin CAM1 (CAM1)	-0.166489	7.06477	0.297428	0.563891	0.0179857	0	2279	2004	3012	2642	2688	2850
TGME49_203380	DnaJ domain-containing protein	-0.166357	7.01334	0.18071	0.430134	0.0106866	0	2079	2297	2661	2263	3247	2532
TGME49_238050	nuclease and tudor domain-containing protein (SND1)	-0.166289	7.51201	0.230146	0.489706	0.0135099	0	3209	3297	3392	3430	4278	3577
TGME49_294705	hypothetical protein	-0.166264	5.22291	0.251962	0.514624	0.0135779	0	569	656	811	592	1022	727
TGME49_270330	cell-cycle-associated protein kinase, putative	-0.166225	5.91319	0.174697	0.420854	0.00987488	0	1034	1026	1212	1099	1478	1160
TGME49_272640	eukaryotic initiation factor-2B, epsilon subunit, putative	-0.165998	6.53193	0.282115	0.548405	0.0165825	0	1572	1363	2108	1803	1933	1932
TGME49_209460	hypothetical protein	-0.165945	4.53384	0.260074	0.524541	0.0132209	0	407	418	426	444	525	454
TGME49_295050	tRNA ligase class II core domain (G, H, P, S and T) domain-containing protein	-0.165837	7.17125	0.197183	0.450277	0.0115043	0	2291	2771	2783	2416	3669	2905
TGME49_225010	hypothetical protein	-0.165804	7.56199	0.268546	0.534621	0.0158295	0	3084	3752	3431	3070	5121	3665
TGME49_223910	acyltransferase domain-containing protein	-0.165791	6.75771	0.177203	0.424381	0.0103649	0	1880	1843	2154	2016	2501	2165
TGME49_251880	tRNA synthetases class I family protein	-0.165581	6.628	0.21599	0.474	0.0123739	0	1568	1718	2107	1802	2117	2160
TGME49_215350	hypothetical protein	-0.165306	7.91625	0.27501	0.541384	0.0162661	0	4279	4120	4717	4867	5668	4368
TGME49_262520	cyclophilin, putative	-0.165096	3.96002	0.365101	0.624368	0.0203675	0	221	314	310	244	395	327
TGME49_252390	hypothetical protein	-0.165088	7.62845	0.25279	0.515403	0.0147162	0	3007	3793	3998	3636	4847	3794
TGME49_290620	hypothetical protein	-0.165016	6.76901	0.262658	0.526837	0.0151215	0	1504	2096	2373	1754	2603	2417
TGME49_223672	3'(2'),5'-bisphosphate nucleotidase	-0.165009	5.71919	0.233977	0.49512	0.0128402	0	944	844	1069	1055	1121	1049
TGME49_263180	myosin D	-0.164966	7.59122	0.273457	0.539156	0.0160532	0	3201	3238	4069	3745	4146	3945
TGME49_284540	ATP synthase F1, delta subunit protein	-0.164909	6.59383	0.20319	0.45736	0.011538	0	1691	1577	1981	1851	2154	1938
TGME49_214770	small GTP binding protein rab1a, putative	-0.164545	6.93872	0.207527	0.46331	0.0118296	0	2037	2086	2559	2154	2771	2648
TGME49_305050	calmodulin, putative	-0.164523	6.99295	0.451196	0.696034	0.033825	0	2681	1788	2402	3093	2166	2391
TGME49_215425	hypothetical protein	-0.164427	6.13387	0.193746	0.446551	0.0107288	0	1281	1167	1358	1313	1646	1377
TGME49_318290	hypothetical protein	-0.164216	5.43006	0.315632	0.580783	0.0178836	0	625	725	1010	630	1175	901
TGME49_290940	EMP/nonaspanin domain family protein	-0.16412	6.87379	0.210606	0.467817	0.0119121	0	1776	2112	2521	2007	2801	2464
TGME49_230220	hypothetical protein	-0.16404	6.71456	0.195963	0.44867	0.0110336	0	1648	2009	2066	1712	2724	2123
TGME49_291940	hypothetical protein	-0.164013	5.53478	0.208545	0.464836	0.01106	0	708	815	1007	785	1158	938
TGME49_243615	hypothetical protein	-0.163872	4.40649	0.296353	0.56234	0.0150658	0	371	399	375	407	473	420
TGME49_315940	rhoptry protein, putative	-0.163475	6.64576	0.19069	0.442453	0.0106664	0	1773	1846	1810	1905	2452	1843
TGME49_315690	DnaJ domain-containing protein	-0.163469	4.7785	0.294105	0.560204	0.0154988	0	404	492	601	443	626	625
TGME49_214590	micro-fibrillar-associated protein 1	-0.163244	6.2923	0.175143	0.421276	0.00975241	0	1251	1472	1545	1460	1863	1521
TGME49_210840	arginyl-tRNA synthetase family protein	-0.163023	6.74798	0.218224	0.477239	0.0121267	0	1904	1775	2162	2143	2353	2098
TGME49_279540	hypothetical protein	-0.162769	4.74546	0.438519	0.686368	0.0292621	0	323	550	598	384	840	477
TGME49_211030	hypothetical protein	-0.162763	7.00614	0.344468	0.607224	0.020914	0	2428	1922	2626	2811	2446	2537
TGME49_243490	BCS1 family isoform 9, putative	-0.162647	5.83446	0.235117	0.496329	0.0124767	0	847	1145	1121	939	1554	1079
TGME49_311850	hypothetical protein	-0.162559	1.7811	0.504578	0.737125	0.0242887	0	61	61	59	62	84	61
TGME49_309040	hypothetical protein	-0.162541	6.72814	0.308364	0.573813	0.017813	0	1554	1778	2481	1685	2369	2497
TGME49_232220	SWIB/MDM2 domain-containing protein	-0.162376	4.3904	0.301804	0.567554	0.0149631	0	340	370	429	339	533	430
TGME49_292330	hypothetical protein	-0.162243	6.97539	0.203035	0.457308	0.0112432	0	2049	2260	2551	2068	3097	2658
TGME49_249698	hypothetical protein	-0.162223	3.80398	0.350321	0.612236	0.0173841	0	217	241	300	248	342	271
TGME49_265455	hypothetical protein	-0.162221	2.27812	0.487053	0.724356	0.0285024	0	95	75	87	100	94	96
TGME49_272030	kelch repeat-containing protein	-0.162186	5.77158	0.218382	0.477435	0.011506	0	848	932	1204	926	1321	1139
TGME49_217550	hypothetical protein	-0.162115	7.67506	0.345423	0.607751	0.0209379	0	3911	3531	3618	4358	4949	3295
TGME49_250340	centrin 2	-0.161676	7.10488	0.26977	0.53552	0.0150651	0	2385	2144	2974	2636	2884	2908
TGME49_247000	tetratricopeptide repeat-containing protein	-0.161423	7.4264	0.231613	0.491769	0.0127755	0	2886	3245	3228	3217	4234	3207
TGME49_225970	mediator complex subunit MED31 (MED31)	-0.161248	3.694	0.363424	0.6235	0.0180476	0	205	234	262	213	303	280
TGME49_315110	prefoldin, alpha subunit protein	-0.161216	5.69177	0.18602	0.437298	0.00964746	0	903	915	988	966	1184	1032
TGME49_285750	6,7-dihydropteridine reductase	-0.161212	4.83016	0.224887	0.484922	0.0106974	0	479	532	532	489	684	585
TGME49_236850	hypothetical protein	-0.160959	6.02442	0.289646	0.5558	0.0158168	0	911	1178	1481	1056	1485	1481
TGME49_257340	Ras family protein	-0.160907	5.07433	0.219751	0.478901	0.0107067	0	554	595	684	565	818	703
TGME49_297080	pyridoxal kinase	-0.160419	5.1223	0.241278	0.503341	0.0119224	0	598	649	642	705	808	626
TGME49_266090	hypothetical protein	-0.160327	6.238	0.304114	0.56973	0.0168391	0	1342	1153	1614	1521	1478	1592
TGME49_217590	50S ribosomal protein L17, putative	-0.160222	5.69752	0.213482	0.470948	0.0108036	0	829	995	1003	891	1403	946
TGME49_212980	hypothetical protein	-0.160111	8.90263	0.308289	0.573813	0.0176514	0	7582	8354	10242	8634	10832	10035
TGME49_215430	hypothetical protein	-0.160052	6.97107	0.229256	0.488562	0.0123314	0	2229	2117	2477	2510	2760	2422
TGME49_307770	fumble protein	-0.160031	6.68705	0.217429	0.475959	0.0115613	0	1732	1999	1872	1976	2619	1795
TGME49_294290	Der1ER1	-0.159858	6.80029	0.266027	0.53144	0.0143862	0	2075	1798	2178	2310	2362	2136
TGME49_318650	transhydrogenase	-0.1598	8.76008	0.292225	0.558315	0.0164311	0	7234	8056	8337	8431	10118	8175
TGME49_288030	hypothetical protein	-0.159669	6.09907	0.214329	0.471628	0.0110888	0	1243	1159	1320	1340	1628	1257
TGME49_253090	DEAD/DEAH box helicase domain-containing protein	-0.159564	5.65807	0.207573	0.46331	0.0104324	0	767	952	1039	873	1302	965
TGME49_210440	polynucleotide adenylyltransferase	-0.159506	5.9592	0.188842	0.439785	0.00970919	0	1010	1146	1235	1061	1532	1265
TGME49_240820	hypothetical protein	-0.159381	2.0896	0.489264	0.726552	0.0241499	0	68	67	92	70	96	91
TGME49_319540	hypothetical protein	-0.1593	5.91203	0.19472	0.447308	0.00993387	0	973	1073	1239	1051	1524	1164
TGME49_297230	Vps53 family, N-terminal protein	-0.159281	6.0046	0.274943	0.541384	0.0144341	0	985	1086	1444	985	1595	1414
TGME49_233710	inorganic anion transporter, sulfate permease (SulP) family protein	-0.158829	6.43823	0.248814	0.511355	0.0129624	0	1366	1743	1619	1320	2227	1863
TGME49_289790	hypothetical protein	-0.158813	5.00155	0.228779	0.488212	0.0107962	0	527	546	672	556	782	643
TGME49_236190	hypothetical protein	-0.158726	5.56445	0.202802	0.457278	0.00994003	0	817	863	892	846	1234	861
TGME49_244190	hypothetical protein	-0.158677	8.35159	0.308764	0.574248	0.0173036	0	4883	6442	6551	5327	8393	6646
TGME49_300270	hypothetical protein	-0.158595	5.8522	0.222305	0.482355	0.0112494	0	886	1059	1212	1006	1307	1245
TGME49_235380	hypothetical protein	-0.15842	6.86625	0.254142	0.517094	0.013454	0	1927	1947	2499	2204	2428	2503
TGME49_259190	hypothetical protein	-0.158152	4.93995	0.274728	0.541173	0.0133342	0	494	580	596	636	729	520
TGME49_309080	hypothetical protein	-0.157978	3.76403	0.343702	0.606916	0.0159731	0	222	247	267	240	320	274
TGME49_254690	phospholipase/carboxylesterase	-0.157933	7.24907	0.22531	0.48545	0.0118535	0	2646	2610	3032	2927	3516	2921
TGME49_294960	hypothetical protein	-0.157896	5.64081	0.26503	0.530307	0.0132026	0	796	935	991	737	1369	1021
TGME49_207970	HEAT repeat-containing protein	-0.157886	3.72454	0.396612	0.65217	0.0197533	0	209	231	278	216	365	241
TGME49_230040	hypothetical protein	-0.157826	2.60767	0.455276	0.699787	0.0219205	0	113	96	117	111	147	113
TGME49_220940	ribosomal RNA methyltransferase (FtsJ ) family protein	-0.157589	5.46856	0.201923	0.456699	0.00970397	0	766	832	807	822	1073	838
TGME49_310170	hypothetical protein	-0.157221	8.62151	0.383546	0.642427	0.0232443	0	5568	8373	7640	5805	10855	8083
TGME49_240280	S1/P1nuclease	-0.157177	7.21055	0.252093	0.514724	0.0132011	0	2564	2470	3044	2875	3180	3012
TGME49_269670	hypothetical protein	-0.157089	6.34816	0.242352	0.504626	0.0122879	0	1419	1452	1563	1296	1887	1853
TGME49_244610	zinc finger, C3HC4 type (RING finger) domain-containing protein	-0.156999	6.11679	0.20621	0.461606	0.0102653	0	1121	1329	1335	1174	1815	1332
TGME49_300370	hypothetical protein	-0.156987	2.49027	0.469703	0.710143	0.0230788	0	101	96	103	116	126	97
TGME49_305920	endonuclease III family 1 protein	-0.156807	5.4372	0.213713	0.470948	0.0100979	0	715	780	867	721	1133	842
TGME49_210380	hypothetical protein	-0.156753	7.3685	0.288077	0.554228	0.0153142	0	2568	3012	3467	2528	4098	3655
TGME49_260830	hypothetical protein	-0.156664	6.06681	0.249954	0.512184	0.0125204	0	1243	1122	1275	1364	1545	1205
TGME49_277690	hypothetical protein	-0.156518	5.05399	0.250303	0.51256	0.0115323	0	579	600	626	528	834	699
TGME49_318410	TCP-1 chaperonin, putative	-0.156504	6.65143	0.246996	0.509181	0.0126524	0	1654	1699	2141	1935	2106	2102
TGME49_284570	hypothetical protein	-0.155971	5.68873	0.235327	0.496329	0.0113862	0	882	909	1018	1050	1222	898
TGME49_232650	hypothetical protein	-0.15575	5.44762	0.211729	0.468727	0.00990302	0	689	812	882	757	1118	833
TGME49_212130	phospholipase, patatin family protein	-0.155739	6.5938	0.190682	0.442453	0.00963083	0	1600	1734	1939	1728	2315	1924
TGME49_264880	NEDD8-activating enzyme E1 catalytic subunit	-0.15527	6.69293	0.258429	0.522897	0.0130265	0	1507	1974	2195	1709	2806	1950
TGME49_310180	hypothetical protein	-0.155091	7.10925	0.369061	0.626806	0.0210314	0	2797	2186	2495	3089	2894	2412
TGME49_294020	zinc finger, C3HC4 type (RING finger) domain-containing protein	-0.155003	5.91619	0.278061	0.544179	0.0137432	0	873	1132	1308	936	1579	1250
TGME49_233870	hypothetical protein	-0.154953	6.18236	0.248844	0.511355	0.0123045	0	1093	1335	1551	1331	1566	1552
TGME49_250780	Zn-finger in ubiquitin-hydrolases domain-containing protein	-0.154382	6.72838	0.372918	0.630874	0.0209931	0	1450	2224	2148	1436	2950	2281
TGME49_320300	SWI2/SNF2 Brahma-like putative	-0.154217	7.23568	0.313619	0.579256	0.016456	0	2128	3247	2887	2386	4011	3016
TGME49_261710	ankyrin repeat-containing protein	-0.154151	6.96636	0.279743	0.545775	0.0141979	0	2344	2079	2376	2600	2775	2273
TGME49_200260	hypothetical protein	-0.153754	2.03295	0.542233	0.762664	0.0269905	0	54	86	79	64	108	77
TGME49_321520	hypothetical protein	-0.153715	8.27232	0.311367	0.577027	0.0164086	0	5107	5288	6530	5467	6988	6572
TGME49_248190	hypothetical protein	-0.15364	7.11476	0.259905	0.524352	0.0129511	0	2149	2770	2663	2258	3747	2654
TGME49_202550	NLI interacting factor family phosphatase	-0.153459	5.65429	0.315443	0.580775	0.0156309	0	784	941	1030	712	1245	1173
TGME49_232750	23S rRNA (adenine(1618)-N(6))-methyltransferase, putative	-0.153279	7.07869	0.293342	0.559043	0.0148921	0	2552	2418	2369	2823	3063	2390
TGME49_309210	peroxiredoxin 6, putative	-0.153161	8.66348	0.479776	0.719716	0.0336025	0	8545	6052	7362	9651	7721	7075
TGME49_294830	methyltransferase domain-containing protein	-0.153006	6.89832	0.243594	0.505911	0.0119232	0	2209	2016	2266	2314	2765	2251
TGME49_224970	nucleolar protein,nop52 protein	-0.152929	7.80695	0.314801	0.580404	0.0163686	0	3772	4297	4151	3590	6116	4303
TGME49_319670	hypothetical protein	-0.152842	5.49871	0.232016	0.492412	0.0104979	0	756	831	879	839	1173	789
TGME49_320060	DnaJ domain-containing protein	-0.152797	6.09692	0.201347	0.456624	0.00947732	0	1123	1279	1336	1187	1678	1368
TGME49_234980	hypothetical protein	-0.15274	6.36538	0.266226	0.531685	0.0128518	0	1248	1687	1577	1327	2256	1570
TGME49_277030	isoleucyl-tRNA synthetase, putative	-0.152644	8.58625	0.306174	0.571887	0.0158559	0	6510	7356	7108	6740	9354	7683
TGME49_216600	exonuclease III APE (APE)	-0.15262	6.43625	0.254728	0.517829	0.0122783	0	1336	1532	1882	1378	2132	1860
TGME49_205130	hypothetical protein	-0.152566	7.91245	0.294973	0.560951	0.0150207	0	4014	4501	4649	3963	6154	4864
TGME49_207390	coatomer protein complex, gamma sub-unit, putative	-0.152523	5.94052	0.218695	0.477594	0.0101256	0	1038	1072	1244	1025	1562	1224
TGME49_285730	TBC domain containing protein	-0.152504	4.25932	0.393361	0.6496	0.0195996	0	311	332	401	277	512	403
TGME49_232150	hypothetical protein	-0.152453	7.9208	0.313188	0.5789	0.0162002	0	3737	4423	5136	3928	6089	5037
TGME49_290730	CS domain-containing protein	-0.152336	5.88345	0.239719	0.501599	0.0111561	0	977	990	1262	1000	1389	1252
TGME49_250115	hypothetical protein	-0.152088	9.77005	0.411598	0.665391	0.0245885	0	14777	18645	14122	15833	24255	14449
TGME49_293540	hypothetical protein	-0.152052	6.70758	0.310723	0.576449	0.0157045	0	1756	1618	2352	1988	2142	2241
TGME49_316570	hypothetical protein	-0.151824	7.80999	0.33742	0.601622	0.0177461	0	3346	4404	4565	3551	6158	4335
TGME49_221700	hypothetical protein	-0.151634	5.7946	0.285698	0.551079	0.0134547	0	839	1010	1196	837	1465	1159
TGME49_244080	hypothetical protein	-0.151617	6.39793	0.284185	0.549948	0.0138321	0	1360	1358	1907	1641	1794	1713
TGME49_214250	hypothetical protein	-0.151352	7.19016	0.396135	0.65217	0.0225114	0	2846	2065	3044	3118	2845	2879
TGME49_253180	hypothetical protein	-0.151323	7.11055	0.384807	0.643685	0.021368	0	2805	2507	2163	3020	3088	2327
TGME49_313540	hypothetical protein	-0.151058	7.57664	0.31078	0.576449	0.0156708	0	2993	3701	3763	3017	4794	4048
TGME49_215710	hypothetical protein	-0.150975	5.80897	0.255375	0.518536	0.0116345	0	862	1054	1156	884	1483	1125
TGME49_318320	ATP-dependent Clp endopeptidase, proteolytic subunit ClpP domain-containing protein	-0.15097	5.47734	0.21884	0.477594	0.00964728	0	712	800	925	794	1055	894
TGME49_268790	hypothetical protein	-0.150905	8.45805	0.434947	0.683559	0.0266712	0	7467	5844	5703	7525	8112	5896
TGME49_261460	transcriptional elongation factor FACT80 (SSRP1)	-0.150854	6.86485	0.218761	0.477594	0.0103611	0	1869	2112	2404	2030	2817	2353
TGME49_316240	hypothetical protein	-0.150705	5.72158	0.307171	0.572978	0.0145786	0	778	933	1189	800	1362	1121
TGME49_289140	ribosomal protein l22/l43, putative	-0.150506	6.26631	0.259553	0.524085	0.0120699	0	1163	1494	1564	1217	2008	1566
TGME49_251840	hypothetical protein	-0.150374	6.86061	0.235707	0.496353	0.0110856	0	2127	2046	2156	2204	2772	2178
TGME49_253040	actin-related protein ARP4A (ARP4A)	-0.14982	3.49246	0.430053	0.679413	0.0197293	0	186	214	210	174	271	246
TGME49_260680	small subunit DNA primase, putative	-0.149603	5.6816	0.28104	0.54738	0.0128723	0	839	836	1137	955	1095	1084
TGME49_256975	hypothetical protein	-0.149449	1.41038	0.655002	0.834008	0.0375424	0	54	40	45	32	72	56
TGME49_263200	hypothetical protein	-0.149388	5.22672	0.370992	0.629006	0.0186614	0	500	673	891	610	850	842
TGME49_271910	DnaJ domain-containing protein	-0.149238	3.24862	0.433402	0.68206	0.0193725	0	152	184	179	151	246	188
TGME49_243710	t-complex protein beta subunit	-0.149068	7.72598	0.294261	0.560204	0.0142731	0	3583	3740	4264	3868	4946	4213
TGME49_247020	high mobility group protein b1, putative	-0.148827	6.37168	0.237534	0.498835	0.0107778	0	1455	1378	1692	1592	1906	1581
TGME49_262510	GTP-binding protein engB, putative	-0.148809	4.99743	0.297469	0.563891	0.0128938	0	475	591	686	510	812	657
TGME49_244440	nucleoside transporter protein	-0.148797	7.91892	0.345949	0.608287	0.0177038	0	3682	4359	5268	3992	5526	5388
TGME49_209190	ABC transporter transmembrane region domain-containing protein	-0.148626	6.46202	0.220891	0.480494	0.00995227	0	1500	1597	1722	1569	2280	1616
TGME49_201190	hypothetical protein	-0.148562	2.69146	0.465603	0.707806	0.0203063	0	111	108	129	108	161	125
TGME49_301270	Tyrosine kinase-like (TKL) protein	-0.148403	7.63888	0.363119	0.623346	0.0188406	0	2997	3981	3965	2941	5333	4179
TGME49_304690	hypothetical protein	-0.148349	3.60462	0.403999	0.658066	0.0185802	0	189	220	253	225	262	252
TGME49_263505	hypothetical protein	-0.148118	3.83689	0.475277	0.716297	0.0270846	0	235	223	321	291	265	303
TGME49_313880	nuclear protein-like family protein	-0.147986	6.66835	0.278937	0.544943	0.0128586	0	1939	1896	1690	1927	2432	1898
TGME49_285210	hypothetical protein	-0.147766	4.6144	0.386016	0.644169	0.0186957	0	341	464	540	390	546	566
TGME49_284190	pyruvate carboxylase	-0.147704	6.6474	0.280561	0.546755	0.012959	0	1761	1614	2110	1842	2135	2146
TGME49_260390	hypothetical protein	-0.147553	6.11179	0.265428	0.530855	0.0117305	0	1168	1312	1299	1091	1888	1336
TGME49_218560	acetyl-coA carboxylase ACC2 (ACC2)	-0.147489	7.89816	0.30334	0.569123	0.0145241	0	4158	4271	4613	4109	5978	4684
TGME49_295340	UV excision repair protein Rad23 protein	-0.147393	7.20462	0.306294	0.571958	0.0145759	0	2691	2578	2777	3088	3140	2748
TGME49_202650	hypothetical protein	-0.147189	5.6026	0.237332	0.498562	0.0100953	0	800	848	1012	911	1097	967
TGME49_250040	hypothetical protein	-0.147181	5.4284	0.230255	0.489786	0.00954489	0	745	747	860	770	1022	856
TGME49_254290	hypothetical protein	-0.147122	4.91662	0.359704	0.61935	0.0168375	0	391	587	686	525	710	621
TGME49_233820	DNA polymerase epsilon subunit B protein	-0.147098	4.3349	0.362924	0.623261	0.0161917	0	316	392	393	383	428	416
TGME49_299070	pyruvate kinase PyKII (PYKII)	-0.147011	6.56439	0.232856	0.493601	0.0103774	0	1470	1766	1959	1773	2222	1820
TGME49_243730	rhoptry protein ROP9 (ROP9)	-0.146919	10.6886	0.387816	0.646143	0.0207775	0	31926	28395	29522	31770	37803	31656
TGME49_265000	phosphotransferase enzyme family protein	-0.146738	4.57965	0.326726	0.592227	0.0138563	0	356	432	523	421	565	482
TGME49_306060	rhoptry neck protein RON8 (RON8)	-0.146709	9.70784	0.353605	0.615604	0.0179262	0	13650	16334	15828	16085	19105	16089
TGME49_266960	beta tubulin	-0.146696	9.98412	0.431795	0.681077	0.0249798	0	18642	15849	20899	20317	19400	21598
TGME49_274010	hypothetical protein	-0.146587	5.7582	0.415411	0.668479	0.0220936	0	731	1124	1125	716	1544	1140
TGME49_202470	rRNA metabolism protein, SBDS family protein	-0.146496	6.45299	0.24175	0.503719	0.0106108	0	1382	1639	1786	1454	2298	1691
TGME49_236520	hypothetical protein	-0.14647	5.92746	0.227396	0.486418	0.00967401	0	998	1096	1240	1053	1519	1189
TGME49_280790	phosphatidylinositoln-acetylglucosaminyltransferase	-0.146458	5.13341	0.298249	0.564249	0.0126688	0	549	651	723	557	827	778
TGME49_230940	hypothetical protein	-0.146363	8.97906	0.37603	0.633361	0.0195383	0	7770	10129	9805	7755	13157	10514
TGME49_220150	50S ribosomal protein L16, putative	-0.1463	4.87972	0.265868	0.53143	0.0105878	0	488	521	600	520	684	602
TGME49_246490	hypothetical protein	-0.146197	8.31977	0.364653	0.624219	0.0185271	0	5962	5629	5830	6570	7322	5659
TGME49_239080	carrier superfamily protein	-0.146132	4.27401	0.3737	0.631588	0.016462	0	283	395	380	339	472	378
TGME49_259040	hypothetical protein	-0.145951	5.43998	0.321113	0.585425	0.0142853	0	803	636	932	793	982	883
TGME49_310118	hypothetical protein	-0.145893	5.27892	0.308096	0.573724	0.0131133	0	635	751	737	584	1057	779
TGME49_255870	WD domain, G-beta repeat-containing protein	-0.145869	4.4933	0.327302	0.592651	0.0133086	0	361	434	435	390	582	419
TGME49_278770	hypothetical protein	-0.145791	7.23525	0.303941	0.569561	0.0141265	0	2651	2439	3162	2930	3198	3055
TGME49_252510	hypothetical protein	-0.145556	6.31638	0.315467	0.580775	0.0144088	0	1562	1304	1470	1627	1836	1411
TGME49_221270	oxidoreductase, 2OG-Fe(II) oxygenase family protein	-0.145488	6.68151	0.356993	0.61767	0.0174639	0	1755	1554	2326	2035	2028	2159
TGME49_272630	U6 snRNA-associated Sm family protein LSm8, putative	-0.145458	2.82563	0.51868	0.747011	0.0277511	0	120	104	160	102	183	150
TGME49_293680	hypothetical protein	-0.145431	6.60643	0.307734	0.573564	0.0140672	0	1754	1655	1915	2060	2270	1629
TGME49_253730	importin-beta N-terminal domain-containing protein	-0.145393	6.13873	0.261135	0.52561	0.0113086	0	1166	1248	1447	1255	1523	1529
TGME49_255920	GINS complex subunit Psf3, putative	-0.145191	3.22488	0.483251	0.722403	0.0231458	0	175	137	194	169	236	167
TGME49_220580	hypothetical protein	-0.145186	2.70812	0.486264	0.723649	0.0208194	0	117	110	125	109	168	122
TGME49_289150	hypothetical protein	-0.145089	5.51011	0.295921	0.562081	0.0127338	0	769	722	1007	859	993	929
TGME49_246600	ABC1 family protein	-0.145005	6.95946	0.246198	0.508247	0.0107946	0	2146	2411	2243	2227	2995	2444
TGME49_242700	hypothetical protein	-0.144982	7.0663	0.283438	0.549577	0.0126821	0	2350	2623	2343	2291	3575	2465
TGME49_273690	Wee kinase	-0.144743	6.95117	0.269098	0.535041	0.0118695	0	1995	2341	2452	2193	3321	2174
TGME49_319960	hypothetical protein	-0.14471	2.44933	0.508909	0.740796	0.0223964	0	79	103	113	85	134	113
TGME49_270975	hypothetical protein	-0.144551	4.64624	0.324994	0.590146	0.0133382	0	391	431	551	425	587	525
TGME49_228350	elongation factor Tu GTP binding domain-containing protein	-0.144501	5.16363	0.261987	0.526558	0.0103242	0	605	646	709	599	891	722
TGME49_244840	zinc knuckle domain-containing protein	-0.144395	4.87615	0.267412	0.53313	0.0102498	0	504	520	580	518	720	569
TGME49_229910	EF hand domain-containing protein	-0.144121	3.19488	0.464466	0.70701	0.0208068	0	147	157	194	144	245	175
TGME49_225960	STE kinase	-0.144077	6.26601	0.271169	0.536758	0.0115759	0	1237	1586	1390	1272	1926	1562
TGME49_292245	hypothetical protein	-0.144046	3.86507	0.396334	0.65217	0.0168658	0	232	270	293	258	378	261
TGME49_224235	translation initiation factor IF-3 protein	-0.143816	5.48386	0.275421	0.541384	0.0113527	0	774	742	933	866	977	885
TGME49_290330	chloride transporter, chloride channel (ClC) family protein	-0.143781	5.43674	0.246716	0.508862	0.00974823	0	722	779	871	744	1115	820
TGME49_235350	cwfj family protein	-0.143658	6.26787	0.268353	0.534392	0.0113473	0	1292	1537	1385	1372	2017	1384
TGME49_219800	vacuolar ATP synthase subunit b, putative	-0.143631	8.34946	0.32562	0.590688	0.0151824	0	5561	5806	6516	5772	8110	6266
TGME49_221330	DNA gyrase/topoisomerase IV, A subunit domain-containing protein	-0.143555	7.21502	0.280217	0.546546	0.0123316	0	2324	3021	2808	2604	3788	2802
TGME49_209300	WD domain, G-beta repeat-containing protein	-0.143427	1.66173	0.601684	0.801651	0.0277502	0	48	64	56	56	84	50
TGME49_226705	hypothetical protein	-0.143394	6.08869	0.241854	0.503784	0.00995404	0	1164	1194	1370	1139	1706	1362
TGME49_310370	hypothetical protein	-0.143129	6.68916	0.284621	0.550171	0.012335	0	1562	1875	2247	1657	2573	2156
TGME49_251850	serine/threonine protein phosphatase	-0.143017	7.31973	0.271664	0.537431	0.0118446	0	2555	3079	3136	2956	3750	3104
TGME49_218220	cell-cycle-associated protein kinase CDK, putative	-0.142996	7.23503	0.289064	0.555664	0.0127089	0	2300	2841	3151	2497	3936	2919
TGME49_309240	CorA family Mg2+ transporter protein	-0.142506	5.39656	0.325394	0.590587	0.0136621	0	642	829	842	623	1110	885
TGME49_248140	hypothetical protein	-0.142465	5.65536	0.320621	0.584835	0.0136368	0	1006	837	897	990	1168	924
TGME49_304680	ubiquitin family protein	-0.142378	5.83417	0.25964	0.524085	0.0105247	0	917	1001	1216	967	1361	1183
TGME49_201240	hypothetical protein	-0.142369	3.89894	0.502243	0.735251	0.0283625	0	262	200	353	288	313	302
TGME49_270090	hypothetical protein	-0.142276	6.25701	0.279466	0.545541	0.011711	0	1205	1406	1593	1207	1881	1639
TGME49_211680	protein disulfide isomerase	-0.141997	10.2613	0.492984	0.729747	0.03078	0	24876	18743	23286	27475	22864	23467
TGME49_224850	polyadenylate binding protein, putative	-0.141913	9.20932	0.369054	0.626806	0.0178582	0	8906	11566	12137	10052	14563	11946
TGME49_242770	hypothetical protein	-0.141904	5.33242	0.290734	0.556543	0.0115423	0	750	645	805	741	978	756
TGME49_216930	cholinephosphate cytidylyltransferase	-0.141902	7.35951	0.402769	0.656526	0.0203425	0	3228	2629	3099	3618	3604	2758
TGME49_205730	hypothetical protein	-0.141837	5.48895	0.297579	0.563895	0.0121779	0	796	722	940	868	970	896
TGME49_312530	splicing factor, CC1 family protein	-0.141833	6.21371	0.273309	0.539145	0.0113045	0	1157	1335	1592	1210	1863	1517
TGME49_253430	asparagine synthetase, putative	-0.141777	10.8952	0.39326	0.6496	0.0198024	0	31267	38233	34948	33848	50065	34201
TGME49_218530	proteasome-interacting thioredoxin domain-containing protein	-0.141768	5.1245	0.500922	0.734917	0.0304924	0	611	484	819	737	572	774
TGME49_216920	mediator complex subunit MED8 (MED8)	-0.141598	6.03154	0.304579	0.569985	0.0128731	0	1219	1073	1281	1309	1397	1271
TGME49_285700	ubiquitin fusion degradation protein UFD1AP (UFD1AP)	-0.141222	3.52474	0.458251	0.702023	0.0210361	0	170	197	263	190	282	233
TGME49_316235	hypothetical protein	-0.141186	3.63402	0.447798	0.693371	0.0194236	0	194	228	256	191	328	247
TGME49_208850	SAG-related sequence SRS11 (SAG2B)	-0.141081	3.54325	0.582911	0.790737	0.0422246	0	221	166	246	282	192	216
TGME49_297830	hypothetical protein	-0.140745	5.8341	0.270484	0.536082	0.0106957	0	924	1108	1097	921	1482	1132
TGME49_319350	SAG-related sequence SRS17B (SRS17B)	-0.140711	7.99653	0.429404	0.678852	0.0225767	0	5100	4065	4761	5503	5371	4610
TGME49_266950	protein kinase, putative	-0.140662	8.07186	0.338191	0.602014	0.0152938	0	4754	5042	4930	4822	6817	4984
TGME49_229650	josephin protein	-0.140388	5.95037	0.341284	0.604294	0.0148517	0	932	1041	1439	1098	1322	1351
TGME49_305870	DAD family protein	-0.140241	4.74697	0.319632	0.584319	0.01222	0	475	456	536	525	629	486
TGME49_237290	hypothetical protein	-0.140192	7.17297	0.374591	0.632186	0.0174906	0	2125	3010	2811	2086	4014	2924
TGME49_314000	peptide methionine sulfoxide reductase msrB, putative	-0.140178	6.61982	0.364481	0.624219	0.0166082	0	1920	1589	1857	2100	2262	1635
TGME49_211300	DUF74 family protein, putative	-0.13973	4.9128	0.374602	0.632186	0.0159621	0	581	498	561	634	656	537
TGME49_244290	adapter-related protein	-0.1395	5.99101	0.315903	0.581008	0.0130429	0	926	1230	1351	1003	1565	1359
TGME49_293350	mitochondrial carrier superfamily protein	-0.139244	6.15299	0.248396	0.511107	0.00966288	0	1244	1282	1372	1245	1760	1379
TGME49_270940	hypothetical protein	-0.139122	4.7149	0.36375	0.6235	0.014868	0	386	449	612	461	614	533
TGME49_306040	CHY zinc finger protein	-0.139042	6.86167	0.25216	0.514724	0.0101207	0	1937	2188	2259	1987	2871	2314
TGME49_215910	hypothetical protein	-0.138875	9.00496	0.477123	0.717422	0.0272904	0	7493	11414	9379	7204	15033	10059
TGME49_203160	hypothetical protein	-0.138835	6.05021	0.247152	0.509181	0.0095279	0	1067	1261	1312	1190	1616	1269
TGME49_265330	cell-cycle-associated protein kinase GSK, putative	-0.138705	8.59946	0.356764	0.61767	0.0161537	0	6727	6775	7796	7347	9048	7372
TGME49_294310	hypothetical protein	-0.138649	4.80416	0.33734	0.601622	0.0129306	0	500	475	552	539	698	477
TGME49_236080	replication factor-a protein 1 (rpa1) subfamily protein	-0.138609	7.34058	0.292713	0.558772	0.0121357	0	2649	2926	3342	2724	4038	3246
TGME49_314570	hypothetical protein	-0.138575	5.95023	0.352396	0.614693	0.0149932	0	908	1301	1194	1081	1723	1040
TGME49_283790	protein kinase, putative	-0.138544	6.69258	0.311253	0.577019	0.0129109	0	1547	2068	2084	1610	2614	2179
TGME49_224060	thioredoxin, putative	-0.138522	8.6257	0.35025	0.612236	0.0156743	0	6679	7223	7796	6827	9562	7939
TGME49_248800	hypothetical protein	-0.138036	5.16066	0.358919	0.618993	0.0146355	0	507	709	756	557	944	716
TGME49_248880	GTPase RAB7 (RAB7)	-0.13801	7.44236	0.363691	0.6235	0.016307	0	3086	2859	3604	3317	3554	3684
TGME49_273360	ABC transporter transmembrane region domain-containing protein	-0.137697	6.3512	0.257163	0.520945	0.00991696	0	1353	1496	1637	1370	2086	1590
TGME49_272740	DNA-directed RNA polymerase III RPC2 (POLR3B)	-0.137661	6.13558	0.271859	0.53751	0.0105023	0	1089	1339	1443	1177	1742	1416
TGME49_231910	ATP synthase F1 gamma subunit	-0.137404	6.62804	0.277516	0.543267	0.0109905	0	1748	1717	1959	1892	2155	1977
TGME49_208010	hypothetical protein	-0.137356	6.15871	0.366161	0.624804	0.0157794	0	999	1404	1546	1077	1944	1427
TGME49_232130	hypothetical protein	-0.137302	8.09527	0.458053	0.701967	0.0244215	0	4708	3944	6429	5149	5478	5953
TGME49_226680	hypothetical protein	-0.137288	6.64227	0.379744	0.637656	0.0170375	0	1452	1700	2379	1579	2300	2258
TGME49_227390	hypothetical protein	-0.137269	4.99063	0.320448	0.584828	0.0118717	0	494	597	657	511	830	625
TGME49_251490	ACR, COG2135 domain-containing protein	-0.137143	5.96879	0.28323	0.549328	0.0108078	0	1092	1105	1238	1133	1636	1099
TGME49_229710	OTU family cysteine protease	-0.137127	5.48721	0.258604	0.52292	0.00933121	0	742	850	869	786	1119	856
TGME49_271800	serine esterase (DUF676) protein	-0.136678	6.24484	0.260385	0.524862	0.0098448	0	1311	1370	1480	1279	1891	1506
TGME49_224920	hypothetical protein	-0.136576	6.5342	0.294708	0.560601	0.0115895	0	1468	1771	1863	1445	2371	1922
TGME49_264830	hypothetical protein	-0.136486	6.47249	0.296136	0.562081	0.0116286	0	1367	1768	1755	1411	2245	1834
TGME49_311920	GRAM domain-containing protein	-0.136233	7.62007	0.371776	0.629564	0.0164288	0	3112	3809	3914	3014	4999	4172
TGME49_214630	hypothetical protein	-0.136169	5.51275	0.285065	0.550421	0.0104735	0	694	853	969	782	1130	898
TGME49_226340	hypothetical protein	-0.135888	6.77523	0.272162	0.537648	0.0105319	0	1818	1998	2208	1912	2477	2313
TGME49_293550	hypothetical protein	-0.135777	7.20089	0.332891	0.598702	0.0137683	0	2113	2882	3140	2442	3719	2928
TGME49_215170	serine/threonine-protein phosphatase 2A catalytic subunit beta isoform, putative	-0.135753	7.0855	0.29781	0.564023	0.0118511	0	2311	2318	2843	2560	3003	2718
TGME49_230890	PHD-finger domain-containing protein	-0.135748	5.82997	0.300844	0.566516	0.0113543	0	888	1060	1186	901	1482	1139
TGME49_263500	vacuolar protein sorting-associated protein 26, putative	-0.135719	5.32806	0.409926	0.663973	0.0183031	0	639	622	955	760	793	875
TGME49_222990	ribosomal protein S18, putative	-0.135681	6.41408	0.275882	0.541444	0.0105132	0	1296	1673	1732	1507	2134	1612
[truncated: 4,929 more rows]

## Sheet: Differentially Expressed Transc
TGME49_262050	rhoptry kinase family protein ROP39 (ROP39)				Enriched in WT sample
TGME49_229140	MaoC family domain-containing protein				Enriched in KO sample
TGME49_226310	zinc finger (CCCH type) motif-containing protein
TGME49_214190	SAG-related sequence SRS46 (SRS46)
TGME49_309930	melibiase subfamily protein
TGME49_265030	hypothetical protein
TGME49_317705	enoyl-CoA hydratase/isomerase family protein
TGME49_286250	hypothetical protein
TGME49_244260	hypothetical protein
TGME49_278580	hypothetical protein
TGME49_216290	hypothetical protein
TGME49_262970	hypothetical protein
TGME49_252070	KRUF family protein
TGME49_226755	3'5'-cyclic nucleotide phosphodiesterase domain-containing protein
TGME49_220420	3'5'-cyclic nucleotide phosphodiesterase domain-containing protein
TGME49_297647	hypothetical protein
TGME49_216335	hypothetical protein
TGME49_263100	hypothetical protein
TGME49_214580	tetratricopeptide repeat-containing protein
TGME49_218910	hypothetical protein
TGME49_262630	hypothetical protein
TGME49_204360	subtilisin SUB4 (SUB4)
TGME49_213820	hypothetical protein
TGME49_201840	aspartyl protease ASP1 (ASP1)
TGME49_237170	hypothetical protein
TGME49_307480	Toxoplasma gondii family B protein
TGME49_320740	hypothetical protein
TGME49_252065	KRUF family protein
TGME49_301370	DHHC zinc finger domain-containing protein
TGME49_283450	Toxoplasma gondii family B protein
TGME49_250500	hypothetical protein
TGME49_200700	Toxoplasma gondii family C protein
TGME49_202490	AP2 domain transcription factor AP2VIIa-7 (AP2VIIA7)
TGME49_255210	ATPase, AAA family protein
TGME49_255215	hypothetical protein
TGME49_312140	hypothetical protein
TGME49_276920	protein phosphatase 2C domain-containing protein
TGME49_278930	Tubulin-tyrosine ligase family protein
TGME49_320190	SAG-related sequence SRS16B (SRS9 )
TGME49_329000	hypothetical protein
TGME49_239600	rhoptry kinase family protein ROP23 (incomplete catalytic triad) (ROP23)
TGME49_236670	hypothetical protein
TGME49_295720	sulfite oxidase, putative
TGME49_287960	hypothetical protein
TGME49_252190	KRUF family protein
TGME49_309100	hypothetical protein
TGME49_250670	hypothetical protein
TGME49_288945	hypothetical protein
TGME49_255200	Radial spoke head protein 9, putative
TGME49_211280	hypothetical protein
TGME49_257755	hypothetical protein
TGME49_280680	hypothetical protein
TGME49_300790	hypothetical protein
TGME49_264660	SAG-related sequence SRS44 (SRS44)
TGME49_215785	rhoptry protein ROP2A (ROP2A)
TGME49_320150	elongation factor Tu GTP binding domain-containing protein
TGME49_329800	hypothetical protein
TGME49_301160	SAG-related sequence SRS19C (SRS7)
TGME49_215775	rhoptry protein ROP8 (ROP8)
TGME49_301210	NAD(P) transhydrogenase subunit beta, putative
TGME49_203930	hypothetical protein
TGME49_288450	aldehyde dehydrogenase (NAD) family protein
TGME49_206290	hypothetical protein
TGME49_219470	hypothetical protein
TGME49_269930	calcium binding egf domain-containing protein
TGME49_295472	C2 domain-containing protein
TGME49_295468	C2 domain-containing protein
TGME49_295960	hypothetical protein
TGME49_308840	SAG-related sequence SRS51 (SRS3)
TGME49_239475	hypothetical protein
TGME49_316700	uridine kinase
TGME49_278600	hypothetical protein
TGME49_277930	hypothetical protein
TGME49_261650	hypothetical protein
TGME49_219460	hypothetical protein
TGME49_252360	rhoptry kinase family protein ROP24 (incomplete catalytic triad) (ROP24)
TGME49_300120	aminotransferase, class V superfamily protein
TGME49_237425	AP2 domain transcription factor AP2X-6 (AP2X6)
TGME49_318380	hypothetical protein
TGME49_230830	ATPase family associated with various cellular activities (AAA) domain-containing protein
TGME49_292375	KRUF family protein
TGME49_211270	sushi domain (scr repeat) domain-containing protein
TGME49_242118	myosin-light-chain kinase
TGME49_287160	internal kinesin motor domain protein
TGME49_248440	hypothetical protein
TGME49_248430	hypothetical protein
TGME49_249702	MC family transporter, putative
TGME49_295950	KRUF family protein
TGME49_318390	hypothetical protein
TGME49_258670	hypothetical protein
TGME49_310090	hypothetical protein
TGME49_214835	hypothetical protein
TGME49_210400	hypothetical protein
TGME49_232400	PAN domain-containing protein
TGME49_301690	hypothetical protein
TGME49_293620	hypothetical protein
TGME49_278565	hypothetical protein
TGME49_281470	hypothetical protein
TGME49_281930	SAG-related sequence SRS39 (SRS39)
TGME49_217400	hypothetical protein
TGME49_275360	SAG-related sequence SRS47B (SRS47B)
TGME49_239120	hypothetical protein
TGME49_269170	hypothetical protein
TGME49_258550	SAG-related sequence SRS28 (SRS28)
TGME49_306880	hypothetical protein
TGME49_236890	hypothetical protein
TGME49_253770	hypothetical protein
TGME49_301470	hypothetical protein
TGME49_270650	deoxyribose-phosphate aldolase
TGME49_293780	hypothetical protein
TGME49_206660	hypothetical protein
TGME49_247390	ATPase, AAA family protein
TGME49_273468	hypothetical protein
TGME49_209800	formate/nitrite transporter protein
TGME49_269160	outer dynein arm docking complex protein ODA1, putative
TGME49_312690	hypothetical protein
TGME49_238440	SAG-related sequence SRS22A (SRS22A)
TGME49_233920	zinc finger, C3HC4 type (RING finger) domain-containing protein
TGME49_237810	hypothetical protein
TGME49_220650	hypothetical protein
TGME49_210450	hypothetical protein
TGME49_258622	hypothetical protein
TGME49_254790	hypothetical protein
TGME49_221665	hypothetical protein
TGME49_311830	hypothetical protein
TGME49_313000	Toxoplasma gondii family D protein
TGME49_257572	hypothetical protein
TGME49_257568	hypothetical protein
TGME49_279000	SAG-related sequence SRS59J (SRS59J)
TGME49_266105	EF hand family protein
TGME49_320500	patched family protein
TGME49_288960	hypothetical protein
TGME49_276200	hypothetical protein
TGME49_243330	hypothetical protein
TGME49_242625	ATPase family associated with various cellular activities (AAA) subfamily protein
TGME49_259890	Kazal-type serine protease inhibitor domain-containing protein
TGME49_219660	hypothetical protein
TGME49_273650	hypothetical protein
TGME49_278390	Toxoplasma gondii family A protein
TGME49_289040	Armadillo/beta-catenin family repeat-containing protein
TGME49_297920	hypothetical protein
TGME49_223480	sushi domain (scr repeat) domain-containing protein
TGME49_245530	hypothetical protein
TGME49_234380	hypothetical protein
TGME49_276880	hypothetical protein
TGME49_294400	hypothetical protein
TGME49_225105	hypothetical protein
TGME49_253760	hypothetical protein
TGME49_223060	MORN repeat-containing protein
TGME49_305610	hypothetical protein
TGME49_286000	hypothetical protein
TGME49_238490	SAG-related sequence SRS22E (SRS22E)
TGME49_243482	dynein heavy chain, putative
TGME49_217728	hypothetical protein
TGME49_222370	SAG-related sequence SRS13 (SRS13)
TGME49_306510	hypothetical protein
TGME49_238915	hypothetical protein
TGME49_217726	hypothetical protein
TGME49_253755	hypothetical protein
TGME49_217724	hypothetical protein
TGME49_201180	hypothetical protein
TGME49_319630	hypothetical protein
TGME49_255460	EGF family domain-containing protein
TGME49_249150	PAN domain-containing protein
TGME49_243635	hypothetical protein
TGME49_293480	MoeA N-terminal region (domain I and II) domain-containing protein
TGME49_293280	cyclin protein
TGME49_293290	hypothetical protein
TGME49_278400	Toxoplasma gondii family A protein
TGME49_267460	AP2 domain transcription factor AP2IX-1 (AP2IX1)
TGME49_230905	hydrolase, alpha/beta fold family protein
TGME49_222340	NOL1/NOP2/sun family protein
TGME49_221310	aminopeptidase N protein
