# Supplementary material for: Multi-omics analysis delineates the distinct functions of sub-cellular acetyl-CoA pools in Toxoplasma gondii
Source: BMC Biol. 2020 Jun 16;18:67. doi: 10.1186/s12915-020-00791-7 (PMC7296777; doi:10.1186/s12915-020-00791-7)
Supplement: Supplementary file 12 — Additional file 12 : Table S7. ΔBCKDH proteome. Excel spreadheet summarising the proteome data set from the nano-LC-MS/MS analysis. Proteins which are significantly up- or downregulated in ΔBCKDH parasites are highlighted. Abbreviations: BCKDH: branched-chain α-keto acid dehydrogenase-complex; LC-MS/MS: liquid chromatography-tandem mass spectrometry. [file 12915_2020_791_MOESM12_ESM.xlsx]

## Sheet: Proteome
Additional file 12- Table S7: Differential analysis of total proteomes from from ΔBCKDH and ΔKU80 strains.
Majority protein IDs	Protein names	Gene names	Razor + unique peptides	limma p-value	log2(FC ΔBCKDH Vs ΔKU80)
TGME49_239490-t26_1-p1	dehydrogenase E1 component family protein	TGME49_239490	18	2.91103e-13	-6.60069			Enriched in WT sample
TGME49_229140-t26_1-p1	MaoC family domain-containing protein	TGME49_229140	10	5.22382e-09	-4.57229			Enriched in KO sample
TGME49_262050-t26_1-p1	rhoptry kinase family protein ROP39	TGME49_262050	5	5.56045e-10	-3.70979
TGME49_295350-t26_1-p1	nucleoside diphosphate kinase, putative	TGME49_295350	3	3.35003e-05	-3.21476
TGME49_314400-t26_1-p1	pyruvate dehydrogenase E1 component, beta subunit, putative	TGME49_314400	12	1.55296e-09	-2.30346
TGME49_320740-t26_1-p1	hypothetical protein	TGME49_320740	8	2.68182e-05	-2.24403
TGME49_215785-t26_1-p1	rhoptry protein ROP2A	TGME49_215785	7	8.57981e-08	-1.86143
TGME49_216130-t26_1-p1	ubiquitin conjugating enzyme E2, putative	TGME49_216130	2	0.0306502	-1.83024
TGME49_294330-t26_1-p1	EGF family domain-containing protein	TGME49_294330	9	0.00821763	-1.76533
TGME49_255220-t26_1-p1	AP2 domain transcription factor AP2VIIb-3	TGME49_255220	4	0.0863644	-1.71384
TGME49_215775-t26_1-p1	rhoptry protein ROP8	TGME49_215775	3	1.3436e-06	-1.57785
TGME49_226590-t26_1-p1	cytochrome C oxidase subunit IIa, putative	TGME49_226590	3	0.216616	-1.55573
TGME49_234270-t26_1-p1	hypothetical protein	TGME49_234270	9	0.00974459	-1.50383
TGME49_251490-t26_1-p1	ACR, COG2135 domain-containing protein	TGME49_251490	4	3.53859e-08	-1.48676
TGME49_264420-t26_1-p1;TGME49_264430-t26_1-p1	lipoprotein, putative	TGME49_264420	2	0.0791245	-1.42182
TGME49_209985-t26_1-p1	cAMP-dependent protein kinase	TGME49_209985	3	0.00216313	-1.31728
TGME49_248510-t26_1-p1	hypothetical protein	TGME49_248510	6	0.136428	-1.26305
TGME49_214575-t26_1-p1	hypothetical protein	TGME49_214575	3	0.00241728	-1.2474
TGME49_225330-t26_1-p1	hypothetical protein	TGME49_225330	7	0.0772056	-1.12584
TGME49_239530-t26_1-p1	alanine-glyoxylate aminotransferase	TGME49_239530	9	1.20443e-05	-1.11426
TGME49_272600-t26_1-p1	adaptin c-terminal domain-containing protein	TGME49_272600	6	0.0106575	-1.07392
TGME49_205360-t26_1-p1	hypothetical protein	TGME49_205360	8	0.00167813	-1.06009
TGME49_297520-t26_1-p1	proteophosphoglycan PPG1	TGME49_297520	7	0.0267434	-1.03634
TGME49_200250-t26_1-p1;TGME49_200240-t26_1-p1;TGME49_200230-t26_1-p1	microneme protein MIC17A	TGME49_200250	8	1.5071e-05	-1.02194
TGME49_248980-t26_1-p1	NudC family protein	TGME49_248980	5	0.0246204	-1.00942
TGME49_235740-t26_1-p1	hypothetical protein	TGME49_235740	2	0.128824	-0.974963
TGME49_236870-t26_1-p1	hypothetical protein	TGME49_236870	3	0.228494	-0.974843
TGME49_246130-t26_1-p1	serpin (serine proteinase inhibitor) superfamily protein	TGME49_246130	16	3.90753e-07	-0.969348
TGME49_252360-t26_1-p1	rhoptry kinase family protein ROP24 (incomplete catalytic triad)	TGME49_252360	7	3.80232e-06	-0.964609
TGME49_267680-t26_1-p1	microneme protein MIC12	TGME49_267680	13	0.000187677	-0.961007
TGME49_201860-t26_1-p1	hypothetical protein	TGME49_201860	2	0.000204732	-0.958857
TGME49_252500-t26_1-p1	polo kinase	TGME49_252500	5	0.104541	-0.958484
TGME49_202610-t26_1-p1	protein phosphatase 2C domain-containing protein	TGME49_202610	6	0.0519195	-0.944288
TGME49_242790-t26_1-p1	trichohyalin, putative	TGME49_242790	8	0.0402718	-0.943636
TGME49_301180-t26_1-p1	SAG-related sequence SRS19F	TGME49_301180	3	0.0120612	-0.933666
TGME49_264050-t26_1-p1	ubiquitin-conjugating enzyme subfamily protein	TGME49_264050	3	0.102915	-0.923969
TGME49_292160-t26_1-p1	hypothetical protein	TGME49_292160	4	0.0829942	-0.878922
TGME49_258230-t26_1-p1	rhoptry kinase family protein ROP20	TGME49_258230	2	0.00328506	-0.832534
TGME49_311890-t26_1-p1	hypothetical protein	TGME49_311890	10	4.78881e-06	-0.831527
TGME49_200310-t26_1-p1	hypothetical protein	TGME49_200310	1	0.184451	-0.827437
TGME49_214950-t26_1-p1	hypothetical protein	TGME49_214950	1	0.0211267	-0.81179
TGME49_264900-t26_1-p1	hypothetical protein	TGME49_264900	5	0.0297764	-0.796574
TGME49_295420-t26_1-p1	hypothetical protein	TGME49_295420	3	0.0268524	-0.795993
TGME49_226690-t26_1-p1			3	0.00156651	-0.795797
TGME49_221180-t26_1-p1	hypothetical protein	TGME49_221180	4	0.103803	-0.779891
TGME49_266030-t26_1-p1	pre-mRNA splicing factor, putative	TGME49_266030	5	0.0160215	-0.77423
TGME49_205250-t26_1-p1	rhoptry protein ROP18	TGME49_205250	6	0.00134227	-0.772666
TGME49_277240-t26_1-p1	NTPase I	TGME49_277240	3	0.000173647	-0.767482
TGME49_239260-t26_1-p1	histone H4	TGME49_239260	5	0.00236721	-0.763527
TGME49_224910-t26_1-p1	divalent cation tolerance protein, CutA1 family protein	TGME49_224910	2	0.000520808	-0.752999
TGME49_235140-t26_1-p1	hypothetical protein	TGME49_235140	2	0.082506	-0.748398
TGME49_277270-t26_1-p1	NTPase II	TGME49_277270	14	4.07876e-06	-0.741567
TGME49_266970-t26_1-p1	hypothetical protein	TGME49_266970	7	4.63021e-05	-0.73661
TGME49_293860-t26_1-p1	hypothetical protein	TGME49_293860	4	0.391495	-0.714848
TGME49_270140-t26_1-p1	splicing factor DIM1, putative	TGME49_270140	2	0.162631	-0.684652
TGME49_226220-t26_1-p1	alveolin domain containing intermediate filament IMC9	TGME49_226220	6	0.202938	-0.672707
TGME49_312660-t26_1-p1	hypothetical protein	TGME49_312660	4	0.00854641	-0.66828
TGME49_233905-t26_1-p1	histone kinase SNF1, putative	TGME49_233905	7	0.154476	-0.668068
TGME49_211630-t26_1-p1	hypothetical protein	TGME49_211630	4	0.00472744	-0.658893
TGME49_300120-t26_1-p1	aminotransferase, class V superfamily protein	TGME49_300120	18	0.000403034	-0.65781
TGME49_286240-t26_1-p1	kelch repeat protein, putative	TGME49_286240	4	0.0166621	-0.652443
TGME49_242230-t26_1-p1;TGME49_242118-t26_1-p1	rhoptry kinase family protein ROP29	TGME49_242230	6	0.0130304	-0.642898
TGME49_236930-t26_1-p1			2	0.00476592	-0.64172
TGME49_319560-t26_1-p1;TGME49_325800-t26_1-p1	microneme protein MIC3	TGME49_319560	12	8.67985e-05	-0.640855
TGME49_258360-t26_1-p1	hypothetical protein	TGME49_258360	11	3.14985e-05	-0.637166
TGME49_268760-t26_1-p1	hypothetical protein	TGME49_268760	6	0.000347923	-0.634912
TGME49_266470-t26_1-p1	hypothetical protein	TGME49_266470	2	0.042116	-0.633362
TGME49_308950-t26_1-p1	histidine acid phosphatase superfamily protein	TGME49_308950	8	0.000931347	-0.632245
TGME49_297180-t26_1-p1	hypothetical protein	TGME49_297180	5	0.168343	-0.629164
TGME49_312270-t26_1-p1	rhoptry protein ROP13	TGME49_312270	6	0.0650211	-0.627197
TGME49_294420-t26_1-p1	programmed cell death protein 2, c-terminal domain-containing protein	TGME49_294420	12	0.0729611	-0.622135
TGME49_269950-t26_1-p1	hypothetical protein	TGME49_269950	27	1.05167e-05	-0.617687
TGME49_227830-t26_1-p1	mitochondrial inner membrane translocase TIM44, putative	TGME49_227830	4	0.230171	-0.611793
TGME49_215220-t26_1-p1	hypothetical protein	TGME49_215220	13	7.52552e-06	-0.611788
TGME49_204060-t26_1-p1	SNARE domain-containing protein	TGME49_204060	6	0.239942	-0.611514
TGME49_214410-t26_1-p1	hypothetical protein	TGME49_214410	3	0.108528	-0.606989
TGME49_224460-t26_1-p1	aminopeptidase n, putative	TGME49_224460	19	0.00207875	-0.606488
TGME49_293710-t26_1-p1	Zn-finger in Ran binding protein and others domain-containing protein	TGME49_293710	4	0.0454065	-0.605594
TGME49_306540-t26_1-p1	phosphotransferase enzyme family protein	TGME49_306540	8	0.00572967	-0.602046
TGME49_307010-t26_1-p1	histone lysine demethylase JMJC1/KDM5D/JARID1D	TGME49_307010	3	0.128404	-0.595494
TGME49_224650-t26_1-p1	mRNA capping enzyme, beta chain protein	TGME49_224650	3	0.0704952	-0.595011
TGME49_285220-t26_1-p1	CAP-Gly domain-containing protein	TGME49_285220	3	0.154831	-0.589972
TGME49_244280-t26_1-p1	hypothetical protein	TGME49_244280	9	0.000494927	-0.586115
TGME49_309170-t26_1-p1	TAF7-like RNA polymerase II TAF7L	TGME49_309170	2	0.114071	-0.582227
TGME49_219270-t26_1-p1	multi-pass transmembrane protein	TGME49_219270	4	0.505206	-0.573888
TGME49_257750-t26_1-p1	homocysteine s-methyltransferase domain-containing protein	TGME49_257750	7	0.00289163	-0.555879
TGME49_252850-t26_1-p1;TGME49_252620-t26_1-p1	initiation factor, subunit 2 family protein	TGME49_252850	4	0.296172	-0.555394
TGME49_200460-t26_1-p1	hypothetical protein	TGME49_200460	4	0.445339	-0.555011
TGME49_267140-t26_1-p1;TGME49_267160-t26_1-p1	SAG-related sequence SRS38B	TGME49_267140	4	0.00661156	-0.554017
TGME49_288830-t26_1-p1	NADH dehydrogenase (NDH2-II)	TGME49_288830	16	0.000109832	-0.549524
TGME49_263850-t26_1-p1	hypothetical protein	TGME49_263850	13	6.98742e-05	-0.545085
TGME49_232250-t26_1-p1	catalase	TGME49_232250	21	3.98767e-05	-0.542733
TGME49_293180-t26_1-p1	NADP-specific glutamate dehydrogenase	TGME49_293180	17	0.000194138	-0.541709
TGME49_248100-t26_1-p1	synaptobrevin protein	TGME49_248100	3	0.162406	-0.53929
TGME49_246090-t26_1-p1	hypothetical protein	TGME49_246090	8	0.0479293	-0.53417
TGME49_211290-t26_1-p1	rhoptry protein ROP15	TGME49_211290	9	0.00118475	-0.532885
TGME49_240640-t26_1-p1	casein kinase I	TGME49_240640	6	0.000558093	-0.530844
TGME49_290940-t26_1-p1	EMP/nonaspanin domain family protein	TGME49_290940	7	0.250159	-0.529972
TGME49_233480-t26_1-p1	SAG-related sequence SRS29C	TGME49_233480	5	0.00366341	-0.527948
TGME49_202200-t26_1-p1	hypothetical protein	TGME49_202200	18	1.3749e-05	-0.527774
TGME49_305510-t26_1-p1	hypothetical protein	TGME49_305510	8	1.33017e-05	-0.526272
TGME49_214770-t26_1-p1	small GTP binding protein rab1a, putative	TGME49_214770	4	0.000132669	-0.523869
TGME49_213730-t26_1-p1	lanthionine synthetase C family protein	TGME49_213730	8	0.00550806	-0.52351
TGME49_309050-t26_1-p1	hypothetical protein	TGME49_309050	4	0.144697	-0.519356
TGME49_230690-t26_1-p1	LNS2 (Lipin/Ned1/Smp2) protein	TGME49_230690	14	0.0173034	-0.517857
TGME49_214610-t26_1-p1	hypothetical protein	TGME49_214610	8	0.105209	-0.511816
TGME49_268870-t26_1-p1	tetratricopeptide repeat-containing protein	TGME49_268870	30	2.78536e-05	-0.511751
TGME49_250060-t26_1-p1	DNA-directed RNA polymerase I RPA12	TGME49_250060	4	0.494723	-0.511569
TGME49_227620-t26_1-p1	dense granule protein GRA2	TGME49_227620	3	0.0517319	-0.500315
TGME49_288800-t26_1-p1	endonuclease/exonuclease/phosphatase family protein	TGME49_288800	6	0.252177	-0.497237
TGME49_309200-t26_1-p1	zinc finger (CCCH type) motif-containing protein	TGME49_309200	9	0.00691973	-0.495783
TGME49_300180-t26_1-p1	hypothetical protein	TGME49_300180	2	0.0212158	-0.493894
TGME49_267500-t26_1-p1	hypothetical protein	TGME49_267500	9	0.000325432	-0.493798
TGME49_267100-t26_1-p1	protein phosphatase 2C domain-containing protein	TGME49_267100	6	0.00925161	-0.492976
TGME49_209090-t26_1-p1	proteasome maturation factor ump1 protein	TGME49_209090	2	0.0258321	-0.485248
TGME49_320140-t26_1-p1	ubiquinol-cytochrome c reductase hinge protein, putative	TGME49_320140	3	0.254135	-0.484754
TGME49_202390-t26_1-p1	S15 sporozoite-expressed protein	TGME49_202390	14	3.37214e-05	-0.483312
TGME49_234470-t26_1-p1	hypothetical protein	TGME49_234470	2	0.0926434	-0.482404
TGME49_208450-t26_1-p1	protease inhibitor PI2	TGME49_208450	9	0.000684261	-0.481137
TGME49_289940-t26_1-p1	uroporphyrinogen decarboxylase	TGME49_289940	4	0.434083	-0.480416
TGME49_258950-t26_1-p1	lectin family protein	TGME49_258950	9	0.000299714	-0.479242
TGME49_231960-t26_1-p1	omega secalin, putative	TGME49_231960	26	3.04416e-05	-0.477774
TGME49_248370-t26_1-p1	prefoldin subunit 6, putative	TGME49_248370	3	0.28655	-0.477671
TGME49_216730-t26_1-p1	MCM2/3/5 family protein	TGME49_216730	21	9.43228e-05	-0.476527
TGME49_226680-t26_1-p1	hypothetical protein	TGME49_226680	17	0.00358198	-0.472927
TGME49_273960-t26_1-p1	chaperonin GroS protein	TGME49_273960	7	0.00185018	-0.470431
TGME49_200280-t26_1-p1	WD domain, G-beta repeat-containing protein	TGME49_200280	8	0.21784	-0.469859
TGME49_285210-t26_1-p1	hypothetical protein	TGME49_285210	4	0.0790475	-0.46686
TGME49_220360-t26_1-p1	FAD binding domain-containing protein	TGME49_220360	4	0.292817	-0.465204
TGME49_258660-t26_1-p1	rhoptry protein ROP6	TGME49_258660	3	4.95785e-05	-0.465129
TGME49_214470-t26_1-p1	Ulp1 protease family, C-terminal catalytic domain-containing protein	TGME49_214470	6	0.00548141	-0.462584
TGME49_229010-t26_1-p1	rhoptry neck protein RON4	TGME49_229010	32	2.12715e-05	-0.458861
TGME49_283710-t26_1-p1	longevity-assurance protein (LAG1) domain-containing protein	TGME49_283710	2	0.179158	-0.456341
TGME49_248600-t26_1-p1	aspartate aminotransferase	TGME49_248600	15	5.80648e-05	-0.4541
TGME49_225990-t26_1-p1	acyl transferase domain-containing protein	TGME49_225990	8	0.0022934	-0.453006
TGME49_293740-t26_1-p1	hypothetical protein	TGME49_293740	2	0.000476425	-0.452344
TGME49_218820-t26_1-p1	alba 2	TGME49_218820	7	4.53003e-05	-0.451802
TGME49_311100-t26_1-p1	zinc finger (CCCH type) motif-containing protein	TGME49_311100	3	0.147022	-0.447276
TGME49_259880-t26_1-p1	hypothetical protein	TGME49_259880	10	0.000278817	-0.446747
TGME49_315770-t26_1-p1	cytochrome p450 superfamily protein	TGME49_315770	16	0.000227877	-0.444932
TGME49_204130-t26_1-p1	perforin-like protein PLP1	TGME49_204130	20	5.47944e-05	-0.444816
TGME49_266640-t26_1-p1	Acetyl-coenzyme A synthetase 2, putative	TGME49_266640	30	2.33071e-05	-0.444632
TGME49_229650-t26_1-p1	josephin protein	TGME49_229650	18	0.000191207	-0.443735
TGME49_217440-t26_1-p1	HCNGP family protein	TGME49_217440	2	0.296794	-0.442611
TGME49_243730-t26_1-p1	rhoptry protein ROP9	TGME49_243730	15	9.17642e-05	-0.442608
TGME49_246930-t26_1-p1	calmodulin CAM1	TGME49_246930	6	0.000174798	-0.43966
TGME49_310780-t26_1-p1	dense granule protein GRA4	TGME49_310780	5	0.00342122	-0.438227
TGME49_249870-t26_1-p1	hypothetical protein	TGME49_249870	8	0.0106286	-0.43731
TGME49_308090-t26_1-p1	rhoptry protein ROP5	TGME49_308090	21	0.0210561	-0.436493
TGME49_297960-t26_1-p1	rhoptry neck protein RON6	TGME49_297960	19	0.0156006	-0.4361
TGME49_253020-t26_1-p1	hypothetical protein	TGME49_253020	2	0.00728872	-0.43503
TGME49_222020-t26_1-p1	phosphoglycerate kinase PGKII	TGME49_222020	13	0.00201186	-0.433444
TGME49_321530-t26_1-p1	cathepsin CPL	TGME49_321530	3	0.000210323	-0.431546
TGME49_222100-t26_1-p1	hypothetical protein	TGME49_222100	26	0.00319231	-0.424307
TGME49_297070-t26_1-p1	hypothetical protein	TGME49_297070	9	0.000774929	-0.423941
TGME49_244250-t26_1-p1	hypothetical protein	TGME49_244250	10	0.0013396	-0.422359
TGME49_215420-t26_1-p1	SNARE protein	TGME49_215420	5	0.000190641	-0.42229
TGME49_279100-t26_1-p1	hypothetical protein	TGME49_279100	11	0.00014445	-0.422039
TGME49_253910-t26_1-p1	hypothetical protein	TGME49_253910	2	0.286051	-0.42158
TGME49_246950-t26_1-p1	hypothetical protein	TGME49_246950	2	0.168218	-0.421403
TGME49_300240-t26_1-p1	syntaxin 6, n-terminal protein	TGME49_300240	2	0.0655452	-0.418803
TGME49_277080-t26_1-p1	microneme protein MIC5	TGME49_277080	6	0.01031	-0.417296
TGME49_312420-t26_1-p1	hypothetical protein	TGME49_312420	18	0.000813976	-0.416301
TGME49_280750-t26_1-p1	rudimentary enhancer, putative	TGME49_280750	4	0.015376	-0.412088
TGME49_236560-t26_1-p1	hypothetical protein	TGME49_236560	22	0.0117987	-0.411074
TGME49_281990-t26_1-p1			4	0.478656	-0.407337
TGME49_276140-t26_1-p1	ADP ribosylation factor ARF1	TGME49_276140	8	0.000305345	-0.407205
TGME49_300290-t26_1-p1	SNARE domain-containing protein	TGME49_300290	5	0.0210872	-0.406335
TGME49_269800-t26_1-p1	glutamine-dependent NAD(+) synthetase protein, putative	TGME49_269800	9	0.0942327	-0.405934
TGME49_263520-t26_1-p1	microtubule associated protein SPM1	TGME49_263520	15	0.000597506	-0.405201
TGME49_267580-t26_1-p1	cyclin2 related protein	TGME49_267580	13	0.0243923	-0.403723
TGME49_270250-t26_1-p1	dense granule protein GRA1	TGME49_270250	5	7.88272e-05	-0.402297
TGME49_250900-t26_1-p1	hypothetical protein	TGME49_250900	2	0.100316	-0.400684
TGME49_221200-t26_1-p1	CW-type Zinc Finger protein	TGME49_221200	4	0.0318038	-0.400171
TGME49_230340-t26_1-p1	hypothetical protein	TGME49_230340	16	8.22577e-05	-0.396991
TGME49_260670-t26_1-p1	centrin, putative	TGME49_260670	3	0.58009	-0.396823
TGME49_230180-t26_1-p1	hypothetical protein	TGME49_230180	8	0.00293088	-0.396485
TGME49_301440-t26_1-p1	calcium-dependent protein kinase CDPK1	TGME49_301440	23	0.000313621	-0.395181
TGME49_247220-t26_1-p1	nudix -type motif 9 isoform a family protein	TGME49_247220	21	0.000241873	-0.394163
TGME49_310030-t26_1-p1	cyclase-associated protein, putative	TGME49_310030	10	0.000834234	-0.393691
TGME49_268850-t26_1-p1	enolase 2	TGME49_268850	22	4.84163e-05	-0.393379
TGME49_214440-t26_1-p1	4'-phosphopantetheinyl transferase superfamily protein	TGME49_214440	12	0.00643851	-0.393253
TGME49_237180-t26_1-p1	hypothetical protein	TGME49_237180	5	0.00474248	-0.389473
TGME49_217530-t26_1-p1	hypothetical protein	TGME49_217530	14	0.000170915	-0.387386
TGME49_254870-t26_1-p1	hypothetical protein	TGME49_254870	9	0.0447342	-0.38532
TGME49_261500-t26_1-p1	hydrolase	TGME49_261500	6	0.0661047	-0.384785
TGME49_249240-t26_1-p1	calmodulin, putative	TGME49_249240	8	0.000379197	-0.383718
TGME49_239620-t26_1-p1	5'-nucleotidase, C-terminal domain-containing protein	TGME49_239620	15	0.000229135	-0.382779
TGME49_244530-t26_1-p1	hypothetical protein	TGME49_244530	5	0.043913	-0.381389
TGME49_320040-t26_1-p1	CHORD protein	TGME49_320040	3	0.433451	-0.381184
TGME49_208370-t26_1-p1	myosin heavy chain, putative	TGME49_208370	19	0.0092703	-0.380564
TGME49_257070-t26_1-p1	hypothetical protein	TGME49_257070	3	0.00729347	-0.379662
TGME49_219810-t26_1-p1	hypothetical protein	TGME49_219810	17	0.00367486	-0.379464
TGME49_300100-t26_1-p1	rhoptry neck protein RON2	TGME49_300100	31	0.00023901	-0.378012
TGME49_320630-t26_1-p1	phosphotransferase enzyme family protein	TGME49_320630	13	0.00640851	-0.377266
TGME49_203990-t26_1-p1	rhoptry protein ROP12	TGME49_203990	4	0.0352113	-0.376201
TGME49_254000-t26_1-p1	hypothetical protein	TGME49_254000	6	0.0269858	-0.370811
TGME49_205320-t26_1-p1	hypothetical protein	TGME49_205320	15	0.0135588	-0.370164
TGME49_215280-t26_1-p1	succinate dehydrogenase [ubiquinone] iron-sulfur protein	TGME49_215280	8	0.00829067	-0.369316
TGME49_220950-t26_1-p1	hypothetical protein	TGME49_220950	4	0.0390658	-0.369175
TGME49_253430-t26_1-p1	asparagine synthetase, putative	TGME49_253430	23	0.000433357	-0.368629
TGME49_210800-t26_1-p1	activator of hsp90 ATPase, putative	TGME49_210800	8	0.00312038	-0.367242
TGME49_311470-t26_1-p1	rhoptry neck protein RON5	TGME49_311470	43	0.000605262	-0.366852
TGME49_231160-t26_1-p1	hypothetical protein	TGME49_231160	2	0.0294251	-0.364268
TGME49_216080-t26_1-p1	apical complex lysine methyltransferase	TGME49_216080	8	0.00806889	-0.363748
TGME49_202460-t26_1-p1	diacylglycerol kinase accessory domain (presumed) domain-containing protein	TGME49_202460	8	0.00159349	-0.362522
TGME49_315490-t26_1-p1	rhoptry protein ROP10	TGME49_315490	11	0.00257718	-0.362233
TGME49_201380-t26_1-p1	chorismate synthase, putative	TGME49_201380	17	0.00338201	-0.361435
TGME49_283510-t26_1-p1	hypothetical protein	TGME49_283510	4	0.0105706	-0.359572
TGME49_233140-t26_1-p1	deoxyuridine 5'-triphosphate nucleotidohydrolase, putative	TGME49_233140	8	0.00028918	-0.359154
TGME49_244460-t26_1-p1	hypothetical protein	TGME49_244460	17	0.0143315	-0.35739
TGME49_244470-t26_1-p1	hypothetical protein	TGME49_244470	7	0.116767	-0.356722
TGME49_313480-t26_1-p1	hypothetical protein	TGME49_313480	8	0.00525267	-0.356264
TGME49_291960-t26_1-p1	rhoptry kinase family protein ROP40 (incomplete catalytic triad)	TGME49_291960	15	0.00020511	-0.356142
TGME49_211250-t26_1-p1	hypothetical protein	TGME49_211250	5	0.0398792	-0.352255
TGME49_293900-t26_1-p1	sporozoite protein with an altered thrombospondin repeat SPATR	TGME49_293900	9	0.00269748	-0.352172
TGME49_246550-t26_1-p1	aspartyl protease ASP3	TGME49_246550	10	0.00274543	-0.351109
TGME49_245490-t26_1-p1	microneme protein MIC8	TGME49_245490	20	0.00384193	-0.350012
TGME49_294440-t26_1-p1	NOL1/NOP2/sun family protein	TGME49_294440	3	0.199053	-0.346348
TGME49_253820-t26_1-p1	hypothetical protein	TGME49_253820	17	0.000498106	-0.344016
TGME49_273885-t26_1-p1	hypothetical protein	TGME49_273885	7	0.575819	-0.342662
TGME49_220400-t26_1-p1	actin depolymerizing factor ADF	TGME49_220400	3	0.00878417	-0.340344
TGME49_244690-t26_1-p1	hypothetical protein	TGME49_244690	17	0.000920835	-0.339347
TGME49_232410-t26_1-p1	PDI family protein	TGME49_232410	11	0.00360045	-0.338703
TGME49_280370-t26_1-p1	hypothetical protein	TGME49_280370	20	0.00217941	-0.338501
TGME49_318430-t26_1-p1	malate dehydrogenase MDH	TGME49_318430	18	0.00249302	-0.338426
TGME49_260810-t26_1-p1	hypothetical protein	TGME49_260810	4	0.000975573	-0.337313
TGME49_227650-t26_1-p1	microtubule-associated protein RP/EB family, putative	TGME49_227650	9	0.00527352	-0.336877
TGME49_310010-t26_1-p1	rhoptry neck protein RON1	TGME49_310010	23	0.00570554	-0.336465
TGME49_286600-t26_1-p1	hypothetical protein	TGME49_286600	13	0.000459935	-0.336257
TGME49_244700-t26_1-p1	NAD(+)/NADH kinase domain-containing protein	TGME49_244700	6	0.60898	-0.33614
TGME49_288380-t26_1-p1	heat shock protein HSP90	TGME49_288380	41	0.000131514	-0.335073
TGME49_321440-t26_1-p1	SWI2/SNF2 ISWI-like SANT	TGME49_321440	8	0.256965	-0.333494
TGME49_232150-t26_1-p1	hypothetical protein	TGME49_232150	12	0.0378996	-0.333344
TGME49_306220-t26_1-p1	hypothetical protein	TGME49_306220	7	0.536882	-0.332761
TGME49_203310-t26_1-p1	dense granule protein GRA7	TGME49_203310	10	0.011866	-0.332067
TGME49_295450-t26_1-p1	sjoegren syndrome nuclear autoantigen 1 family protein	TGME49_295450	4	0.103725	-0.331552
TGME49_309810-t26_1-p1	ribosomal protein RPP2	TGME49_309810	4	0.000824634	-0.331206
TGME49_286590-t26_1-p1	microtubule associated protein SPM2	TGME49_286590	10	0.00110624	-0.3284
TGME49_232060-t26_1-p1	hypothetical protein	TGME49_232060	6	0.00813842	-0.328271
TGME49_235980-t26_1-p1	ARIADNE family protein	TGME49_235980	7	0.178193	-0.326871
TGME49_306060-t26_1-p1	rhoptry neck protein RON8	TGME49_306060	84	0.000267963	-0.324988
TGME49_255160-t26_1-p1	hypothetical protein	TGME49_255160	6	0.0100535	-0.324201
TGME49_304650-t26_1-p1	histidine acid phosphatase superfamily protein	TGME49_304650	12	0.241394	-0.323289
TGME49_264040-t26_1-p1	hypothetical protein	TGME49_264040	4	0.0260061	-0.322935
TGME49_231920-t26_1-p1	oxidoreductase, short chain dehydrogenase/reductase family protein	TGME49_231920	8	0.00591516	-0.322556
TGME49_231850-t26_1-p1	serine-threonine phosophatase 2C (PP2C)	TGME49_231850	18	0.00126457	-0.321623
TGME49_229920-t26_1-p1	hypothetical protein	TGME49_229920	5	0.02624	-0.320346
TGME49_214270-t26_1-p1	translation initiation factor IF-2, putative	TGME49_214270	18	0.0164301	-0.318853
TGME49_269885-t26_1-p1	rhoptry metalloprotease toxolysin TLN1	TGME49_269885	35	0.000272241	-0.318741
TGME49_220610-t26_1-p1	protein phosphatase 2C domain-containing protein	TGME49_220610	4	0.00154985	-0.317672
TGME49_266435-t26_1-p1	hypothetical protein	TGME49_266435	15	0.053355	-0.317518
TGME49_245640-t26_1-p1	hypothetical protein	TGME49_245640	8	0.00427917	-0.31716
TGME49_244040-t26_1-p1	HEAT repeat-containing protein	TGME49_244040	4	0.264147	-0.317061
TGME49_290950-t26_1-p1	clathrin heavy chain, putative	TGME49_290950	58	0.000572938	-0.316372
TGME49_251840-t26_1-p1	hypothetical protein	TGME49_251840	4	0.0389443	-0.315209
TGME49_208030-t26_1-p1	microneme protein MIC4	TGME49_208030	14	0.00948722	-0.314236
TGME49_232130-t26_1-p1	hypothetical protein	TGME49_232130	9	0.002637	-0.313986
TGME49_249670-t26_1-p1	cathepsin B	TGME49_249670	10	0.0177476	-0.312197
TGME49_314070-t26_1-p1	hypothetical protein	TGME49_314070	6	0.00287215	-0.311722
TGME49_206450-t26_1-p1	autophagy-related cysteine peptidase atg4, putative	TGME49_206450	9	0.0887843	-0.311252
TGME49_202820-t26_1-p1	ubiquitin-conjugating enzyme subfamily protein	TGME49_202820	5	0.0110341	-0.310722
TGME49_206340-t26_1-p1	hypothetical protein	TGME49_206340	2	0.154564	-0.310429
TGME49_314700-t26_1-p1	hypothetical protein	TGME49_314700	2	0.613055	-0.310132
TGME49_308840-t26_1-p1	SAG-related sequence SRS51	TGME49_308840	9	0.0121653	-0.310074
TGME49_276930-t26_1-p1	hypothetical protein	TGME49_276930	3	0.0103576	-0.309472
TGME49_272400-t26_1-p1	casein kinase ii regulatory subunit protein	TGME49_272400	9	0.0033018	-0.309262
TGME49_260520-t26_1-p1	hypothetical protein	TGME49_260520	9	0.0103124	-0.308336
TGME49_234190-t26_1-p1	serine hydroxymethyltransferase 2, putative	TGME49_234190	14	0.00322364	-0.307771
TGME49_295850-t26_1-p1	cyclic nucleotide-binding domain-containing protein	TGME49_295850	7	0.227264	-0.307346
TGME49_261750-t26_1-p1	rhoptry neck protein RON10	TGME49_261750	16	0.0487591	-0.307057
TGME49_211260-t26_1-p1	rhoptry kinase family protein ROP26 (incomplete catalytic triad)	TGME49_211260	15	0.00152529	-0.306401
TGME49_209850-t26_1-p1	RNA recognition motif-containing protein	TGME49_209850	9	0.0341499	-0.30614
TGME49_310190-t26_1-p1	PIK3R4 kinase-related protein (incomplete catalytic triad)	TGME49_310190	4	0.608153	-0.304521
TGME49_217540-t26_1-p1	RNA recognition motif-containing protein	TGME49_217540	12	0.00109402	-0.304128
TGME49_293690-t26_1-p1	profilin PRF	TGME49_293690	9	0.000722711	-0.303858
TGME49_219700-t26_1-p1	DNA replication licensing factor MCM4, putative	TGME49_219700	31	0.00328602	-0.303294
TGME49_319340-t26_1-p1	hypothetical protein	TGME49_319340	11	0.00179484	-0.303293
TGME49_215700-t26_1-p1	phosphatidylinositol 3- and 4-kinase	TGME49_215700	6	0.463849	-0.301845
TGME49_264690-t26_1-p1	cyclin 4, putative	TGME49_264690	6	0.576891	-0.301556
TGME49_209600-t26_1-p1	hypothetical protein	TGME49_209600	14	0.000605315	-0.301527
TGME49_308810-t26_1-p1	rhoptry neck protein RON9	TGME49_308810	16	0.0124738	-0.301448
TGME49_249170-t26_1-p1	Ras family protein	TGME49_249170	5	0.0252215	-0.301241
TGME49_255880-t26_1-p1			2	0.232867	-0.300865
TGME49_282190-t26_1-p1	hydrolase, NUDIX family protein	TGME49_282190	6	0.13033	-0.300715
TGME49_223680-t26_1-p1	ubiquitin family protein	TGME49_223680	10	0.00984872	-0.299943
TGME49_299670-t26_1-p1	hypothetical protein	TGME49_299670	4	0.487764	-0.299707
TGME49_293510-t26_1-p1	poly(ADP-ribose) polymerase and DNA-Ligase Zn-finger region domain-containing protein	TGME49_293510	4	0.00800299	-0.299058
TGME49_289550-t26_1-p1	WD domain, G-beta repeat-containing protein	TGME49_289550	7	0.0301369	-0.298526
TGME49_225200-t26_1-p1	hypothetical protein	TGME49_225200	13	0.00499813	-0.297976
TGME49_257470-t26_1-p1	myosin J	TGME49_257470	4	0.18858	-0.297413
TGME49_279400-t26_1-p1	glutaredoxin, putative	TGME49_279400	2	0.167064	-0.297105
TGME49_221380-t26_1-p1	alba 1	TGME49_221380	9	0.00961987	-0.294141
TGME49_286160-t26_1-p1	non-specific serine/threonine protein kinase	TGME49_286160	9	0.0286721	-0.293015
TGME49_264950-t26_1-p1	hypothetical protein	TGME49_264950	2	0.0957487	-0.292569
TGME49_203600-t26_1-p1	hypothetical protein	TGME49_203600	9	0.0449714	-0.292373
TGME49_228750-t26_1-p1	calcium dependent protein kinase CDPK7	TGME49_228750	5	0.103467	-0.292126
TGME49_285870-t26_1-p1	SAG-related sequence SRS20A	TGME49_285870	7	0.0101163	-0.292058
TGME49_259950-t26_1-p1	carbonate dehydratase, eukaryotic-type domain-containing protein	TGME49_259950	5	0.500942	-0.291289
TGME49_291890-t26_1-p1	microneme protein MIC1	TGME49_291890	13	0.00355893	-0.290077
TGME49_270550-t26_1-p1	gamma-glutamyl phosphate reductase, putative	TGME49_270550	13	0.00426233	-0.289499
TGME49_243580-t26_1-p1	Hit family protein involved in cell-cycle regulation, putative	TGME49_243580	7	0.000994172	-0.28913
TGME49_208400-t26_1-p1	hypothetical protein	TGME49_208400	17	0.025523	-0.288975
TGME49_240980-t26_1-p1	hypothetical protein	TGME49_240980	28	0.0179304	-0.288408
TGME49_270980-t26_1-p1	phosphoglycerate mutase family protein	TGME49_270980	7	0.0342174	-0.287835
TGME49_211680-t26_1-p1	protein disulfide isomerase	TGME49_211680	29	0.000579786	-0.286766
TGME49_251680-t26_1-p1	histamine-releasing factor, putative	TGME49_251680	5	0.204467	-0.286176
TGME49_272290-t26_1-p1	pyruvate dehydrogenase complex subunit PD-HE1Beta	TGME49_272290	9	0.00525086	-0.285982
TGME49_253370-t26_1-p1	hypothetical protein	TGME49_253370	32	0.00515593	-0.285476
TGME49_321650-t26_1-p1	hypothetical protein	TGME49_321650	21	0.00218434	-0.285098
TGME49_290160-t26_1-p1	sortilin, putative	TGME49_290160	29	0.00369429	-0.282472
TGME49_315220-t26_1-p1	rhoptry protein ROP14	TGME49_315220	7	0.00917789	-0.281897
TGME49_293440-t26_1-p1	hypothetical protein	TGME49_293440	7	0.0192535	-0.28081
TGME49_290920-t26_1-p1	oxidoreductase, 2OG-Fe(II) oxygenase family protein	TGME49_290920	18	0.00210924	-0.280433
TGME49_320220-t26_1-p1	ubiquinol cytochrome c oxidoreductase, putative	TGME49_320220	7	0.100058	-0.280348
TGME49_243250-t26_1-p1	myosin H	TGME49_243250	31	0.0117163	-0.280304
TGME49_305050-t26_1-p1	calmodulin, putative	TGME49_305050	7	0.00392499	-0.279849
TGME49_311230-t26_1-p1	hypothetical protein	TGME49_311230	33	0.0101591	-0.278258
TGME49_214080-t26_1-p1	toxofilin	TGME49_214080	5	0.134309	-0.278102
TGME49_310750-t26_1-p1	emp24/gp25L/p24 family protein	TGME49_310750	15	0.00406278	-0.276113
TGME49_313980-t26_1-p1	ribosome biogenesis protein nep1, putative	TGME49_313980	3	0.339741	-0.276041
TGME49_202380-t26_1-p1	rab GDI alpha, putative	TGME49_202380	16	0.0133188	-0.275976
TGME49_272660-t26_1-p1	hypothetical protein	TGME49_272660	5	0.0688167	-0.274567
TGME49_256030-t26_1-p1	hypothetical protein	TGME49_256030	8	0.047795	-0.273854
TGME49_277840-t26_1-p1	Ras family protein	TGME49_277840	3	0.283959	-0.27227
TGME49_263090-t26_1-p1	14-3-3 protein	TGME49_263090	16	0.00159	-0.271392
TGME49_262150-t26_1-p1	kelch repeat and K+ channel tetramerisation domain containing protein	TGME49_262150	21	0.0218715	-0.270904
TGME49_278470-t26_1-p1	hypothetical protein	TGME49_278470	4	0.276061	-0.27023
TGME49_220240-t26_1-p1	hypothetical protein	TGME49_220240	5	0.12849	-0.269866
TGME49_271430-t26_1-p1	hypothetical protein	TGME49_271430	8	0.0161945	-0.269737
TGME49_247230-t26_1-p1	centrin	TGME49_247230	2	0.0297296	-0.268801
TGME49_218780-t26_1-p1	phosphoserine aminotransferase, putative	TGME49_218780	21	0.00189464	-0.268701
TGME49_280710-t26_1-p1	20S proteasome subunit beta 7, putative	TGME49_280710	7	0.0118148	-0.267418
TGME49_258580-t26_1-p1	rhoptry protein ROP17	TGME49_258580	14	0.00592137	-0.26736
TGME49_295340-t26_1-p1	UV excision repair protein Rad23 protein	TGME49_295340	8	0.00120237	-0.26448
TGME49_291680-t26_1-p1	Sec23/Sec24 trunk domain-containing protein	TGME49_291680	25	0.0039132	-0.263026
TGME49_258780-t26_1-p1			2	0.489227	-0.26237
TGME49_311090-t26_1-p1	ubiquitin carboxyl-terminal hydrolase	TGME49_311090	17	0.00324636	-0.261109
TGME49_259550-t26_1-p1	dihydropteroate synthase	TGME49_259550	25	0.0026483	-0.259199
TGME49_205470-t26_1-p1	translation elongation factor 2 family protein, putative	TGME49_205470	39	0.00109687	-0.259122
TGME49_213030-t26_1-p1	hypothetical protein	TGME49_213030	8	0.0357449	-0.258006
TGME49_222840-t26_1-p1	Ser/Thr phosphatase family protein	TGME49_222840	11	0.0113014	-0.256708
TGME49_299030-t26_1-p1	RNA recognition motif 2 protein	TGME49_299030	6	0.521095	-0.254194
TGME49_269690-t26_1-p1	hypothetical protein	TGME49_269690	24	0.00332856	-0.253254
TGME49_269900-t26_1-p1	WD domain, G-beta repeat-containing protein	TGME49_269900	8	0.0203368	-0.252892
TGME49_212260-t26_1-p1	Sjogren's syndrome/scleroderma autoantigen 1 (Autoantigen p27) protein	TGME49_212260	10	0.00817066	-0.252405
TGME49_216900-t26_1-p1	cytokine induced apoptosis inhibitor 1 family protein	TGME49_216900	9	0.00367182	-0.251346
TGME49_310440-t26_1-p1	membrane occupation and recognition nexus protein MORN1	TGME49_310440	14	0.0220142	-0.249626
TGME49_289080-t26_1-p1	HEAT repeat-containing protein	TGME49_289080	6	0.184749	-0.249504
TGME49_319870-t26_1-p1	ubiquitin-conjugating enzyme subfamily protein	TGME49_319870	3	0.192878	-0.248819
TGME49_235450-t26_1-p1	ubiquitin-conjugating enzyme subfamily protein	TGME49_235450	8	0.0240313	-0.248048
TGME49_233010-t26_1-p1	cell-cycle-assocaited protein kinase ERK7, putative	TGME49_233010	12	0.0730368	-0.247329
TGME49_257150-t26_1-p1	NOT2 / NOT3 / NOT5 family protein	TGME49_257150	9	0.0488227	-0.24726
TGME49_315270-t26_1-p1	hypothetical protein	TGME49_315270	32	0.012886	-0.246404
TGME49_280740-t26_1-p1	signal peptidase	TGME49_280740	2	0.139975	-0.246238
TGME49_249480-t26_1-p1	tetratricopeptide repeat-containing protein	TGME49_249480	16	0.0128533	-0.246235
TGME49_219540-t26_1-p1	cytosolic tRNA-Ala synthetase	TGME49_219540	40	0.00081022	-0.246002
TGME49_209450-t26_1-p1	TLD protein	TGME49_209450	8	0.13563	-0.245841
TGME49_270865-t26_1-p1	adenylate cyclase, putative	TGME49_270865	20	0.055422	-0.245781
TGME49_265250-t26_1-p1	RNA recognition motif-containing protein	TGME49_265250	29	0.0173303	-0.245661
TGME49_269480-t26_1-p1	adaptor complexes medium subunit family protein	TGME49_269480	2	0.342424	-0.24531
TGME49_319530-t26_1-p1	splicing factor SF2	TGME49_319530	6	0.00702343	-0.245153
TGME49_255660-t26_1-p1	EF hand domain-containing protein	TGME49_255660	2	0.555432	-0.244954
TGME49_280380-t26_1-p1	poly(ADP-ribose) glycohydrolase	TGME49_280380	17	0.0111236	-0.243477
TGME49_294280-t26_1-p1	E3 ubiquitin-protein ligase, putative	TGME49_294280	8	0.0637052	-0.242469
TGME49_280560-t26_1-p1	selenide, water dikinase	TGME49_280560	35	0.00269156	-0.242424
TGME49_239010-t26_1-p1	hypothetical protein	TGME49_239010	5	0.136453	-0.242271
TGME49_254880-t26_1-p1	Alpha-galactosidase	TGME49_254880	7	0.113222	-0.241862
TGME49_262010-t26_1-p1	calmodulin CAM2	TGME49_262010	4	0.00504135	-0.241031
TGME49_211670-t26_1-p1	S1 RNA binding domain-containing protein	TGME49_211670	4	0.165752	-0.239934
TGME49_219300-t26_1-p1	ran binding protein	TGME49_219300	3	0.0199452	-0.239814
TGME49_278780-t26_1-p1	hypothetical protein	TGME49_278780	7	0.180656	-0.239048
TGME49_266960-t26_1-p1	beta tubulin	TGME49_266960	26	0.00385991	-0.238976
TGME49_277000-t26_1-p1	transport protein Sec24, putative	TGME49_277000	19	0.00245954	-0.237949
TGME49_206670-t26_1-p1	hypothetical protein	TGME49_206670	26	0.0295215	-0.23752
TGME49_293430-t26_1-p1	hypothetical protein	TGME49_293430	7	0.00443164	-0.236677
TGME49_209280-t26_1-p1	hypothetical protein	TGME49_209280	10	0.0562319	-0.236621
TGME49_308050-t26_1-p1	thioredoxin domain-containing protein	TGME49_308050	3	0.359846	-0.235533
TGME49_217820-t26_1-p1	PCI domain-containing protein	TGME49_217820	19	0.00707774	-0.231915
TGME49_251850-t26_1-p1	serine/threonine protein phosphatase	TGME49_251850	19	0.0117383	-0.23157
TGME49_223930-t26_1-p1	RNA recognition motif-containing protein	TGME49_223930	7	0.0321413	-0.229114
TGME49_215230-t26_1-p1	RNA recognition motif-containing protein	TGME49_215230	14	0.1273	-0.227997
TGME49_223960-t26_1-p1	ubiquitin interaction motif family protein	TGME49_223960	14	0.0192804	-0.227823
TGME49_231070-t26_1-p1	protein kinase	TGME49_231070	9	0.0922104	-0.227527
TGME49_221320-t26_1-p1	acetyl-CoA carboxylase ACC1	TGME49_221320	49	0.00611193	-0.226793
TGME49_213800-t26_1-p1	protein phosphatase 2b regulatory subunit, putative	TGME49_213800	10	0.0576603	-0.22622
TGME49_222290-t26_1-p1	LSM domain-containing protein	TGME49_222290	7	0.0798134	-0.225938
TGME49_235020-t26_1-p1	COPI protein, putative	TGME49_235020	37	0.0039061	-0.225777
TGME49_290720-t26_1-p1	vacuolar proton translocating ATPase subunit, putative	TGME49_290720	3	0.501452	-0.225701
TGME49_210370-t26_1-p1	hypothetical protein	TGME49_210370	12	0.00697783	-0.224993
TGME49_289680-t26_1-p1	Ras-related protein Rab11	TGME49_289680	8	0.0704374	-0.224842
TGME49_248110-t26_1-p1	hypothetical protein	TGME49_248110	4	0.229169	-0.224701
TGME49_273840-t26_1-p1	brix domain-containing protein	TGME49_273840	4	0.261422	-0.22416
TGME49_240450-t26_1-p1	Maf family protein	TGME49_240450	4	0.0692196	-0.22327
TGME49_246340-t26_1-p1	DnaJ domain-containing protein	TGME49_246340	6	0.270515	-0.222908
TGME49_269960-t26_1-p1	14-3-3 superfamily protein	TGME49_269960	11	0.0258066	-0.222892
TGME49_281920-t26_1-p1	V-type ATPase, D subunit protein	TGME49_281920	4	0.0257662	-0.222438
TGME49_311690-t26_1-p1	UBA/TS-N domain-containing protein	TGME49_311690	11	0.0226827	-0.222422
TGME49_242290-t26_1-p1	proteasome subunit alpha1, putative	TGME49_242290	11	0.00925028	-0.222328
TGME49_236840-t26_1-p1	zinc finger (C-x8-C-x5-C-x3-H)-2, putative	TGME49_236840	5	0.106516	-0.220102
TGME49_228630-t26_1-p1	hypothetical protein	TGME49_228630	11	0.0129739	-0.220098
TGME49_273090-t26_1-p1	cell division protein CDC48CY	TGME49_273090	44	0.00322115	-0.219353
TGME49_283550-t26_1-p1	hypothetical protein	TGME49_283550	20	0.120052	-0.219319
TGME49_319910-t26_1-p1	WD domain, G-beta repeat-containing protein	TGME49_319910	6	0.209671	-0.219288
TGME49_219790-t26_1-p1	pre-mRNA processing factor PRP3	TGME49_219790	4	0.0433849	-0.219273
TGME49_321620-t26_1-p1	dynamin-related protein DRPB	TGME49_321620	40	0.00172047	-0.218494
TGME49_311310-t26_1-p1	protein phosphatase 2B catalytic subunit, calcineurin family phosphatse superfamily protein	TGME49_311310	18	0.0057574	-0.217835
TGME49_224050-t26_1-p1	AP2 domain transcription factor AP2X-4	TGME49_224050	12	0.0194075	-0.217484
TGME49_230580-t26_1-p1	hypothetical protein	TGME49_230580	11	0.187775	-0.217258
TGME49_216600-t26_1-p1	exonuclease III APE	TGME49_216600	8	0.147313	-0.216407
TGME49_250340-t26_1-p1	centrin 2	TGME49_250340	8	0.0310155	-0.215983
TGME49_320490-t26_1-p1	N-acyl-phosphatidylethanolamine-hydrolyzing phospholipase D family protein	TGME49_320490	10	0.120379	-0.215663
TGME49_253700-t26_1-p1	transporter, major facilitator family protein	TGME49_253700	4	0.567532	-0.215318
TGME49_227800-t26_1-p1	EF hand domain-containing protein	TGME49_227800	12	0.0123061	-0.215107
TGME49_321520-t26_1-p1	hypothetical protein	TGME49_321520	3	0.0854794	-0.215015
TGME49_290960-t26_1-p1	pyruvate phosphate dikinase, pep/pyruvate binding domain-containing protein	TGME49_290960	5	0.0400952	-0.214656
TGME49_224530-t26_1-p1	alveolin domain containing intermediate filament IMC5	TGME49_224530	4	0.30997	-0.214493
TGME49_279420-t26_1-p1	hypothetical protein	TGME49_279420	27	0.00776688	-0.21378
TGME49_214290-t26_1-p1	DJ-1 family protein	TGME49_214290	10	0.0306493	-0.212261
TGME49_201760-t26_1-p1	hypothetical protein	TGME49_201760	6	0.201984	-0.211373
TGME49_277990-t26_1-p1	OTU family cysteine protease	TGME49_277990	7	0.0226833	-0.211037
TGME49_272030-t26_1-p1	kelch repeat-containing protein	TGME49_272030	13	0.156034	-0.211004
TGME49_306930-t26_1-p1	proteasome subunit beta type 7 precursor, putative	TGME49_306930	8	0.249045	-0.210494
TGME49_218880-t26_1-p1	SF-assemblin, putative	TGME49_218880	2	0.188224	-0.210325
TGME49_263500-t26_1-p1	vacuolar protein sorting-associated protein 26, putative	TGME49_263500	9	0.0465935	-0.208846
TGME49_222860-t26_1-p1	eukaryotic translation initiation factor, putative	TGME49_222860	29	0.0119025	-0.208778
TGME49_237280-t26_1-p1	TLD protein	TGME49_237280	9	0.303916	-0.208137
TGME49_214840-t26_1-p1	AP2 domain transcription factor AP2X-7	TGME49_214840	34	0.00488115	-0.208067
TGME49_265520-t26_1-p1	hypothetical protein	TGME49_265520	15	0.007866	-0.207333
TGME49_231170-t26_1-p1	RecF/RecN/SMC N terminal domain-containing protein	TGME49_231170	8	0.136715	-0.20733
TGME49_300330-t26_1-p1	hypothetical protein	TGME49_300330	6	0.586887	-0.207267
TGME49_273460-t26_1-p1	eukaryotic translation initiation factor 3 subunit 6 interacting protein	TGME49_273460	25	0.0115714	-0.207155
TGME49_306400-t26_1-p1	hypothetical protein	TGME49_306400	10	0.0219646	-0.206738
TGME49_201130-t26_1-p1	rhoptry kinase family protein ROP33	TGME49_201130	11	0.193686	-0.206351
TGME49_261710-t26_1-p1	ankyrin repeat-containing protein	TGME49_261710	7	0.205029	-0.206135
TGME49_310080-t26_1-p1	AMP-binding enzyme domain-containing protein	TGME49_310080	34	0.00244587	-0.206071
TGME49_230010-t26_1-p1	hypothetical protein	TGME49_230010	6	0.257823	-0.205884
TGME49_233220-t26_1-p1	hypothetical protein	TGME49_233220	6	0.030867	-0.204929
TGME49_226430-t26_1-p1	reticulon protein	TGME49_226430	2	0.0848346	-0.204854
TGME49_211640-t26_1-p1	hypothetical protein	TGME49_211640	1	0.841249	-0.204492
TGME49_264460-t26_1-p1	DNA-directed RNA polymerase III RPC5	TGME49_264460	6	0.267725	-0.204196
TGME49_230400-t26_1-p1	hypothetical protein	TGME49_230400	10	0.406115	-0.203987
TGME49_290340-t26_1-p1	HEAT repeat-containing protein	TGME49_290340	9	0.0121561	-0.203715
TGME49_262450-t26_1-p1	hypothetical protein	TGME49_262450	10	0.0948234	-0.203494
TGME49_223590-t26_1-p1	proteasome subunit	TGME49_223590	8	0.00901695	-0.203167
TGME49_289100-t26_1-p1	hypothetical protein	TGME49_289100	13	0.0965891	-0.202825
TGME49_209950-t26_1-p1	thioredoxin, putative	TGME49_209950	20	0.00565997	-0.201688
TGME49_226900-t26_1-p1	hypothetical protein	TGME49_226900	5	0.572776	-0.201606
TGME49_263180-t26_1-p1	myosin D	TGME49_263180	30	0.00330533	-0.201551
TGME49_235540-t26_1-p1	eukaryotic initiation factor-2 beta, putative	TGME49_235540	11	0.130168	-0.201396
TGME49_205750-t26_1-p1	histone deacetylase complex subunit Sin3	TGME49_205750	6	0.491824	-0.201032
TGME49_237015-t26_1-p1	hypothetical protein	TGME49_237015	5	0.354074	-0.200754
TGME49_314390-t26_1-p1	hypothetical protein	TGME49_314390	5	0.281966	-0.200296
TGME49_297430-t26_1-p1	hypothetical protein	TGME49_297430	7	0.021909	-0.199224
TGME49_311720-t26_1-p1	chaperonin protein BiP	TGME49_311720	31	0.0199362	-0.197743
TGME49_228190-t26_1-p1	eukaryotic initiation factor-3, subunit 5, putative	TGME49_228190	13	0.0400805	-0.197742
TGME49_212220-t26_1-p1	hypothetical protein	TGME49_212220	11	0.236717	-0.196947
TGME49_207620-t26_1-p1	pyridine nucleotide-disulfide oxidoreductase domain-containing protein	TGME49_207620	17	0.0159648	-0.196788
TGME49_247610-t26_1-p1	small nuclear ribonucleoprotein E, putative	TGME49_247610	2	0.574135	-0.19662
TGME49_235970-t26_1-p1	eukaryotic initiation factor-2 gamma, putative	TGME49_235970	19	0.00697106	-0.195703
TGME49_214180-t26_1-p1	ENTH domain-containing protein	TGME49_214180	9	0.130886	-0.195132
TGME49_246720-t26_1-p1	hypothetical protein	TGME49_246720	14	0.0313412	-0.194597
TGME49_292010-t26_1-p1	transcription initiation factor IIB	TGME49_292010	6	0.612461	-0.194577
TGME49_310900-t26_1-p1	AP2 domain transcription factor AP2XI-2	TGME49_310900	19	0.16993	-0.193994
TGME49_219140-t26_1-p1	EF-1 guanine nucleotide exchange domain-containing protein	TGME49_219140	15	0.103946	-0.19309
TGME49_215380-t26_1-p1	hypothetical protein	TGME49_215380	7	0.264933	-0.193025
TGME49_314860-t26_1-p1	zinc knuckle domain-containing protein	TGME49_314860	11	0.076462	-0.19273
TGME49_295730-t26_1-p1	tetratricopeptide repeat-containing protein	TGME49_295730	8	0.0407347	-0.19259
TGME49_235160-t26_1-p1	hypothetical protein	TGME49_235160	34	0.0100287	-0.192308
TGME49_290660-t26_1-p1	RNA recognition motif-containing protein	TGME49_290660	8	0.0230317	-0.192215
TGME49_309190-t26_1-p1	hypothetical protein	TGME49_309190	5	0.0899635	-0.192013
TGME49_308870-t26_1-p1	hypothetical protein	TGME49_308870	5	0.12478	-0.191658
TGME49_313310-t26_1-p1	DnaJ domain-containing protein	TGME49_313310	11	0.0745542	-0.190861
TGME49_225860-t26_1-p1	hypothetical protein	TGME49_225860	16	0.0311302	-0.189797
TGME49_265330-t26_1-p1	cell-cycle-associated protein kinase GSK, putative	TGME49_265330	19	0.0288035	-0.188744
TGME49_205130-t26_1-p1	hypothetical protein	TGME49_205130	24	0.0233765	-0.188612
TGME49_264030-t26_1-p1	aminotransferase, putative	TGME49_264030	12	0.0567258	-0.188394
TGME49_249780-t26_1-p1	hypothetical protein	TGME49_249780	11	0.0118157	-0.187635
TGME49_289650-t26_1-p1	PEP-carboxykinase I	TGME49_289650	31	0.0179785	-0.187583
TGME49_211420-t26_1-p1	RNA recognition motif-containing protein	TGME49_211420	5	0.0415764	-0.187305
TGME49_243920-t26_1-p1	DNA replication licensing factor MCM5, putative	TGME49_243920	10	0.289667	-0.187148
TGME49_218570-t26_1-p1	Nin one binding (NOB1) Zn-ribbon family protein	TGME49_218570	4	0.122997	-0.186973
TGME49_212270-t26_1-p1	hypothetical protein	TGME49_212270	8	0.216085	-0.18667
TGME49_289290-t26_1-p1	hypothetical protein	TGME49_289290	4	0.118808	-0.185974
TGME49_269840-t26_1-p1	proteasome regulatory subunit	TGME49_269840	12	0.00974644	-0.18551
TGME49_287980-t26_1-p1	FHA domain-containing protein	TGME49_287980	5	0.352391	-0.185403
TGME49_220500-t26_1-p1	UBX domain-containing protein	TGME49_220500	9	0.0174703	-0.185356
TGME49_277720-t26_1-p1	GDA1/CD39 (nucleoside phosphatase) family protein	TGME49_277720	19	0.00871352	-0.184864
TGME49_239500-t26_1-p1	proteasome subunit alpha type, putative	TGME49_239500	9	0.00826346	-0.184816
TGME49_311260-t26_1-p1	myosin light chain MLC1, putative	TGME49_311260	4	0.0477516	-0.184459
TGME49_246590-t26_1-p1	hypothetical protein	TGME49_246590	4	0.136829	-0.184335
TGME49_294560-t26_1-p1	rhoptry kinase family protein ROP37 (incomplete catalytic triad)	TGME49_294560	5	0.0629346	-0.184271
TGME49_243960-t26_1-p1	nuclear transport factor 2 (ntf2) domain-containing protein	TGME49_243960	25	0.00946959	-0.183514
TGME49_243930-t26_1-p1	hypothetical protein	TGME49_243930	17	0.00370738	-0.183002
TGME49_297810-t26_1-p1	hypothetical protein	TGME49_297810	8	0.159577	-0.182931
TGME49_253440-t26_1-p1	cell-cycle-associated protein kinase SRPK, putative	TGME49_253440	20	0.028664	-0.18293
TGME49_246910-t26_1-p1	histone lysine methyltransferase, SET, putative	TGME49_246910	2	0.333536	-0.182424
TGME49_236140-t26_1-p1	hypothetical protein	TGME49_236140	10	0.773404	-0.18221
TGME49_320110-t26_1-p1	proliferating cell nuclear antigen PCNA2	TGME49_320110	8	0.0258227	-0.181194
TGME49_293380-t26_1-p1	histone lysine acetyltransferase HAT1	TGME49_293380	6	0.15502	-0.180597
TGME49_242570-t26_1-p1	hypothetical protein	TGME49_242570	6	0.147872	-0.180153
TGME49_225890-t26_1-p1	hypothetical protein	TGME49_225890	11	0.572271	-0.179763
TGME49_261260-t26_1-p1	histone lysine demethylase JMJD6a	TGME49_261260	7	0.092531	-0.179721
TGME49_270320-t26_1-p1	protein phosphatase 2C domain-containing protein	TGME49_270320	16	0.0383147	-0.179621
TGME49_226320-t26_1-p1	hypothetical protein	TGME49_226320	11	0.0106634	-0.178443
TGME49_203540-t26_1-p1	RNA binding protein, putative	TGME49_203540	10	0.0758737	-0.178177
TGME49_282055-t26_1-p1	protein phosphatase PP2C-hn	TGME49_282055	11	0.141521	-0.177382
TGME49_210810-t26_1-p1	hypothetical protein	TGME49_210810	4	0.283205	-0.176828
TGME49_254480-t26_1-p1	WD domain, G-beta repeat-containing protein	TGME49_254480	6	0.460234	-0.176751
TGME49_248810-t26_1-p1	nuclear factor NF7	TGME49_248810	23	0.0323428	-0.176559
TGME49_240090-t26_1-p1	rhoptry kinase family protein ROP34, putative	TGME49_240090	10	0.0295817	-0.176502
TGME49_221522-t26_1-p1	adaptor complexes medium subunit family protein	TGME49_221522	14	0.0257538	-0.175856
TGME49_207770-t26_1-p1	PCI domain-containing protein	TGME49_207770	18	0.0111211	-0.175521
TGME49_311240-t26_1-p1	DnaJ family chaperone, putative	TGME49_311240	23	0.0155897	-0.175515
TGME49_243440-t26_1-p1	histone lysine acetyltransferase GCN5-B	TGME49_243440	20	0.107653	-0.175452
TGME49_311860-t26_1-p1	hypothetical protein	TGME49_311860	5	0.61098	-0.174944
TGME49_212300-t26_1-p1	hypothetical protein	TGME49_212300	29	0.00765724	-0.174758
TGME49_273990-t26_1-p1	CobW/P47K family protein	TGME49_273990	5	0.395965	-0.174201
TGME49_294040-t26_1-p1	KDEL endoplasmic reticulum proteinretention receptor 2 (KDELR2), putative	TGME49_294040	4	0.711362	-0.173356
TGME49_229000-t26_1-p1	kelch repeat-containing protein	TGME49_229000	17	0.0376787	-0.172534
TGME49_230860-t26_1-p1	hypothetical protein	TGME49_230860	6	0.210632	-0.172214
TGME49_261780-t26_1-p1	microneme protein MIC7	TGME49_261780	7	0.273385	-0.171828
TGME49_320000-t26_1-p1	SCY kinase (incomplete catalytic triad)	TGME49_320000	6	0.7266	-0.171447
TGME49_262560-t26_1-p1	hypothetical protein	TGME49_262560	2	0.658403	-0.170906
TGME49_316250-t26_1-p1	hypothetical protein	TGME49_316250	9	0.0177592	-0.170792
TGME49_218220-t26_1-p1	cell-cycle-associated protein kinase CDK, putative	TGME49_218220	10	0.0279433	-0.169991
TGME49_257640-t26_1-p1	hypothetical protein	TGME49_257640	2	0.671351	-0.169865
TGME49_218520-t26_1-p1	microneme protein MIC6	TGME49_218520	8	0.478977	-0.169434
TGME49_218300-t26_1-p1	zinc finger (CCCH type) motif-containing protein	TGME49_218300	14	0.209572	-0.169318
TGME49_319730-t26_1-p1	YOU2 family C2C2 zinc finger protein	TGME49_319730	4	0.107685	-0.169252
TGME49_251810-t26_1-p1	translation initiation factor eIF-5A, putative	TGME49_251810	12	0.05696	-0.169229
TGME49_265090-t26_1-p1	hypothetical protein	TGME49_265090	3	0.418314	-0.16909
TGME49_306600-t26_1-p1	RNA recognition motif-containing protein	TGME49_306600	3	0.289545	-0.168913
TGME49_271810-t26_1-p1	lanp, putative	TGME49_271810	13	0.0176854	-0.168706
TGME49_277870-t26_1-p1	hypothetical protein	TGME49_277870	2	0.0821844	-0.168698
TGME49_288040-t26_1-p1	hypothetical protein	TGME49_288040	11	0.285782	-0.167969
TGME49_238100-t26_1-p1	transmembrane protein	TGME49_238100	3	0.608301	-0.167827
TGME49_226980-t26_1-p1	hypothetical protein	TGME49_226980	5	0.0237554	-0.167687
TGME49_228460-t26_1-p1	hypothetical protein	TGME49_228460	7	0.42293	-0.16725
TGME49_278490-t26_1-p1	Zn-finger, RING domain containing protein	TGME49_278490	5	0.0764388	-0.167077
TGME49_291930-t26_1-p1	RNA recognition motif-containing protein	TGME49_291930	13	0.0134468	-0.166913
TGME49_244210-t26_1-p1	RNA polymerase-associated protein RTF1	TGME49_244210	9	0.427843	-0.166857
TGME49_249900-t26_1-p1	adenine nucleotide translocator, putative	TGME49_249900	13	0.0320302	-0.166713
TGME49_261440-t26_1-p1	ARM repeats containing protein	TGME49_261440	6	0.146787	-0.16663
TGME49_267420-t26_1-p1	mago nashi family protein 2, putative	TGME49_267420	5	0.078654	-0.166042
TGME49_219460-t26_1-p1	hypothetical protein	TGME49_219460	11	0.134395	-0.165992
TGME49_204530-t26_1-p1	microneme protein MIC11	TGME49_204530	10	0.0159414	-0.165583
TGME49_272640-t26_1-p1	eukaryotic initiation factor-2B, epsilon subunit, putative	TGME49_272640	17	0.127927	-0.16548
TGME49_270880-t26_1-p1	RNA recognition motif-containing protein	TGME49_270880	14	0.402433	-0.164051
TGME49_219310-t26_1-p1	DnaK family protein	TGME49_219310	39	0.00810574	-0.163914
TGME49_298610-t26_1-p1	GYF domain-containing protein	TGME49_298610	48	0.0274269	-0.163828
TGME49_235380-t26_1-p1	hypothetical protein	TGME49_235380	13	0.177912	-0.163462
TGME49_273760-t26_1-p1	heat shock protein HSP70	TGME49_273760	36	0.0182302	-0.163143
TGME49_202830-t26_1-p1	Elicitor-responsive protein, putative	TGME49_202830	5	0.310389	-0.163109
TGME49_232440-t26_1-p1	Brf1p family coiled coil protein	TGME49_232440	14	0.138969	-0.163048
TGME49_201700-t26_1-p1	WD domain, G-beta repeat-containing protein	TGME49_201700	10	0.0355512	-0.162917
TGME49_273905-t26_1-p1	hypothetical protein	TGME49_273905	13	0.0781819	-0.162904
TGME49_245670-t26_1-p1	pyruvate dehydrogenase complex subunit PDH-E1Alpha	TGME49_245670	11	0.245868	-0.162902
TGME49_264060-t26_1-p1	PCI domain-containing protein	TGME49_264060	9	0.317429	-0.162152
TGME49_220910-t26_1-p1	HEAT repeat-containing protein	TGME49_220910	10	0.262864	-0.16131
TGME49_210360-t26_1-p1	DEAD (Asp-Glu-Ala-Asp) box polypeptide 41 family protein	TGME49_210360	12	0.201212	-0.161126
TGME49_268570-t26_1-p1	zinc finger (CCCH type) motif-containing protein	TGME49_268570	4	0.034065	-0.16065
TGME49_313230-t26_1-p1	eukaryotic initiation factor-2, alpha subunit	TGME49_313230	11	0.0613799	-0.159761
TGME49_278540-t26_1-p1	hypothetical protein	TGME49_278540	5	0.0506565	-0.158762
TGME49_240650-t26_1-p1	coatomer protein complex, subunit alpha, putative	TGME49_240650	47	0.0125503	-0.158464
TGME49_304740-t26_1-p1	rhoptry kinase family protein ROP35	TGME49_304740	13	0.0260847	-0.1583
TGME49_221470-t26_1-p1	hypothetical protein	TGME49_221470	25	0.0130594	-0.157344
TGME49_268710-t26_1-p1	elongation factor Tu GTP binding domain-containing protein	TGME49_268710	5	0.484056	-0.156962
TGME49_294730-t26_1-p1	hypothetical protein	TGME49_294730	22	0.0529286	-0.156547
TGME49_305910-t26_1-p1	hypothetical protein	TGME49_305910	8	0.217457	-0.1565
TGME49_290290-t26_1-p1	ubiquitin-activating enzyme E1 family protein	TGME49_290290	47	0.00931653	-0.156054
TGME49_214090-t26_1-p1	signal peptidase	TGME49_214090	34	0.021583	-0.155652
TGME49_212820-t26_1-p1	ubiquitin family protein	TGME49_212820	14	0.0703712	-0.155523
TGME49_257380-t26_1-p1	hypothetical protein	TGME49_257380	5	0.483604	-0.1555
TGME49_257040-t26_1-p1	TB2/DP1, HVA22 family protein	TGME49_257040	3	0.179981	-0.154709
TGME49_232760-t26_1-p1	protein phosphatase inhibitor IPP2	TGME49_232760	4	0.147109	-0.154606
TGME49_205700-t26_1-p1	cyclophilin precursor	TGME49_205700	9	0.102927	-0.154599
TGME49_262920-t26_1-p1	trypsin domain-containing protein	TGME49_262920	18	0.0475399	-0.154069
TGME49_297650-t26_1-p1	Ser/Thr phosphatase family protein	TGME49_297650	4	0.28854	-0.15405
TGME49_321500-t26_1-p1	RNA recognition motif-containing protein	TGME49_321500	15	0.134056	-0.154008
TGME49_260370-t26_1-p1	AtPH1 family protein	TGME49_260370	5	0.168935	-0.153975
TGME49_313670-t26_1-p1	adaptin n terminal region domain-containing protein	TGME49_313670	28	0.0647513	-0.153764
TGME49_320010-t26_1-p1	hypothetical protein	TGME49_320010	11	0.287783	-0.153239
TGME49_278050-t26_1-p1	proteasome subunit alpha type 1, putative	TGME49_278050	9	0.026301	-0.152918
TGME49_321640-t26_1-p1	cell division protein CDC48AP	TGME49_321640	26	0.0553867	-0.152786
TGME49_301410-t26_1-p1	hypothetical protein	TGME49_301410	14	0.170909	-0.152473
TGME49_225930-t26_1-p1	triose-phosphate isomerase TPI-I	TGME49_225930	13	0.0971285	-0.152391
TGME49_233230-t26_1-p1	RNA-binding protein 8A family protein	TGME49_233230	3	0.141766	-0.152237
TGME49_273560-t26_1-p1	kinesin heavy chain, putative	TGME49_273560	28	0.078797	-0.151973
TGME49_206510-t26_1-p1	toxolysin TLN4	TGME49_206510	40	0.0148371	-0.151802
TGME49_211230-t26_1-p1	eukaryotic initiation factor-2B, alpha subunit, putative	TGME49_211230	4	0.0615977	-0.151724
TGME49_278830-t26_1-p1	glucose-6-phosphate 1-dehydrogenase	TGME49_278830	34	0.091302	-0.151629
TGME49_222360-t26_1-p1	hypothetical protein	TGME49_222360	11	0.271837	-0.151432
TGME49_238510-t26_1-p1	hypothetical protein	TGME49_238510	5	0.483897	-0.151252
TGME49_235470-t26_1-p1	myosin A	TGME49_235470	31	0.0375104	-0.150903
TGME49_215060-t26_1-p1	small GTP-binding protein sar1, putative	TGME49_215060	7	0.200994	-0.150476
TGME49_224060-t26_1-p1	thioredoxin, putative	TGME49_224060	18	0.0135255	-0.150116
TGME49_209160-t26_1-p1	myristoyl CoA:protein N-myristoyltransferase	TGME49_209160	19	0.044067	-0.149029
TGME49_227810-t26_1-p1	rhoptry kinase family protein ROP11 (incomplete catalytic triad)	TGME49_227810	19	0.0761039	-0.148973
TGME49_230140-t26_1-p1	vacuolar sorting protein 9 (vps9) domain-containing protein	TGME49_230140	18	0.0588627	-0.148467
TGME49_207930-t26_1-p1	phosphatidylethanolamine-binding protein	TGME49_207930	4	0.461292	-0.147409
TGME49_313100-t26_1-p1	signal recognition particle SRP54 protein	TGME49_313100	13	0.0586306	-0.147119
TGME49_223920-t26_1-p1	rhoptry neck protein RON3	TGME49_223920	57	0.0299732	-0.146673
TGME49_209108-t26_1-p1	hypothetical protein	TGME49_209108	8	0.0401711	-0.146283
TGME49_228660-t26_1-p1	Sec7 domain-containing protein	TGME49_228660	18	0.444219	-0.145933
TGME49_255190-t26_1-p1	myosin C	TGME49_255190	30	0.0740966	-0.145885
TGME49_268790-t26_1-p1	hypothetical protein	TGME49_268790	4	0.337149	-0.145823
TGME49_288630-t26_1-p1	nucleosome assembly protein (NAP), putative	TGME49_288630	14	0.0253828	-0.145281
TGME49_222350-t26_1-p1	hypothetical protein	TGME49_222350	6	0.301735	-0.144818
TGME49_243600-t26_1-p1	acetyltransferase, GNAT family protein	TGME49_243600	5	0.292077	-0.144033
TGME49_252490-t26_1-p1	vacuolar protein sorting 29, putative	TGME49_252490	8	0.298633	-0.143835
TGME49_305270-t26_1-p1	hypothetical protein	TGME49_305270	8	0.426733	-0.143494
TGME49_294360-t26_1-p1	ubiquitin specific protease 39 isoform 2, putative	TGME49_294360	19	0.0253487	-0.143456
TGME49_228290-t26_1-p1	phospholipase/carboxylesterase	TGME49_228290	10	0.137698	-0.143078
TGME49_230230-t26_1-p1	hypothetical protein	TGME49_230230	3	0.727244	-0.142839
TGME49_264080-t26_1-p1	acyl carrier protein ACP	TGME49_264080	5	0.150652	-0.142299
TGME49_264000-t26_1-p1	aldehyde dehydrogenase	TGME49_264000	9	0.275343	-0.14225
TGME49_310060-t26_1-p1	small nuclease	TGME49_310060	4	0.276695	-0.141848
TGME49_265150-t26_1-p1	hypothetical protein	TGME49_265150	11	0.106236	-0.141256
TGME49_233450-t26_1-p1	SAG-related sequence SRS29A	TGME49_233450	10	0.0859645	-0.141225
TGME49_315860-t26_1-p1	EF hand domain-containing protein	TGME49_315860	14	0.460011	-0.140515
TGME49_306330-t26_1-p1	phospholipase	TGME49_306330	15	0.106303	-0.139694
TGME49_250770-t26_1-p1	eukaryotic initiation factor-4A, putative	TGME49_250770	27	0.0169516	-0.139502
TGME49_291300-t26_1-p1	RER1 protein, putative	TGME49_291300	3	0.449369	-0.139273
TGME49_266990-t26_1-p1	beta-COP	TGME49_266990	33	0.0387387	-0.139209
TGME49_258170-t26_1-p1	hypothetical protein	TGME49_258170	14	0.0526614	-0.139025
TGME49_265440-t26_1-p1	hypothetical protein	TGME49_265440	6	0.36261	-0.138847
TGME49_296010-t26_1-p1	phosphatidylinositol 3- and 4-kinase	TGME49_296010	12	0.196166	-0.138778
TGME49_275990-t26_1-p1	hypothetical protein	TGME49_275990	4	0.229687	-0.138002
TGME49_311400-t26_1-p1	WD domain, G-beta repeat-containing protein	TGME49_311400	29	0.0632293	-0.137996
TGME49_254940-t26_1-p1	MIF4G domain-containing protein	TGME49_254940	43	0.0454933	-0.137788
TGME49_203980-t26_1-p1	hypothetical protein	TGME49_203980	23	0.054187	-0.137764
TGME49_305800-t26_1-p1	6-pyruvoyl tetrahydrobiopterin synthase	TGME49_305800	5	0.312644	-0.137249
TGME49_314100-t26_1-p1	tetratricopeptide repeat-containing protein	TGME49_314100	25	0.0986534	-0.136575
TGME49_269700-t26_1-p1	NLI interacting factor family phosphatase	TGME49_269700	12	0.355558	-0.136532
TGME49_231440-t26_1-p1	LsmAD domain-containing protein	TGME49_231440	20	0.163169	-0.136481
TGME49_218240-t26_1-p1	hypothetical protein	TGME49_218240	11	0.0820571	-0.13641
TGME49_237110-t26_1-p1	replication factor C subunit 2, putative	TGME49_237110	10	0.224308	-0.1363
TGME49_273370-t26_1-p1	coatomer gamma 2-subunit protein, putative	TGME49_273370	31	0.0369172	-0.135959
TGME49_230070-t26_1-p1	BolA family protein	TGME49_230070	5	0.21886	-0.135926
TGME49_287210-t26_1-p1	proteasome subunit alpha2, protease of the acylase family and NTN hydrolase fold, putative	TGME49_287210	11	0.0479837	-0.135882
TGME49_247450-t26_1-p1	hypothetical protein	TGME49_247450	26	0.030168	-0.13579
TGME49_256760-t26_1-p1	pyruvate kinase PyK1	TGME49_256760	30	0.024919	-0.135692
TGME49_290170-t26_1-p1	kelch repeat domain containing/Serine/threonine protein phosphatase protein	TGME49_290170	5	0.0825986	-0.135687
TGME49_243430-t26_1-p1	OTU family cysteine protease	TGME49_243430	3	0.315344	-0.135648
TGME49_262100-t26_1-p1	tetratricopeptide repeat-containing protein	TGME49_262100	11	0.110472	-0.135634
TGME49_203220-t26_1-p1	DEAD/DEAH box helicase domain-containing protein	TGME49_203220	12	0.231269	-0.135606
TGME49_313690-t26_1-p1	Sel1 repeat-containing protein	TGME49_313690	4	0.295384	-0.13408
TGME49_252290-t26_1-p1	importin alpha, putative	TGME49_252290	16	0.231966	-0.13392
TGME49_316400-t26_1-p1	alpha tubulin TUBA1	TGME49_316400	23	0.0607568	-0.133181
TGME49_229420-t26_1-p1	cytochrome c, putative	TGME49_229420	4	0.221323	-0.132076
TGME49_257350-t26_1-p1	eukaryotic translation initiation factor, putative	TGME49_257350	23	0.058342	-0.131821
TGME49_202690-t26_1-p1	DNA-directed RNA polymerase II RPB9	TGME49_202690	7	0.204692	-0.131306
TGME49_265530-t26_1-p1	RNA recognition motif-containing protein	TGME49_265530	12	0.161336	-0.131155
TGME49_309370-t26_1-p1	adaptin n terminal region domain-containing protein	TGME49_309370	14	0.207261	-0.130893
TGME49_205580-t26_1-p1	nuclear factor NF4	TGME49_205580	10	0.128442	-0.130789
TGME49_218810-t26_1-p1	histidyl-tRNA synthetase	TGME49_218810	6	0.174547	-0.130201
TGME49_219800-t26_1-p1	vacuolar ATP synthase subunit b, putative	TGME49_219800	17	0.0730757	-0.130068
TGME49_273130-t26_1-p1	SAG-related sequence SRS30A	TGME49_273130	5	0.463671	-0.12985
TGME49_283740-t26_1-p1	RNA recognition motif-containing protein	TGME49_283740	5	0.182594	-0.129571
TGME49_238050-t26_1-p1	nuclease and tudor domain-containing protein	TGME49_238050	37	0.0477039	-0.12925
TGME49_247520-t26_1-p1	hypothetical protein	TGME49_247520	4	0.497292	-0.128754
TGME49_290670-t26_1-p1	leucyl aminopeptidase LAP	TGME49_290670	25	0.02934	-0.128638
TGME49_205380-t26_1-p1	fructose-bisphospatase I	TGME49_205380	16	0.076242	-0.128405
TGME49_250830-t26_1-p1	SAC3/GANP family protein	TGME49_250830	7	0.186744	-0.127874
TGME49_248940-t26_1-p1	hypothetical protein	TGME49_248940	2	0.366354	-0.127464
TGME49_218920-t26_1-p1	proteasome subunit beta type, putative	TGME49_218920	11	0.140838	-0.127242
TGME49_232350-t26_1-p1	lactate dehydrogenase LDH1	TGME49_232350	20	0.0617541	-0.12697
TGME49_294790-t26_1-p1	hypothetical protein	TGME49_294790	5	0.336379	-0.126905
TGME49_232000-t26_1-p1	hypothetical protein	TGME49_232000	6	0.308564	-0.126898
TGME49_206610-t26_1-p1	pyruvate dehydrogenase complex subunit PDH-E2	TGME49_206610	22	0.0940407	-0.126218
TGME49_213072-t26_1-p1	Sec1 family protein	TGME49_213072	10	0.0813539	-0.126217
TGME49_240690-t26_1-p1	S-adenosyl methionine synthetase	TGME49_240690	9	0.257306	-0.125898
TGME49_205558-t26_1-p1	NAC domain-containing protein	TGME49_205558	9	0.134649	-0.125722
TGME49_274190-t26_1-p1	eukaryotic initiation factor 2B epsilon subunit, putative	TGME49_274190	19	0.12277	-0.1255
TGME49_217900-t26_1-p1	hypothetical protein	TGME49_217900	7	0.224337	-0.125071
TGME49_254470-t26_1-p1	hypothetical protein	TGME49_254470	11	0.0668413	-0.12428
TGME49_293630-t26_1-p1	hypothetical protein	TGME49_293630	21	0.0517386	-0.124022
TGME49_294380-t26_1-p1	PP-loop domain-containing protein	TGME49_294380	4	0.29669	-0.122605
TGME49_248500-t26_1-p1	hypothetical protein	TGME49_248500	10	0.118285	-0.122424
TGME49_260140-t26_1-p1	phosphomannose isomerase type I protein	TGME49_260140	8	0.258697	-0.122249
TGME49_300140-t26_1-p1	elongation factor 1-gamma, putative	TGME49_300140	14	0.0624929	-0.121824
TGME49_214990-t26_1-p1	hypothetical protein	TGME49_214990	9	0.762184	-0.121226
TGME49_254120-t26_1-p1	autophagy-related protein 8 atg8, putative	TGME49_254120	5	0.228581	-0.120801
TGME49_293670-t26_1-p1	transcription elongation factor A TFIIS	TGME49_293670	15	0.119892	-0.120454
TGME49_278870-t26_1-p1	myosin F	TGME49_278870	48	0.0636295	-0.120207
TGME49_299200-t26_1-p1	Bet3 transport protein, putative	TGME49_299200	3	0.394468	-0.119673
TGME49_318710-t26_1-p1	ATP-binding cassette sub-family F member 1	TGME49_318710	19	0.0546391	-0.1194
TGME49_216020-t26_1-p1	peptidase family c78 protein	TGME49_216020	13	0.317893	-0.119229
TGME49_290270-t26_1-p1	SPRY domain-containing protein	TGME49_290270	8	0.372419	-0.119012
TGME49_319850-t26_1-p1	splicing factor U2AF family SnRNP auxilary factor large subunit, RRM domain-containing protein	TGME49_319850	18	0.116437	-0.118936
TGME49_232340-t26_1-p1	protein phosphatase 2C domain-containing protein	TGME49_232340	19	0.149431	-0.118275
TGME49_295040-t26_1-p1	HEAT repeat-containing protein	TGME49_295040	22	0.0852916	-0.117752
TGME49_249530-t26_1-p1	exportin 1, putative	TGME49_249530	40	0.0715925	-0.117716
TGME49_279430-t26_1-p1	cwf18 pre-mRNA splicing factor protein	TGME49_279430	4	0.410606	-0.11723
TGME49_231590-t26_1-p1	SGS domain-containing protein	TGME49_231590	5	0.374547	-0.117182
TGME49_224850-t26_1-p1	polyadenylate binding protein, putative	TGME49_224850	17	0.0899577	-0.116879
TGME49_213870-t26_1-p1	UBA/TS-N domain-containing protein	TGME49_213870	19	0.079456	-0.116613
TGME49_243800-t26_1-p1	long-chain fatty acid CoA ligase, putative	TGME49_243800	29	0.0444303	-0.116431
TGME49_312150-t26_1-p1	hypothetical protein	TGME49_312150	10	0.350183	-0.115916
TGME49_256990-t26_1-p1	glycyl-tRNA synthetase	TGME49_256990	26	0.141273	-0.115718
TGME49_201780-t26_1-p1	microneme protein MIC2	TGME49_201780	20	0.171056	-0.115479
TGME49_304760-t26_1-p1	RNA recognition motif-containing protein	TGME49_304760	19	0.0631891	-0.115362
TGME49_289830-t26_1-p1	eukaryotic initiation factor-3, delta subunit, putative	TGME49_289830	21	0.0920185	-0.115053
TGME49_252440-t26_1-p1	peptidase c13 family protein	TGME49_252440	2	0.521361	-0.11491
TGME49_314090-t26_1-p1	proteasome beta subunit	TGME49_314090	6	0.181284	-0.114804
TGME49_289770-t26_1-p1	mu1 adaptin	TGME49_289770	12	0.323186	-0.11408
TGME49_217000-t26_1-p1	hypothetical protein	TGME49_217000	5	0.155291	-0.113814
TGME49_277680-t26_1-p1	hypothetical protein	TGME49_277680	1	0.636552	-0.113762
TGME49_298020-t26_1-p1	DEAD-family helicase	TGME49_298020	20	0.107058	-0.113657
TGME49_261010-t26_1-p1	tat-binding family protein, putative	TGME49_261010	14	0.224283	-0.11355
TGME49_216880-t26_1-p1	guanine nucleotide-binding protein	TGME49_216880	18	0.165062	-0.113313
TGME49_201140-t26_1-p1	hypothetical protein	TGME49_201140	15	0.220029	-0.113035
TGME49_310070-t26_1-p1	methyltransferase, putative	TGME49_310070	17	0.103503	-0.111869
TGME49_209030-t26_1-p1	actin ACT1	TGME49_209030	21	0.089332	-0.111647
TGME49_257310-t26_1-p1	hypothetical protein	TGME49_257310	6	0.381267	-0.111367
TGME49_226660-t26_1-p1	hypothetical protein	TGME49_226660	42	0.128017	-0.111319
TGME49_235930-t26_1-p1	domain K- type RNA binding proteins family protein	TGME49_235930	20	0.0992248	-0.111147
TGME49_211710-t26_1-p1	TB2/DP1, HVA22 family protein	TGME49_211710	3	0.363965	-0.110752
TGME49_294620-t26_1-p1	eukaryotic initiation factor-3, subunit 8, putative	TGME49_294620	22	0.0728873	-0.110691
TGME49_285980-t26_1-p1	glucosephosphate-mutase GPM1	TGME49_285980	22	0.0915077	-0.110592
TGME49_288600-t26_1-p1	WD domain, G-beta repeat-containing protein	TGME49_288600	10	0.371828	-0.110566
TGME49_311360-t26_1-p1	protein kinase G AGC kinase family member PKG	TGME49_311360	16	0.259661	-0.110263
TGME49_257710-t26_1-p1	actin-like protein ALP 5	TGME49_257710	4	0.269929	-0.110028
TGME49_290200-t26_1-p1	NAD/NADP octopine/nopaline dehydrogenase, alpha-helical domain-containing protein	TGME49_290200	19	0.311968	-0.109854
TGME49_240220-t26_1-p1	hypothetical protein	TGME49_240220	16	0.365879	-0.109345
TGME49_294800-t26_1-p1;TGME49_286420-t26_1-p1	elongation factor 1-alpha (EF-1-ALPHA), putative	TGME49_294800	21	0.254333	-0.108717
TGME49_203170-t26_1-p1	OB-fold nucleic acid binding domain-containing protein	TGME49_203170	5	0.685907	-0.10819
TGME49_254690-t26_1-p1	phospholipase/carboxylesterase	TGME49_254690	3	0.518928	-0.107733
TGME49_214590-t26_1-p1	micro-fibrillar-associated protein 1	TGME49_214590	3	0.343643	-0.107637
TGME49_306610-t26_1-p1	3' exoribonuclease family, domain 1 domain-containing protein	TGME49_306610	6	0.519241	-0.107331
TGME49_214320-t26_1-p1	facilitative glucose transporter GT1	TGME49_214320	3	0.325945	-0.106974
TGME49_247300-t26_1-p1	hypothetical protein	TGME49_247300	15	0.260013	-0.106735
TGME49_202840-t26_1-p1	FHA domain-containing protein	TGME49_202840	13	0.230056	-0.106605
TGME49_293590-t26_1-p1	3-oxoacyl-acyl-carrier protein synthase I/II, putative	TGME49_293590	8	0.281553	-0.106581
TGME49_214940-t26_1-p1	MIC2-associated protein M2AP	TGME49_214940	9	0.240797	-0.106086
TGME49_267600-t26_1-p1	FHA domain-containing protein	TGME49_267600	12	0.298054	-0.106072
TGME49_217010-t26_1-p1	hypothetical protein	TGME49_217010	10	0.255917	-0.105628
TGME49_226250-t26_1-p1	DEAD (Asp-Glu-Ala-Asp) box polypeptide DDX3X	TGME49_226250	34	0.062052	-0.104506
TGME49_219860-t26_1-p1	replication licensing factor, putative	TGME49_219860	21	0.145887	-0.104206
TGME49_223020-t26_1-p1	coproporphyrinogen III oxidase	TGME49_223020	8	0.138692	-0.104078
TGME49_226380-t26_1-p1	hypothetical protein	TGME49_226380	9	0.213338	-0.103163
TGME49_310330-t26_1-p1	hypothetical protein	TGME49_310330	2	0.418669	-0.103046
TGME49_207680-t26_1-p1	suppressor of kinetochore protein 1, putative	TGME49_207680	3	0.529097	-0.102935
TGME49_277850-t26_1-p1	trypsin domain-containing protein	TGME49_277850	7	0.474082	-0.102869
TGME49_258090-t26_1-p1	hypothetical protein	TGME49_258090	12	0.385636	-0.101157
TGME49_294670-t26_1-p1	translation initiation factor 3 subunit	TGME49_294670	13	0.210715	-0.10105
TGME49_319570-t26_1-p1	WD domain, G-beta repeat-containing protein	TGME49_319570	16	0.211322	-0.100745
TGME49_315780-t26_1-p1	myosin regulatory light chain, putative	TGME49_315780	9	0.3043	-0.100475
TGME49_221670-t26_1-p1	transcriptional elongation factor FACT140	TGME49_221670	34	0.209339	-0.100131
TGME49_204050-t26_1-p1	subtilisin SUB1	TGME49_204050	19	0.0762651	-0.0998133
TGME49_310950-t26_1-p1	AP2 domain transcription factor AP2XI-3	TGME49_310950	14	0.298706	-0.0997701
TGME49_211030-t26_1-p1	hypothetical protein	TGME49_211030	11	0.14343	-0.0996375
TGME49_209420-t26_1-p1	hypothetical protein	TGME49_209420	6	0.491005	-0.0992322
TGME49_220900-t26_1-p1	hypothetical protein	TGME49_220900	8	0.239527	-0.0990216
TGME49_214340-t26_1-p1	hypothetical protein	TGME49_214340	5	0.41375	-0.098837
TGME49_314740-t26_1-p1	PSP protein	TGME49_314740	14	0.286266	-0.0982378
TGME49_215040-t26_1-p1	HEAT repeat-containing protein	TGME49_215040	36	0.145117	-0.0981453
TGME49_249270-t26_1-p1	protein disulfide isomerase-related protein (provisional), putative	TGME49_249270	15	0.171661	-0.0979346
TGME49_319350-t26_1-p1	SAG-related sequence SRS17B	TGME49_319350	6	0.290284	-0.0978821
TGME49_209060-t26_1-p1	thrombospondin type 1 domain-containing protein	TGME49_209060	5	0.505524	-0.0974051
TGME49_222430-t26_1-p1	HECT-domain (ubiquitin-transferase) domain-containing protein	TGME49_222430	20	0.413827	-0.0966154
TGME49_225790-t26_1-p1	PDI family protein	TGME49_225790	2	0.575735	-0.0962769
TGME49_321420-t26_1-p1	kelch repeat-containing protein	TGME49_321420	12	0.328905	-0.0962313
TGME49_226860-t26_1-p1	SAG-related sequence SRS67	TGME49_226860	5	0.443364	-0.0961793
TGME49_224890-t26_1-p1	hypothetical protein	TGME49_224890	30	0.181965	-0.0955452
TGME49_225150-t26_1-p1	hypothetical protein	TGME49_225150	11	0.178723	-0.0953615
TGME49_218960-t26_1-p1	AP2 domain transcription factor AP2XII-1	TGME49_218960	28	0.160781	-0.0952359
TGME49_309220-t26_1-p1	GTPase activating protein for Arf protein	TGME49_309220	7	0.244073	-0.0944887
TGME49_301420-t26_1-p1	hypothetical protein	TGME49_301420	7	0.200357	-0.0938237
TGME49_233200-t26_1-p1	ubiquitin related modifier protein	TGME49_233200	2	0.799918	-0.0934653
TGME49_254650-t26_1-p1	zinc finger protein	TGME49_254650	5	0.225727	-0.0931072
TGME49_264780-t26_1-p1	UTP-glucose-1-phosphate uridylyltransferase subfamily protein	TGME49_264780	5	0.738224	-0.0920159
TGME49_297720-t26_1-p1	trehalose-phosphatase	TGME49_297720	37	0.208496	-0.0916028
TGME49_291950-t26_1-p1	RNA recognition motif-containing protein	TGME49_291950	14	0.157686	-0.0915625
TGME49_274120-t26_1-p1	hypothetical protein	TGME49_274120	5	0.405029	-0.0915409
TGME49_313910-t26_1-p1	RNA recognition motif 2 protein	TGME49_313910	19	0.241754	-0.0915385
TGME49_254570-t26_1-p1	hypothetical protein	TGME49_254570	38	0.183337	-0.0914097
TGME49_258980-t26_1-p1	hypothetical protein	TGME49_258980	6	0.39578	-0.091291
TGME49_209890-t26_1-p1	hypothetical protein	TGME49_209890	7	0.673134	-0.0910852
TGME49_320640-t26_1-p1	peptidylprolyl isomerase domain-containing protein	TGME49_320640	10	0.367276	-0.0908
TGME49_230350-t26_1-p1	hypothetical protein	TGME49_230350	9	0.460376	-0.0902209
TGME49_236910-t26_1-p1	U2 snRNP auxiliary factor, putative	TGME49_236910	6	0.101821	-0.0900185
TGME49_220860-t26_1-p1	DEAD/DEAH box helicase	TGME49_220860	18	0.150002	-0.0899464
TGME49_260240-t26_1-p1	ccr4-associated factor family protein	TGME49_260240	8	0.107826	-0.0895932
TGME49_222660-t26_1-p1	leucine rich repeat-containing protein	TGME49_222660	32	0.308848	-0.0895701
TGME49_292220-t26_1-p1	PCI domain-containing protein	TGME49_292220	23	0.097179	-0.0894247
TGME49_236570-t26_1-p1	lysine decarboxylase family protein	TGME49_236570	15	0.115841	-0.0892593
TGME49_246740-t26_1-p1	hypothetical protein	TGME49_246740	11	0.406794	-0.0892414
TGME49_294710-t26_1-p1	RNA recognition motif-containing protein	TGME49_294710	21	0.262072	-0.089158
TGME49_293340-t26_1-p1	ran binding family protein 1, putative	TGME49_293340	8	0.648731	-0.0886921
TGME49_216650-t26_1-p1	S15 sporozoite-expressed protein	TGME49_216650	7	0.409638	-0.0886033
TGME49_219280-t26_1-p1	actin like protein ALP1	TGME49_219280	17	0.137412	-0.088494
TGME49_280600-t26_1-p1	histidyl-tRNA synthetase (HisRS), putative	TGME49_280600	44	0.10568	-0.0881157
TGME49_288620-t26_1-p1	Erv1 / Alr family protein	TGME49_288620	5	0.517073	-0.0880449
TGME49_229950-t26_1-p1	26S proteasome regulatory subunit 6b, putative	TGME49_229950	15	0.125897	-0.0872261
TGME49_224980-t26_1-p1	hypothetical protein	TGME49_224980	19	0.271726	-0.0869655
TGME49_249180-t26_1-p1	bifunctional dihydrofolate reductase-thymidylate synthase	TGME49_249180	30	0.162814	-0.0867724
TGME49_219520-t26_1-p1	histone arginine methyltransferase PRMT1	TGME49_219520	13	0.156819	-0.086538
TGME49_277510-t26_1-p1	cytoplasmic dynein intermediate chain	TGME49_277510	7	0.331307	-0.0864442
TGME49_282090-t26_1-p1	hypothetical protein	TGME49_282090	5	0.462539	-0.0861865
TGME49_270640-t26_1-p1	RNA recognition motif-containing protein	TGME49_270640	6	0.416455	-0.0858257
TGME49_205710-t26_1-p1	lysine-tRNA ligase	TGME49_205710	26	0.317361	-0.0850468
TGME49_227960-t26_1-p1	PCI domain-containing protein	TGME49_227960	16	0.360915	-0.084881
TGME49_230960-t26_1-p1	splicing factor 3b, subunit 3, putative	TGME49_230960	38	0.10482	-0.0848713
TGME49_269250-t26_1-p1	Mov34/MPN/PAD-1 family protein	TGME49_269250	10	0.312409	-0.0847846
TGME49_253070-t26_1-p1	hydrolase, TatD family protein	TGME49_253070	5	0.62512	-0.0843317
TGME49_258832-t26_1-p1	Vps52 / Sac2 family protein	TGME49_258832	5	0.285402	-0.0842785
TGME49_263000-t26_1-p1	Beige/BEACH domain-containing protein	TGME49_263000	13	0.413971	-0.0838921
TGME49_229310-t26_1-p1	mediator complex subunit MED14	TGME49_229310	10	0.779763	-0.0838527
TGME49_226550-t26_1-p1	TBC domain containing protein	TGME49_226550	8	0.446534	-0.0837014
TGME49_271800-t26_1-p1	serine esterase (DUF676) protein	TGME49_271800	5	0.638393	-0.0836283
TGME49_273520-t26_1-p1	PCI domain-containing protein	TGME49_273520	25	0.19196	-0.0836267
TGME49_233110-t26_1-p1	IMP dehydrogenas	TGME49_233110	16	0.295812	-0.0836137
TGME49_225540-t26_1-p1	hypothetical protein	TGME49_225540	7	0.261627	-0.0834549
TGME49_308890-t26_1-p1	transcription elongation factor SPT6	TGME49_308890	41	0.253524	-0.0833938
TGME49_231210-t26_1-p1	sarcalumenin/eps15 family protein	TGME49_231210	21	0.25256	-0.0833262
TGME49_294220-t26_1-p1	hypothetical protein	TGME49_294220	7	0.618787	-0.0830601
TGME49_243510-t26_1-p1	OTU family cysteine protease	TGME49_243510	4	0.441175	-0.0829245
TGME49_208750-t26_1-p1	RWD domain-containing protein	TGME49_208750	2	0.597273	-0.0828558
TGME49_263810-t26_1-p1	hypothetical protein	TGME49_263810	5	0.373863	-0.0828222
TGME49_317720-t26_1-p1	eukaryotic translation initiation factor 3 subunit 7, putative	TGME49_317720	24	0.180687	-0.0827512
TGME49_236650-t26_1-p1	DEAD (Asp-Glu-Ala-Asp) box polypeptide 17	TGME49_236650	26	0.266484	-0.0827378
TGME49_276170-t26_1-p1	phosphatidylinositol 3- and 4-kinase	TGME49_276170	20	0.274996	-0.0825777
TGME49_249390-t26_1-p1	glutamate/leucine/phenylalanine/valine dehydrogenase family protein	TGME49_249390	52	0.159956	-0.081952
TGME49_217460-t26_1-p1	glutaminyl-tRNA synthetase (GlnRS)	TGME49_217460	39	0.153432	-0.0815978
TGME49_286630-t26_1-p1	redoxin domain-containing protein	TGME49_286630	10	0.282874	-0.0812408
TGME49_243910-t26_1-p1	Cof family hydrolase subfamily protein	TGME49_243910	14	0.195257	-0.0810528
TGME49_288570-t26_1-p1	hypothetical protein	TGME49_288570	4	0.351275	-0.080836
TGME49_312140-t26_1-p1	hypothetical protein	TGME49_312140	2	0.668531	-0.0807665
TGME49_308040-t26_1-p1	ZPR1 zinc finger domain-containing protein	TGME49_308040	16	0.347084	-0.0806578
TGME49_226030-t26_1-p1	AGC kinase	TGME49_226030	10	0.462728	-0.0805324
TGME49_219750-t26_1-p1	cytochrome c, putative	TGME49_219750	7	0.155933	-0.0799513
TGME49_249990-t26_1-p1	hypothetical protein	TGME49_249990	22	0.187363	-0.0798391
TGME49_248340-t26_1-p1	GTP-binding nuclear protein ran/tc4	TGME49_248340	15	0.255388	-0.0797692
TGME49_293580-t26_1-p1	prefoldin subunit protein	TGME49_293580	11	0.441331	-0.0797111
TGME49_314970-t26_1-p1	root hair defective 3 gtp-binding protein (rhd3) protein	TGME49_314970	19	0.435175	-0.079625
TGME49_226410-t26_1-p1	EF-1 guanine nucleotide exchange domain-containing protein	TGME49_226410	10	0.292516	-0.0789934
TGME49_214970-t26_1-p1	DNA replication licensing factor, putative	TGME49_214970	17	0.543689	-0.0785139
TGME49_244110-t26_1-p1	nucleosome assembly protein (nap) protein	TGME49_244110	13	0.373413	-0.0772806
TGME49_239820-t26_1-p1	D-3-phosphoglycerate dehydrogenase	TGME49_239820	25	0.24933	-0.076786
TGME49_262070-t26_1-p1	ribosomal rna assembly protein mis3, putative	TGME49_262070	5	0.50065	-0.0764586
TGME49_218270-t26_1-p1	hypothetical protein	TGME49_218270	1	0.753392	-0.0757414
TGME49_285250-t26_1-p1	hypothetical protein	TGME49_285250	9	0.492889	-0.0755926
TGME49_315810-t26_1-p1	tRNA nucleotidyltransferase/poly(A) polymerase family protein	TGME49_315810	8	0.344256	-0.0752865
TGME49_244390-t26_1-p1	coatomer epsilon subunit protein	TGME49_244390	9	0.677631	-0.0750994
TGME49_263150-t26_1-p1	tetratricopeptide repeat-containing protein	TGME49_263150	4	0.572351	-0.0747931
TGME49_209860-t26_1-p1	SRP40, C-terminal domain-containing protein	TGME49_209860	3	0.805296	-0.0746803
TGME49_313370-t26_1-p1	hypothetical protein	TGME49_313370	31	0.41854	-0.0744492
TGME49_256970-t26_1-p1	vacuolar ATP synthase subunit A, putative	TGME49_256970	28	0.226343	-0.0741698
TGME49_291140-t26_1-p1	CCR4-Not complex component, Not1 protein	TGME49_291140	40	0.215841	-0.0741448
TGME49_248880-t26_1-p1	GTPase RAB7	TGME49_248880	6	0.273947	-0.074052
TGME49_253950-t26_1-p1	protein fam50a, putative	TGME49_253950	4	0.463642	-0.073865
TGME49_255510-t26_1-p1	ankyrin repeat-containing protein	TGME49_255510	4	0.793746	-0.0733794
TGME49_253650-t26_1-p1	DnaJ C terminal region domain-containing protein	TGME49_253650	6	0.411654	-0.0726114
TGME49_262040-t26_1-p1	SAC3/GANP family protein	TGME49_262040	17	0.234108	-0.0720056
TGME49_246330-t26_1-p1	CRAL/TRIO domain-containing protein	TGME49_246330	9	0.37536	-0.0718305
TGME49_264830-t26_1-p1	hypothetical protein	TGME49_264830	29	0.324639	-0.0717053
TGME49_249730-t26_1-p1	hypothetical protein	TGME49_249730	12	0.361593	-0.0717019
TGME49_218358-t26_1-p1	zinc knuckle domain-containing protein	TGME49_218358	3	0.925246	-0.0716012
TGME49_253290-t26_1-p1	valyl-tRNA synthetase	TGME49_253290	35	0.267995	-0.071252
TGME49_285950-t26_1-p1	hypothetical protein	TGME49_285950	8	0.635774	-0.0711015
TGME49_228400-t26_1-p1	WD domain, G-beta repeat-containing protein	TGME49_228400	9	0.45043	-0.0700147
TGME49_310050-t26_1-p1	RNA recognition motif-containing protein	TGME49_310050	9	0.384132	-0.0699453
TGME49_285720-t26_1-p1	ATP binding protein, putative	TGME49_285720	4	0.621088	-0.0696494
TGME49_283830-t26_1-p1	type I inorganic pyrophosphatase PPase	TGME49_283830	8	0.495778	-0.0693801
TGME49_217430-t26_1-p1	protease inhibitor PI1	TGME49_217430	6	0.592276	-0.0691453
TGME49_286080-t26_1-p1	elongation factor 2 family protein	TGME49_286080	28	0.321064	-0.0690986
TGME49_304680-t26_1-p1	ubiquitin family protein	TGME49_304680	12	0.418249	-0.069057
TGME49_286120-t26_1-p1	prolyl endopeptidase	TGME49_286120	31	0.304398	-0.0687513
TGME49_313410-t26_1-p1	proteasome 26S regulatory subunit	TGME49_313410	43	0.262031	-0.0685878
TGME49_315110-t26_1-p1	prefoldin, alpha subunit protein	TGME49_315110	6	0.583488	-0.0685574
TGME49_238230-t26_1-p1	Ser/Thr phosphatase family protein	TGME49_238230	7	0.639891	-0.0684822
TGME49_293770-t26_1-p1	chitinase-like protein CLP1	TGME49_293770	17	0.35714	-0.0682759
TGME49_226400-t26_1-p1	lipoic acid synthase LIPA	TGME49_226400	5	0.506218	-0.0682447
TGME49_261460-t26_1-p1	transcriptional elongation factor FACT80	TGME49_261460	14	0.256753	-0.0681287
TGME49_267050-t26_1-p1	hydrolase, alpha/beta fold family protein	TGME49_267050	7	0.5391	-0.0676366
TGME49_227970-t26_1-p1	histone family DNA-binding protein	TGME49_227970	2	0.578223	-0.0673564
TGME49_281950-t26_1-p1	membrane protein, putative	TGME49_281950	4	0.810381	-0.0670943
TGME49_226910-t26_1-p1	Amylo-alpha-1,6-glucosidase	TGME49_226910	46	0.352541	-0.0666167
TGME49_299110-t26_1-p1	cleft lip and palate transmembrane protein 1 (clptm1) protein	TGME49_299110	2	0.839595	-0.066474
TGME49_283850-t26_1-p1	peptidyl-prolyl cis-trans isomerase	TGME49_283850	26	0.354098	-0.0664122
TGME49_243610-t26_1-p1	C-5 cytosine-specific DNA methylase superfamily protein	TGME49_243610	4	0.753347	-0.0663132
TGME49_239870-t26_1-p1	CBS domain-containing protein	TGME49_239870	9	0.83387	-0.0660107
TGME49_277500-t26_1-p1	26S proteasome regulatory subunit 7, putative	TGME49_277500	19	0.476239	-0.0659959
TGME49_233020-t26_1-p1	Not1 N-terminal domain, CCR4-Not complex component protein	TGME49_233020	10	0.503135	-0.0659679
TGME49_286730-t26_1-p1	SRP19 protein	TGME49_286730	5	0.46522	-0.0659545
TGME49_256050-t26_1-p1	signal recognition particle 14kd protein	TGME49_256050	6	0.448579	-0.0655605
TGME49_319920-t26_1-p1	2-oxo acid dehydrogenases acyltransferase (catalytic domain) domain-containing protein	TGME49_319920	13	0.291886	-0.0645985
TGME49_321290-t26_1-p1	Prp18 domain-containing protein	TGME49_321290	4	0.75108	-0.064007
TGME49_215070-t26_1-p1	ferodoxin FD	TGME49_215070	3	0.403349	-0.0639775
TGME49_289540-t26_1-p1	hypothetical protein	TGME49_289540	24	0.303421	-0.0638326
TGME49_236210-t26_1-p1	peptidase M16 family potein, putative	TGME49_236210	14	0.591269	-0.0637486
TGME49_289120-t26_1-p1	hypothetical protein	TGME49_289120	5	0.661652	-0.062428
TGME49_269990-t26_1-p1	hypothetical protein	TGME49_269990	6	0.766835	-0.0619637
TGME49_271350-t26_1-p1	bifunctional protein FolC subfamily protein	TGME49_271350	15	0.586184	-0.0618411
TGME49_267080-t26_1-p1	26S protease regulatory subunit 4, putative	TGME49_267080	13	0.251712	-0.0616718
TGME49_311160-t26_1-p1	PWI domain-containing protein	TGME49_311160	5	0.630367	-0.0615616
TGME49_300060-t26_1-p1	signal peptidase subunit protein	TGME49_300060	3	0.710272	-0.0610337
TGME49_233000-t26_1-p1	KOW motif domain-containing protein	TGME49_233000	21	0.371903	-0.0608933
TGME49_213000-t26_1-p1	replication factor C, subunit 5, putative	TGME49_213000	10	0.434421	-0.0605115
TGME49_243590-t26_1-p1	endonuclease/exonuclease/phosphatase family protein	TGME49_243590	6	0.559906	-0.0598764
TGME49_225020-t26_1-p1	hypothetical protein	TGME49_225020	6	0.731117	-0.0597894
TGME49_219550-t26_1-p1	dihydrolipoyllysine-residue succinyltransferase component of oxoglutarate dehydrogenase	TGME49_219550	8	0.498699	-0.0597317
TGME49_264650-t26_1-p1	phosphoacetylglucosamine mutase	TGME49_264650	10	0.858177	-0.0597132
TGME49_232660-t26_1-p1	Hsp70 interacting protein HIP	TGME49_232660	7	0.50306	-0.0594153
TGME49_229480-t26_1-p1	calcium binding protein precursor, putative	TGME49_229480	14	0.451249	-0.0590085
TGME49_310850-t26_1-p1	MYND finger domain-containing protein	TGME49_310850	11	0.525692	-0.0590069
TGME49_232600-t26_1-p1	phospholipase, patatin family protein	TGME49_232600	16	0.443424	-0.0589332
TGME49_314900-t26_1-p1	LisH protein	TGME49_314900	6	0.613806	-0.0586474
TGME49_240870-t26_1-p1	beta adaptin protein, putative	TGME49_240870	24	0.381357	-0.0580689
TGME49_245500-t26_1-p1	dipeptidyl peptidase iv (dpp iv) n-terminal region domain-containing protein	TGME49_245500	12	0.761897	-0.0580221
TGME49_258390-t26_1-p1	DnaJ protein, putative	TGME49_258390	15	0.379857	-0.0579944
TGME49_253040-t26_1-p1	actin-related protein ARP4A	TGME49_253040	15	0.547084	-0.0578767
TGME49_253730-t26_1-p1	importin-beta N-terminal domain-containing protein	TGME49_253730	30	0.31543	-0.0577387
TGME49_269650-t26_1-p1	FFD and TFG box motifs protein	TGME49_269650	7	0.473937	-0.0575524
TGME49_312640-t26_1-p1	hypothetical protein	TGME49_312640	4	0.646585	-0.0573949
TGME49_267740-t26_1-p1	hypothetical protein	TGME49_267740	5	0.600268	-0.05693
TGME49_226870-t26_1-p1	tubulin gamma chain	TGME49_226870	8	0.596782	-0.0566289
TGME49_291180-t26_1-p1	hypothetical protein	TGME49_291180	67	0.346211	-0.0564649
TGME49_279320-t26_1-p1	hypothetical protein	TGME49_279320	7	0.76453	-0.0564063
TGME49_202870-t26_1-p1	SAP domain-containing protein	TGME49_202870	4	0.561557	-0.056336
TGME49_246100-t26_1-p1	phosducin, putative	TGME49_246100	6	0.565616	-0.0558016
TGME49_248890-t26_1-p1	actin-like protein ALP3b	TGME49_248890	14	0.47878	-0.0555584
TGME49_223880-t26_1-p1	zinc finger, C3HC4 type (RING finger) domain-containing protein	TGME49_223880	19	0.61958	-0.0554983
TGME49_291000-t26_1-p1	PHD-finger domain-containing protein	TGME49_291000	4	0.88893	-0.0550388
TGME49_243540-t26_1-p1	WD domain, G-beta repeat-containing protein	TGME49_243540	16	0.583669	-0.0550021
TGME49_272630-t26_1-p1	U6 snRNA-associated Sm family protein LSm8, putative	TGME49_272630	4	0.637937	-0.0548312
TGME49_313580-t26_1-p1	cytochrome b5 family heme/steroid binding domain-containing protein	TGME49_313580	7	0.544801	-0.0547281
TGME49_202950-t26_1-p1	hypothetical protein	TGME49_202950	21	0.572154	-0.0540471
TGME49_316330-t26_1-p1	superoxide dismutase SOD2	TGME49_316330	5	0.590876	-0.0539532
TGME49_209960-t26_1-p1	glycosyltransferase	TGME49_209960	26	0.48428	-0.0536261
TGME49_314080-t26_1-p1	hypothetical protein	TGME49_314080	4	0.688655	-0.0535959
TGME49_311750-t26_1-p1	mago binding protein	TGME49_311750	4	0.642393	-0.0531621
TGME49_318140-t26_1-p1	SART-1 family protein	TGME49_318140	15	0.592013	-0.0529677
TGME49_309730-t26_1-p1	thioredoxin reductase	TGME49_309730	20	0.506725	-0.052639
TGME49_260510-t26_1-p1	ubiquitin thioesterase otubain-like family protein	TGME49_260510	2	0.876666	-0.0526183
TGME49_267400-t26_1-p1	ribosomal protein RPL32	TGME49_267400	6	0.475901	-0.0525809
TGME49_204340-t26_1-p1	hypothetical protein	TGME49_204340	23	0.336088	-0.0522855
TGME49_239752-t26_1-p1	hypothetical protein	TGME49_239752	22	0.675247	-0.0512472
TGME49_214500-t26_1-p1	ankyrin repeat-containing protein	TGME49_214500	3	0.743851	-0.0512035
TGME49_254420-t26_1-p1	phospholipase, patatin family protein	TGME49_254420	6	0.887357	-0.0510492
TGME49_236920-t26_1-p1	hypothetical protein	TGME49_236920	2	0.74147	-0.0509553
TGME49_219710-t26_1-p1	hypothetical protein	TGME49_219710	27	0.420912	-0.0505462
TGME49_251500-t26_1-p1	eukaryotic initiation factor-3, subunit 3, putative	TGME49_251500	20	0.449642	-0.0502003
TGME49_222050-t26_1-p1	hypothetical protein	TGME49_222050	8	0.586463	-0.0500953
TGME49_217600-t26_1-p1	calcium-dependent protein kinase CDPK9	TGME49_217600	9	0.667969	-0.050065
TGME49_294630-t26_1-p1	hypothetical protein	TGME49_294630	10	0.638599	-0.0500166
TGME49_229990-t26_1-p1	T-complex protein 1 subunit alpha, putative	TGME49_229990	28	0.484318	-0.0498573
TGME49_232370-t26_1-p1	CW-type Zinc Finger protein	TGME49_232370	8	0.581388	-0.0498141
TGME49_235490-t26_1-p1	hypothetical protein	TGME49_235490	13	0.559743	-0.049722
TGME49_236110-t26_1-p1	autophagy-related protein 3 atg3, putative	TGME49_236110	7	0.646069	-0.0495452
TGME49_209210-t26_1-p1	hypothetical protein	TGME49_209210	26	0.515998	-0.0494703
TGME49_202470-t26_1-p1	rRNA metabolism protein, SBDS family protein	TGME49_202470	2	0.902867	-0.0488954
TGME49_250750-t26_1-p1	tRNA (uracil-5-)-methyltransferase	TGME49_250750	11	0.535679	-0.0486581
TGME49_290005-t26_1-p1	proteasome subunit beta type 1, putative	TGME49_290005	11	0.575313	-0.0485271
TGME49_266630-t26_1-p1	hypothetical protein	TGME49_266630	9	0.713434	-0.0484644
TGME49_305920-t26_1-p1	endonuclease III family 1 protein	TGME49_305920	3	0.819769	-0.0483587
TGME49_288290-t26_1-p1	hypothetical protein	TGME49_288290	7	0.756029	-0.04809
TGME49_257960-t26_1-p1	GDP-D-mannose pyrophosphorylase	TGME49_257960	17	0.392844	-0.0474556
TGME49_211390-t26_1-p1	hypothetical protein	TGME49_211390	7	0.681064	-0.0473172
TGME49_209910-t26_1-p1	histone H2Bv	TGME49_209910	4	0.497491	-0.047192
TGME49_299060-t26_1-p1	sodium/hydrogen exchanger NHE2	TGME49_299060	2	0.714653	-0.046877
TGME49_242660-t26_1-p1	vacuolar sorting protein 35, putative	TGME49_242660	23	0.416244	-0.046869
TGME49_254600-t26_1-p1	ubiquitin family protein	TGME49_254600	2	0.599805	-0.0466046
TGME49_217050-t26_1-p1	ADA2-A transcriptional co-activator SAGA component	TGME49_217050	17	0.516221	-0.0463422
TGME49_217680-t26_1-p1	hypothetical protein	TGME49_217680	43	0.441934	-0.0450399
TGME49_246080-t26_1-p1	NAD dependent epimerase/dehydratase family protein	TGME49_246080	10	0.753494	-0.0449335
TGME49_229930-t26_1-p1	p25-alpha family protein	TGME49_229930	6	0.602859	-0.0448716
TGME49_202680-t26_1-p1	peptidase M16, alpha subunit, putative	TGME49_202680	16	0.472918	-0.0445586
TGME49_261600-t26_1-p1	creatinase domain-containing protein	TGME49_261600	25	0.460041	-0.0442763
TGME49_204480-t26_1-p1	thioredoxin domain-containing protein	TGME49_204480	10	0.446623	-0.0437042
TGME49_287170-t26_1-p1	hypothetical protein	TGME49_287170	8	0.809564	-0.0434998
TGME49_251620-t26_1-p1	flap structure-specific endonuclease 1, putative	TGME49_251620	12	0.580037	-0.043423
TGME49_258070-t26_1-p1	hypothetical protein	TGME49_258070	18	0.583426	-0.0432404
TGME49_249610-t26_1-p1	hypothetical protein	TGME49_249610	20	0.576576	-0.043095
TGME49_207240-t26_1-p1	hypothetical protein	TGME49_207240	3	0.521563	-0.0426797
TGME49_216790-t26_1-p1	ATP-binding cassette sub-family E member 1, putative	TGME49_216790	20	0.4715	-0.0425236
TGME49_265310-t26_1-p1	heat shock protein 40, putative	TGME49_265310	11	0.55664	-0.0424415
TGME49_262730-t26_1-p1	rhoptry protein ROP16	TGME49_262730	9	0.735864	-0.0423616
TGME49_290600-t26_1-p1	succinyl-CoA-synthetase alpha SCSA	TGME49_290600	8	0.595496	-0.0423011
TGME49_236580-t26_1-p1	Prp31-15.5k-U4 Snrna Complex family protein	TGME49_236580	6	0.728695	-0.0421703
TGME49_320570-t26_1-p1	elongation factor Tu, putative	TGME49_320570	24	0.434691	-0.041756
TGME49_293000-t26_1-p1	3'5'-cyclic nucleotide phosphodiesterase domain-containing protein	TGME49_293000	16	0.691628	-0.0414813
TGME49_305780-t26_1-p1	5'-3' exoribonuclease, putative	TGME49_305780	20	0.619043	-0.0413254
TGME49_320100-t26_1-p1	RNA recognition motif-containing protein	TGME49_320100	15	0.642436	-0.0412457
TGME49_306970-t26_1-p1	thymidylate kinase	TGME49_306970	10	0.563525	-0.0411846
TGME49_244560-t26_1-p1	heat shock protein 90, putative	TGME49_244560	41	0.491936	-0.0411565
TGME49_257090-t26_1-p1	NAC domain-containing protein	TGME49_257090	8	0.660364	-0.041004
TGME49_305980-t26_1-p1	pyruvate dehydrogenase complex subunit PDH-E3I	TGME49_305980	14	0.672194	-0.0408433
TGME49_264190-t26_1-p1	hypothetical protein	TGME49_264190	5	0.553699	-0.040728
TGME49_270830-t26_1-p1	small nuclear ribonucleoprotein	TGME49_270830	6	0.579008	-0.0405707
TGME49_232190-t26_1-p1	Sec7 domain-containing protein	TGME49_232190	37	0.648328	-0.0401303
TGME49_262720-t26_1-p1	eukaryotic initiation factor-1A, putative	TGME49_262720	7	0.719558	-0.0398376
TGME49_203320-t26_1-p1	zinc finger in N-recognin protein	TGME49_203320	8	0.821125	-0.0395979
TGME49_233720-t26_1-p1	DNA-directed RNA polymerase II RPBABC8	TGME49_233720	4	0.741046	-0.0394203
TGME49_226510-t26_1-p1	Sec23/Sec24 trunk domain-containing protein	TGME49_226510	19	0.62286	-0.0393281
TGME49_264640-t26_1-p1	bromodomain-containing protein	TGME49_264640	20	0.588668	-0.0392807
TGME49_250700-t26_1-p1	hypothetical protein	TGME49_250700	22	0.733347	-0.0389659
TGME49_262620-t26_1-p1	RNA recognition motif-containing protein	TGME49_262620	14	0.687033	-0.0387878
TGME49_299810-t26_1-p1	cysteine-tRNA synthetase (CysRS)	TGME49_299810	26	0.515294	-0.0385914
TGME49_266060-t26_1-p1	ribosomal protein RPSA	TGME49_266060	15	0.509787	-0.0381314
TGME49_313860-t26_1-p1	regulator of chromosome condensation (RCC1) repeat-containing protein	TGME49_313860	19	0.729983	-0.0379154
TGME49_305560-t26_1-p1	Vps51/Vps67 protein	TGME49_305560	10	0.806421	-0.0375428
TGME49_269180-t26_1-p1	MIF4G domain-containing protein	TGME49_269180	45	0.709856	-0.0374735
TGME49_240060-t26_1-p1	hypothetical protein	TGME49_240060	10	0.698171	-0.037417
TGME49_275350-t26_1-p1	TBC domain-containing protein	TGME49_275350	10	0.749136	-0.0372145
TGME49_305240-t26_1-p1	XPA binding protein 2 family protein	TGME49_305240	22	0.666446	-0.0370735
TGME49_306960-t26_1-p1	phenylalanine--tRNA ligase, beta subunit protein	TGME49_306960	23	0.558375	-0.0370121
TGME49_289210-t26_1-p1	prefoldin subunit protein	TGME49_289210	3	0.72016	-0.0369835
TGME49_216670-t26_1-p1	FUSE-binding protein 2 / KH-type splicing regulatory protein	TGME49_216670	39	0.606042	-0.0366526
TGME49_221950-t26_1-p1	splicesome-associated protein, putative	TGME49_221950	19	0.63278	-0.0363477
TGME49_279380-t26_1-p1	hypothetical protein	TGME49_279380	12	0.588862	-0.036312
TGME49_249590-t26_1-p1	proteasome subunit alpha type 5-2, putative	TGME49_249590	12	0.546057	-0.0362502
TGME49_221590-t26_1-p1	dual specificity phosphatase, catalytic domain-containing protein	TGME49_221590	2	0.923978	-0.0355166
TGME49_250820-t26_1-p1	hypothetical protein	TGME49_250820	13	0.716306	-0.0350565
TGME49_264770-t26_1-p1	hypothetical protein	TGME49_264770	5	0.715075	-0.0344431
TGME49_318230-t26_1-p1	phosphoglycerate kinase PGKI	TGME49_318230	28	0.529372	-0.0342657
TGME49_229690-t26_1-p1	autophagy-related protein 7 atg7, putative	TGME49_229690	9	0.736044	-0.0342505
TGME49_312630-t26_1-p1	anonymous antigen-1, putative	TGME49_312630	71	0.517642	-0.0339738
TGME49_204390-t26_1-p1	hypothetical protein	TGME49_204390	4	0.867757	-0.0339367
TGME49_304710-t26_1-p1	eukaryotic peptide chain release factor, putative	TGME49_304710	20	0.524685	-0.0338244
TGME49_307040-t26_1-p1	shikimate dehydrogenase substrate binding domain-containing protein	TGME49_307040	14	0.743368	-0.0337664
TGME49_295310-t26_1-p1	tubulin binding cofactor A protein	TGME49_295310	3	0.876363	-0.0328486
TGME49_293060-t26_1-p1	SPRY domain-containing protein	TGME49_293060	12	0.80413	-0.0326857
TGME49_257490-t26_1-p1	prefoldin subunit superfamily protein	TGME49_257490	6	0.770489	-0.0326718
TGME49_310640-t26_1-p1	phosphorylase family protein	TGME49_310640	21	0.52794	-0.0326307
TGME49_208500-t26_1-p1	protein phosphatase 2C domain-containing protein	TGME49_208500	9	0.615759	-0.0326219
TGME49_293360-t26_1-p1	hypothetical protein	TGME49_293360	12	0.723392	-0.0325719
TGME49_314430-t26_1-p1	serine/threonine specific protein phosphatase	TGME49_314430	10	0.724592	-0.0324056
TGME49_288650-t26_1-p1	dense granule protein GRA12	TGME49_288650	16	0.623255	-0.0319725
TGME49_285200-t26_1-p1	cleavage and polyadenylation specifity factor protein	TGME49_285200	11	0.835979	-0.0308292
TGME49_203780-t26_1-p1	hypothetical protein	TGME49_203780	20	0.642063	-0.0301508
TGME49_222952-t26_1-p1	phosphohistidine phosphatase	TGME49_222952	8	0.724683	-0.0301399
TGME49_269290-t26_1-p1	hypothetical protein	TGME49_269290	29	0.831663	-0.0301369
TGME49_213680-t26_1-p1	MmgE/PrpD family protein	TGME49_213680	7	0.940458	-0.0299466
TGME49_264610-t26_1-p1	RNA recognition motif-containing protein	TGME49_264610	10	0.653724	-0.0298666
TGME49_215740-t26_1-p1	notchless, putative	TGME49_215740	8	0.886118	-0.0295049
TGME49_290640-t26_1-p1	DNA mismatch repair protein MSH6-1, putative	TGME49_290640	23	0.685701	-0.0295048
TGME49_267390-t26_1-p1	DNA-directed RNA polymerase I RPAC1	TGME49_267390	10	0.735101	-0.0290513
TGME49_205010-t26_1-p1	U2 small nuclear ribonucleoprotein family protein, putative	TGME49_205010	34	0.6015	-0.0287437
TGME49_239740-t26_1-p1	dense granule protein GRA14	TGME49_239740	9	0.658566	-0.0286638
TGME49_295690-t26_1-p1	ubiquinone/menaquinone biosynthesis methyltransferase subfamily protein	TGME49_295690	4	0.968604	-0.0284501
TGME49_226040-t26_1-p1	EF hand domain-containing protein	TGME49_226040	5	0.824756	-0.0282833
TGME49_229470-t26_1-p1	hypothetical protein	TGME49_229470	7	0.886582	-0.0278076
TGME49_236540-t26_1-p1	RNA recognition motif-containing protein	TGME49_236540	14	0.65617	-0.0276775
TGME49_258870-t26_1-p1	hypothetical protein	TGME49_258870	26	0.584249	-0.027088
TGME49_253350-t26_1-p1	hypothetical protein	TGME49_253350	3	0.90748	-0.0266666
TGME49_206470-t26_1-p1	pyruvate dehydrogenase complex subunit PDH-E3II	TGME49_206470	18	0.688451	-0.0265896
TGME49_285268-t26_1-p1	DnaJ domain-containing protein	TGME49_285268	7	0.823568	-0.0262378
TGME49_234520-t26_1-p1	U2 snRNP auxilliary factor, large subunit, splicing factor subfamily protein	TGME49_234520	13	0.832196	-0.0261687
TGME49_244650-t26_1-p1	eukaryotic initiation factor-5, putative	TGME49_244650	11	0.73388	-0.0252901
TGME49_289330-t26_1-p1	ubiquitin carboxyl-terminal hydrolase family 2 protein	TGME49_289330	58	0.646017	-0.0250376
TGME49_224130-t26_1-p1	hypothetical protein	TGME49_224130	2	0.835742	-0.0249607
TGME49_228120-t26_1-p1	hypothetical protein	TGME49_228120	39	0.737062	-0.0248891
TGME49_318310-t26_1-p1	transketolase	TGME49_318310	23	0.672725	-0.024872
TGME49_285230-t26_1-p1	PRP38 family protein	TGME49_285230	6	0.810404	-0.0247832
TGME49_255690-t26_1-p1	2-C-methyl-D-erythritol 2,4-cyclodiphosphate synthase domain-containing protein	TGME49_255690	2	0.908339	-0.0241117
TGME49_213830-t26_1-p1	Ufm1-conjugating enzyme 1, putative	TGME49_213830	4	0.871931	-0.0240037
TGME49_294200-t26_1-p1	glucose-6-phosphate 1-dehydrogenase	TGME49_294200	20	0.704314	-0.0238373
TGME49_208580-t26_1-p1	DNA ligase 1, putative	TGME49_208580	4	0.912229	-0.0237907
TGME49_292235-t26_1-p1	hypothetical protein	TGME49_292235	10	0.762478	-0.0228593
TGME49_210390-t26_1-p1	WD domain, G-beta repeat-containing protein	TGME49_210390	2	0.93437	-0.0227571
TGME49_263060-t26_1-p1	Proteasome/cyclosome repeat-containing protein	TGME49_263060	43	0.689242	-0.0226462
TGME49_300260-t26_1-p1	threonyl-tRNA synthetase family protein	TGME49_300260	33	0.711103	-0.0226338
TGME49_248850-t26_1-p1	methionine aminopeptidase	TGME49_248850	14	0.763504	-0.0225731
TGME49_240500-t26_1-p1	hypothetical protein	TGME49_240500	6	0.846886	-0.0224756
TGME49_240710-t26_1-p1	RNA recognition motif-containing protein	TGME49_240710	13	0.724891	-0.0223825
TGME49_251760-t26_1-p1	subunit of proteaseome activator complex, putative	TGME49_251760	10	0.828537	-0.022364
TGME49_237250-t26_1-p1	hypothetical protein	TGME49_237250	6	0.821331	-0.0222147
TGME49_232800-t26_1-p1	hypothetical protein	TGME49_232800	14	0.931844	-0.0212359
TGME49_292300-t26_1-p1	DNA-directed RNA polymerase III RPC8	TGME49_292300	7	0.803449	-0.0210654
TGME49_203760-t26_1-p1	hypothetical protein	TGME49_203760	10	0.865894	-0.020485
TGME49_228210-t26_1-p1	26S proteasome regulatory subunit	TGME49_228210	15	0.784623	-0.0201408
TGME49_294898-t26_1-p1	tetratricopeptide repeat-containing protein	TGME49_294898	24	0.712815	-0.0199047
TGME49_207370-t26_1-p1	hypothetical protein	TGME49_207370	16	0.858786	-0.019794
TGME49_260600-t26_1-p1	Pumilio-family RNA binding repeat-containing protein	TGME49_260600	22	0.748357	-0.0197214
TGME49_236040-t26_1-p1	fructose-1,6-bisphosphate aldolase	TGME49_236040	20	0.841219	-0.0194664
TGME49_228170-t26_1-p1	inner membrane complex protein IMC2A	TGME49_228170	50	0.77808	-0.0191869
TGME49_254520-t26_1-p1	mediator complex subunit MED11	TGME49_254520	5	0.820173	-0.0191684
TGME49_279390-t26_1-p1	proliferation-associated protein 2G4, putative	TGME49_279390	19	0.738643	-0.0190012
TGME49_313270-t26_1-p1	hypothetical protein	TGME49_313270	38	0.851796	-0.0185074
TGME49_232310-t26_1-p1	endonuclease/exonuclease/phosphatase family protein	TGME49_232310	5	0.918164	-0.0181679
TGME49_233190-t26_1-p1	SKIP/SNW domain-containing protein	TGME49_233190	9	0.826604	-0.0178175
TGME49_216450-t26_1-p1	peptidase, T1 family protein	TGME49_216450	13	0.845229	-0.017652
TGME49_218420-t26_1-p1	WD domain, G-beta repeat-containing protein	TGME49_218420	12	0.823635	-0.0176414
TGME49_219850-t26_1-p1	prolyl-tRNA synthetase (ProRS)	TGME49_219850	42	0.759536	-0.0175536
TGME49_247460-t26_1-p1	proliferating cell nuclear antigen PCNA1	TGME49_247460	14	0.819765	-0.0174226
TGME49_290700-t26_1-p1	hypothetical protein	TGME49_290700	3	0.90389	-0.0170712
TGME49_316240-t26_1-p1	hypothetical protein	TGME49_316240	6	0.956497	-0.0155028
TGME49_207760-t26_1-p1	DnaJ C terminal region domain-containing protein	TGME49_207760	12	0.92193	-0.0152443
TGME49_214230-t26_1-p1	Dopey, N-terminal domain-containing protein	TGME49_214230	3	0.939624	-0.0152161
TGME49_254440-t26_1-p1	ribosomal protein RPL12	TGME49_254440	5	0.910115	-0.0151625
TGME49_222270-t26_1-p1	hypothetical protein	TGME49_222270	7	0.912612	-0.0145328
TGME49_305040-t26_1-p1	HEAT repeat-containing protein	TGME49_305040	23	0.826205	-0.0140218
TGME49_251950-t26_1-p1	ribosomal protein l7/l12 c-terminal domain-containing protein	TGME49_251950	4	0.939314	-0.0139069
TGME49_261000-t26_1-p1	MutS domain V domain-containing protein	TGME49_261000	8	0.880997	-0.0136534
TGME49_313990-t26_1-p1	CBF/Mak21 family protein	TGME49_313990	8	0.914712	-0.0135153
TGME49_226420-t26_1-p1	peptidase family M3 protein	TGME49_226420	4	0.916923	-0.0133452
TGME49_222850-t26_1-p1	stress responsive a/b barrel domain-containing protein	TGME49_222850	4	0.898753	-0.013226
TGME49_227280-t26_1-p1	dense granule protein GRA3	TGME49_227280	5	0.909654	-0.0130941
TGME49_312530-t26_1-p1	splicing factor, CC1 family protein	TGME49_312530	15	0.87525	-0.0130307
TGME49_212090-t26_1-p1	hypothetical protein	TGME49_212090	5	0.965803	-0.0116229
TGME49_233260-t26_1-p1	GTP-binding protein, putative	TGME49_233260	10	0.861242	-0.0110469
TGME49_231350-t26_1-p1	glucosamine-fructose-6-phosphate aminotransferase	TGME49_231350	9	0.921706	-0.0107914
TGME49_227060-t26_1-p1	hypothetical protein	TGME49_227060	11	0.914596	-0.0107261
TGME49_205510-t26_1-p1	nucleolar protein 5, putative	TGME49_205510	21	0.865586	-0.0104253
TGME49_238070-t26_1-p1	glutaredoxin domain-containing protein	TGME49_238070	13	0.885324	-0.0102063
TGME49_254410-t26_1-p1	protein phosphatase 2C, putative	TGME49_254410	4	0.954529	-0.0101122
TGME49_270560-t26_1-p1	peptidyl-prolyl cis-trans isomerase family 1	TGME49_270560	8	0.93349	-0.00975503
TGME49_305940-t26_1-p1	peptidyl-prolyl cis-trans isomerase, cyclophilin-type domain-containing protein	TGME49_305940	4	0.980777	-0.00943888
TGME49_242890-t26_1-p1	hypothetical protein	TGME49_242890	12	0.978776	-0.00923702
TGME49_263070-t26_1-p1	CMGC kinase, CK2 family	TGME49_263070	18	0.907129	-0.00889949
TGME49_221410-t26_1-p1	actin-like protein ALP4	TGME49_221410	5	0.95996	-0.00837577
TGME49_289600-t26_1-p1	heat shock protein HSP29	TGME49_289600	11	0.926219	-0.00822535
TGME49_215430-t26_1-p1	hypothetical protein	TGME49_215430	9	0.911376	-0.00817066
TGME49_218070-t26_1-p1	hypothetical protein	TGME49_218070	10	0.950306	-0.00777175
TGME49_314780-t26_1-p1	myosin G	TGME49_314780	22	0.956439	-0.00776617
TGME49_283540-t26_1-p1	hypothetical protein	TGME49_283540	9	0.905323	-0.00730235
TGME49_305340-t26_1-p1	corepressor complex CRC230	TGME49_305340	60	0.910222	-0.00715563
TGME49_229210-t26_1-p1	small nuclear ribonucleoprotein polypeptide A', putative	TGME49_229210	8	0.969552	-0.00707286
TGME49_258150-t26_1-p1	proteasome subunit alpha type 7, putative	TGME49_258150	10	0.940704	-0.00706818
TGME49_240890-t26_1-p1	6-phosphofructokinase	TGME49_240890	27	0.937252	-0.00703153
TGME49_222380-t26_1-p1	importin-beta N-terminal domain-containing protein	TGME49_222380	31	0.914047	-0.00689643
TGME49_225580-t26_1-p1	proteasome (prosome, macropain) 26S subunit, non-ATPase, 9, putative	TGME49_225580	4	0.933616	-0.0060268
TGME49_262390-t26_1-p1	TLD protein	TGME49_262390	8	0.967797	-0.00601629
TGME49_249030-t26_1-p1	endonuclease/exonuclease/phosphatase family protein	TGME49_249030	8	0.967979	-0.00595342
TGME49_280490-t26_1-p1	U-box domain-containing protein	TGME49_280490	30	0.924173	-0.00588587
TGME49_231380-t26_1-p1	DNA-directed RNA polymerase II RPB4	TGME49_231380	5	0.952086	-0.00575687
TGME49_229180-t26_1-p1	HEAT repeat-containing protein	TGME49_229180	51	0.921085	-0.00475074
TGME49_268200-t26_1-p1	RNA recognition motif-containing protein	TGME49_268200	11	0.950877	-0.0047449
TGME49_224350-t26_1-p1	aminopeptidase N, putative	TGME49_224350	34	0.94297	-0.00459003
TGME49_289380-t26_1-p1	hypothetical protein	TGME49_289380	15	0.94531	-0.00420749
TGME49_221620-t26_1-p1;TGME49_212240-t26_1-p1	beta-tubulin, putative	TGME49_221620	7	0.960807	-0.00380206
TGME49_267550-t26_1-p1	leucine-rich repeat protein LRR1	TGME49_267550	16	0.959635	-0.00304065
TGME49_232720-t26_1-p1	Lsm12, putative	TGME49_232720	8	0.966678	-0.0029362
TGME49_270010-t26_1-p1	hypothetical protein	TGME49_270010	7	0.978595	-0.00269674
TGME49_241170-t26_1-p1	hypothetical protein	TGME49_241170	24	0.96604	-0.00261494
TGME49_213770-t26_1-p1	Superkiller viralicidic activity 2 family 2, putative	TGME49_213770	19	0.978055	-0.00238439
TGME49_287500-t26_1-p1	T complex chaperonin, putative	TGME49_287500	21	0.986505	-0.00172069
TGME49_297500-t26_1-p1	T-complex protein 1 eta subunit	TGME49_297500	22	0.980803	-0.00153578
TGME49_310700-t26_1-p1	serine/threonine phosophatase PP1	TGME49_310700	15	0.986667	-0.0014058
TGME49_316310-t26_1-p1	superoxide dismutase	TGME49_316310	8	0.992105	-0.00102473
TGME49_219760-t26_1-p1	N-acetyltransferase family protein	TGME49_219760	4	0.996735	-0.000845765
TGME49_264090-t26_1-p1	hypothetical protein	TGME49_264090	16	0.996893	-0.000409253
TGME49_290850-t26_1-p1	WD-40 repeat protein	TGME49_290850	15	0.996279	-0.000349905
TGME49_261220-t26_1-p1	transcription elongation factor SPT4	TGME49_261220	3	0.999229	-0.000130345
TGME49_247760-t26_1-p1	AMP-binding enzyme domain-containing protein	TGME49_247760	22	0.999304	-5.7505e-05
TGME49_286790-t26_1-p1	nuclear factor NF2	TGME49_286790	9	0.995047	0.000431267
TGME49_291330-t26_1-p1	RNA recognition motif-containing protein	TGME49_291330	8	0.9872	0.00111997
TGME49_261210-t26_1-p1	26s proteasome subunit p55, putative	TGME49_261210	24	0.986089	0.00130826
TGME49_260260-t26_1-p1	ribosomal protein RPP1	TGME49_260260	6	0.988885	0.00132454
TGME49_320600-t26_1-p1	cold-shock DNA-binding domain-containing protein	TGME49_320600	5	0.98456	0.00144764
TGME49_286230-t26_1-p1	hypothetical protein	TGME49_286230	24	0.985903	0.00160266
TGME49_242070-t26_1-p1	cAMP-dependent protein kinase regulatory subunit	TGME49_242070	16	0.981062	0.00164216
TGME49_224220-t26_1-p1	serine/threonine-protein phosphatase PP2A catalytic subunit	TGME49_224220	3	0.986	0.00184088
TGME49_262780-t26_1-p1	FHA domain-containing protein	TGME49_262780	8	0.985738	0.00208905
TGME49_274060-t26_1-p1	2-oxoglutarate/malate translocase OMT	TGME49_274060	6	0.987943	0.00246189
TGME49_246580-t26_1-p1	hypothetical protein	TGME49_246580	7	0.985124	0.00269631
TGME49_243710-t26_1-p1	t-complex protein beta subunit	TGME49_243710	28	0.948292	0.00375003
TGME49_305850-t26_1-p1	RNA recognition motif-containing protein	TGME49_305850	17	0.962568	0.00385709
TGME49_203240-t26_1-p1	hypothetical protein	TGME49_203240	10	0.987677	0.00394523
TGME49_315250-t26_1-p1	GAMM1 protein, putative	TGME49_315250	7	0.952852	0.00400085
TGME49_246540-t26_1-p1	cytochrome c1, heme protein	TGME49_246540	4	0.96421	0.0042457
TGME49_216260-t26_1-p1	eukaryotic initiation factor-2B, gamma subunit, putative	TGME49_216260	23	0.95447	0.00437067
TGME49_289820-t26_1-p1	TBC domain-containing protein	TGME49_289820	8	0.978637	0.004416
TGME49_202370-t26_1-p1	T-complex protein 1, epsilon subunit (TCP-1-epsilon), putative	TGME49_202370	21	0.95358	0.00467116
TGME49_318410-t26_1-p1	TCP-1 chaperonin, putative	TGME49_318410	22	0.929703	0.00506713
TGME49_265390-t26_1-p1	hypothetical protein	TGME49_265390	4	0.971276	0.00538659
TGME49_226950-t26_1-p1	IgA-specific metalloendopeptidase	TGME49_226950	12	0.955057	0.0055499
TGME49_282170-t26_1-p1	hypothetical protein	TGME49_282170	5	0.952431	0.00588991
TGME49_205340-t26_1-p1	ribosomal protein RPS12	TGME49_205340	8	0.964337	0.00604463
TGME49_203610-t26_1-p1	3'-5' exoribonuclease csl4, putative	TGME49_203610	5	0.942667	0.00613032
TGME49_251690-t26_1-p1	seryl-tRNA synthetase, cytoplasmic, putative	TGME49_251690	26	0.922177	0.00633072
TGME49_254210-t26_1-p1	RNA recognition motif-containing protein	TGME49_254210	5	0.977352	0.00671537
TGME49_286920-t26_1-p1	SWIRM domain-containing protein	TGME49_286920	13	0.915932	0.00672461
TGME49_230410-t26_1-p1	peroxiredoxin PRX3	TGME49_230410	8	0.94067	0.00673181
TGME49_208590-t26_1-p1	vacuolar ATP synthase subunit 54kD, putative	TGME49_208590	19	0.918587	0.00705544
TGME49_263470-t26_1-p1	ubiquitin carboxyl-terminal hydrolase UCHL3	TGME49_263470	6	0.936875	0.00715333
TGME49_204020-t26_1-p1	ribosomal protein RPL8	TGME49_204020	7	0.958194	0.0075972
TGME49_267810-t26_1-p1	Rab 5	TGME49_267810	10	0.938986	0.00761216
TGME49_204160-t26_1-p1	GYF domain-containing protein	TGME49_204160	29	0.923604	0.00769813
TGME49_265180-t26_1-p1	hypothetical protein	TGME49_265180	10	0.942623	0.00795204
TGME49_310470-t26_1-p1	cytochrome C oxidase subunit IIb, putative	TGME49_310470	2	0.93063	0.00863213
TGME49_210980-t26_1-p1	alternative splicing type 3 and, putative	TGME49_210980	10	0.917559	0.00867741
TGME49_297800-t26_1-p1	RecF/RecN/SMC N terminal domain-containing protein	TGME49_297800	14	0.959919	0.00895297
TGME49_237140-t26_1-p1	ethylene inducible protein, putative	TGME49_237140	9	0.887787	0.00898685
TGME49_208350-t26_1-p1	hypothetical protein	TGME49_208350	3	0.958202	0.00907344
TGME49_310790-t26_1-p1	hypothetical protein	TGME49_310790	7	0.925783	0.00952139
TGME49_313010-t26_1-p1	DEAD (Asp-Glu-Ala-Asp) box polypeptide DDX6	TGME49_313010	25	0.900218	0.00970335
TGME49_240280-t26_1-p1	S1/P1nuclease	TGME49_240280	9	0.941051	0.00983208
TGME49_264890-t26_1-p1	hypothetical protein	TGME49_264890	7	0.934095	0.0104847
TGME49_205350-t26_1-p1	integral membrane protein, GNS1/SUR4 family protein, putative	TGME49_205350	2	0.917908	0.0105043
TGME49_277710-t26_1-p1	hypothetical protein	TGME49_277710	6	0.93987	0.010558
TGME49_243280-t26_1-p1	Met-10+ like-protein	TGME49_243280	4	0.975795	0.0105828
TGME49_320210-t26_1-p1	WD domain, G-beta repeat domain containing protein	TGME49_320210	24	0.846606	0.0105899
TGME49_216590-t26_1-p1	HEAT repeat-containing protein	TGME49_216590	33	0.843246	0.0106075
TGME49_224330-t26_1-p1	proteasome activator pa28 beta subunit protein	TGME49_224330	4	0.911088	0.0113026
TGME49_280540-t26_1-p1	HEAT repeat-containing protein	TGME49_280540	17	0.88764	0.0118322
TGME49_218760-t26_1-p1	SNAP protein (soluble N-ethylmaleimide-sensitive factor Attachment Protein), putative	TGME49_218760	12	0.859869	0.0119751
TGME49_208560-t26_1-p1	carrier superfamily protein	TGME49_208560	7	0.905504	0.0123267
TGME49_227952-t26_1-p1	14-3-3 superfamily protein	TGME49_227952	4	0.910299	0.0124644
TGME49_297880-t26_1-p1	dense granule protein DG32	TGME49_297880	6	0.909562	0.0126084
TGME49_286210-t26_1-p1	protein phosphatase 4, catalytic subunit	TGME49_286210	6	0.928523	0.0128643
TGME49_227840-t26_1-p1	Memo family protein	TGME49_227840	11	0.923877	0.0137578
TGME49_214210-t26_1-p1	rRNA pseudouridine synthase	TGME49_214210	21	0.877987	0.0141391
TGME49_261540-t26_1-p1	DNA-directed RNA polymerase I RPAC2	TGME49_261540	3	0.900578	0.0143045
TGME49_251880-t26_1-p1	tRNA synthetases class I family protein	TGME49_251880	12	0.814373	0.0155364
TGME49_261980-t26_1-p1	gorasp2-prov protein	TGME49_261980	2	0.965333	0.0156945
TGME49_245650-t26_1-p1	hypothetical protein	TGME49_245650	3	0.931261	0.0157088
TGME49_292200-t26_1-p1	RNA recognition motif-containing protein	TGME49_292200	27	0.832829	0.0158921
TGME49_272550-t26_1-p1	hypothetical protein	TGME49_272550	13	0.915975	0.0160027
TGME49_236010-t26_1-p1	prenylcysteine oxidase	TGME49_236010	4	0.859975	0.0160127
TGME49_228000-t26_1-p1	splicing factor 3A subunit 2, putative	TGME49_228000	7	0.843149	0.016239
TGME49_216435-t26_1-p1	hypothetical protein	TGME49_216435	2	0.9682	0.0163232
TGME49_294550-t26_1-p1	dynein heavy chain	TGME49_294550	81	0.799067	0.0164171
TGME49_233830-t26_1-p1	hypothetical protein	TGME49_233830	8	0.881787	0.0165229
TGME49_300310-t26_1-p1	26S proteasome regulatory subunit, S6a family AAA ATpase	TGME49_300310	16	0.815268	0.0166537
TGME49_201400-t26_1-p1	Sin3-associated polypeptide SAP18	TGME49_201400	14	0.884761	0.0169643
TGME49_208530-t26_1-p1	nicotinate phosphoribosyltransferase	TGME49_208530	14	0.79243	0.0174711
TGME49_209870-t26_1-p1	HAD hydrolase, family IIA protein	TGME49_209870	9	0.844039	0.0175414
TGME49_227290-t26_1-p1	histone deacetylase HDAC3	TGME49_227290	12	0.848998	0.0175499
TGME49_222170-t26_1-p1	dense-granule antigen DG32	TGME49_222170	7	0.826504	0.017804
TGME49_257740-t26_1-p1	UMP-CMP kinase	TGME49_257740	9	0.836136	0.0183924
TGME49_238180-t26_1-p1	26s proteasome regulatory complex subunit, putative	TGME49_238180	10	0.791683	0.0184657
TGME49_233300-t26_1-p1	RhoGAP domain-containing protein	TGME49_233300	5	0.874737	0.0184661
TGME49_226730-t26_1-p1	aconitate hydratase ACN/IRP	TGME49_226730	33	0.702599	0.0187411
TGME49_203380-t26_1-p1	DnaJ domain-containing protein	TGME49_203380	13	0.736408	0.0187696
TGME49_217560-t26_1-p1	DNA-directed RNA polymerase II RPB10	TGME49_217560	3	0.912741	0.0189028
TGME49_202770-t26_1-p1	RNA recognition motif-containing protein	TGME49_202770	15	0.697239	0.0195849
TGME49_293300-t26_1-p1	Yip1 domain-containing protein	TGME49_293300	5	0.848925	0.020184
TGME49_313150-t26_1-p1	DUF89/Fructose bisphosphatase	TGME49_313150	6	0.863236	0.0202016
TGME49_269620-t26_1-p1	hypothetical protein	TGME49_269620	6	0.83092	0.0202572
TGME49_270960-t26_1-p1	hypothetical protein	TGME49_270960	7	0.807424	0.0202844
TGME49_218720-t26_1-p1	calcium-dependent protein kinase CDPK6	TGME49_218720	13	0.841611	0.0205577
TGME49_261950-t26_1-p1	ATP synthase beta subunit ATP-B	TGME49_261950	25	0.730397	0.0211158
TGME49_234560-t26_1-p1	hypothetical protein	TGME49_234560	10	0.890167	0.0212113
TGME49_243620-t26_1-p1	hypothetical protein	TGME49_243620	7	0.957811	0.0212128
TGME49_216220-t26_1-p1	AP2 domain transcription factor AP2XI-5	TGME49_216220	10	0.769715	0.021263
TGME49_294010-t26_1-p1	yrdC domain-containing protein	TGME49_294010	21	0.732326	0.0213418
TGME49_300350-t26_1-p1	cysteine desulfurase/selenocysteine lyase family PLP dependent transferase superfamily protein	TGME49_300350	3	0.896958	0.0215002
TGME49_261450-t26_1-p1	hypothetical protein	TGME49_261450	10	0.838447	0.0216042
TGME49_222960-t26_1-p1	SCY kinase-related protein (incomplete catalytic triad)	TGME49_222960	3	0.899776	0.0218917
TGME49_315670-t26_1-p1	HEAT repeat-containing protein	TGME49_315670	20	0.808533	0.0221466
TGME49_310630-t26_1-p1	hypothetical protein	TGME49_310630	15	0.82669	0.0224168
TGME49_223390-t26_1-p1	activating signal cointegrator 1 complex subunit 3 family 1 ASCC3L1, putative	TGME49_223390	62	0.711969	0.0224287
TGME49_228300-t26_1-p1	CCDC25 protein	TGME49_228300	4	0.919007	0.0236783
TGME49_275802-t26_1-p1	SRP72 RNA-binding domain-containing protein	TGME49_275802	15	0.691039	0.0237041
TGME49_263580-t26_1-p1	bromodomain-containing protein	TGME49_263580	19	0.752902	0.0243294
TGME49_237470-t26_1-p1	glycine cleavage T-protein (aminomethyl transferase) domain-containing protein	TGME49_237470	6	0.861419	0.0244515
TGME49_299210-t26_1-p1	CTP synthase	TGME49_299210	25	0.654363	0.0245452
TGME49_241840-t26_1-p1	hypothetical protein	TGME49_241840	5	0.897652	0.0245536
TGME49_224090-t26_1-p1	enoyl-CoA hydratase/isomerase family protein	TGME49_224090	8	0.62888	0.0248441
TGME49_264020-t26_1-p1	hypothetical protein	TGME49_264020	6	0.846395	0.0251039
TGME49_301120-t26_1-p1	acetyl-CoA acetyltransferase	TGME49_301120	14	0.782771	0.0253114
TGME49_214790-t26_1-p1	glycoprotein	TGME49_214790	8	0.677987	0.0261815
TGME49_275480-t26_1-p1	Myb family DNA-binding domain-containing protein	TGME49_275480	22	0.669332	0.0265482
TGME49_254510-t26_1-p1	ankyrin repeat-containing protein	TGME49_254510	7	0.753077	0.0272863
TGME49_253080-t26_1-p1	hypothetical protein	TGME49_253080	4	0.826869	0.0277061
TGME49_306560-t26_1-p1	hypothetical protein	TGME49_306560	1	0.933005	0.0284179
TGME49_272350-t26_1-p1	mRNA export protein	TGME49_272350	10	0.653979	0.0285571
TGME49_212150-t26_1-p1	hypothetical protein	TGME49_212150	6	0.881529	0.0288587
TGME49_229250-t26_1-p1	ribosomal protein RPL28	TGME49_229250	5	0.66754	0.0289585
TGME49_214820-t26_1-p1	G-patch domain-containing protein	TGME49_214820	10	0.739668	0.0290102
TGME49_216860-t26_1-p1	DEAD (Asp-Glu-Ala-Asp) box polypeptide DDX39	TGME49_216860	24	0.70434	0.0291751
TGME49_208390-t26_1-p1	hypothetical protein	TGME49_208390	2	0.870415	0.0296397
TGME49_321360-t26_1-p1	clustered-asparagine-rich protein	TGME49_321360	3	0.75244	0.0297068
TGME49_272910-t26_1-p1	T-complex protein 1 delta subunit	TGME49_272910	22	0.68898	0.030055
TGME49_307570-t26_1-p1	glycerol-3-phosphate dehydrogenase (gpdh), putative	TGME49_307570	14	0.635067	0.0306899
TGME49_224900-t26_1-p1	adenylate kinase, putative	TGME49_224900	9	0.756584	0.0312502
TGME49_210830-t26_1-p1	RIO1 family protein	TGME49_210830	5	0.924469	0.0313875
TGME49_285760-t26_1-p1	U-snRNP-associated cyclophilin family protein	TGME49_285760	5	0.805513	0.0331195
TGME49_223668-t26_1-p1	LYAR-type C2HC zinc finger protein	TGME49_223668	4	0.803622	0.0332116
TGME49_215300-t26_1-p1	hypothetical protein	TGME49_215300	1	0.893103	0.0335626
TGME49_226670-t26_1-p1	hypothetical protein	TGME49_226670	2	0.86883	0.0337948
TGME49_202530-t26_1-p1	aspartate-tRNA ligase	TGME49_202530	22	0.52291	0.0341309
TGME49_228230-t26_1-p1	hypothetical protein	TGME49_228230	8	0.782326	0.0341468
TGME49_212210-t26_1-p1	hypothetical protein	TGME49_212210	7	0.788076	0.0342319
TGME49_236270-t26_1-p1	hypothetical protein	TGME49_236270	3	0.818101	0.035323
TGME49_231890-t26_1-p1	beta-ketoacyl-acyl carrier protein synthase III, putative	TGME49_231890	5	0.766472	0.0357431
TGME49_309600-t26_1-p1	hypothetical protein	TGME49_309600	22	0.608642	0.0358533
TGME49_266280-t26_1-p1	HEAT repeat-containing protein	TGME49_266280	6	0.60468	0.0365849
TGME49_265450-t26_1-p1	hexokinase	TGME49_265450	16	0.568556	0.0366728
TGME49_292080-t26_1-p1	leucyl-tRNA synthetase	TGME49_292080	35	0.511804	0.0368301
TGME49_224720-t26_1-p1	SPOC domain-containing protein	TGME49_224720	6	0.732901	0.0369369
TGME49_269442-t26_1-p1	calmodulin, putative	TGME49_269442	3	0.689058	0.0370589
TGME49_316180-t26_1-p1	hypothetical protein	TGME49_316180	15	0.713394	0.0373113
TGME49_234280-t26_1-p1	AMP deaminase	TGME49_234280	11	0.724415	0.0383188
TGME49_300150-t26_1-p1	hypothetical protein	TGME49_300150	6	0.760476	0.0392515
TGME49_263130-t26_1-p1	citrate synthase, putative	TGME49_263130	13	0.55628	0.0413865
TGME49_291880-t26_1-p1	hypothetical protein	TGME49_291880	4	0.805812	0.0414244
TGME49_212960-t26_1-p1	hypothetical protein	TGME49_212960	9	0.626557	0.0415257
TGME49_318160-t26_1-p1	MSP (Major sperm protein) domain-containing protein	TGME49_318160	8	0.63748	0.0416913
TGME49_254900-t26_1-p1	proteasome subunit beta type 2, putative	TGME49_254900	11	0.711683	0.0422284
TGME49_212250-t26_1-p1	XPG N-terminal domain-containing protein	TGME49_212250	19	0.640189	0.0422747
TGME49_216410-t26_1-p1	hypothetical protein	TGME49_216410	5	0.625788	0.0423113
TGME49_239930-t26_1-p1	beta-catenin family protein 1, putative	TGME49_239930	6	0.744864	0.0435419
TGME49_249920-t26_1-p1	diphthine synthase, putative	TGME49_249920	8	0.709036	0.0441101
TGME49_230440-t26_1-p1	CHY zinc finger domain-containing protein	TGME49_230440	7	0.722168	0.0442513
TGME49_285710-t26_1-p1	hypothetical protein	TGME49_285710	3	0.698487	0.0442861
TGME49_280700-t26_1-p1	arginine decarboxylase	TGME49_280700	16	0.471808	0.0442915
TGME49_251730-t26_1-p1	hypothetical protein	TGME49_251730	7	0.896579	0.0444738
TGME49_310000-t26_1-p1	membrane protein, putative	TGME49_310000	3	0.619669	0.0453643
TGME49_312200-t26_1-p1	serine/threonine protein phosphatase	TGME49_312200	17	0.376867	0.0461121
TGME49_211410-t26_1-p1	translation initiation factor sui1 protein	TGME49_211410	12	0.678358	0.0466208
TGME49_319930-t26_1-p1	hypothetical protein	TGME49_319930	7	0.624536	0.0473646
TGME49_248630-t26_1-p1	actin-related protein ARP1	TGME49_248630	11	0.437868	0.0474346
TGME49_249970-t26_1-p1	hypothetical protein	TGME49_249970	6	0.505719	0.0477487
TGME49_252430-t26_1-p1	hypothetical protein	TGME49_252430	14	0.655187	0.047774
TGME49_218410-t26_1-p1	ribosomal protein RPP0	TGME49_218410	17	0.469821	0.047953
TGME49_289300-t26_1-p1	methionyl-tRNA synthetase	TGME49_289300	34	0.384035	0.0481531
TGME49_301010-t26_1-p1	serine/threonine protein phosphatase, putative	TGME49_301010	5	0.792833	0.0485597
TGME49_258410-t26_1-p1	photosensitized INA-labeled protein PHIL1	TGME49_258410	8	0.584833	0.0486463
TGME49_284190-t26_1-p1	pyruvate carboxylase	TGME49_284190	28	0.482545	0.048982
TGME49_254770-t26_1-p1	Ser/Thr phosphatase family protein	TGME49_254770	3	0.926043	0.0490838
TGME49_233340-t26_1-p1	hypothetical protein	TGME49_233340	6	0.59577	0.0491993
TGME49_211460-t26_1-p1	hypothetical protein	TGME49_211460	11	0.744664	0.0492575
TGME49_278530-t26_1-p1	multiprotein bridging factor type 1 family transcriptional co-activator, putative	TGME49_278530	4	0.719219	0.0494396
TGME49_258210-t26_1-p1	DNA-directed RNA polymerase II RPB2	TGME49_258210	26	0.532231	0.0496967
TGME49_297730-t26_1-p1	transcription elongation factor 1, putative	TGME49_297730	2	0.719294	0.0500179
TGME49_255260-t26_1-p1	apical membrane antigen AMA1	TGME49_255260	11	0.418633	0.0501136
TGME49_233890-t26_1-p1	hypothetical protein	TGME49_233890	6	0.638599	0.0501537
TGME49_309800-t26_1-p1	RNA recognition motif-containing protein	TGME49_309800	6	0.770888	0.0503493
TGME49_263650-t26_1-p1	pre-mRNA-processing protein 8, putative	TGME49_263650	7	0.713218	0.0514461
TGME49_306910-t26_1-p1	hypothetical protein	TGME49_306910	10	0.587576	0.0515431
TGME49_261250-t26_1-p1	histone H2A1	TGME49_261250	1	0.880251	0.0518438
TGME49_263430-t26_1-p1	3-hydroxyisobutyrate dehydrogenase	TGME49_263430	7	0.784336	0.0518639
TGME49_260010-t26_1-p1	acetyltransferase, GNAT family protein	TGME49_260010	5	0.693894	0.0520108
TGME49_221210-t26_1-p1	cyclophilin	TGME49_221210	14	0.438716	0.0520984
TGME49_301390-t26_1-p1	ribosome biogenesis protein BOP1, putative	TGME49_301390	15	0.586472	0.0521127
TGME49_238940-t26_1-p1	GDP mannose 4,6-dehydratase, putative	TGME49_238940	6	0.581175	0.0526025
TGME49_266120-t26_1-p1	thioredoxin-dependent peroxidase TPX1/2	TGME49_266120	6	0.703286	0.0527862
TGME49_205220-t26_1-p1	U5 snRNP-associated subunit, putative	TGME49_205220	20	0.383971	0.0531271
TGME49_248120-t26_1-p1	hypothetical protein	TGME49_248120	11	0.658736	0.0534027
TGME49_321540-t26_1-p1	hypothetical protein	TGME49_321540	2	0.869427	0.054056
TGME49_246500-t26_1-p1	surp module domain-containing protein	TGME49_246500	11	0.507664	0.0546613
TGME49_271888-t26_1-p1	3-ketoacyl-CoA reductase, putative	TGME49_271888	8	0.833394	0.0546958
TGME49_207840-t26_1-p1	ribosomal protein RPS17	TGME49_207840	11	0.522974	0.0547894
TGME49_233820-t26_1-p1	DNA polymerase epsilon subunit B protein	TGME49_233820	13	0.448984	0.0551474
TGME49_237570-t26_1-p1	leucine carboxyl methyltransferase	TGME49_237570	7	0.708868	0.0555577
TGME49_247700-t26_1-p1	AP2 domain transcription factor AP2XII-4	TGME49_247700	9	0.884101	0.0557629
TGME49_238190-t26_1-p1	DNA-directed RNA polymerase II RPB3	TGME49_238190	14	0.394407	0.0566384
TGME49_213410-t26_1-p1	small nuclear ribonucleoprotein f (snrnp-f), putative	TGME49_213410	5	0.370302	0.0570684
TGME49_291820-t26_1-p1	RNA helicase (UPF2 interacting domain) protein	TGME49_291820	19	0.444265	0.0576641
TGME49_271380-t26_1-p1	PUB domain-containing protein	TGME49_271380	3	0.437292	0.0576811
TGME49_288910-t26_1-p1	DUF866 domain-containing protein	TGME49_288910	3	0.4778	0.0578447
TGME49_263300-t26_1-p1	eukaryotic porin protein	TGME49_263300	9	0.525994	0.0580306
TGME49_312190-t26_1-p1	hypothetical protein	TGME49_312190	5	0.806516	0.0581132
TGME49_249310-t26_1-p1	hypothetical protein	TGME49_249310	2	0.719506	0.0587153
TGME49_318260-t26_1-p1	transcription initiation factor TFIID subunit TAF5	TGME49_318260	17	0.362047	0.0589436
TGME49_310860-t26_1-p1	U5 snRNP-specific protein	TGME49_310860	11	0.41065	0.059302
TGME49_246560-t26_1-p1	vacuolar ATP synthase subunit g, putative	TGME49_246560	3	0.660941	0.0594908
TGME49_286710-t26_1-p1	zinc finger, c2h2 type domain-containing protein	TGME49_286710	4	0.587787	0.0594916
TGME49_226830-t26_1-p1	DnaK family protein	TGME49_226830	25	0.557192	0.0596136
TGME49_202750-t26_1-p1	3' exoribonuclease family, domain 1 domain-containing protein	TGME49_202750	4	0.744998	0.0597746
TGME49_216810-t26_1-p1	5'-nucleotidase, C-terminal domain-containing protein	TGME49_216810	18	0.616487	0.0599577
TGME49_284560-t26_1-p1	ribosomal protein RPL9	TGME49_284560	7	0.425958	0.0601752
TGME49_252510-t26_1-p1	hypothetical protein	TGME49_252510	26	0.355447	0.0603251
TGME49_271440-t26_1-p1	NPL4 family protein	TGME49_271440	18	0.485142	0.060581
TGME49_223070-t26_1-p1	hypothetical protein	TGME49_223070	8	0.586224	0.0606113
TGME49_235420-t26_1-p1	hypothetical protein	TGME49_235420	31	0.562225	0.0609648
TGME49_308920-t26_1-p1	splicing factor U2AF protein	TGME49_308920	16	0.415999	0.0611299
TGME49_223410-t26_1-p1	eukaryotic initiation factor-4E, putative	TGME49_223410	11	0.546097	0.061252
TGME49_312280-t26_1-p1	pre-mRNA-splicing factor ATP-dependent RNA helicase, putative	TGME49_312280	15	0.426403	0.0618456
TGME49_228470-t26_1-p1	ribosomal protein RPL15	TGME49_228470	5	0.402793	0.0623606
TGME49_237220-t26_1-p1	DNA replication licensing factor Mcm7, putative	TGME49_237220	20	0.573043	0.0626044
TGME49_289310-t26_1-p1	cullin family protein	TGME49_289310	18	0.497574	0.062675
TGME49_291980-t26_1-p1	HECT-domain (ubiquitin-transferase) domain-containing protein	TGME49_291980	14	0.389211	0.062728
TGME49_241830-t26_1-p1	peptidyl-prolyl cis-trans isomerase	TGME49_241830	3	0.641279	0.0630091
TGME49_311210-t26_1-p1	hypothetical protein	TGME49_311210	10	0.672693	0.0637653
TGME49_285190-t26_1-p1	zinc finger, C3HC4 type (RING finger) domain-containing protein	TGME49_285190	4	0.667661	0.0643332
TGME49_272740-t26_1-p1	DNA-directed RNA polymerase III RPC2	TGME49_272740	8	0.599104	0.065133
TGME49_273850-t26_1-p1	hypothetical protein	TGME49_273850	9	0.487745	0.0651899
TGME49_247350-t26_1-p1	thioredoxin domain-containing protein	TGME49_247350	3	0.726685	0.0653039
TGME49_201710-t26_1-p1	WD domain, G-beta repeat-containing protein	TGME49_201710	9	0.714878	0.0655
TGME49_233520-t26_1-p1	ATP-dependent RNA helicase	TGME49_233520	25	0.315438	0.0655206
TGME49_271820-t26_1-p1	lipoyltransferase and lipoate-protein ligase subfamily protein	TGME49_271820	8	0.322887	0.0659255
TGME49_288860-t26_1-p1	RuvB family 2 protein	TGME49_288860	16	0.513326	0.0659671
TGME49_310960-t26_1-p1	vacuolar atp synthase subunit f, putative	TGME49_310960	2	0.944728	0.0660198
TGME49_270710-t26_1-p1	WW domain binding protein 11	TGME49_270710	6	0.603462	0.0663291
TGME49_258030-t26_1-p1	DNA polymerase	TGME49_258030	12	0.328355	0.0665379
TGME49_225000-t26_1-p1	hypothetical protein	TGME49_225000	7	0.614928	0.0666093
TGME49_293870-t26_1-p1	thioredoxin, putative	TGME49_293870	7	0.379808	0.0669706
TGME49_230940-t26_1-p1	hypothetical protein	TGME49_230940	27	0.483769	0.0671994
TGME49_205440-t26_1-p1	CCT chaperonin gamma subunit	TGME49_205440	28	0.258191	0.0678783
TGME49_298840-t26_1-p1	hypothetical protein	TGME49_298840	2	0.84386	0.0691003
TGME49_236080-t26_1-p1	replication factor-a protein 1 (rpa1) subfamily protein	TGME49_236080	9	0.490369	0.0691783
TGME49_213280-t26_1-p1	SAG-related sequence SRS25	TGME49_213280	3	0.561428	0.0693463
TGME49_210960-t26_1-p1	replication factor C subunit 4, putative	TGME49_210960	11	0.564738	0.0698893
TGME49_221660-t26_1-p1	DEAD/DEAH box helicase domain-containing protein	TGME49_221660	26	0.489366	0.0700893
TGME49_220890-t26_1-p1	hypothetical protein	TGME49_220890	6	0.472279	0.0703638
TGME49_267660-t26_1-p1	hypothetical protein	TGME49_267660	15	0.606314	0.0711314
TGME49_249810-t26_1-p1	activating signal cointegrator 1 complex subunit 3, putative	TGME49_249810	8	0.625704	0.0711503
TGME49_201680-t26_1-p1	eukaryotic initiation factor-3 subunit 10, putative	TGME49_201680	36	0.279353	0.0712871
TGME49_315620-t26_1-p1	vacuolar ATP synthase subunit C, putative	TGME49_315620	10	0.482908	0.0713495
TGME49_227850-t26_1-p1	peptidyl-prolyl cis-trans isomerase, cyclophilin-type domain-containing protein	TGME49_227850	5	0.64276	0.0714007
TGME49_210700-t26_1-p1	hypothetical protein	TGME49_210700	9	0.725624	0.0715961
TGME49_207640-t26_1-p1	isoleucyl-tRNA synthetase family protein	TGME49_207640	35	0.197918	0.071816
TGME49_315920-t26_1-p1	DNA-directed RNA polymerase II RPB11A	TGME49_315920	3	0.629051	0.0722165
TGME49_288350-t26_1-p1	hypothetical protein	TGME49_288350	8	0.480399	0.0725188
TGME49_270070-t26_1-p1	synaptobrevin family protein	TGME49_270070	5	0.309106	0.0732885
TGME49_258740-t26_1-p1	eukaryotic initiation factor-2A, putative	TGME49_258740	23	0.260078	0.0739889
TGME49_214830-t26_1-p1	hypothetical protein	TGME49_214830	9	0.735019	0.074325
TGME49_314830-t26_1-p1	pre-mRNA splicing factor subunit, putative	TGME49_314830	5	0.541236	0.0745263
TGME49_219590-t26_1-p1	RuvB family 1 protein	TGME49_219590	13	0.323052	0.0746584
TGME49_219210-t26_1-p1	ankyrin repeat-containing protein	TGME49_219210	3	0.6215	0.0748677
TGME49_311500-t26_1-p1	ThiF family protein	TGME49_311500	15	0.44737	0.0752819
TGME49_203810-t26_1-p1	kelch repeat-containing protein	TGME49_203810	10	0.398169	0.0755133
TGME49_239630-t26_1-p1	cytidine and deoxycytidylate deaminase zinc-binding region domain-containing protein	TGME49_239630	6	0.704954	0.075621
TGME49_233310-t26_1-p1	peptidase D, putative	TGME49_233310	5	0.674164	0.075745
TGME49_209150-t26_1-p1	non-proton pumping type-II NADH dehydrogenase I	TGME49_209150	15	0.306289	0.0757903
TGME49_311870-t26_1-p1	WD domain, G-beta repeat-containing protein	TGME49_311870	13	0.322157	0.0765456
TGME49_313400-t26_1-p1	DnaJ domain-containing protein	TGME49_313400	6	0.308858	0.0769998
TGME49_250880-t26_1-p1	kinase, pfkB family protein	TGME49_250880	8	0.376256	0.0773131
TGME49_270540-t26_1-p1	Trm112p family domain-containing protein	TGME49_270540	5	0.276617	0.078569
TGME49_270770-t26_1-p1	PWI domain-containing protein	TGME49_270770	11	0.66024	0.0786496
TGME49_210840-t26_1-p1	arginyl-tRNA synthetase family protein	TGME49_210840	18	0.222671	0.0796626
TGME49_227450-t26_1-p1	hydrolase, NUDIX family protein	TGME49_227450	12	0.648245	0.0796908
TGME49_310490-t26_1-p1	ribosomal protein RPL27A	TGME49_310490	2	0.358202	0.0799124
TGME49_292320-t26_1-p1	hypothetical protein	TGME49_292320	8	0.631978	0.0801965
TGME49_221940-t26_1-p1	adaptin n terminal region domain-containing protein	TGME49_221940	8	0.800317	0.0805011
TGME49_290300-t26_1-p1	hypothetical protein	TGME49_290300	4	0.483761	0.0805534
TGME49_261050-t26_1-p1	RNB family domain-containing protein	TGME49_261050	16	0.3278	0.0808358
TGME49_269190-t26_1-p1	glyceraldehyde-3-phosphate dehydrogenase GAPDH2	TGME49_269190	26	0.210726	0.0810816
TGME49_267800-t26_1-p1	dynamin-related protein DRPA	TGME49_267800	12	0.380781	0.0812738
TGME49_262690-t26_1-p1	ribosomal protein RPL27	TGME49_262690	7	0.569346	0.081503
TGME49_247510-t26_1-p1	fructose-bisphospatase II	TGME49_247510	11	0.247578	0.0824696
TGME49_293610-t26_1-p1	dihydroorotase	TGME49_293610	6	0.304711	0.0827578
TGME49_232380-t26_1-p1	WD domain, G-beta repeat-containing protein	TGME49_232380	16	0.492654	0.0830896
TGME49_312600-t26_1-p1	heat shock protein HSP21	TGME49_312600	4	0.665341	0.0834164
TGME49_214140-t26_1-p1	hypothetical protein	TGME49_214140	9	0.63625	0.0837789
TGME49_221510-t26_1-p1	hypothetical protein	TGME49_221510	3	0.573826	0.0838519
TGME49_225310-t26_1-p1	ARF1-directed GTPase-activating protein, putative	TGME49_225310	16	0.349274	0.0839384
TGME49_278770-t26_1-p1	hypothetical protein	TGME49_278770	4	0.733457	0.0839559
TGME49_306660-t26_1-p1	RNA pseudouridine synthase superfamily protein	TGME49_306660	69	0.210535	0.0841541
TGME49_215470-t26_1-p1	ribosomal protein RPL10A	TGME49_215470	11	0.191541	0.0844331
TGME49_263530-t26_1-p1	chaperonin, putative	TGME49_263530	5	0.409754	0.0846999
TGME49_228150-t26_1-p1	hypothetical protein	TGME49_228150	21	0.211363	0.0854861
TGME49_222900-t26_1-p1	phosphoserine phosphatase	TGME49_222900	15	0.381733	0.0856926
TGME49_239410-t26_1-p1	hypothetical protein	TGME49_239410	13	0.575917	0.0857016
TGME49_290730-t26_1-p1	CS domain-containing protein	TGME49_290730	7	0.466103	0.0858073
TGME49_297970-t26_1-p1	aspartyl aminopeptidase	TGME49_297970	16	0.147515	0.0861217
TGME49_246170-t26_1-p1	ARID/BRIGHT DNA binding domain-containing protein	TGME49_246170	24	0.302023	0.0861266
TGME49_268580-t26_1-p1	hypothetical protein	TGME49_268580	8	0.289852	0.0869885
TGME49_271280-t26_1-p1	60S ribosome subunit biogenesis protein NIP7, putative	TGME49_271280	4	0.48298	0.0876623
TGME49_203300-t26_1-p1	hypothetical protein	TGME49_203300	4	0.224096	0.0877392
TGME49_276890-t26_1-p1	hypothetical protein	TGME49_276890	16	0.509608	0.087794
TGME49_304970-t26_1-p1	cell-cycle-associated protein kinase CDK, putative	TGME49_304970	7	0.513739	0.0879055
TGME49_270810-t26_1-p1			5	0.849115	0.0884099
TGME49_231600-t26_1-p1	HEAT repeat-containing protein	TGME49_231600	39	0.144568	0.0887216
TGME49_246510-t26_1-p1	protein phosphatase 2a regulatory b subunit (b56 family) protein	TGME49_246510	7	0.494176	0.0888127
TGME49_213392-t26_1-p1	surface antigen repeat-containing protein	TGME49_213392	23	0.216396	0.0891042
TGME49_258240-t26_1-p1	chromodomain helicase DNA binding protein CHD1/SWI2/SNF2	TGME49_258240	34	0.243251	0.0896455
TGME49_289140-t26_1-p1	ribosomal protein l22/l43, putative	TGME49_289140	2	0.662264	0.0898273
TGME49_247470-t26_1-p1	nucleolar protein, putative	TGME49_247470	23	0.299302	0.090347
TGME49_205180-t26_1-p1	RNA recognition motif-containing protein	TGME49_205180	8	0.342645	0.0905578
TGME49_281490-t26_1-p1	glutamine amidotransferase subunit pdxt, putative	TGME49_281490	6	0.446791	0.0906789
TGME49_234450-t26_1-p1	ribosomal protein RPS15A	TGME49_234450	8	0.18889	0.0910494
TGME49_246970-t26_1-p1	3'-5' exonuclease domain-containing protein	TGME49_246970	8	0.617516	0.0913441
TGME49_270510-t26_1-p1	asparaginyl-tRNA synthetase (NOB+tRNA synthase)	TGME49_270510	23	0.105529	0.0919435
TGME49_267350-t26_1-p1	LSM domain-containing protein	TGME49_267350	4	0.556827	0.0921157
TGME49_280610-t26_1-p1	signal recognition particle receptor alpha subunit	TGME49_280610	7	0.442303	0.092268
TGME49_270740-t26_1-p1	Cwf15/Cwc15 cell cycle control protein	TGME49_270740	2	0.569148	0.0923983
TGME49_260200-t26_1-p1	helicase associated domain (ha2) protein	TGME49_260200	12	0.384912	0.0928006
TGME49_309950-t26_1-p1	NLE (NUC135) domain-containing protein	TGME49_309950	8	0.515614	0.0929555
TGME49_270840-t26_1-p1	poly(ADP-ribose) polymerase catalytic domain-containing protein	TGME49_270840	10	0.466144	0.0929882
TGME49_309120-t26_1-p1	ribosomal protein RPL4	TGME49_309120	18	0.195367	0.09317
TGME49_306030-t26_1-p1	glutathione s-transferase, n-terminal domain containing protein	TGME49_306030	7	0.181342	0.0933242
TGME49_216750-t26_1-p1	Paf1/RNA polymerase II complex component LEO1	TGME49_216750	2	0.757984	0.093405
TGME49_229360-t26_1-p1	transaldolase	TGME49_229360	19	0.225097	0.093549
TGME49_222710-t26_1-p1	IMP-specific 5'-nucleotidase 1, putative	TGME49_222710	5	0.466237	0.0941785
TGME49_233460-t26_1-p1	SAG-related sequence SRS29B	TGME49_233460	12	0.227115	0.0946958
TGME49_227360-t26_1-p1	ribosomal protein RPL3	TGME49_227360	12	0.359435	0.0947329
TGME49_275680-t26_1-p1	hypothetical protein	TGME49_275680	10	0.4109	0.0954012
TGME49_231190-t26_1-p1	arsenite-activated ATPase family protein	TGME49_231190	14	0.184116	0.0958364
TGME49_255890-t26_1-p1	pyridine nucleotide-disulfide oxidoreductase domain-containing protein	TGME49_255890	11	0.290523	0.0962715
TGME49_294770-t26_1-p1	Armadillo/beta-catenin family repeat-containing protein	TGME49_294770	13	0.345177	0.0974784
TGME49_246040-t26_1-p1	MIF4G domain-containing protein	TGME49_246040	9	0.408703	0.0976243
TGME49_259640-t26_1-p1	nucleoporin autopeptidase	TGME49_259640	24	0.396556	0.097848
TGME49_217740-t26_1-p1	3-ketoacyl-(acyl-carrier-protein) reductase	TGME49_217740	11	0.238723	0.0979716
TGME49_268750-t26_1-p1	peptidyl-prolyl cis-trans isomerase E, putative	TGME49_268750	5	0.492084	0.0982859
TGME49_269710-t26_1-p1	hypothetical protein	TGME49_269710	16	0.530197	0.0991771
TGME49_256770-t26_1-p1	eukaryotic translation initiation factor 4A, isoform 3, putative	TGME49_256770	18	0.198939	0.0996636
TGME49_288500-t26_1-p1	FAD Malate-dehydrogenase (MDH-FAD)	TGME49_288500	16	0.164984	0.100162
TGME49_311680-t26_1-p1	FUN14 family protein	TGME49_311680	3	0.287048	0.100254
TGME49_234420-t26_1-p1	ATPase, AAA family protein	TGME49_234420	12	0.475822	0.100526
TGME49_242830-t26_1-p1	XRN 5'-3' exonuclease N-terminus protein	TGME49_242830	22	0.396908	0.100825
TGME49_225060-t26_1-p1	nucleoredoxin family protein	TGME49_225060	7	0.0940882	0.100832
TGME49_305520-t26_1-p1	ribosomal protein RPS2	TGME49_305520	9	0.138636	0.100882
TGME49_230210-t26_1-p1	alveolin domain containing intermediate filament IMC10	TGME49_230210	13	0.405716	0.101206
TGME49_225870-t26_1-p1	hypothetical protein	TGME49_225870	9	0.411739	0.102521
TGME49_206590-t26_1-p1	calcium-dependent protein kinase CDPK2A	TGME49_206590	17	0.184326	0.102662
TGME49_313060-t26_1-p1	eukaryotic translation initiation factor 2B, putative	TGME49_313060	9	0.531817	0.103022
TGME49_264760-t26_1-p1	Oxysterol-binding protein	TGME49_264760	11	0.260965	0.103339
TGME49_307810-t26_1-p1	hypothetical protein	TGME49_307810	7	0.320612	0.103391
TGME49_299780-t26_1-p1	hypothetical protein	TGME49_299780	6	0.269977	0.103469
TGME49_304770-t26_1-p1	ubiquitin-conjugating enzyme subfamily protein	TGME49_304770	7	0.309648	0.103608
TGME49_288210-t26_1-p1	PUL domain-containing protein	TGME49_288210	21	0.113024	0.103865
TGME49_234360-t26_1-p1	DNA topoisomerase I, putative	TGME49_234360	14	0.313661	0.104109
TGME49_230450-t26_1-p1	bifunctional GMP synthase/glutamine amidotransferase protein	TGME49_230450	25	0.266627	0.104738
TGME49_240700-t26_1-p1	ubiquitin family protein	TGME49_240700	8	0.488506	0.105014
TGME49_270930-t26_1-p1	hypothetical protein	TGME49_270930	15	0.373766	0.105041
TGME49_230160-t26_1-p1	hypothetical protein	TGME49_230160	5	0.385522	0.105615
TGME49_265110-t26_1-p1	ribosome biogenesis protein, putative	TGME49_265110	12	0.566076	0.106175
TGME49_224240-t26_1-p1	protein phosphatase 2C domain-containing protein	TGME49_224240	7	0.580937	0.106686
TGME49_249860-t26_1-p1	hypothetical protein	TGME49_249860	9	0.293391	0.107247
TGME49_221490-t26_1-p1	cell cycle regulator protein	TGME49_221490	7	0.428277	0.10755
TGME49_247670-t26_1-p1	ribulose-phosphate 3 epimerase family protein	TGME49_247670	4	0.421208	0.108065
TGME49_304630-t26_1-p1	ATG C terminal domain-containing protein	TGME49_304630	6	0.531109	0.108313
TGME49_203370-t26_1-p1	hypothetical protein	TGME49_203370	18	0.369103	0.108473
TGME49_245470-t26_1-p1	mitotic checkpoint protein, BUB3 family protein	TGME49_245470	12	0.154043	0.108548
TGME49_222970-t26_1-p1	inositol(myo)-1(or 4)-monophosphatase 2, putative	TGME49_222970	9	0.107872	0.108674
TGME49_277760-t26_1-p1	adenylosuccinate lyase, putative	TGME49_277760	21	0.144946	0.109183
TGME49_291640-t26_1-p1	aspartate carbamoyltransferase	TGME49_291640	12	0.325603	0.109203
TGME49_249250-t26_1-p1	ribosomal protein RPL35A	TGME49_249250	5	0.150842	0.109782
TGME49_262140-t26_1-p1	chain a, pp2a-specific methylesterase apo form (pme), putative	TGME49_262140	7	0.409282	0.110267
TGME49_237010-t26_1-p1	hypothetical protein	TGME49_237010	18	0.153698	0.111524
TGME49_211690-t26_1-p1	AAA family protein	TGME49_211690	38	0.097253	0.111931
TGME49_313280-t26_1-p1	WD domain, G-beta repeat-containing protein	TGME49_313280	4	0.737136	0.112079
TGME49_212860-t26_1-p1	hypothetical protein	TGME49_212860	4	0.486491	0.112943
TGME49_288720-t26_1-p1	ribosomal protein RPL10	TGME49_288720	7	0.1829	0.113928
TGME49_247000-t26_1-p1	tetratricopeptide repeat-containing protein	TGME49_247000	7	0.149308	0.114572
TGME49_249680-t26_1-p1	RNA polymerase II associated Paf1 complex component PAF1	TGME49_249680	5	0.152318	0.115117
TGME49_247550-t26_1-p1	heat shock protein HSP60	TGME49_247550	22	0.0658726	0.115194
TGME49_250710-t26_1-p1	microneme protein MIC10	TGME49_250710	7	0.667194	0.11532
TGME49_281545-t26_1-p1	eukaryotic initiation factor 3, gamma subunit protein	TGME49_281545	4	0.312232	0.116901
TGME49_234505-t26_1-p1	phenylalanyl-tRNA synthetase alpha chain A, putative	TGME49_234505	14	0.169784	0.117245
TGME49_207430-t26_1-p1	ATP-dependent RNA helicase DDX1, putative	TGME49_207430	18	0.455787	0.117383
TGME49_239790-t26_1-p1	BRCA1 C Terminus (BRCT) domain-containing protein	TGME49_239790	11	0.301532	0.117418
TGME49_268330-t26_1-p1	hypothetical protein	TGME49_268330	5	0.696138	0.117502
TGME49_259710-t26_1-p1	protein kinase	TGME49_259710	7	0.152639	0.117717
TGME49_258970-t26_1-p1	hypothetical protein	TGME49_258970	32	0.287888	0.119063
TGME49_218250-t26_1-p1	TAP42 family protein	TGME49_218250	11	0.130155	0.119068
TGME49_285660-t26_1-p1	DEAD/DEAH box helicase domain-containing protein	TGME49_285660	12	0.45878	0.119124
TGME49_200470-t26_1-p1	hypothetical protein	TGME49_200470	10	0.189444	0.11932
TGME49_305290-t26_1-p1	vacuolar atp synthase subunit e, putative	TGME49_305290	10	0.17491	0.11948
TGME49_246030-t26_1-p1	mediator complex subunit MED17	TGME49_246030	3	0.682904	0.119493
TGME49_289730-t26_1-p1	Pep3/Vps18/deep orange family protein	TGME49_289730	8	0.365209	0.119605
TGME49_204400-t26_1-p1	ATPase synthase subunit alpha, putative	TGME49_204400	15	0.329797	0.119934
TGME49_309140-t26_1-p1	transducin beta-like protein TBL1	TGME49_309140	23	0.157875	0.119959
TGME49_309290-t26_1-p1	hypothetical protein	TGME49_309290	5	0.497022	0.120012
TGME49_220250-t26_1-p1	Nucleotide-sensitive chloride conductance regulator (ICln) protein	TGME49_220250	5	0.308909	0.120041
TGME49_259260-t26_1-p1	membrane protein FtsH1	TGME49_259260	4	0.508358	0.120323
TGME49_286440-t26_1-p1	malic enzyme	TGME49_286440	15	0.203011	0.121372
TGME49_220230-t26_1-p1	leucine rich repeat-containing protein	TGME49_220230	7	0.44257	0.121642
TGME49_278950-t26_1-p1	LSM domain-containing protein	TGME49_278950	3	0.102865	0.121854
TGME49_219630-t26_1-p1	flavodoxin domain-containing protein	TGME49_219630	10	0.214781	0.122091
TGME49_263040-t26_1-p1	ribosomal protein RPS16	TGME49_263040	7	0.133034	0.122128
TGME49_249350-t26_1-p1	esterase/lipase/thioesterase domain-containing protein	TGME49_249350	3	0.416327	0.122238
TGME49_254500-t26_1-p1	hypothetical protein	TGME49_254500	4	0.321634	0.122292
TGME49_312090-t26_1-p1	ribosomal protein RPL23	TGME49_312090	5	0.266704	0.122574
TGME49_318700-t26_1-p1	eukaryotic initiation factor-6, putative	TGME49_318700	9	0.191576	0.122922
TGME49_257030-t26_1-p1	hypothetical protein	TGME49_257030	4	0.296563	0.123125
TGME49_280550-t26_1-p1	clathrin adaptor complex small chain subfamily protein	TGME49_280550	4	0.458762	0.124064
TGME49_255340-t26_1-p1	tetratricopeptide repeat-containing protein	TGME49_255340	8	0.291482	0.124119
TGME49_282140-t26_1-p1	cwf21 protein	TGME49_282140	5	0.104419	0.125313
TGME49_231970-t26_1-p1	pre-mRNA processing splicing factor PRP8	TGME49_231970	70	0.0510055	0.126333
TGME49_232230-t26_1-p1	ribosomal protein RPL30	TGME49_232230	5	0.152993	0.126536
TGME49_238010-t26_1-p1	ribosomal protein RPL23A	TGME49_238010	13	0.495773	0.126843
TGME49_224110-t26_1-p1	adhesion regulating molecule region protein, putative	TGME49_224110	8	0.107501	0.126936
TGME49_273920-t26_1-p1	aldose reductase, putative	TGME49_273920	5	0.627625	0.127319
TGME49_214350-t26_1-p1	GTP-binding protein, putative	TGME49_214350	19	0.0847779	0.127407
TGME49_311430-t26_1-p1	fibrillarin	TGME49_311430	12	0.318236	0.128232
TGME49_236070-t26_1-p1	pyrroline-5-carboxylate reductase	TGME49_236070	4	0.16908	0.128358
TGME49_295710-t26_1-p1	HECT-domain (ubiquitin-transferase) domain-containing protein	TGME49_295710	100	0.0381044	0.128855
TGME49_270370-t26_1-p1	clathrin assembly protein AP19, putative	TGME49_270370	2	0.222906	0.12891
TGME49_226340-t26_1-p1	hypothetical protein	TGME49_226340	11	0.282454	0.129569
TGME49_291600-t26_1-p1	gamma interferon inducible lysosomal thiol reductase (GILT) protein	TGME49_291600	5	0.242045	0.129817
TGME49_295360-t26_1-p1	hypothetical protein	TGME49_295360	7	0.514339	0.129996
TGME49_261470-t26_1-p1	U6 snRNA-associated Sm family protein LSm6, putative	TGME49_261470	2	0.203462	0.130193
TGME49_315530-t26_1-p1	hypothetical protein	TGME49_315530	9	0.311602	0.13033
TGME49_273070-t26_1-p1	GTPase activating protein for adp ribosylation factor, putative	TGME49_273070	5	0.431557	0.1305
TGME49_258050-t26_1-p1	actin like protein ALP2a	TGME49_258050	11	0.315277	0.130508
TGME49_234230-t26_1-p1	hypothetical protein	TGME49_234230	19	0.245013	0.130629
TGME49_212290-t26_1-p1	ribosomal protein RPS19	TGME49_212290	8	0.117037	0.130689
TGME49_215980-t26_1-p1	hypothetical protein	TGME49_215980	6	0.102219	0.130838
TGME49_201520-t26_1-p1	protein phosphatase 2C domain-containing protein	TGME49_201520	5	0.523186	0.131054
TGME49_321680-t26_1-p1	hypothetical protein	TGME49_321680	18	0.343138	0.13109
TGME49_305460-t26_1-p1	methionine aminopeptidase 2, putative	TGME49_305460	11	0.119675	0.131307
TGME49_225080-t26_1-p1	ribosomal protein RPS18	TGME49_225080	7	0.202642	0.13147
TGME49_269920-t26_1-p1	phosphatidylserine decarboxylase	TGME49_269920	13	0.138833	0.132351
TGME49_203080-t26_1-p1	RNA recognition motif-containing protein	TGME49_203080	4	0.0515971	0.132886
TGME49_258458-t26_1-p1	hypothetical protein	TGME49_258458	5	0.280658	0.133217
TGME49_244290-t26_1-p1	adapter-related protein	TGME49_244290	18	0.143269	0.13345
TGME49_312480-t26_1-p1	uracil phosphoribosyltransferase FUR1, putative	TGME49_312480	8	0.197542	0.133503
TGME49_310040-t26_1-p1	ubiquitin conjugating enzyme E2, putative	TGME49_310040	7	0.320218	0.13379
TGME49_227948-t26_1-p1	peptidase M16 inactive domain-containing protein	TGME49_227948	42	0.0331999	0.134007
TGME49_312490-t26_1-p1	hypothetical protein	TGME49_312490	6	0.0930207	0.134263
TGME49_268950-t26_1-p1	hypothetical protein	TGME49_268950	25	0.0752007	0.134497
TGME49_245680-t26_1-p1	ribosomal protein RPL21	TGME49_245680	7	0.167722	0.134705
TGME49_265020-t26_1-p1	arabinogalactan protein, putative	TGME49_265020	5	0.0640111	0.134981
TGME49_275650-t26_1-p1	hypothetical protein	TGME49_275650	33	0.0531766	0.135163
TGME49_297530-t26_1-p1	DNA-directed RNA polymerase I RPA2	TGME49_297530	14	0.148702	0.135327
TGME49_280440-t26_1-p1	ubiquitin conjugating enzyme E2, putative	TGME49_280440	2	0.134063	0.13547
TGME49_218530-t26_1-p1	proteasome-interacting thioredoxin domain-containing protein	TGME49_218530	3	0.897196	0.135639
TGME49_260320-t26_1-p1	Noc2p family protein	TGME49_260320	17	0.119792	0.135932
TGME49_289950-t26_1-p1	hypothetical protein	TGME49_289950	4	0.286452	0.136619
TGME49_227030-t26_1-p1	hypothetical protein	TGME49_227030	7	0.118188	0.13683
TGME49_309210-t26_1-p1	peroxiredoxin 6, putative	TGME49_309210	11	0.112908	0.137446
TGME49_203450-t26_1-p1	DUF3228 domain-containing protein	TGME49_203450	8	0.301934	0.137547
TGME49_232300-t26_1-p1	ribosomal protein RPS3	TGME49_232300	10	0.0915737	0.138362
TGME49_286560-t26_1-p1	U6 snRNA-associated Sm family protein	TGME49_286560	3	0.12232	0.138744
TGME49_230220-t26_1-p1	hypothetical protein	TGME49_230220	6	0.316638	0.13879
TGME49_226072-t26_1-p1	Ser/Thr phosphatase family protein	TGME49_226072	7	0.201095	0.138962
TGME49_286450-t26_1-p1	dense granule protein GRA5	TGME49_286450	3	0.514376	0.139401
TGME49_269010-t26_1-p1	AP2 domain transcription factor AP2VIII-7	TGME49_269010	8	0.248676	0.139726
TGME49_316660-t26_1-p1	cullin family protein	TGME49_316660	9	0.209969	0.139804
TGME49_242330-t26_1-p1	ribosomal protein RPS5	TGME49_242330	13	0.113451	0.140071
TGME49_304520-t26_1-p1	hypothetical protein	TGME49_304520	5	0.820265	0.140154
TGME49_255300-t26_1-p1	hypothetical protein	TGME49_255300	14	0.282291	0.141646
TGME49_272230-t26_1-p1	heat shock protein hslv, putative	TGME49_272230	6	0.228852	0.142422
TGME49_289010-t26_1-p1	RNA recognition motif-containing protein	TGME49_289010	4	0.158883	0.142579
TGME49_309820-t26_1-p1	ribosomal protein RPL11	TGME49_309820	6	0.122407	0.143018
TGME49_222210-t26_1-p1	SPFH domain / Band 7 family protein	TGME49_222210	8	0.202251	0.143067
TGME49_268370-t26_1-p1	non-specific serine/threonine protein kinase	TGME49_268370	76	0.196214	0.144089
TGME49_314280-t26_1-p1	AAR2 protein	TGME49_314280	6	0.218419	0.144239
TGME49_295110-t26_1-p1	rhoptry protein ROP7	TGME49_295110	19	0.111391	0.144446
TGME49_244870-t26_1-p1	quinone oxidoreductase, putative	TGME49_244870	6	0.152362	0.145343
TGME49_213520-t26_1-p1	peptidase M20D, amidohydrolase	TGME49_213520	10	0.206953	0.146021
TGME49_305860-t26_1-p1	calcium-dependent protein kinase CDPK3	TGME49_305860	12	0.1443	0.146072
TGME49_227560-t26_1-p1	IWS1 transcription factor, putative	TGME49_227560	5	0.254575	0.146929
TGME49_257560-t26_1-p1	WD domain, G-beta repeat-containing protein	TGME49_257560	9	0.1851	0.147738
TGME49_219720-t26_1-p1	Ras-related protein Rab-5C, putative	TGME49_219720	2	0.331879	0.149284
TGME49_225260-t26_1-p1	DNA-directed RNA polymerase II RPB1	TGME49_225260	23	0.103453	0.149622
TGME49_216050-t26_1-p1	tetratricopeptide repeat-containing protein	TGME49_216050	19	0.0206036	0.149922
TGME49_320690-t26_1-p1	gamma-soluble NSF attachment protein, putative	TGME49_320690	10	0.123091	0.150312
TGME49_252420-t26_1-p1	histone arginine methyltransferase PRMT3	TGME49_252420	9	0.203434	0.150404
TGME49_268890-t26_1-p1	citrate synthase I	TGME49_268890	10	0.0428741	0.150538
TGME49_319720-t26_1-p1	hypothetical protein	TGME49_319720	5	0.686035	0.151466
TGME49_270380-t26_1-p1	ribosomal protein RPS13	TGME49_270380	8	0.323213	0.151564
TGME49_261960-t26_1-p1	hypothetical protein	TGME49_261960	7	0.593073	0.151738
TGME49_297060-t26_1-p1	phosphoglycerate mutase PGMII	TGME49_297060	15	0.053229	0.15242
TGME49_316650-t26_1-p1	hypothetical protein	TGME49_316650	4	0.653191	0.15269
TGME49_311410-t26_1-p1	M phase phosphoprotein MPP10, putative	TGME49_311410	11	0.199656	0.153287
TGME49_266760-t26_1-p1	isocitrate dehydrogenase	TGME49_266760	16	0.0166378	0.154239
TGME49_230430-t26_1-p1	vesicle-associated membrane protein, putative	TGME49_230430	3	0.189204	0.154305
TGME49_227610-t26_1-p1	hypothetical protein	TGME49_227610	9	0.552556	0.154962
TGME49_318720-t26_1-p1	pyridoxal phosphate enzyme, YggS family protein	TGME49_318720	4	0.333828	0.15503
TGME49_209260-t26_1-p1	cytochrome c oxidase subunit, putative	TGME49_209260	6	0.135249	0.155143
TGME49_232090-t26_1-p1	3-hydroxyacyl-CoA dehydrogenase, NAD binding domain-containing protein	TGME49_232090	10	0.23554	0.155148
TGME49_306210-t26_1-p1	RNA polymerase II accessory factor CDC73	TGME49_306210	12	0.155389	0.155198
TGME49_263700-t26_1-p1	ribosomal protein RPS14	TGME49_263700	4	0.021661	0.155488
TGME49_288680-t26_1-p1	endonuclease IV APN	TGME49_288680	12	0.101933	0.155538
TGME49_234900-t26_1-p1	PHD-finger domain-containing protein	TGME49_234900	11	0.552956	0.155849
TGME49_320430-t26_1-p1	cell-cycle-control protein (translation regulation), putative	TGME49_320430	11	0.0824147	0.156048
TGME49_209140-t26_1-p1	anti-silencing protein, ASF1 family protein	TGME49_209140	5	0.293306	0.156099
TGME49_247330-t26_1-p1	hypothetical protein	TGME49_247330	10	0.272476	0.156757
TGME49_263870-t26_1-p1	glutamate-tRNA ligase	TGME49_263870	23	0.0715723	0.156937
TGME49_244100-t26_1-p1	snoRNA binding domain-containing protein	TGME49_244100	7	0.143462	0.157012
TGME49_232650-t26_1-p1	hypothetical protein	TGME49_232650	3	0.767763	0.157134
TGME49_321560-t26_1-p1	zinc knuckle domain-containing protein	TGME49_321560	9	0.0713294	0.157992
TGME49_208320-t26_1-p1	polynucleotide kinase 3 phosphatase	TGME49_208320	7	0.320172	0.158031
TGME49_315150-t26_1-p1	eukaryotic initiation factor-4E, putative	TGME49_315150	8	0.0181747	0.159038
TGME49_224580-t26_1-p1	RNA recognition motif-containing protein	TGME49_224580	7	0.0316674	0.159196
TGME49_221690-t26_1-p1	hypothetical protein	TGME49_221690	15	0.122618	0.160326
TGME49_207440-t26_1-p1	ribosomal protein RPS4	TGME49_207440	11	0.220326	0.160488
TGME49_286090-t26_1-p1	translation initiation factor SUI1, putative	TGME49_286090	4	0.16786	0.160574
TGME49_243950-t26_1-p1	prohibitin, putative	TGME49_243950	7	0.112621	0.161056
TGME49_201270-t26_1-p1	hypothetical protein	TGME49_201270	9	0.100664	0.161322
TGME49_245460-t26_1-p1	ribosomal protein RPS8	TGME49_245460	10	0.046995	0.161819
TGME49_268840-t26_1-p1	N6-adenosine-methyltransferase, putative	TGME49_268840	6	0.0604323	0.162677
TGME49_245620-t26_1-p1	ribosomal-ubiquitin protein RPS27A	TGME49_245620	2	0.55685	0.162759
TGME49_242030-t26_1-p1	hypothetical protein	TGME49_242030	5	0.371058	0.16283
TGME49_278990-t26_1-p1	phosphate carrier, putative	TGME49_278990	8	0.114234	0.16288
TGME49_310670-t26_1-p1	glycogen phosphorylase 1, putative	TGME49_310670	42	0.0153848	0.163104
TGME49_284050-t26_1-p1	DEAD/DEAH box helicase domain-containing protein	TGME49_284050	9	0.139106	0.164071
TGME49_227420-t26_1-p1	4-hydroxy-3-methylbut-2-enyl diphosphate reductase	TGME49_227420	9	0.299232	0.165013
TGME49_318510-t26_1-p1	N-ethylmaleimide-sensitive fusion protein, putative	TGME49_318510	29	0.0320701	0.165282
TGME49_293320-t26_1-p1	hypothetical protein	TGME49_293320	13	0.223843	0.165924
TGME49_264860-t26_1-p1	zinc finger, C3HC4 type (RING finger) domain-containing protein	TGME49_264860	24	0.160231	0.165965
TGME49_288360-t26_1-p1	tryptophanyl-tRNA synthetase (TrpRS2)	TGME49_288360	28	0.0238691	0.166196
TGME49_314790-t26_1-p1	small nuclear ribonucleoprotein G, putative	TGME49_314790	3	0.0417192	0.166774
TGME49_225160-t26_1-p1	hypothetical protein	TGME49_225160	7	0.125636	0.167145
TGME49_271760-t26_1-p1	seryl-tRNA synthetase (SerRS2)	TGME49_271760	3	0.180122	0.167696
TGME49_258930-t26_1-p1	peptidylprolyl isomerase	TGME49_258930	3	0.100137	0.168572
TGME49_233350-t26_1-p1	nuclear transport factor 2, putative	TGME49_233350	5	0.106811	0.169082
TGME49_273640-t26_1-p1	hypothetical protein	TGME49_273640	4	0.627926	0.169248
TGME49_266450-t26_1-p1	lysine decarboxylase family protein	TGME49_266450	6	0.369581	0.169406
TGME49_311480-t26_1-p1	hypothetical protein	TGME49_311480	9	0.0275719	0.16953
TGME49_301270-t26_1-p1	Tyrosine kinase-like (TKL) protein	TGME49_301270	19	0.169957	0.169896
TGME49_310310-t26_1-p1	WD domain, G-beta repeat-containing protein	TGME49_310310	11	0.0691972	0.170966
TGME49_215290-t26_1-p1	saccharopine dehydrogenase domain-containing protein	TGME49_215290	10	0.136206	0.171038
TGME49_221460-t26_1-p1	phosphoglycerate mutase family protein	TGME49_221460	6	0.558378	0.17127
TGME49_294610-t26_1-p1	histone lysine methyltransferase, SET, putative	TGME49_294610	6	0.13967	0.171578
TGME49_310150-t26_1-p1	AMP-binding enzyme domain-containing protein	TGME49_310150	22	0.0371419	0.172523
TGME49_260440-t26_1-p1	nuclear factor NF3	TGME49_260440	8	0.13527	0.172601
TGME49_271460-t26_1-p1	protein c14orf29, putative	TGME49_271460	5	0.291618	0.172714
TGME49_218830-t26_1-p1	hypothetical protein	TGME49_218830	6	0.362299	0.174276
TGME49_275490-t26_1-p1	hypothetical protein	TGME49_275490	13	0.299134	0.174547
TGME49_223000-t26_1-p1	dynein light chain DLC	TGME49_223000	3	0.240804	0.174964
TGME49_232710-t26_1-p1	ribosomal protein RPS3A	TGME49_232710	17	0.0507855	0.175324
TGME49_320050-t26_1-p1	ribosomal protein RPL5	TGME49_320050	11	0.0118748	0.175476
TGME49_264752-t26_1-p1	HEAT repeat-containing protein	TGME49_264752	7	0.588872	0.17596
TGME49_223672-t26_1-p1	3'(2'),5'-bisphosphate nucleotidase	TGME49_223672	6	0.203307	0.176375
TGME49_257480-t26_1-p1	NADP-dependent succinate-semialdehyde dehydrogenase	TGME49_257480	9	0.0135916	0.176605
TGME49_242610-t26_1-p1	WD domain, G-beta repeat-containing protein	TGME49_242610	6	0.616558	0.176832
TGME49_216580-t26_1-p1	hypothetical protein	TGME49_216580	7	0.0730179	0.177715
TGME49_305010-t26_1-p1	pre-mRNA branch site protein p14, putative	TGME49_305010	3	0.174756	0.179227
TGME49_232050-t26_1-p1	DnaJ domain-containing protein	TGME49_232050	4	0.603824	0.179285
TGME49_219250-t26_1-p1	acetyltransferase, GNAT family protein	TGME49_219250	7	0.128461	0.179299
TGME49_223140-t26_1-p1	tRNA binding domain-containing protein	TGME49_223140	15	0.0134095	0.179514
TGME49_233680-t26_1-p1	nuclear movement family protein	TGME49_233680	8	0.147198	0.179635
TGME49_223710-t26_1-p1	tetratricopeptide repeat-containing protein	TGME49_223710	21	0.0221131	0.179831
TGME49_232940-t26_1-p1;TGME49_324600-t26_1-p1	heat shock protein HSP20	TGME49_232940	12	0.0679757	0.180786
TGME49_219130-t26_1-p1	NADPH-glutathione reductase	TGME49_219130	3	0.120165	0.181352
TGME49_270690-t26_1-p1	arginyl-tRNA synthetase	TGME49_270690	21	0.0612408	0.181728
TGME49_240600-t26_1-p1	chaperonin cpn60, putative	TGME49_240600	28	0.0324803	0.18235
TGME49_231480-t26_1-p1	GCN1, putative	TGME49_231480	80	0.0129471	0.182674
TGME49_242020-t26_1-p1	mannosyl-oligosaccharide glucosidase	TGME49_242020	4	0.393565	0.183447
TGME49_295370-t26_1-p1	hypothetical protein	TGME49_295370	4	0.238069	0.184104
TGME49_227870-t26_1-p1	Tim10/DDP family zinc finger superfamily protein	TGME49_227870	3	0.208231	0.184888
TGME49_256840-t26_1-p1	hypothetical protein	TGME49_256840	4	0.180741	0.185222
TGME49_219150-t26_1-p1	zinc finger, zz type domain-containing protein	TGME49_219150	8	0.0667831	0.185443
TGME49_289970-t26_1-p1	hypothetical protein	TGME49_289970	3	0.579177	0.185534
TGME49_231410-t26_1-p1	hypothetical protein	TGME49_231410	11	0.0693696	0.185714
TGME49_312110-t26_1-p1	apicoplast-associated thioredoxin family protein Atrx1	TGME49_312110	21	0.0206174	0.186808
TGME49_269200-t26_1-p1	crooked neck family 1 protein isoform 2, putative	TGME49_269200	11	0.025021	0.187123
TGME49_227390-t26_1-p1	hypothetical protein	TGME49_227390	16	0.0193437	0.187285
TGME49_270780-t26_1-p1	DNA-directed RNA polymerase II RPB6	TGME49_270780	3	0.726705	0.187366
TGME49_246920-t26_1-p1	glutathione reductase	TGME49_246920	14	0.0273149	0.188346
TGME49_228490-t26_1-p1	hypothetical protein	TGME49_228490	11	0.00930104	0.188792
TGME49_214760-t26_1-p1	erythronate-4-phosphate dehydrogenase domain-containing protein	TGME49_214760	6	0.361149	0.189037
TGME49_243200-t26_1-p1	hypothetical protein	TGME49_243200	16	0.0510438	0.189467
TGME49_256060-t26_1-p1	nucleosome assembly protein (nap) protein	TGME49_256060	15	0.0459197	0.189695
TGME49_232540-t26_1-p1	FAD binding domain-containing protein	TGME49_232540	5	0.617542	0.190051
TGME49_293570-t26_1-p1	translocation protein sec62, putative	TGME49_293570	4	0.370288	0.190304
TGME49_263190-t26_1-p1	adenylosuccinate lyase, putative	TGME49_263190	9	0.0943013	0.190645
TGME49_224260-t26_1-p1	PHD-finger domain-containing protein	TGME49_224260	23	0.0200946	0.191017
TGME49_269770-t26_1-p1	WD domain, G-beta repeat-containing protein	TGME49_269770	10	0.127866	0.191167
TGME49_262670-t26_1-p1	ribosomal protein RPL18A	TGME49_262670	7	0.0327431	0.191184
TGME49_297230-t26_1-p1	Vps53 family, N-terminal protein	TGME49_297230	6	0.541506	0.191237
TGME49_263050-t26_1-p1	ribosomal protein RPL13	TGME49_263050	11	0.0588438	0.191799
TGME49_242730-t26_1-p1	guanylate kinase family protein	TGME49_242730	3	0.175638	0.191843
TGME49_224990-t26_1-p1	hypothetical protein	TGME49_224990	4	0.295812	0.191943
TGME49_308000-t26_1-p1	Gpi16 subunit, GPI transamidase component protein	TGME49_308000	7	0.30517	0.192242
TGME49_249320-t26_1-p1	flavodoxin domain-containing protein	TGME49_249320	10	0.112588	0.19241
TGME49_286050-t26_1-p1	hypothetical protein	TGME49_286050	3	0.0875382	0.192856
TGME49_305070-t26_1-p1	hypothetical protein	TGME49_305070	2	0.126335	0.193138
TGME49_292920-t26_1-p1	heat shock protein 75, putative	TGME49_292920	31	0.00756666	0.193329
TGME49_265260-t26_1-p1	hypothetical protein	TGME49_265260	8	0.487167	0.193351
TGME49_251930-t26_1-p1	enoyl-acyl carrier reductase ENR	TGME49_251930	13	0.0210881	0.193396
TGME49_259240-t26_1-p1	ribosomal protein RPS21	TGME49_259240	4	0.257287	0.193723
TGME49_273580-t26_1-p1	hypothetical protein	TGME49_273580	8	0.0441829	0.193974
TGME49_228130-t26_1-p1	hypothetical protein	TGME49_228130	11	0.099983	0.193976
TGME49_247020-t26_1-p1	high mobility group protein b1, putative	TGME49_247020	1	0.399999	0.194252
TGME49_313140-t26_1-p1	isocitrate dehydrogenase	TGME49_313140	19	0.00543342	0.195119
TGME49_240810-t26_1-p1	hypothetical protein	TGME49_240810	5	0.478724	0.195206
TGME49_209500-t26_1-p1	hypothetical protein	TGME49_209500	8	0.412495	0.195327
TGME49_254720-t26_1-p1	dense granule protein GRA8	TGME49_254720	1	0.593817	0.195449
TGME49_273930-t26_1-p1	DNA topoisomerase domain-containing protein	TGME49_273930	4	0.0243053	0.195666
TGME49_313640-t26_1-p1	hypothetical protein	TGME49_313640	7	0.0168025	0.196861
TGME49_223540-t26_1-p1	importin-beta N-terminal domain-containing protein	TGME49_223540	27	0.00870937	0.196919
TGME49_246220-t26_1-p1	hypothetical protein	TGME49_246220	2	0.239422	0.197343
TGME49_289690-t26_1-p1	glyceraldehyde-3-phosphate dehydrogenase GAPDH1	TGME49_289690	17	0.0153134	0.197936
TGME49_213890-t26_1-p1	Myb family DNA-binding domain-containing protein	TGME49_213890	4	0.154136	0.198037
TGME49_268970-t26_1-p1	hypothetical protein	TGME49_268970	3	0.152665	0.198104
TGME49_229670-t26_1-p1	ribosomal protein RPS23	TGME49_229670	3	0.0408636	0.198466
TGME49_215560-t26_1-p1	histone arginine methyltransferase PRMT5	TGME49_215560	17	0.0642174	0.198721
TGME49_262935-t26_1-p1	hypothetical protein	TGME49_262935	6	0.10681	0.198795
TGME49_247440-t26_1-p1	hypothetical protein	TGME49_247440	6	0.151766	0.198872
TGME49_214170-t26_1-p1	hypothetical protein	TGME49_214170	2	0.353462	0.199591
TGME49_210790-t26_1-p1	dihydroorotate dehydrogenase reveal, putative	TGME49_210790	4	0.308458	0.201099
TGME49_286260-t26_1-p1	tetratricopeptide repeat-containing protein	TGME49_286260	4	0.253608	0.201279
TGME49_258462-t26_1-p1	hypothetical protein	TGME49_258462	5	0.0947768	0.201772
TGME49_214490-t26_1-p1	peptidase M16 inactive domain-containing protein	TGME49_214490	33	0.0145798	0.202805
TGME49_215920-t26_1-p1	hypothetical protein	TGME49_215920	2	0.614408	0.20318
TGME49_216120-t26_1-p1	hypothetical protein	TGME49_216120	14	0.195734	0.203315
TGME49_288460-t26_1-p1	hypothetical protein	TGME49_288460	34	0.0287308	0.203517
TGME49_220100-t26_1-p1	phosphoribosylpyrophosphate synthetase	TGME49_220100	12	0.0111044	0.203555
TGME49_241240-t26_1-p1	hypothetical protein	TGME49_241240	10	0.17579	0.20451
TGME49_294270-t26_1-p1	histone arginine methyltransferase PRMT4/CARM1	TGME49_294270	5	0.0712333	0.20528
TGME49_214200-t26_1-p1	WD domain, G-beta repeat-containing protein	TGME49_214200	19	0.0115192	0.205676
TGME49_286220-t26_1-p1	GDP-L-fucose synthetase	TGME49_286220	8	0.158979	0.205723
TGME49_254300-t26_1-p1	hypothetical protein	TGME49_254300	18	0.0186805	0.205749
TGME49_321450-t26_1-p1	Myb family DNA-binding domain-containing protein	TGME49_321450	22	0.0874384	0.207942
TGME49_297465-t26_1-p1	hypothetical protein	TGME49_297465	2	0.56937	0.20818
TGME49_316360-t26_1-p1	hypothetical protein	TGME49_316360	3	0.159491	0.208584
TGME49_310460-t26_1-p1	Rab6	TGME49_310460	6	0.0727288	0.20873
TGME49_215350-t26_1-p1	hypothetical protein	TGME49_215350	6	0.204344	0.208896
TGME49_270530-t26_1-p1	ubiquitin fusion degradation protein UFD1CY	TGME49_270530	7	0.0932436	0.209876
TGME49_210690-t26_1-p1	ribosomal protein RPS6	TGME49_210690	7	0.0591776	0.211118
TGME49_309740-t26_1-p1	LSM domain-containing protein	TGME49_309740	6	0.0894492	0.21137
TGME49_244310-t26_1-p1	GTP-binding protein	TGME49_244310	12	0.0516153	0.212838
TGME49_320670-t26_1-p1	vacuolar protein sorting 16, putative	TGME49_320670	4	0.229076	0.213835
TGME49_262430-t26_1-p1	4-hydroxy-3-methylbut-2-en-1-yl diphosphate synthase	TGME49_262430	7	0.295266	0.214068
TGME49_273690-t26_1-p1	Wee kinase	TGME49_273690	6	0.288914	0.214193
TGME49_267710-t26_1-p1	CPSF A subunit region protein	TGME49_267710	13	0.0558969	0.215647
TGME49_230850-t26_1-p1	hypothetical protein	TGME49_230850	3	0.184903	0.216233
TGME49_262760-t26_1-p1	poly(ADP-ribose) glycohydrolase	TGME49_262760	11	0.197482	0.216718
TGME49_226970-t26_1-p1	ribosomal protein RPS11	TGME49_226970	9	0.180846	0.217811
TGME49_244150-t26_1-p1	glycerate kinase	TGME49_244150	8	0.0195074	0.219704
TGME49_248480-t26_1-p1	ribosomal protein RPS9	TGME49_248480	10	0.080133	0.220607
TGME49_243690-t26_1-p1	hypothetical protein	TGME49_243690	3	0.644342	0.220841
TGME49_241150-t26_1-p1	hypothetical protein	TGME49_241150	8	0.117368	0.220855
TGME49_263420-t26_1-p1	ubiquitin-specific protease USP4	TGME49_263420	13	0.0411057	0.221111
TGME49_267330-t26_1-p1	fumarate hydratase	TGME49_267330	22	0.0032954	0.223002
TGME49_310400-t26_1-p1	glycosyl transferase family 8 protein	TGME49_310400	2	0.653408	0.223151
TGME49_244200-t26_1-p1	2-oxoglutarate dehydrogenase e1 component, mitochondrial precursor, putative	TGME49_244200	29	0.0247797	0.223242
TGME49_260170-t26_1-p1	elongation factor EF-G, putative	TGME49_260170	11	0.0602773	0.224141
TGME49_253750-t26_1-p1	PLU-1 family protein	TGME49_253750	49	0.173175	0.224419
TGME49_240070-t26_1-p1	RNA recognition motif-containing protein	TGME49_240070	2	0.273531	0.224823
TGME49_313440-t26_1-p1	hypothetical protein	TGME49_313440	7	0.0811897	0.225253
TGME49_259690-t26_1-p1	orotidine-5-phosphate decarboxylase/orotate phosphoribosyltransferase	TGME49_259690	9	0.0231476	0.225278
TGME49_262750-t26_1-p1	histone lysine methyltransferase, SET, putative	TGME49_262750	7	0.465171	0.225801
TGME49_239310-t26_1-p1	ribulose 5-phosphate isomerase	TGME49_239310	5	0.208753	0.226106
TGME49_234610-t26_1-p1	WD-40 repeat protein	TGME49_234610	12	0.0605144	0.22626
TGME49_306290-t26_1-p1	DNA-directed RNA polymerase III RPC1	TGME49_306290	8	0.340069	0.226947
TGME49_245610-t26_1-p1	hypothetical protein	TGME49_245610	5	0.0578169	0.226954
TGME49_209720-t26_1-p1	hypothetical protein	TGME49_209720	3	0.098292	0.227077
TGME49_275750-t26_1-p1	small nuclear ribonucleoprotein E, putative	TGME49_275750	3	0.170249	0.227219
TGME49_264450-t26_1-p1	DNA topoisomerase III beta-1, putative	TGME49_264450	21	0.00890586	0.227345
TGME49_229750-t26_1-p1	hypothetical protein	TGME49_229750	14	0.132779	0.228284
TGME49_215910-t26_1-p1	hypothetical protein	TGME49_215910	30	0.010437	0.228813
TGME49_299070-t26_1-p1	pyruvate kinase PyKII	TGME49_299070	19	0.00307625	0.228996
TGME49_318580-t26_1-p1	glucosephosphate-mutase GPM2	TGME49_318580	13	0.00389467	0.229923
TGME49_213900-t26_1-p1	regulator of chromosome condensation RCC1	TGME49_213900	21	0.00908092	0.230627
TGME49_239100-t26_1-p1	ribosomal protein RPS7	TGME49_239100	11	0.0119223	0.232014
TGME49_223610-t26_1-p1	hypothetical protein	TGME49_223610	6	0.119697	0.232791
TGME49_294350-t26_1-p1	DEAD/DEAH box helicase domain-containing protein	TGME49_294350	58	0.00275368	0.233693
TGME49_273950-t26_1-p1	replication factor C subunit 5, putative	TGME49_273950	9	0.0328591	0.234353
TGME49_313430-t26_1-p1	hypothetical protein	TGME49_313430	23	0.00404745	0.235095
TGME49_225050-t26_1-p1;TGME49_326800-t26_1-p1	adenosylhomocysteinase, putative	TGME49_225050	21	0.00515357	0.235547
TGME49_292130-t26_1-p1	ribosomal protein RPL13A	TGME49_292130	9	0.00598367	0.237045
TGME49_290460-t26_1-p1	hypothetical protein	TGME49_290460	3	0.54311	0.237405
TGME49_220260-t26_1-p1	hypothetical protein	TGME49_220260	6	0.205683	0.237731
TGME49_294190-t26_1-p1	enoyl-CoA hydratase/isomerase family protein	TGME49_294190	4	0.0738869	0.240297
TGME49_314810-t26_1-p1	ribosomal protein RPL7	TGME49_314810	6	0.0134306	0.241124
TGME49_310380-t26_1-p1	brix domain containing protein	TGME49_310380	5	0.15798	0.241128
TGME49_215590-t26_1-p1	flavoprotein subunit of succinate dehydrogenase	TGME49_215590	17	0.0156124	0.241867
TGME49_259660-t26_1-p1	orotate phosphoribosyltransferase	TGME49_259660	8	0.020805	0.242929
TGME49_229030-t26_1-p1	hypothetical protein	TGME49_229030	3	0.479407	0.24448
TGME49_281630-t26_1-p1	hydroxyacylglutathione hydrolase	TGME49_281630	5	0.0183507	0.245208
TGME49_207990-t26_1-p1	ribosomal RNA large subunit methyltransferase J protein	TGME49_207990	6	0.0160307	0.245855
TGME49_280760-t26_1-p1	RUB1 conjugating enzyme	TGME49_280760	4	0.122251	0.246253
TGME49_243460-t26_1-p1	hypothetical protein	TGME49_243460	27	0.0117527	0.246329
TGME49_313130-t26_1-p1	hypothetical protein	TGME49_313130	15	0.0216119	0.246777
TGME49_213910-t26_1-p1	hypothetical protein	TGME49_213910	3	0.245711	0.247552
TGME49_214260-t26_1-p1	alpha-glucan water dikinase 1, putative	TGME49_214260	36	0.00232263	0.247856
TGME49_294980-t26_1-p1	hypothetical protein	TGME49_294980	6	0.383224	0.248495
TGME49_289620-t26_1-p1	cathepsin CPC1	TGME49_289620	6	0.010738	0.248655
TGME49_313350-t26_1-p1	hypothetical protein	TGME49_313350	2	0.0809706	0.24871
TGME49_220090-t26_1-p1	hypothetical protein	TGME49_220090	5	0.0908159	0.249405
TGME49_274070-t26_1-p1	ThiF family protein	TGME49_274070	12	0.238328	0.249594
TGME49_244380-t26_1-p1	cactin	TGME49_244380	9	0.0482533	0.250275
TGME49_310430-t26_1-p1	Hsp90 domain-containing protein	TGME49_310430	19	0.0070066	0.250308
TGME49_227600-t26_1-p1	ribosomal protein RPL34	TGME49_227600	2	0.117803	0.251463
TGME49_272010-t26_1-p1	Gar1 protein RNA binding region protein	TGME49_272010	4	0.0783266	0.251634
TGME49_268810-t26_1-p1	ck2 beta subunit	TGME49_268810	3	0.148045	0.252348
TGME49_288530-t26_1-p1	NOL1/NOP2/sun family protein	TGME49_288530	11	0.0622347	0.253795
TGME49_216920-t26_1-p1	mediator complex subunit MED8	TGME49_216920	2	0.159012	0.254194
TGME49_203870-t26_1-p1	RAB43, member RAS oncogene family protein	TGME49_203870	3	0.763244	0.255141
TGME49_312618-t26_1-p1	hypothetical protein	TGME49_312618	7	0.0261265	0.255161
TGME49_228360-t26_1-p1	peptidyl-prolyl isomerase FKBP12, putative	TGME49_228360	1	0.455672	0.255339
TGME49_224280-t26_1-p1	CPSF A subunit region protein	TGME49_224280	9	0.325823	0.25614
TGME49_275860-t26_1-p1	hypothetical protein	TGME49_275860	9	0.0454576	0.258523
TGME49_205330-t26_1-p1	hypothetical protein	TGME49_205330	2	0.0841575	0.259963
TGME49_309752-t26_1-p1	succinate-Coenzyme A ligase, beta subunit, putative	TGME49_309752	17	0.00862218	0.260214
TGME49_320160-t26_1-p1	hypothetical protein	TGME49_320160	6	0.466614	0.260344
TGME49_289190-t26_1-p1	tetratricopeptide repeat-containing protein	TGME49_289190	19	0.00966255	0.261121
TGME49_278500-t26_1-p1	ribosomal RNA large subunit methyltransferase J protein	TGME49_278500	6	0.486734	0.261277
TGME49_294430-t26_1-p1	hypothetical protein	TGME49_294430	5	0.14078	0.261283
TGME49_266620-t26_1-p1	thioredoxin domain-containing protein	TGME49_266620	3	0.00389473	0.261303
TGME49_207390-t26_1-p1	coatomer protein complex, gamma sub-unit, putative	TGME49_207390	6	0.18892	0.263106
TGME49_226960-t26_1-p1	phosphofructokinase PFKII	TGME49_226960	53	0.00142163	0.263899
TGME49_258540-t26_1-p1	phosphoglycerate mutase family protein	TGME49_258540	11	0.179553	0.264377
TGME49_262380-t26_1-p1	elongation factor Tu, putative	TGME49_262380	23	0.00321783	0.265373
TGME49_233400-t26_1-p1	TAF9 RNA polymerase II, TATA box binding protein (TBP)-associated factor isoform 2 family protein	TGME49_233400	10	0.0169698	0.265593
TGME49_251540-t26_1-p1	dense granule protein GRA9	TGME49_251540	10	0.00898544	0.267438
TGME49_233080-t26_1-p1	G-patch domain-containing protein	TGME49_233080	9	0.00515127	0.26749
TGME49_288000-t26_1-p1	hypothetical protein	TGME49_288000	16	0.0523412	0.267576
TGME49_215460-t26_1-p1	ribosomal protein RPS24	TGME49_215460	4	0.0341696	0.267895
TGME49_288750-t26_1-p1	ubiquinol-cytochrome c reductase	TGME49_288750	4	0.306968	0.268014
TGME49_297830-t26_1-p1	hypothetical protein	TGME49_297830	11	0.185623	0.26814
TGME49_232390-t26_1-p1	18S rRNA biogenesis protein RCL1 protein	TGME49_232390	4	0.136157	0.268353
TGME49_275310-t26_1-p1	hypothetical protein	TGME49_275310	8	0.00613687	0.269302
TGME49_290260-t26_1-p1	thioredoxin family Trp26 protein	TGME49_290260	4	0.0435756	0.269351
TGME49_218610-t26_1-p1	ATPase (DUF699) protein	TGME49_218610	14	0.143801	0.269367
TGME49_244000-t26_1-p1	DEAD/DEAH box helicase domain-containing protein	TGME49_244000	7	0.152192	0.269826
TGME49_265840-t26_1-p1	hypothetical protein	TGME49_265840	13	0.0444706	0.270746
TGME49_293230-t26_1-p1	hypothetical protein	TGME49_293230	8	0.0515521	0.271056
TGME49_289780-t26_1-p1	ATP-dependent hsl protease ATP-binding subunit hslU, putative	TGME49_289780	6	0.53026	0.271786
TGME49_273490-t26_1-p1	glutamine synthetase, type I, putative	TGME49_273490	22	0.000428177	0.272079
TGME49_272770-t26_1-p1	hypothetical protein	TGME49_272770	6	0.241688	0.272208
TGME49_249620-t26_1-p1	histone deacetylase HDAC2	TGME49_249620	5	0.296979	0.27223
TGME49_255320-t26_1-p1	mRNA turnover 4 (MRT4) family protein	TGME49_255320	6	0.00444332	0.2725
TGME49_223050-t26_1-p1	ribosomal protein RPS20	TGME49_223050	5	0.104942	0.272783
TGME49_300000-t26_1-p1	ribosomal protein RPL18	TGME49_300000	5	0.00952723	0.273435
TGME49_253900-t26_1-p1	parasite porphobilinogen synthase PBGS	TGME49_253900	19	0.00140685	0.273804
TGME49_310300-t26_1-p1	hypothetical protein	TGME49_310300	5	0.0560882	0.275246
TGME49_207720-t26_1-p1	hypothetical protein	TGME49_207720	18	0.0644395	0.275619
TGME49_203750-t26_1-p1	hypothetical protein	TGME49_203750	8	0.0900651	0.275804
TGME49_287480-t26_1-p1	hypothetical protein	TGME49_287480	37	0.00941931	0.276881
TGME49_210730-t26_1-p1	ATP-dependent hsl protease ATP-binding subunit hslU, putative	TGME49_210730	13	0.00312017	0.278394
TGME49_273870-t26_1-p1	SWI2/SNF2 ISWI-like (AT hook)	TGME49_273870	35	0.0078585	0.278781
TGME49_203630-t26_1-p1	ribosomal protein RPL44	TGME49_203630	2	0.534898	0.279036
TGME49_305030-t26_1-p1	kinase, pfkB family protein	TGME49_305030	11	0.0994436	0.280364
TGME49_202760-t26_1-p1	hypothetical protein	TGME49_202760	3	0.0176827	0.282509
TGME49_231910-t26_1-p1	ATP synthase F1 gamma subunit	TGME49_231910	9	0.0037975	0.282677
TGME49_320750-t26_1-p1	hypothetical protein	TGME49_320750	5	0.180204	0.283011
TGME49_273500-t26_1-p1	O-linked N-acetylglucosamine transferase	TGME49_273500	6	0.287531	0.283243
TGME49_315700-t26_1-p1	hypothetical protein	TGME49_315700	6	0.0917443	0.285234
TGME49_249630-t26_1-p1	glutathione S-transferase, N-terminal domain-containing protein	TGME49_249630	6	0.0138397	0.285331
TGME49_262960-t26_1-p1	U1 snRNP-associated protein Usp106, putative	TGME49_262960	7	0.00156469	0.28542
TGME49_233100-t26_1-p1	SPFH domain / Band 7 family protein	TGME49_233100	9	0.0220154	0.286079
TGME49_300030-t26_1-p1	hypothetical protein	TGME49_300030	7	0.0258287	0.28715
TGME49_299050-t26_1-p1	ribosomal protein RPL17	TGME49_299050	6	0.00219449	0.287658
TGME49_230420-t26_1-p1	sarco/endoplasmic reticulum Ca2+-ATPase	TGME49_230420	21	0.00570628	0.288543
TGME49_248400-t26_1-p1	glyoxalase I, putative	TGME49_248400	11	0.0297965	0.28865
TGME49_289250-t26_1-p1	cyclophilin, putative	TGME49_289250	6	0.367075	0.289192
TGME49_283780-t26_1-p1	glucose-6-phosphate isomerase GPI	TGME49_283780	14	0.00471616	0.289922
TGME49_286750-t26_1-p1	MA3 domain-containing protein	TGME49_286750	19	0.00414818	0.291066
TGME49_213040-t26_1-p1	hypothetical protein	TGME49_213040	5	0.06261	0.291652
TGME49_237000-t26_1-p1	polyphosphoinositide binding protein, putative	TGME49_237000	8	0.00188216	0.292268
TGME49_297470-t26_1-p1	myosin light chain 2, putative	TGME49_297470	10	0.127494	0.292777
TGME49_315320-t26_1-p1	SAG-related sequence SRS52A	TGME49_315320	6	0.00492092	0.295264
TGME49_257990-t26_1-p1	heat shock protein 101, putative	TGME49_257990	37	0.00194272	0.295518
TGME49_256090-t26_1-p1	glycerophosphodiester phosphodiesterase family protein	TGME49_256090	6	0.0303324	0.296162
TGME49_259720-t26_1-p1	hypothetical protein	TGME49_259720	6	0.699012	0.296877
TGME49_216480-t26_1-p1	NMD3 family protein	TGME49_216480	6	0.130747	0.296885
TGME49_285850-t26_1-p1	peptidyl-prolyl cis-trans isomerase, FKBP-type domain-containing protein	TGME49_285850	5	0.0200568	0.297453
TGME49_235610-t26_1-p1	ATPase, AAA family protein	TGME49_235610	3	0.09921	0.297854
TGME49_278440-t26_1-p1	SWI2/SNF2 Brahma-like putative	TGME49_278440	7	0.106375	0.29829
TGME49_237520-t26_1-p1	hypothetical protein	TGME49_237520	10	0.0523979	0.298764
TGME49_309760-t26_1-p1	hypothetical protein	TGME49_309760	12	0.0120192	0.298766
TGME49_308020-t26_1-p1	SAG-related sequence SRS57	TGME49_308020	6	0.00448686	0.301704
TGME49_265410-t26_1-p1	G-protein beta WD-40 repeat containing protein	TGME49_265410	9	0.0111225	0.302441
TGME49_240840-t26_1-p1	histone lysine demethylase JmjC NO66	TGME49_240840	4	0.244016	0.305212
TGME49_217570-t26_1-p1	ribosomal protein RPS27	TGME49_217570	2	0.128617	0.305738
TGME49_240590-t26_1-p1	DNA-directed RNA polymerase II RPB5	TGME49_240590	4	0.0875809	0.305915
TGME49_238040-t26_1-p1	protein disulfide-isomerase domain-containing protein	TGME49_238040	5	0.424556	0.308276
TGME49_228080-t26_1-p1	dihydrouridine synthase (dus) protein	TGME49_228080	6	0.0873282	0.308531
TGME49_292950-t26_1-p1	hypothetical protein	TGME49_292950	4	0.240082	0.309239
TGME49_300280-t26_1-p1	LSM domain-containing protein	TGME49_300280	5	0.0164668	0.30992
TGME49_214600-t26_1-p1	hypothetical protein	TGME49_214600	9	0.0890641	0.310251
TGME49_308860-t26_1-p1	hypothetical protein	TGME49_308860	7	0.0255523	0.310602
TGME49_222230-t26_1-p1	hypothetical protein	TGME49_222230	11	0.163257	0.311109
TGME49_280730-t26_1-p1	cytosolic fe-s cluster assembling factor nbp35, putative	TGME49_280730	3	0.0473612	0.313692
TGME49_216210-t26_1-p1	hypothetical protein	TGME49_216210	10	0.0257602	0.31441
TGME49_249910-t26_1-p1	mitochondria-associated granulocyte macrophage CSF signaling molecule, putative	TGME49_249910	2	0.0479462	0.314553
TGME49_281570-t26_1-p1	hypothetical protein	TGME49_281570	5	0.351766	0.317437
TGME49_228100-t26_1-p1	hypothetical protein	TGME49_228100	11	0.002492	0.31744
TGME49_252220-t26_1-p1	tetratricopeptide repeat domain containing protein	TGME49_252220	18	0.00251168	0.318111
TGME49_216930-t26_1-p1	cholinephosphate cytidylyltransferase	TGME49_216930	10	0.00823649	0.318475
TGME49_269980-t26_1-p1	preprotein translocase Sec61, putative	TGME49_269980	6	0.00885764	0.318731
TGME49_247600-t26_1-p1	hypothetical protein	TGME49_247600	11	0.167466	0.319312
TGME49_298630-t26_1-p1	vacuolar transporter chaperone VTC2	TGME49_298630	5	0.00905712	0.319802
TGME49_233160-t26_1-p1	hypothetical protein	TGME49_233160	10	0.0406308	0.320268
TGME49_211020-t26_1-p1	RNA recognition motif-containing protein	TGME49_211020	5	0.00217411	0.320726
TGME49_214620-t26_1-p1	hypoxia- inducible factor prolyl hydroxylase (phd2), putative	TGME49_214620	6	0.0154916	0.320768
TGME49_297420-t26_1-p1	beta-tubulin cofactor D, putative	TGME49_297420	10	0.069675	0.32127
TGME49_250800-t26_1-p1	AP2 domain transcription factor AP2XII-8	TGME49_250800	6	0.00578151	0.322201
TGME49_260610-t26_1-p1	methyltransferase	TGME49_260610	4	0.101407	0.322647
TGME49_312990-t26_1-p1	DEAD/DEAH box ATP-dependent RNA helicase	TGME49_312990	14	0.00494705	0.323918
TGME49_232550-t26_1-p1	hypothetical protein	TGME49_232550	3	0.367435	0.324507
TGME49_266070-t26_1-p1	ribosomal protein RPL31	TGME49_266070	4	0.025573	0.326008
TGME49_265010-t26_1-p1	glutamate 5-kinase domain-containing protein	TGME49_265010	4	0.0659804	0.327477
TGME49_205720-t26_1-p1	Adenosine/AMP deaminase domain-containing protein	TGME49_205720	3	0.18646	0.328236
TGME49_287180-t26_1-p1	hypothetical protein	TGME49_287180	23	0.008402	0.328721
TGME49_246620-t26_1-p1	G10 family protein	TGME49_246620	4	0.455082	0.330048
TGME49_261570-t26_1-p1	ribosomal protein RPL7A	TGME49_261570	12	0.000514117	0.330326
TGME49_295680-t26_1-p1	periodic tryptophan protein PWP2, putative	TGME49_295680	8	0.109127	0.330777
TGME49_263720-t26_1-p1	HMG (high mobility group) box domain-containing protein	TGME49_263720	3	0.358914	0.33108
TGME49_286720-t26_1-p1	heat shock protein HSP28	TGME49_286720	11	0.000763976	0.331245
TGME49_305770-t26_1-p1	ABC transporter, ATP-binding domain-containing protein	TGME49_305770	7	0.0416808	0.331257
TGME49_235170-t26_1-p1	ATPase, AAA family protein	TGME49_235170	10	0.139261	0.331676
TGME49_247030-t26_1-p1	hypothetical protein	TGME49_247030	3	0.368224	0.331927
TGME49_235620-t26_1-p1	deoxyhypusine synthase	TGME49_235620	11	0.00542382	0.332255
TGME49_224480-t26_1-p1	cell-cycle-associated protein kinase CLK, putative	TGME49_224480	6	0.0657414	0.332691
TGME49_209290-t26_1-p1	ribosomal protein RPS28	TGME49_209290	2	0.0226274	0.333228
TGME49_290030-t26_1-p1	hypothetical protein	TGME49_290030	3	0.447317	0.333512
TGME49_316540-t26_1-p1	IMC sub-compartment protein ISP3	TGME49_316540	5	0.0251342	0.335615
TGME49_316900-t26_1-p1	Sas10 C-terminal domain-containing protein	TGME49_316900	12	0.000652088	0.335665
TGME49_306380-t26_1-p1	U1 zinc finger protein	TGME49_306380	2	0.0396577	0.335869
TGME49_219440-t26_1-p1	hypothetical protein	TGME49_219440	13	0.0915447	0.336445
TGME49_254610-t26_1-p1	Tim10/DDP family zinc finger superfamily protein	TGME49_254610	5	0.00535305	0.337062
TGME49_239590-t26_1-p1	WD domain, G-beta repeat-containing protein	TGME49_239590	6	0.00563413	0.337385
TGME49_285510-t26_1-p1	hypothetical protein	TGME49_285510	3	0.0322093	0.338008
TGME49_268990-t26_1-p1	hypothetical protein	TGME49_268990	4	0.00105529	0.338802
TGME49_219682-t26_1-p1	pyruvate dehydrogenase kinase, putative	TGME49_219682	7	0.0553142	0.339002
TGME49_224660-t26_1-p1	transcription factor s-ii (tfiis), central domain-containing protein	TGME49_224660	10	0.0596571	0.340012
TGME49_306000-t26_1-p1	AP2 domain transcription factor AP2IX-8	TGME49_306000	9	0.00290108	0.341463
TGME49_209100-t26_1-p1	PUB domain-containing protein	TGME49_209100	14	0.000993878	0.341618
TGME49_213350-t26_1-p1	ribosomal protein RPS15	TGME49_213350	6	0.209071	0.342896
TGME49_228770-t26_1-p1	hypothetical protein	TGME49_228770	7	0.0493183	0.343955
TGME49_313960-t26_1-p1	ribosomal protein L19 protein	TGME49_313960	3	0.0454119	0.345046
TGME49_257680-t26_1-p1	myosin light chain MLC1	TGME49_257680	7	0.000805875	0.346478
TGME49_242270-t26_1-p1	hypothetical protein	TGME49_242270	5	0.0152231	0.346606
TGME49_289580-t26_1-p1	strictosidine synthase subfamily protein	TGME49_289580	14	0.00164949	0.346698
TGME49_251870-t26_1-p1;TGME49_305160-t26_1-p1	histone H2Bb	TGME49_251870	3	0.045848	0.347489
TGME49_211040-t26_1-p1	Sec61beta family protein	TGME49_211040	3	0.0513663	0.347813
TGME49_238880-t26_1-p1	hypothetical protein	TGME49_238880	7	0.0537315	0.349021
TGME49_218280-t26_1-p1	eukaryotic porin, putative	TGME49_218280	6	0.0017166	0.353469
TGME49_275810-t26_1-p1	ribosomal protein RPS10	TGME49_275810	5	0.0150546	0.35365
TGME49_290890-t26_1-p1	carbonyl reductase 1, putative	TGME49_290890	9	0.00591723	0.353907
TGME49_279450-t26_1-p1	adenylosuccinate synthetase, putative	TGME49_279450	14	0.00238716	0.355105
TGME49_203490-t26_1-p1	GNL3L/Grn1 GTPase	TGME49_203490	12	0.0522715	0.355482
TGME49_265220-t26_1-p1	co-chaperone GrpE protein	TGME49_265220	6	0.00634479	0.35648
TGME49_311030-t26_1-p1	hypothetical protein	TGME49_311030	48	0.00210805	0.358189
[truncated: 244 more rows]

## Sheet: Differentially Expressed Protei
	MaoC family domain-containing protein	TGME49_229140			Enriched in WT sample
	rhoptry kinase family protein ROP39	TGME49_262050			Enriched in KO sample
	nucleoside diphosphate kinase, putative	TGME49_295350
	pyruvate dehydrogenase E1 component, beta subunit, putative	TGME49_314400
	hypothetical protein	TGME49_320740
	rhoptry protein ROP2A	TGME49_215785
	EGF family domain-containing protein	TGME49_294330
	rhoptry protein ROP8	TGME49_215775
	hypothetical protein	TGME49_234270
	ACR, COG2135 domain-containing protein	TGME49_251490
	cAMP-dependent protein kinase	TGME49_209985
	hypothetical protein	TGME49_214575
	alanine-glyoxylate aminotransferase	TGME49_239530
	hypothetical protein	TGME49_205360
	microneme protein MIC17A	TGME49_200250
	hypothetical protein	TGME49_318490
	zinc finger (CCCH type) motif-containing protein	TGME49_202900
	pantoate-beta-alanine ligase	TGME49_265870
	TPR repeat region protein	TGME49_258100
	sedoheptulose-1,7-bisphosphatase	TGME49_235700
	hypothetical protein	TGME49_262980
	hypothetical protein	TGME49_236950
	formate/nitrite transporter protein	TGME49_209800
	Toxoplasma gondii family A protein	TGME49_278390
	DEAD/DEAH box helicase domain-containing protein	TGME49_205540
	ATP-citrate lyase, putative	TGME49_223840
	hypothetical protein	TGME49_305610
