# Supplementary material for: Multi-omics analysis delineates the distinct functions of sub-cellular acetyl-CoA pools in Toxoplasma gondii
Source: BMC Biol. 2020 Jun 16;18:67. doi: 10.1186/s12915-020-00791-7 (PMC7296777; doi:10.1186/s12915-020-00791-7)
Supplement: Supplementary file 14 — Additional file 14 : Table S8. Primers. Excel spreadsheet providing an overview of the primers used in this publication including their sequences. [file 12915_2020_791_MOESM14_ESM.xlsx]

## Sheet: Sheet1
Additional file 14 - Table S8: Primers
Primer No	Gene	Checking	Sequence
Fig. S1B/C, P1	TgACL, TGGT1_223840	Fwd, 5' Integration (HXGPRT Res)	CCGACTTCAGCACAGTCAAC
Fig. S1B/C, P2	TgACL, TGGT1_223840	Rev, 5' Integration (HXGPRT Res)	CCGTAGTCTTCAATGGGTTTGGACGC
Fig. S1B/C, P3	TgACL, TGGT1_223840	Fwd, 3' Integration (HXGPRT Res)	CAGTGACACCGCGGTGGAGG
Fig. S1B/C, P4	TgACL, TGGT1_223840	Rev, 3' Integration (HXGPRT Res)	GGCGGACGGCTGTTAATATACG
Fig. S1B/C, P5	TgACL, TGGT1_223840	Fwd, ACL endogenous locus	CTTCACAAACGTGGCGGACACG
Fig. S1B/C, P6	TgACL, TGGT1_223840	Rev, ACL endogenous locus	GCAGCGGCCTCTTGAACCA
Fig. S1A/C, P7	TgACS, TGGT1_266640	Fwd, 5'DDmyc ACS, KOD	GGCCCCTGTTGTGTGTCTGCAACATTTCCCTTTTTCGACAAAATGGGAG
Fig. S1A/C, P8	TgACS, TGGT1_266640	Rev, acs locus	CCGTCTCGAGCCTACATTCCGAGGAAACGGTCTG
Fig. S1A/C, P9	TgACS, TGGT1_266640	Rev, 3' DDmyc ACS, KOD	CACCTCCCTCCATAGTGTTCCTATCTTTCAGGTCCTCCTCGGAGATGAG
Fig. S1A/C, P10	TgACS, TGGT1_266640	Fwd, 5'UTR acs	GCCGGTACCCTCAGTCACACACCCTTCTCTC
1	TgACS, TGGT1_266640	Fwd, gRNA ACS	GTTCAGAACCAGGAACACCCAGTTTTAGAGCTAGAAATAGC
2	TgACS, TGGT1_266640	Rev, gRNA-4883	AACTTGACATCCCCATTTAC
Fig. S4A/B, P1	TgPEPCK-1, TGGT1_289650	Fwd, PEPCK1-3Ty integration	CTCAGTACGCTGGAGAGATG
Fig. S4A/B, P3	TgPEPCK-1, TGGT1_289650	Rev, p30a	GCAGCGGCCTCTTGAACCA
Fig. S4A/B, P2	TgPEPCK-1, TGGT1_289650	Rev, PEPCK1-3Ty integration in pepck1 3'UTR	GCCGCGGCCGCGCAATGGCTAATGCAGCCATG
3	TgPEPCK-1, TGGT1_289650	Fwd, pKI-PEPCK1-3Ty-DHFR, KpnI	GCCGGTACCTCTGCAGATCCATCGAGGC
4	TgPEPCK-1, TGGT1_289650	Rev, pKI-PEPCK1-3Ty-DHFR, pUPRT-PEPCK1-4myc, pTub8-PEPCK1-S-3Ty, SbfI	GCCCCTGCAGGAAAAACCGGACCAGCAGCC
5	TgPEPCK-1, TGGT1_289650	Fwd, 5'UTR PEPCK1, pKO-PEPCK1-CAT, KpnI	GCCGGTACCGCAACGCGCTAATAGGATAC
6	TgPEPCK-1, TGGT1_289650	Rev, 5'UTR PEPCK1, pKO-PEPCK1-CAT, HindIII	GCCAAGCTTGACCGGTCTAACACATGC
7	TgPEPCK-1, TGGT1_289650	Fwd, 3'UTR PEPCK1, pKO-PEPCK1-CAT, BamHI	GCCGGATCCGTGTGAGTTGCGTGGCTGTAG
8	TgPEPCK-1, TGGT1_289650	Rev, 3'UTR PEPCK1, pKO-PEPCK1-CAT, NotI	GCCGCGGCCGCGCAATGGCTAATGCAGCCATG
Fig. S4C/D, P4	TgPEPCK-1, TGGT1_289650	Fwd, check 5'UTR integration PEPCK1-KO	GTTTGAGCAAGGGAATGTGTG
Fig. S4C/D, P5	TgPEPCK-1, TGGT1_289650	Rev, check 5'UTR integration PEPCK1-KO	ACACAAGGTGATTGTGTAACACCG
Fig. S4C/D, P6	TgPEPCK-1, TGGT1_289650	Fwd, check 3'UTR integration PEPCK1-KO	CCGTCGACACACGCGCCACATGGG
Fig. S4C/D, P7	TgPEPCK-1, TGGT1_289650	Rev, check 3'UTR integration PEPCK1-KO	GCAATAGACACACTAGCCATG
Fig. S4C/D, P8	TgPEPCK-1, TGGT1_289650	Fwd, Tgpepck1 locus	GCCGGGCCCGGCCATCAATGGCAGCGTCAC
Fig. S4C/D, P9	TgPEPCK-1, TGGT1_289650	Rev, Tgpepck1 locus	GCCCCTGCAGGAAAAACCGGACCAGCAGCC
9	TgPEPCK-1, TGGT1_289650	Fwd, EcoRI, First ATG, pTub8-PEPCK1-L-3Ty	GGCGAATTCCCTTTTTCGACAAAATGAATTATACAATGCACTTGTC
10	TgPEPCK-1, TGGT1_289650	Fwd, EcoRI, Second ATG, pTub8-PEPCK1-S-3Ty, pUPRT-PEPCK1-4myc,	GGCGAATTCCAGAAAAATGAATAGAACACAGTCGTCGGGG
11	TgPEPCK-1, TGGT1_289650	Fwd, DHFR, ApaI	CGCGGGCCCGATCCGATCTTGCTGCTGTTC
12	TgPEPCK-1, TGGT1_289650	Rev, DHFR, ApaI	GGCGGGCCCCTGCAAGTGCATAGAAGGAAAG
13	TgPEPCK-1, TGGT1_289650	Fwd,K223R mutagenesis, to be used with 14	GATGTGTGGTGGGGAAGGGTCAACATTCCTTTC
14	TgPEPCK-1, TGGT1_289650	Rev, K223R mutagenesis, to be used with 13	GAAAGGAATGTTGACCCTTCCCCACCACACATC
15	TgPEPCK-1, TGGT1_289650	Fwd, K223Q mutagenesis, to be used with 16	GATGTGTGGTGGGGACAGGTCAACATTCCTTTC
16	TgPEPCK-1, TGGT1_289650	Rev, K223Q mutagenesis, to be used with 15	GAAAGGAATGTTGACCTGTCCCCACCACACATC
17	TgPEPCK-1, TGGT1_289650	Fwd,K231R mutagenesis, to be used with 18	ATTCCTTTCTGCGAGAGGTCCTACCTTGTAAAC
18	TgPEPCK-1, TGGT1_289650	Rev, K231R mutagenesis, to be used with 17	GTTTACAAGGTAGGACCTCTCGCAGAAAGGAAT
19	TgPEPCK-1, TGGT1_289650	Fwd, K231Q mutagenesis, to be used with 20	ATTCCTTTCTGCGAGCAGTCCTACCTTGTAAAC
20	TgPEPCK-1, TGGT1_289650	Rev, K231Q mutagenesis, to be used with 19	GTTTACAAGGTAGGACTGCTCGCAGAAAGGAAT
21	TgPEPCK-1, TGGT1_289650	Fwd, K591R mutagenesis, to be used with 22	CGACGCATTCCTCTTAGGTACACTCGCCTCATG
22	TgPEPCK-1, TGGT1_289650	Rev, K591R mutagenesis, to be used with 21	CATGAGGCGAGTGTACCTAAGAGGAATGCGTCG
23	TgPEPCK-1, TGGT1_289650	Fwd, K591Q mutagenesis, to be used with 24	CGACGCATTCCTCTTCAGTACACTCGCCTCATG
24	TgPEPCK-1, TGGT1_289650	Rev, K591Q mutagenesis, to be used with 23	CATGAGGCGAGTGTACTGAAGAGGAATGCGTCG
25	TgBCKDH-E1a, TGGT1_239490	5' Integration/locus (HXGPRT Res)	CCGTAGTCTTCAATGGGTTTGGACGC
26	TgBCKDH-E1a, TGGT1_239490	Integration	GCAGAGCTGCAATTCCACTTGCC
Fig. S4D/E P10	TgBCKDH-E1a, TGGT1_239490	Locus	CCGGGTACCTAGGATGGCGCACACGGCCTCCTC
Fig. S4D/E P11	TgBCKDH-E1a, TGGT1_239490	Locus	CCGACTAGTCCTGCAGGTCCTGAGAACAAGAAACGCCCACG
27	FNT-1, TGGT1_209800	KOD	TCCCTCGAGTCGTTCATCCATTCTGCAAAAGCGGAAGATCCGATCTTGC
28	FNT-1, TGGT1_209800	KOD	GTTCTGGACATTTTTCGACCTAAGCCCTCTGCGGCCGCTCTAGAACTAG
29	FNT-1, TGGT1_209800	2g RNA	GTAAATGGGGATGTCAAGTTGAATGGTGGTGACAGCGTCTCGTTTTAGAGCTAGAAATAGC
30	FNT-1, TGGT1_209800	2g RNA	GCTATTTCTAGCTCTAAAACTCCTCACACGAATCCACTTTCAACTTGACATCCCCATTTAC
Fig. S5A/B P3	FNT-1, TGGT1_209800	Integration/locus	GGGTGCACTCCGTGTTCG
Fig. S5A/B P1	FNT-1, TGGT1_209800	Integration/locus	GCGCGCGACCTACATCC
Fig. S5A/B P2	FNT-1, TGGT1_209800	3' Integration (DHFR Res)	GTCACTTGTTGTGCCAGTTCTAC
31	FNT-1, TGGT1_209800	5' Integration (DHFR Res)	CTTGGGGGTCATCGCGACGACCAGAC
